# Supplementary material for: Transcriptome and venom proteome of the box jellyfish Chironex fleckeri
Source: BMC Genomics. 2015 May 27;16(1):407. doi: 10.1186/s12864-015-1568-3 (PMC4445812; doi:10.1186/s12864-015-1568-3)
Supplement: Additional file 3: — Summary of GO and InterProScan terms associated with transcripts. Multi-worksheet excel file containing Go terms (Worksheet 1) and InterProScan terms (Worksheet 2) associated with C. fleckeri transcripts. [file 12864_2015_1568_MOESM3_ESM.xlsx]

## Sheet: GO terms
ID	GO Terms
35085	GO:0000015,Cellular Component,phosphopyruvate hydratase complex; GO:0000287,Molecular Function,magnesium ion binding; GO:0004634,Molecular Function,phosphopyruvate hydratase activity; GO:0006096,Biological Process,glycolysis;
74561	GO:0000015,Cellular Component,phosphopyruvate hydratase complex; GO:0000287,Molecular Function,magnesium ion binding; GO:0004634,Molecular Function,phosphopyruvate hydratase activity; GO:0006096,Biological Process,glycolysis; GO:0000015,Cellular Component,phosphopyruvate hydratase complex; GO:0000287,Molecular Function,magnesium ion binding; GO:0004634,Molecular Function,phosphopyruvate hydratase…
39329	GO:0000030,Molecular Function,mannosyltransferase activity; GO:0006493,Biological Process,protein O-linked glycosylation; GO:0016020,Cellular Component,membrane;
18924	GO:0000030,Molecular Function,mannosyltransferase activity; GO:0006493,Biological Process,protein O-linked glycosylation; GO:0016020,Cellular Component,membrane; GO:0016020,Cellular Component,membrane;
43927	GO:0000030,Molecular Function,mannosyltransferase activity; GO:0006493,Biological Process,protein O-linked glycosylation; GO:0016020,Cellular Component,membrane; GO:0016020,Cellular Component,membrane;
10480	GO:0000042,Biological Process,protein targeting to Golgi; GO:0005515,Molecular Function,protein binding;
16799	GO:0000042,Biological Process,protein targeting to Golgi; GO:0005515,Molecular Function,protein binding;
16801	GO:0000042,Biological Process,protein targeting to Golgi; GO:0005515,Molecular Function,protein binding;
17938	GO:0000042,Biological Process,protein targeting to Golgi; GO:0005515,Molecular Function,protein binding;
17939	GO:0000042,Biological Process,protein targeting to Golgi; GO:0005515,Molecular Function,protein binding;
17940	GO:0000042,Biological Process,protein targeting to Golgi; GO:0005515,Molecular Function,protein binding;
27116	GO:0000042,Biological Process,protein targeting to Golgi; GO:0005515,Molecular Function,protein binding;
46300	GO:0000042,Biological Process,protein targeting to Golgi; GO:0005515,Molecular Function,protein binding;
80302	GO:0000042,Biological Process,protein targeting to Golgi; GO:0005515,Molecular Function,protein binding;
80303	GO:0000042,Biological Process,protein targeting to Golgi; GO:0005515,Molecular Function,protein binding;
19728	GO:0000045,Biological Process,autophagic vacuole assembly; GO:0005737,Cellular Component,cytoplasm;
21606	GO:0000049,Molecular Function,tRNA binding;
25245	GO:0000049,Molecular Function,tRNA binding; GO:0004812,Molecular Function,aminoacyl-tRNA ligase activity; GO:0005524,Molecular Function,ATP binding; GO:0005737,Cellular Component,cytoplasm; GO:0043039,Biological Process,tRNA aminoacylation;
25687	GO:0000049,Molecular Function,tRNA binding; GO:0004812,Molecular Function,aminoacyl-tRNA ligase activity; GO:0005524,Molecular Function,ATP binding; GO:0005737,Cellular Component,cytoplasm; GO:0043039,Biological Process,tRNA aminoacylation; GO:0000049,Molecular Function,tRNA binding; GO:0000287,Molecular Function,magnesium ion binding; GO:0004826,Molecular Function,phenylalanine-tRNA ligase activ…
21653	GO:0000062,Molecular Function,fatty-acyl-CoA binding;
48351	GO:0000062,Molecular Function,fatty-acyl-CoA binding;
56311	GO:0000062,Molecular Function,fatty-acyl-CoA binding;
48461	GO:0000062,Molecular Function,fatty-acyl-CoA binding; GO:0003824,Molecular Function,catalytic activity; GO:0008152,Biological Process,metabolic process;
60961	GO:0000062,Molecular Function,fatty-acyl-CoA binding; GO:0006810,Biological Process,transport; GO:0016021,Cellular Component,integral to membrane;
26029	GO:0000077,Biological Process,DNA damage checkpoint; GO:0030896,Cellular Component,checkpoint clamp complex;
61086	GO:0000077,Biological Process,DNA damage checkpoint; GO:0030896,Cellular Component,checkpoint clamp complex;
55030	GO:0000079,Biological Process,regulation of cyclin-dependent protein kinase activity; GO:0019901,Molecular Function,protein kinase binding;
68639	GO:0000103,Biological Process,sulfate assimilation; GO:0004020,Molecular Function,adenylylsulfate kinase activity; GO:0005524,Molecular Function,ATP binding;
34690	GO:0000124,Cellular Component,SAGA complex; GO:0003712,Molecular Function,transcription cofactor activity;
19241	GO:0000139,Cellular Component,Golgi membrane; GO:0005351,Molecular Function,sugar:hydrogen symporter activity; GO:0008643,Biological Process,carbohydrate transport; GO:0016021,Cellular Component,integral to membrane;
28884	GO:0000139,Cellular Component,Golgi membrane; GO:0005351,Molecular Function,sugar:hydrogen symporter activity; GO:0008643,Biological Process,carbohydrate transport; GO:0016021,Cellular Component,integral to membrane;
30507	GO:0000139,Cellular Component,Golgi membrane; GO:0005351,Molecular Function,sugar:hydrogen symporter activity; GO:0008643,Biological Process,carbohydrate transport; GO:0016021,Cellular Component,integral to membrane;
45893	GO:0000139,Cellular Component,Golgi membrane; GO:0005351,Molecular Function,sugar:hydrogen symporter activity; GO:0008643,Biological Process,carbohydrate transport; GO:0016021,Cellular Component,integral to membrane;
62979	GO:0000139,Cellular Component,Golgi membrane; GO:0005351,Molecular Function,sugar:hydrogen symporter activity; GO:0008643,Biological Process,carbohydrate transport; GO:0016021,Cellular Component,integral to membrane;
28099	GO:0000139,Cellular Component,Golgi membrane; GO:0006486,Biological Process,protein glycosylation; GO:0008375,Molecular Function,acetylglucosaminyltransferase activity;
2453	GO:0000145,Cellular Component,exocyst; GO:0006887,Biological Process,exocytosis;
11745	GO:0000145,Cellular Component,exocyst; GO:0006887,Biological Process,exocytosis;
46790	GO:0000145,Cellular Component,exocyst; GO:0006887,Biological Process,exocytosis;
19572	GO:0000145,Cellular Component,exocyst; GO:0006904,Biological Process,vesicle docking involved in exocytosis;
7625	GO:0000151,Cellular Component,ubiquitin ligase complex; GO:0004842,Molecular Function,ubiquitin-protein ligase activity; GO:0016567,Biological Process,protein ubiquitination;
17298	GO:0000151,Cellular Component,ubiquitin ligase complex; GO:0004842,Molecular Function,ubiquitin-protein ligase activity; GO:0016567,Biological Process,protein ubiquitination;
37530	GO:0000151,Cellular Component,ubiquitin ligase complex; GO:0004842,Molecular Function,ubiquitin-protein ligase activity; GO:0016567,Biological Process,protein ubiquitination; GO:0000151,Cellular Component,ubiquitin ligase complex; GO:0006511,Biological Process,ubiquitin-dependent protein catabolic process; GO:0016567,Biological Process,protein ubiquitination; GO:0034450,Molecular Function,ubiquit…
42059	GO:0000151,Cellular Component,ubiquitin ligase complex; GO:0004842,Molecular Function,ubiquitin-protein ligase activity; GO:0016567,Biological Process,protein ubiquitination; GO:0000151,Cellular Component,ubiquitin ligase complex; GO:0006511,Biological Process,ubiquitin-dependent protein catabolic process; GO:0016567,Biological Process,protein ubiquitination; GO:0034450,Molecular Function,ubiquit…
50235	GO:0000154,Biological Process,rRNA modification; GO:0008649,Molecular Function,rRNA methyltransferase activity;
55274	GO:0000156,Molecular Function,phosphorelay response regulator activity; GO:0000160,Biological Process,phosphorelay signal transduction system; GO:0007165,Biological Process,signal transduction;
3245	GO:0000159,Cellular Component,protein phosphatase type 2A complex; GO:0007165,Biological Process,signal transduction; GO:0008601,Molecular Function,protein phosphatase type 2A regulator activity;
61293	GO:0000159,Cellular Component,protein phosphatase type 2A complex; GO:0007165,Biological Process,signal transduction; GO:0008601,Molecular Function,protein phosphatase type 2A regulator activity;
31661	GO:0000166,Molecular Function,nucleotide binding; GO:0003677,Molecular Function,DNA binding; GO:0003887,Molecular Function,DNA-directed DNA polymerase activity; GO:0006260,Biological Process,DNA replication;
1991	GO:0000166,Molecular Function,nucleotide binding; GO:0004812,Molecular Function,aminoacyl-tRNA ligase activity; GO:0005524,Molecular Function,ATP binding; GO:0005737,Cellular Component,cytoplasm; GO:0006418,Biological Process,tRNA aminoacylation for protein translation; GO:0003676,Molecular Function,nucleic acid binding;
7766	GO:0000166,Molecular Function,nucleotide binding; GO:0004812,Molecular Function,aminoacyl-tRNA ligase activity; GO:0005524,Molecular Function,ATP binding; GO:0005737,Cellular Component,cytoplasm; GO:0006418,Biological Process,tRNA aminoacylation for protein translation;
16781	GO:0000166,Molecular Function,nucleotide binding; GO:0004812,Molecular Function,aminoacyl-tRNA ligase activity; GO:0005524,Molecular Function,ATP binding; GO:0005737,Cellular Component,cytoplasm; GO:0006418,Biological Process,tRNA aminoacylation for protein translation; GO:0005524,Molecular Function,ATP binding; GO:0005737,Cellular Component,cytoplasm; GO:0043039,Biological Process,tRNA aminoacyl…
16782	GO:0000166,Molecular Function,nucleotide binding; GO:0004812,Molecular Function,aminoacyl-tRNA ligase activity; GO:0005524,Molecular Function,ATP binding; GO:0005737,Cellular Component,cytoplasm; GO:0006418,Biological Process,tRNA aminoacylation for protein translation; GO:0005524,Molecular Function,ATP binding; GO:0005737,Cellular Component,cytoplasm; GO:0043039,Biological Process,tRNA aminoacyl…
18098	GO:0000166,Molecular Function,nucleotide binding; GO:0004812,Molecular Function,aminoacyl-tRNA ligase activity; GO:0005524,Molecular Function,ATP binding; GO:0005737,Cellular Component,cytoplasm; GO:0006418,Biological Process,tRNA aminoacylation for protein translation; GO:0000166,Molecular Function,nucleotide binding; GO:0004812,Molecular Function,aminoacyl-tRNA ligase activity; GO:0005524,Molec…
18427	GO:0000166,Molecular Function,nucleotide binding; GO:0004812,Molecular Function,aminoacyl-tRNA ligase activity; GO:0005524,Molecular Function,ATP binding; GO:0005737,Cellular Component,cytoplasm; GO:0006418,Biological Process,tRNA aminoacylation for protein translation; GO:0000166,Molecular Function,nucleotide binding; GO:0004828,Molecular Function,serine-tRNA ligase activity; GO:0005524,Molecula…
18696	GO:0000166,Molecular Function,nucleotide binding; GO:0004812,Molecular Function,aminoacyl-tRNA ligase activity; GO:0005524,Molecular Function,ATP binding; GO:0005737,Cellular Component,cytoplasm; GO:0006418,Biological Process,tRNA aminoacylation for protein translation; GO:0000166,Molecular Function,nucleotide binding; GO:0004812,Molecular Function,aminoacyl-tRNA ligase activity; GO:0005524,Molec…
19078	GO:0000166,Molecular Function,nucleotide binding; GO:0004812,Molecular Function,aminoacyl-tRNA ligase activity; GO:0005524,Molecular Function,ATP binding; GO:0005737,Cellular Component,cytoplasm; GO:0006418,Biological Process,tRNA aminoacylation for protein translation; GO:0003676,Molecular Function,nucleic acid binding;
21064	GO:0000166,Molecular Function,nucleotide binding; GO:0004812,Molecular Function,aminoacyl-tRNA ligase activity; GO:0005524,Molecular Function,ATP binding; GO:0005737,Cellular Component,cytoplasm; GO:0006418,Biological Process,tRNA aminoacylation for protein translation; GO:0000049,Molecular Function,tRNA binding;
21317	GO:0000166,Molecular Function,nucleotide binding; GO:0004812,Molecular Function,aminoacyl-tRNA ligase activity; GO:0005524,Molecular Function,ATP binding; GO:0005737,Cellular Component,cytoplasm; GO:0006418,Biological Process,tRNA aminoacylation for protein translation; GO:0000166,Molecular Function,nucleotide binding; GO:0004812,Molecular Function,aminoacyl-tRNA ligase activity; GO:0005524,Molec…
71026	GO:0000166,Molecular Function,nucleotide binding; GO:0004812,Molecular Function,aminoacyl-tRNA ligase activity; GO:0005524,Molecular Function,ATP binding; GO:0005737,Cellular Component,cytoplasm; GO:0006418,Biological Process,tRNA aminoacylation for protein translation; GO:0003676,Molecular Function,nucleic acid binding;
76545	GO:0000166,Molecular Function,nucleotide binding; GO:0004812,Molecular Function,aminoacyl-tRNA ligase activity; GO:0005524,Molecular Function,ATP binding; GO:0005737,Cellular Component,cytoplasm; GO:0006418,Biological Process,tRNA aminoacylation for protein translation;
89613	GO:0000166,Molecular Function,nucleotide binding; GO:0004814,Molecular Function,arginine-tRNA ligase activity; GO:0005524,Molecular Function,ATP binding; GO:0005737,Cellular Component,cytoplasm; GO:0006420,Biological Process,arginyl-tRNA aminoacylation; GO:0000166,Molecular Function,nucleotide binding; GO:0004814,Molecular Function,arginine-tRNA ligase activity; GO:0005524,Molecular Function,ATP …
19385	GO:0000166,Molecular Function,nucleotide binding; GO:0004819,Molecular Function,glutamine-tRNA ligase activity; GO:0005524,Molecular Function,ATP binding; GO:0005737,Cellular Component,cytoplasm; GO:0006425,Biological Process,glutaminyl-tRNA aminoacylation; GO:0000166,Molecular Function,nucleotide binding; GO:0004812,Molecular Function,aminoacyl-tRNA ligase activity; GO:0005524,Molecular Function…
17819	GO:0000166,Molecular Function,nucleotide binding; GO:0046872,Molecular Function,metal ion binding;
17820	GO:0000166,Molecular Function,nucleotide binding; GO:0046872,Molecular Function,metal ion binding;
17821	GO:0000166,Molecular Function,nucleotide binding; GO:0046872,Molecular Function,metal ion binding;
19000	GO:0000166,Molecular Function,nucleotide binding; GO:0046872,Molecular Function,metal ion binding;
19001	GO:0000166,Molecular Function,nucleotide binding; GO:0046872,Molecular Function,metal ion binding;
20423	GO:0000166,Molecular Function,nucleotide binding; GO:0046872,Molecular Function,metal ion binding;
22170	GO:0000166,Molecular Function,nucleotide binding; GO:0046872,Molecular Function,metal ion binding;
22511	GO:0000166,Molecular Function,nucleotide binding; GO:0046872,Molecular Function,metal ion binding;
24119	GO:0000166,Molecular Function,nucleotide binding; GO:0046872,Molecular Function,metal ion binding;
39441	GO:0000166,Molecular Function,nucleotide binding; GO:0046872,Molecular Function,metal ion binding;
41501	GO:0000166,Molecular Function,nucleotide binding; GO:0046872,Molecular Function,metal ion binding;
43838	GO:0000166,Molecular Function,nucleotide binding; GO:0046872,Molecular Function,metal ion binding;
53653	GO:0000166,Molecular Function,nucleotide binding; GO:0046872,Molecular Function,metal ion binding;
62032	GO:0000166,Molecular Function,nucleotide binding; GO:0046872,Molecular Function,metal ion binding;
72031	GO:0000166,Molecular Function,nucleotide binding; GO:0046872,Molecular Function,metal ion binding;
74019	GO:0000166,Molecular Function,nucleotide binding; GO:0046872,Molecular Function,metal ion binding;
74020	GO:0000166,Molecular Function,nucleotide binding; GO:0046872,Molecular Function,metal ion binding; GO:0005388,Molecular Function,calcium-transporting ATPase activity;
74022	GO:0000166,Molecular Function,nucleotide binding; GO:0046872,Molecular Function,metal ion binding; GO:0005388,Molecular Function,calcium-transporting ATPase activity;
80547	GO:0000172,Cellular Component,ribonuclease MRP complex; GO:0003723,Molecular Function,RNA binding; GO:0004540,Molecular Function,ribonuclease activity; GO:0006364,Biological Process,rRNA processing; GO:0006379,Biological Process,mRNA cleavage; GO:0008033,Biological Process,tRNA processing; GO:0030677,Cellular Component,ribonuclease P complex;
32570	GO:0000178,Cellular Component,exosome (RNase complex); GO:0003723,Molecular Function,RNA binding;
49183	GO:0000226,Biological Process,microtubule cytoskeleton organization; GO:0000910,Biological Process,cytokinesis; GO:0008017,Molecular Function,microtubule binding;
21445	GO:0000226,Biological Process,microtubule cytoskeleton organization; GO:0000922,Cellular Component,spindle pole; GO:0005815,Cellular Component,microtubule organizing center;
22327	GO:0000226,Biological Process,microtubule cytoskeleton organization; GO:0000922,Cellular Component,spindle pole; GO:0005815,Cellular Component,microtubule organizing center;
24595	GO:0000226,Biological Process,microtubule cytoskeleton organization; GO:0000922,Cellular Component,spindle pole; GO:0005815,Cellular Component,microtubule organizing center;
26618	GO:0000226,Biological Process,microtubule cytoskeleton organization; GO:0000922,Cellular Component,spindle pole; GO:0005815,Cellular Component,microtubule organizing center;
30506	GO:0000226,Biological Process,microtubule cytoskeleton organization; GO:0000922,Cellular Component,spindle pole; GO:0005815,Cellular Component,microtubule organizing center;
31961	GO:0000226,Biological Process,microtubule cytoskeleton organization; GO:0000922,Cellular Component,spindle pole; GO:0005815,Cellular Component,microtubule organizing center;
40827	GO:0000226,Biological Process,microtubule cytoskeleton organization; GO:0000922,Cellular Component,spindle pole; GO:0005815,Cellular Component,microtubule organizing center;
47503	GO:0000226,Biological Process,microtubule cytoskeleton organization; GO:0000922,Cellular Component,spindle pole; GO:0005815,Cellular Component,microtubule organizing center;
52462	GO:0000226,Biological Process,microtubule cytoskeleton organization; GO:0000922,Cellular Component,spindle pole; GO:0005815,Cellular Component,microtubule organizing center;
57094	GO:0000226,Biological Process,microtubule cytoskeleton organization; GO:0000922,Cellular Component,spindle pole; GO:0005815,Cellular Component,microtubule organizing center;
4536	GO:0000226,Biological Process,microtubule cytoskeleton organization; GO:0005737,Cellular Component,cytoplasm; GO:0008017,Molecular Function,microtubule binding;
25870	GO:0000226,Biological Process,microtubule cytoskeleton organization; GO:0005737,Cellular Component,cytoplasm; GO:0008017,Molecular Function,microtubule binding;
55330	GO:0000226,Biological Process,microtubule cytoskeleton organization; GO:0005737,Cellular Component,cytoplasm; GO:0008017,Molecular Function,microtubule binding;
25058	GO:0000226,Biological Process,microtubule cytoskeleton organization; GO:0005874,Cellular Component,microtubule;
46863	GO:0000226,Biological Process,microtubule cytoskeleton organization; GO:0005874,Cellular Component,microtubule;
85302	GO:0000226,Biological Process,microtubule cytoskeleton organization; GO:0005874,Cellular Component,microtubule;
21016	GO:0000228,Cellular Component,nuclear chromosome;
40505	GO:0000228,Cellular Component,nuclear chromosome;
23942	GO:0000228,Cellular Component,nuclear chromosome; GO:0006338,Biological Process,chromatin remodeling;
58294	GO:0000256,Biological Process,allantoin catabolic process; GO:0004848,Molecular Function,ureidoglycolate hydrolase activity;
22499	GO:0000287,Molecular Function,magnesium ion binding; GO:0004019,Molecular Function,adenylosuccinate synthase activity; GO:0005525,Molecular Function,GTP binding; GO:0005737,Cellular Component,cytoplasm; GO:0006164,Biological Process,purine nucleotide biosynthetic process;
18979	GO:0000287,Molecular Function,magnesium ion binding; GO:0004427,Molecular Function,inorganic diphosphatase activity; GO:0005737,Cellular Component,cytoplasm; GO:0006796,Biological Process,phosphate-containing compound metabolic process;
27618	GO:0000287,Molecular Function,magnesium ion binding; GO:0004674,Molecular Function,protein serine/threonine kinase activity; GO:0005524,Molecular Function,ATP binding; GO:0006468,Biological Process,protein phosphorylation;
18962	GO:0000287,Molecular Function,magnesium ion binding; GO:0004721,Molecular Function,phosphoprotein phosphatase activity; GO:0030145,Molecular Function,manganese ion binding;
54670	GO:0000287,Molecular Function,magnesium ion binding; GO:0004721,Molecular Function,phosphoprotein phosphatase activity; GO:0030145,Molecular Function,manganese ion binding;
4444	GO:0000287,Molecular Function,magnesium ion binding; GO:0004743,Molecular Function,pyruvate kinase activity; GO:0006096,Biological Process,glycolysis; GO:0030955,Molecular Function,potassium ion binding;
56822	GO:0000287,Molecular Function,magnesium ion binding; GO:0004743,Molecular Function,pyruvate kinase activity; GO:0006096,Biological Process,glycolysis; GO:0030955,Molecular Function,potassium ion binding;
22377	GO:0000287,Molecular Function,magnesium ion binding; GO:0005524,Molecular Function,ATP binding; GO:0005622,Cellular Component,intracellular; GO:0032957,Biological Process,inositol trisphosphate metabolic process; GO:0047325,Molecular Function,inositol tetrakisphosphate 1-kinase activity;
37335	GO:0000287,Molecular Function,magnesium ion binding; GO:0005524,Molecular Function,ATP binding; GO:0005622,Cellular Component,intracellular; GO:0032957,Biological Process,inositol trisphosphate metabolic process; GO:0047325,Molecular Function,inositol tetrakisphosphate 1-kinase activity;
4464	GO:0000287,Molecular Function,magnesium ion binding; GO:0005737,Cellular Component,cytoplasm; GO:0008253,Molecular Function,5'-nucleotidase activity;
31584	GO:0000287,Molecular Function,magnesium ion binding; GO:0008897,Molecular Function,holo-[acyl-carrier-protein] synthase activity; GO:0009059,Biological Process,macromolecule biosynthetic process;
20173	GO:0000439,Cellular Component,core TFIIH complex; GO:0006289,Biological Process,nucleotide-excision repair;
31728	GO:0000439,Cellular Component,core TFIIH complex; GO:0006289,Biological Process,nucleotide-excision repair;
19926	GO:0000445,Cellular Component,THO complex part of transcription export complex; GO:0006397,Biological Process,mRNA processing;
45575	GO:0000723,Biological Process,telomere maintenance; GO:0003677,Molecular Function,DNA binding;
61714	GO:0000723,Biological Process,telomere maintenance; GO:0003677,Molecular Function,DNA binding;
7230	GO:0000774,Molecular Function,adenyl-nucleotide exchange factor activity; GO:0006457,Biological Process,protein folding; GO:0042803,Molecular Function,protein homodimerization activity; GO:0051087,Molecular Function,chaperone binding;
1008	GO:0000786,Cellular Component,nucleosome; GO:0003677,Molecular Function,DNA binding; GO:0005634,Cellular Component,nucleus; GO:0006334,Biological Process,nucleosome assembly;
16718	GO:0000786,Cellular Component,nucleosome; GO:0003677,Molecular Function,DNA binding; GO:0005634,Cellular Component,nucleus; GO:0006334,Biological Process,nucleosome assembly;
18022	GO:0000786,Cellular Component,nucleosome; GO:0003677,Molecular Function,DNA binding; GO:0005634,Cellular Component,nucleus; GO:0006334,Biological Process,nucleosome assembly;
40687	GO:0000786,Cellular Component,nucleosome; GO:0003677,Molecular Function,DNA binding; GO:0005634,Cellular Component,nucleus; GO:0006334,Biological Process,nucleosome assembly;
51538	GO:0000786,Cellular Component,nucleosome; GO:0003677,Molecular Function,DNA binding; GO:0005634,Cellular Component,nucleus; GO:0006334,Biological Process,nucleosome assembly;
53991	GO:0000786,Cellular Component,nucleosome; GO:0003677,Molecular Function,DNA binding; GO:0005634,Cellular Component,nucleus; GO:0006334,Biological Process,nucleosome assembly;
61037	GO:0000786,Cellular Component,nucleosome; GO:0003677,Molecular Function,DNA binding; GO:0005634,Cellular Component,nucleus; GO:0006334,Biological Process,nucleosome assembly;
75157	GO:0000786,Cellular Component,nucleosome; GO:0003677,Molecular Function,DNA binding; GO:0005634,Cellular Component,nucleus; GO:0006334,Biological Process,nucleosome assembly;
38688	GO:0000975,Molecular Function,regulatory region DNA binding; GO:0003700,Molecular Function,sequence-specific DNA binding transcription factor activity;
6203	GO:0001104,Molecular Function,RNA polymerase II transcription cofactor activity; GO:0006357,Biological Process,regulation of transcription from RNA polymerase II promoter; GO:0016592,Cellular Component,mediator complex;
7099	GO:0001104,Molecular Function,RNA polymerase II transcription cofactor activity; GO:0006357,Biological Process,regulation of transcription from RNA polymerase II promoter; GO:0016592,Cellular Component,mediator complex;
7228	GO:0001104,Molecular Function,RNA polymerase II transcription cofactor activity; GO:0006357,Biological Process,regulation of transcription from RNA polymerase II promoter; GO:0016592,Cellular Component,mediator complex;
8547	GO:0001104,Molecular Function,RNA polymerase II transcription cofactor activity; GO:0006357,Biological Process,regulation of transcription from RNA polymerase II promoter; GO:0016592,Cellular Component,mediator complex;
18246	GO:0001104,Molecular Function,RNA polymerase II transcription cofactor activity; GO:0006357,Biological Process,regulation of transcription from RNA polymerase II promoter; GO:0016592,Cellular Component,mediator complex;
18248	GO:0001104,Molecular Function,RNA polymerase II transcription cofactor activity; GO:0006357,Biological Process,regulation of transcription from RNA polymerase II promoter; GO:0016592,Cellular Component,mediator complex;
22132	GO:0001104,Molecular Function,RNA polymerase II transcription cofactor activity; GO:0006357,Biological Process,regulation of transcription from RNA polymerase II promoter; GO:0016592,Cellular Component,mediator complex;
22522	GO:0001104,Molecular Function,RNA polymerase II transcription cofactor activity; GO:0006357,Biological Process,regulation of transcription from RNA polymerase II promoter; GO:0016592,Cellular Component,mediator complex;
24237	GO:0001104,Molecular Function,RNA polymerase II transcription cofactor activity; GO:0006357,Biological Process,regulation of transcription from RNA polymerase II promoter; GO:0016592,Cellular Component,mediator complex;
24992	GO:0001104,Molecular Function,RNA polymerase II transcription cofactor activity; GO:0006357,Biological Process,regulation of transcription from RNA polymerase II promoter; GO:0016592,Cellular Component,mediator complex;
26086	GO:0001104,Molecular Function,RNA polymerase II transcription cofactor activity; GO:0006357,Biological Process,regulation of transcription from RNA polymerase II promoter; GO:0016592,Cellular Component,mediator complex;
27578	GO:0001104,Molecular Function,RNA polymerase II transcription cofactor activity; GO:0006357,Biological Process,regulation of transcription from RNA polymerase II promoter; GO:0016592,Cellular Component,mediator complex;
27904	GO:0001104,Molecular Function,RNA polymerase II transcription cofactor activity; GO:0006357,Biological Process,regulation of transcription from RNA polymerase II promoter; GO:0016592,Cellular Component,mediator complex;
34437	GO:0001104,Molecular Function,RNA polymerase II transcription cofactor activity; GO:0006357,Biological Process,regulation of transcription from RNA polymerase II promoter; GO:0016592,Cellular Component,mediator complex;
34881	GO:0001104,Molecular Function,RNA polymerase II transcription cofactor activity; GO:0006357,Biological Process,regulation of transcription from RNA polymerase II promoter; GO:0016592,Cellular Component,mediator complex;
44125	GO:0001104,Molecular Function,RNA polymerase II transcription cofactor activity; GO:0006357,Biological Process,regulation of transcription from RNA polymerase II promoter; GO:0016592,Cellular Component,mediator complex;
63327	GO:0001104,Molecular Function,RNA polymerase II transcription cofactor activity; GO:0006357,Biological Process,regulation of transcription from RNA polymerase II promoter; GO:0016592,Cellular Component,mediator complex;
74701	GO:0001104,Molecular Function,RNA polymerase II transcription cofactor activity; GO:0006357,Biological Process,regulation of transcription from RNA polymerase II promoter; GO:0016592,Cellular Component,mediator complex;
22554	GO:0001104,Molecular Function,RNA polymerase II transcription cofactor activity; GO:0016592,Cellular Component,mediator complex;
61198	GO:0001522,Biological Process,pseudouridine synthesis; GO:0003723,Molecular Function,RNA binding; GO:0009451,Biological Process,RNA modification; GO:0009982,Molecular Function,pseudouridine synthase activity;
24385	GO:0001558,Biological Process,regulation of cell growth; GO:0005520,Molecular Function,insulin-like growth factor binding; GO:0005576,Cellular Component,extracellular region;
81902	GO:0001558,Biological Process,regulation of cell growth; GO:0005520,Molecular Function,insulin-like growth factor binding; GO:0005576,Cellular Component,extracellular region;
55514	GO:0001614,Molecular Function,purinergic nucleotide receptor activity; GO:0005216,Molecular Function,ion channel activity; GO:0005524,Molecular Function,ATP binding; GO:0006811,Biological Process,ion transport; GO:0016020,Cellular Component,membrane;
21651	GO:0002161,Molecular Function,aminoacyl-tRNA editing activity;
1448	GO:0003676,Molecular Function,nucleic acid binding;
1605	GO:0003676,Molecular Function,nucleic acid binding;
2138	GO:0003676,Molecular Function,nucleic acid binding;
2268	GO:0003676,Molecular Function,nucleic acid binding;
2292	GO:0003676,Molecular Function,nucleic acid binding;
2625	GO:0003676,Molecular Function,nucleic acid binding;
3792	GO:0003676,Molecular Function,nucleic acid binding;
3868	GO:0003676,Molecular Function,nucleic acid binding;
3982	GO:0003676,Molecular Function,nucleic acid binding;
4043	GO:0003676,Molecular Function,nucleic acid binding;
4303	GO:0003676,Molecular Function,nucleic acid binding;
4648	GO:0003676,Molecular Function,nucleic acid binding;
5059	GO:0003676,Molecular Function,nucleic acid binding;
5068	GO:0003676,Molecular Function,nucleic acid binding;
5638	GO:0003676,Molecular Function,nucleic acid binding;
6955	GO:0003676,Molecular Function,nucleic acid binding;
6987	GO:0003676,Molecular Function,nucleic acid binding;
7321	GO:0003676,Molecular Function,nucleic acid binding;
7337	GO:0003676,Molecular Function,nucleic acid binding;
7715	GO:0003676,Molecular Function,nucleic acid binding;
8258	GO:0003676,Molecular Function,nucleic acid binding;
8417	GO:0003676,Molecular Function,nucleic acid binding;
8966	GO:0003676,Molecular Function,nucleic acid binding;
9863	GO:0003676,Molecular Function,nucleic acid binding;
11209	GO:0003676,Molecular Function,nucleic acid binding;
13667	GO:0003676,Molecular Function,nucleic acid binding;
16604	GO:0003676,Molecular Function,nucleic acid binding;
16623	GO:0003676,Molecular Function,nucleic acid binding;
16627	GO:0003676,Molecular Function,nucleic acid binding;
16629	GO:0003676,Molecular Function,nucleic acid binding;
16915	GO:0003676,Molecular Function,nucleic acid binding;
16917	GO:0003676,Molecular Function,nucleic acid binding;
17015	GO:0003676,Molecular Function,nucleic acid binding;
17435	GO:0003676,Molecular Function,nucleic acid binding;
17462	GO:0003676,Molecular Function,nucleic acid binding;
17825	GO:0003676,Molecular Function,nucleic acid binding;
17837	GO:0003676,Molecular Function,nucleic acid binding;
18009	GO:0003676,Molecular Function,nucleic acid binding;
18010	GO:0003676,Molecular Function,nucleic acid binding;
18162	GO:0003676,Molecular Function,nucleic acid binding;
18241	GO:0003676,Molecular Function,nucleic acid binding;
18315	GO:0003676,Molecular Function,nucleic acid binding;
18470	GO:0003676,Molecular Function,nucleic acid binding;
18524	GO:0003676,Molecular Function,nucleic acid binding;
19309	GO:0003676,Molecular Function,nucleic acid binding;
19325	GO:0003676,Molecular Function,nucleic acid binding;
19676	GO:0003676,Molecular Function,nucleic acid binding;
19677	GO:0003676,Molecular Function,nucleic acid binding;
19694	GO:0003676,Molecular Function,nucleic acid binding;
19776	GO:0003676,Molecular Function,nucleic acid binding;
19944	GO:0003676,Molecular Function,nucleic acid binding;
20429	GO:0003676,Molecular Function,nucleic acid binding;
20591	GO:0003676,Molecular Function,nucleic acid binding;
20998	GO:0003676,Molecular Function,nucleic acid binding;
21078	GO:0003676,Molecular Function,nucleic acid binding;
21729	GO:0003676,Molecular Function,nucleic acid binding;
22347	GO:0003676,Molecular Function,nucleic acid binding;
22624	GO:0003676,Molecular Function,nucleic acid binding;
23806	GO:0003676,Molecular Function,nucleic acid binding;
23903	GO:0003676,Molecular Function,nucleic acid binding;
24534	GO:0003676,Molecular Function,nucleic acid binding;
25656	GO:0003676,Molecular Function,nucleic acid binding;
26160	GO:0003676,Molecular Function,nucleic acid binding;
26589	GO:0003676,Molecular Function,nucleic acid binding;
26617	GO:0003676,Molecular Function,nucleic acid binding;
27110	GO:0003676,Molecular Function,nucleic acid binding;
27212	GO:0003676,Molecular Function,nucleic acid binding;
27291	GO:0003676,Molecular Function,nucleic acid binding;
27346	GO:0003676,Molecular Function,nucleic acid binding;
27495	GO:0003676,Molecular Function,nucleic acid binding;
28167	GO:0003676,Molecular Function,nucleic acid binding;
28283	GO:0003676,Molecular Function,nucleic acid binding;
28358	GO:0003676,Molecular Function,nucleic acid binding;
28369	GO:0003676,Molecular Function,nucleic acid binding;
29190	GO:0003676,Molecular Function,nucleic acid binding;
29293	GO:0003676,Molecular Function,nucleic acid binding;
29939	GO:0003676,Molecular Function,nucleic acid binding;
30020	GO:0003676,Molecular Function,nucleic acid binding;
30368	GO:0003676,Molecular Function,nucleic acid binding;
30413	GO:0003676,Molecular Function,nucleic acid binding;
31028	GO:0003676,Molecular Function,nucleic acid binding;
31883	GO:0003676,Molecular Function,nucleic acid binding;
31949	GO:0003676,Molecular Function,nucleic acid binding;
33741	GO:0003676,Molecular Function,nucleic acid binding;
35377	GO:0003676,Molecular Function,nucleic acid binding;
36059	GO:0003676,Molecular Function,nucleic acid binding;
36060	GO:0003676,Molecular Function,nucleic acid binding;
36061	GO:0003676,Molecular Function,nucleic acid binding;
36274	GO:0003676,Molecular Function,nucleic acid binding;
36276	GO:0003676,Molecular Function,nucleic acid binding;
36800	GO:0003676,Molecular Function,nucleic acid binding;
37791	GO:0003676,Molecular Function,nucleic acid binding;
37821	GO:0003676,Molecular Function,nucleic acid binding;
37855	GO:0003676,Molecular Function,nucleic acid binding;
37861	GO:0003676,Molecular Function,nucleic acid binding;
38358	GO:0003676,Molecular Function,nucleic acid binding;
38851	GO:0003676,Molecular Function,nucleic acid binding;
40028	GO:0003676,Molecular Function,nucleic acid binding;
40953	GO:0003676,Molecular Function,nucleic acid binding;
41460	GO:0003676,Molecular Function,nucleic acid binding;
41829	GO:0003676,Molecular Function,nucleic acid binding;
42688	GO:0003676,Molecular Function,nucleic acid binding;
42700	GO:0003676,Molecular Function,nucleic acid binding;
42727	GO:0003676,Molecular Function,nucleic acid binding;
44119	GO:0003676,Molecular Function,nucleic acid binding;
45126	GO:0003676,Molecular Function,nucleic acid binding;
47263	GO:0003676,Molecular Function,nucleic acid binding;
47424	GO:0003676,Molecular Function,nucleic acid binding;
48625	GO:0003676,Molecular Function,nucleic acid binding;
49428	GO:0003676,Molecular Function,nucleic acid binding;
52659	GO:0003676,Molecular Function,nucleic acid binding;
53291	GO:0003676,Molecular Function,nucleic acid binding;
53292	GO:0003676,Molecular Function,nucleic acid binding;
53293	GO:0003676,Molecular Function,nucleic acid binding;
53555	GO:0003676,Molecular Function,nucleic acid binding;
53556	GO:0003676,Molecular Function,nucleic acid binding;
54338	GO:0003676,Molecular Function,nucleic acid binding;
54556	GO:0003676,Molecular Function,nucleic acid binding;
54598	GO:0003676,Molecular Function,nucleic acid binding;
54600	GO:0003676,Molecular Function,nucleic acid binding;
54602	GO:0003676,Molecular Function,nucleic acid binding;
56020	GO:0003676,Molecular Function,nucleic acid binding;
56570	GO:0003676,Molecular Function,nucleic acid binding;
56772	GO:0003676,Molecular Function,nucleic acid binding;
57012	GO:0003676,Molecular Function,nucleic acid binding;
57982	GO:0003676,Molecular Function,nucleic acid binding;
58263	GO:0003676,Molecular Function,nucleic acid binding;
58843	GO:0003676,Molecular Function,nucleic acid binding;
59411	GO:0003676,Molecular Function,nucleic acid binding;
59698	GO:0003676,Molecular Function,nucleic acid binding;
59850	GO:0003676,Molecular Function,nucleic acid binding;
61970	GO:0003676,Molecular Function,nucleic acid binding;
67123	GO:0003676,Molecular Function,nucleic acid binding;
68881	GO:0003676,Molecular Function,nucleic acid binding;
70606	GO:0003676,Molecular Function,nucleic acid binding;
70608	GO:0003676,Molecular Function,nucleic acid binding;
70836	GO:0003676,Molecular Function,nucleic acid binding;
71079	GO:0003676,Molecular Function,nucleic acid binding;
71082	GO:0003676,Molecular Function,nucleic acid binding;
71420	GO:0003676,Molecular Function,nucleic acid binding;
71659	GO:0003676,Molecular Function,nucleic acid binding;
71719	GO:0003676,Molecular Function,nucleic acid binding;
71720	GO:0003676,Molecular Function,nucleic acid binding;
71721	GO:0003676,Molecular Function,nucleic acid binding;
72049	GO:0003676,Molecular Function,nucleic acid binding;
72050	GO:0003676,Molecular Function,nucleic acid binding;
72052	GO:0003676,Molecular Function,nucleic acid binding;
72053	GO:0003676,Molecular Function,nucleic acid binding;
72970	GO:0003676,Molecular Function,nucleic acid binding;
72971	GO:0003676,Molecular Function,nucleic acid binding;
72973	GO:0003676,Molecular Function,nucleic acid binding;
72974	GO:0003676,Molecular Function,nucleic acid binding;
73363	GO:0003676,Molecular Function,nucleic acid binding;
73364	GO:0003676,Molecular Function,nucleic acid binding;
73415	GO:0003676,Molecular Function,nucleic acid binding;
73416	GO:0003676,Molecular Function,nucleic acid binding;
74237	GO:0003676,Molecular Function,nucleic acid binding;
74238	GO:0003676,Molecular Function,nucleic acid binding;
74610	GO:0003676,Molecular Function,nucleic acid binding;
74611	GO:0003676,Molecular Function,nucleic acid binding;
74648	GO:0003676,Molecular Function,nucleic acid binding;
74650	GO:0003676,Molecular Function,nucleic acid binding;
75214	GO:0003676,Molecular Function,nucleic acid binding;
75216	GO:0003676,Molecular Function,nucleic acid binding;
76123	GO:0003676,Molecular Function,nucleic acid binding;
76124	GO:0003676,Molecular Function,nucleic acid binding;
76125	GO:0003676,Molecular Function,nucleic acid binding;
76127	GO:0003676,Molecular Function,nucleic acid binding;
77009	GO:0003676,Molecular Function,nucleic acid binding;
77442	GO:0003676,Molecular Function,nucleic acid binding;
77443	GO:0003676,Molecular Function,nucleic acid binding;
77445	GO:0003676,Molecular Function,nucleic acid binding;
77448	GO:0003676,Molecular Function,nucleic acid binding;
78143	GO:0003676,Molecular Function,nucleic acid binding;
80112	GO:0003676,Molecular Function,nucleic acid binding;
81092	GO:0003676,Molecular Function,nucleic acid binding;
81725	GO:0003676,Molecular Function,nucleic acid binding;
82339	GO:0003676,Molecular Function,nucleic acid binding;
82955	GO:0003676,Molecular Function,nucleic acid binding;
83379	GO:0003676,Molecular Function,nucleic acid binding;
87073	GO:0003676,Molecular Function,nucleic acid binding;
45744	GO:0003676,Molecular Function,nucleic acid binding; GO:0003677,Molecular Function,DNA binding; GO:0004003,Molecular Function,ATP-dependent DNA helicase activity; GO:0006303,Biological Process,double-strand break repair via nonhomologous end joining; GO:0003677,Molecular Function,DNA binding; GO:0006303,Biological Process,double-strand break repair via nonhomologous end joining;
57256	GO:0003676,Molecular Function,nucleic acid binding; GO:0003677,Molecular Function,DNA binding; GO:0005634,Cellular Component,nucleus; GO:0006260,Biological Process,DNA replication;
70190	GO:0003676,Molecular Function,nucleic acid binding; GO:0003723,Molecular Function,RNA binding;
19019	GO:0003676,Molecular Function,nucleic acid binding; GO:0003755,Molecular Function,peptidyl-prolyl cis-trans isomerase activity; GO:0006457,Biological Process,protein folding;
23534	GO:0003676,Molecular Function,nucleic acid binding; GO:0003755,Molecular Function,peptidyl-prolyl cis-trans isomerase activity; GO:0006457,Biological Process,protein folding;
22612	GO:0003676,Molecular Function,nucleic acid binding; GO:0004386,Molecular Function,helicase activity;
8540	GO:0003676,Molecular Function,nucleic acid binding; GO:0004386,Molecular Function,helicase activity; GO:0005524,Molecular Function,ATP binding;
10070	GO:0003676,Molecular Function,nucleic acid binding; GO:0004386,Molecular Function,helicase activity; GO:0005524,Molecular Function,ATP binding;
16842	GO:0003676,Molecular Function,nucleic acid binding; GO:0004386,Molecular Function,helicase activity; GO:0005524,Molecular Function,ATP binding;
17615	GO:0003676,Molecular Function,nucleic acid binding; GO:0004386,Molecular Function,helicase activity; GO:0005524,Molecular Function,ATP binding;
18555	GO:0003676,Molecular Function,nucleic acid binding; GO:0004386,Molecular Function,helicase activity; GO:0005524,Molecular Function,ATP binding;
20149	GO:0003676,Molecular Function,nucleic acid binding; GO:0004386,Molecular Function,helicase activity; GO:0005524,Molecular Function,ATP binding;
35819	GO:0003676,Molecular Function,nucleic acid binding; GO:0004386,Molecular Function,helicase activity; GO:0005524,Molecular Function,ATP binding;
38033	GO:0003676,Molecular Function,nucleic acid binding; GO:0004386,Molecular Function,helicase activity; GO:0005524,Molecular Function,ATP binding;
51292	GO:0003676,Molecular Function,nucleic acid binding; GO:0004386,Molecular Function,helicase activity; GO:0005524,Molecular Function,ATP binding;
60612	GO:0003676,Molecular Function,nucleic acid binding; GO:0004386,Molecular Function,helicase activity; GO:0005524,Molecular Function,ATP binding;
60613	GO:0003676,Molecular Function,nucleic acid binding; GO:0004386,Molecular Function,helicase activity; GO:0005524,Molecular Function,ATP binding;
60614	GO:0003676,Molecular Function,nucleic acid binding; GO:0004386,Molecular Function,helicase activity; GO:0005524,Molecular Function,ATP binding;
64937	GO:0003676,Molecular Function,nucleic acid binding; GO:0004386,Molecular Function,helicase activity; GO:0005524,Molecular Function,ATP binding;
71526	GO:0003676,Molecular Function,nucleic acid binding; GO:0004386,Molecular Function,helicase activity; GO:0005524,Molecular Function,ATP binding;
71528	GO:0003676,Molecular Function,nucleic acid binding; GO:0004386,Molecular Function,helicase activity; GO:0005524,Molecular Function,ATP binding;
89761	GO:0003676,Molecular Function,nucleic acid binding; GO:0004386,Molecular Function,helicase activity; GO:0005524,Molecular Function,ATP binding;
1880	GO:0003676,Molecular Function,nucleic acid binding; GO:0004386,Molecular Function,helicase activity; GO:0005524,Molecular Function,ATP binding; GO:0003676,Molecular Function,nucleic acid binding; GO:0005524,Molecular Function,ATP binding; GO:0008026,Molecular Function,ATP-dependent helicase activity;
3951	GO:0003676,Molecular Function,nucleic acid binding; GO:0004386,Molecular Function,helicase activity; GO:0005524,Molecular Function,ATP binding; GO:0003676,Molecular Function,nucleic acid binding; GO:0005524,Molecular Function,ATP binding; GO:0008026,Molecular Function,ATP-dependent helicase activity;
17672	GO:0003676,Molecular Function,nucleic acid binding; GO:0004386,Molecular Function,helicase activity; GO:0005524,Molecular Function,ATP binding; GO:0003676,Molecular Function,nucleic acid binding; GO:0005524,Molecular Function,ATP binding; GO:0008026,Molecular Function,ATP-dependent helicase activity;
20277	GO:0003676,Molecular Function,nucleic acid binding; GO:0004386,Molecular Function,helicase activity; GO:0005524,Molecular Function,ATP binding; GO:0003676,Molecular Function,nucleic acid binding; GO:0005524,Molecular Function,ATP binding; GO:0008026,Molecular Function,ATP-dependent helicase activity;
21506	GO:0003676,Molecular Function,nucleic acid binding; GO:0004386,Molecular Function,helicase activity; GO:0005524,Molecular Function,ATP binding; GO:0003676,Molecular Function,nucleic acid binding; GO:0005524,Molecular Function,ATP binding; GO:0008026,Molecular Function,ATP-dependent helicase activity;
21863	GO:0003676,Molecular Function,nucleic acid binding; GO:0004386,Molecular Function,helicase activity; GO:0005524,Molecular Function,ATP binding; GO:0003676,Molecular Function,nucleic acid binding; GO:0005524,Molecular Function,ATP binding; GO:0008026,Molecular Function,ATP-dependent helicase activity; GO:0005524,Molecular Function,ATP binding;
21952	GO:0003676,Molecular Function,nucleic acid binding; GO:0004386,Molecular Function,helicase activity; GO:0005524,Molecular Function,ATP binding; GO:0003676,Molecular Function,nucleic acid binding; GO:0005524,Molecular Function,ATP binding; GO:0008026,Molecular Function,ATP-dependent helicase activity;
23032	GO:0003676,Molecular Function,nucleic acid binding; GO:0004386,Molecular Function,helicase activity; GO:0005524,Molecular Function,ATP binding; GO:0003676,Molecular Function,nucleic acid binding; GO:0005524,Molecular Function,ATP binding; GO:0008026,Molecular Function,ATP-dependent helicase activity;
24501	GO:0003676,Molecular Function,nucleic acid binding; GO:0004386,Molecular Function,helicase activity; GO:0005524,Molecular Function,ATP binding; GO:0003676,Molecular Function,nucleic acid binding; GO:0005524,Molecular Function,ATP binding; GO:0008026,Molecular Function,ATP-dependent helicase activity;
25035	GO:0003676,Molecular Function,nucleic acid binding; GO:0004386,Molecular Function,helicase activity; GO:0005524,Molecular Function,ATP binding; GO:0003676,Molecular Function,nucleic acid binding; GO:0005524,Molecular Function,ATP binding; GO:0008026,Molecular Function,ATP-dependent helicase activity;
28170	GO:0003676,Molecular Function,nucleic acid binding; GO:0004386,Molecular Function,helicase activity; GO:0005524,Molecular Function,ATP binding; GO:0003676,Molecular Function,nucleic acid binding; GO:0005524,Molecular Function,ATP binding; GO:0008026,Molecular Function,ATP-dependent helicase activity;
28535	GO:0003676,Molecular Function,nucleic acid binding; GO:0004386,Molecular Function,helicase activity; GO:0005524,Molecular Function,ATP binding; GO:0003676,Molecular Function,nucleic acid binding; GO:0005524,Molecular Function,ATP binding; GO:0008026,Molecular Function,ATP-dependent helicase activity;
30380	GO:0003676,Molecular Function,nucleic acid binding; GO:0004386,Molecular Function,helicase activity; GO:0005524,Molecular Function,ATP binding; GO:0003676,Molecular Function,nucleic acid binding; GO:0005524,Molecular Function,ATP binding; GO:0008026,Molecular Function,ATP-dependent helicase activity;
36219	GO:0003676,Molecular Function,nucleic acid binding; GO:0004386,Molecular Function,helicase activity; GO:0005524,Molecular Function,ATP binding; GO:0003676,Molecular Function,nucleic acid binding; GO:0005524,Molecular Function,ATP binding; GO:0008026,Molecular Function,ATP-dependent helicase activity;
37114	GO:0003676,Molecular Function,nucleic acid binding; GO:0004386,Molecular Function,helicase activity; GO:0005524,Molecular Function,ATP binding; GO:0003676,Molecular Function,nucleic acid binding; GO:0005524,Molecular Function,ATP binding; GO:0008026,Molecular Function,ATP-dependent helicase activity; GO:0003723,Molecular Function,RNA binding; GO:0004386,Molecular Function,helicase activity; GO:00…
37757	GO:0003676,Molecular Function,nucleic acid binding; GO:0004386,Molecular Function,helicase activity; GO:0005524,Molecular Function,ATP binding; GO:0003676,Molecular Function,nucleic acid binding; GO:0005524,Molecular Function,ATP binding; GO:0008026,Molecular Function,ATP-dependent helicase activity;
42899	GO:0003676,Molecular Function,nucleic acid binding; GO:0004386,Molecular Function,helicase activity; GO:0005524,Molecular Function,ATP binding; GO:0003676,Molecular Function,nucleic acid binding; GO:0005524,Molecular Function,ATP binding; GO:0008026,Molecular Function,ATP-dependent helicase activity;
45260	GO:0003676,Molecular Function,nucleic acid binding; GO:0004386,Molecular Function,helicase activity; GO:0005524,Molecular Function,ATP binding; GO:0003676,Molecular Function,nucleic acid binding; GO:0005524,Molecular Function,ATP binding; GO:0008026,Molecular Function,ATP-dependent helicase activity; GO:0003723,Molecular Function,RNA binding; GO:0005524,Molecular Function,ATP binding; GO:0005634,…
52541	GO:0003676,Molecular Function,nucleic acid binding; GO:0004386,Molecular Function,helicase activity; GO:0005524,Molecular Function,ATP binding; GO:0003676,Molecular Function,nucleic acid binding; GO:0005524,Molecular Function,ATP binding; GO:0008026,Molecular Function,ATP-dependent helicase activity;
60789	GO:0003676,Molecular Function,nucleic acid binding; GO:0004386,Molecular Function,helicase activity; GO:0005524,Molecular Function,ATP binding; GO:0003676,Molecular Function,nucleic acid binding; GO:0005524,Molecular Function,ATP binding; GO:0008026,Molecular Function,ATP-dependent helicase activity; GO:0003723,Molecular Function,RNA binding; GO:0005524,Molecular Function,ATP binding; GO:0005634,…
60972	GO:0003676,Molecular Function,nucleic acid binding; GO:0004386,Molecular Function,helicase activity; GO:0005524,Molecular Function,ATP binding; GO:0003676,Molecular Function,nucleic acid binding; GO:0005524,Molecular Function,ATP binding; GO:0008026,Molecular Function,ATP-dependent helicase activity;
63082	GO:0003676,Molecular Function,nucleic acid binding; GO:0004386,Molecular Function,helicase activity; GO:0005524,Molecular Function,ATP binding; GO:0003676,Molecular Function,nucleic acid binding; GO:0005524,Molecular Function,ATP binding; GO:0008026,Molecular Function,ATP-dependent helicase activity;
71527	GO:0003676,Molecular Function,nucleic acid binding; GO:0004386,Molecular Function,helicase activity; GO:0005524,Molecular Function,ATP binding; GO:0003676,Molecular Function,nucleic acid binding; GO:0005524,Molecular Function,ATP binding; GO:0008026,Molecular Function,ATP-dependent helicase activity;
71530	GO:0003676,Molecular Function,nucleic acid binding; GO:0004386,Molecular Function,helicase activity; GO:0005524,Molecular Function,ATP binding; GO:0003676,Molecular Function,nucleic acid binding; GO:0005524,Molecular Function,ATP binding; GO:0008026,Molecular Function,ATP-dependent helicase activity;
72249	GO:0003676,Molecular Function,nucleic acid binding; GO:0004386,Molecular Function,helicase activity; GO:0005524,Molecular Function,ATP binding; GO:0003676,Molecular Function,nucleic acid binding; GO:0005524,Molecular Function,ATP binding; GO:0008026,Molecular Function,ATP-dependent helicase activity;
18687	GO:0003676,Molecular Function,nucleic acid binding; GO:0004386,Molecular Function,helicase activity; GO:0005524,Molecular Function,ATP binding; GO:0003676,Molecular Function,nucleic acid binding; GO:0005622,Cellular Component,intracellular; GO:0006260,Biological Process,DNA replication; GO:0006281,Biological Process,DNA repair; GO:0043140,Molecular Function,ATP-dependent 3'-5' DNA helicase activi…
56252	GO:0003676,Molecular Function,nucleic acid binding; GO:0004386,Molecular Function,helicase activity; GO:0005524,Molecular Function,ATP binding; GO:0003676,Molecular Function,nucleic acid binding; GO:0008270,Molecular Function,zinc ion binding; GO:0003723,Molecular Function,RNA binding; GO:0003676,Molecular Function,nucleic acid binding; GO:0005524,Molecular Function,ATP binding; GO:0008026,Molecu…
21416	GO:0003676,Molecular Function,nucleic acid binding; GO:0004386,Molecular Function,helicase activity; GO:0005524,Molecular Function,ATP binding; GO:0003677,Molecular Function,DNA binding; GO:0005524,Molecular Function,ATP binding; GO:0016787,Molecular Function,hydrolase activity;
52880	GO:0003676,Molecular Function,nucleic acid binding; GO:0004386,Molecular Function,helicase activity; GO:0005524,Molecular Function,ATP binding; GO:0003677,Molecular Function,DNA binding; GO:0005524,Molecular Function,ATP binding; GO:0016787,Molecular Function,hydrolase activity;
53596	GO:0003676,Molecular Function,nucleic acid binding; GO:0004386,Molecular Function,helicase activity; GO:0005524,Molecular Function,ATP binding; GO:0004386,Molecular Function,helicase activity;
59376	GO:0003676,Molecular Function,nucleic acid binding; GO:0004386,Molecular Function,helicase activity; GO:0005524,Molecular Function,ATP binding; GO:0004386,Molecular Function,helicase activity;
67283	GO:0003676,Molecular Function,nucleic acid binding; GO:0004386,Molecular Function,helicase activity; GO:0005524,Molecular Function,ATP binding; GO:0004386,Molecular Function,helicase activity;
20909	GO:0003676,Molecular Function,nucleic acid binding; GO:0004386,Molecular Function,helicase activity; GO:0005524,Molecular Function,ATP binding; GO:0004386,Molecular Function,helicase activity; GO:0003676,Molecular Function,nucleic acid binding; GO:0005524,Molecular Function,ATP binding; GO:0008026,Molecular Function,ATP-dependent helicase activity;
30450	GO:0003676,Molecular Function,nucleic acid binding; GO:0004386,Molecular Function,helicase activity; GO:0005524,Molecular Function,ATP binding; GO:0004386,Molecular Function,helicase activity; GO:0003676,Molecular Function,nucleic acid binding; GO:0005524,Molecular Function,ATP binding; GO:0008026,Molecular Function,ATP-dependent helicase activity;
3358	GO:0003676,Molecular Function,nucleic acid binding; GO:0004523,Molecular Function,ribonuclease H activity;
22356	GO:0003676,Molecular Function,nucleic acid binding; GO:0004527,Molecular Function,exonuclease activity; GO:0005622,Cellular Component,intracellular;
22983	GO:0003676,Molecular Function,nucleic acid binding; GO:0004527,Molecular Function,exonuclease activity; GO:0005622,Cellular Component,intracellular;
57969	GO:0003676,Molecular Function,nucleic acid binding; GO:0004527,Molecular Function,exonuclease activity; GO:0005622,Cellular Component,intracellular;
40259	GO:0003676,Molecular Function,nucleic acid binding; GO:0005515,Molecular Function,protein binding;
19219	GO:0003676,Molecular Function,nucleic acid binding; GO:0005524,Molecular Function,ATP binding; GO:0005737,Cellular Component,cytoplasm; GO:0043039,Biological Process,tRNA aminoacylation; GO:0000166,Molecular Function,nucleotide binding; GO:0004813,Molecular Function,alanine-tRNA ligase activity; GO:0005524,Molecular Function,ATP binding; GO:0005737,Cellular Component,cytoplasm; GO:0006419,Biologi…
43256	GO:0003676,Molecular Function,nucleic acid binding; GO:0005524,Molecular Function,ATP binding; GO:0006139,Biological Process,nucleobase-containing compound metabolic process; GO:0008026,Molecular Function,ATP-dependent helicase activity;
10250	GO:0003676,Molecular Function,nucleic acid binding; GO:0005524,Molecular Function,ATP binding; GO:0008026,Molecular Function,ATP-dependent helicase activity;
17670	GO:0003676,Molecular Function,nucleic acid binding; GO:0005524,Molecular Function,ATP binding; GO:0008026,Molecular Function,ATP-dependent helicase activity;
17671	GO:0003676,Molecular Function,nucleic acid binding; GO:0005524,Molecular Function,ATP binding; GO:0008026,Molecular Function,ATP-dependent helicase activity;
18671	GO:0003676,Molecular Function,nucleic acid binding; GO:0005524,Molecular Function,ATP binding; GO:0008026,Molecular Function,ATP-dependent helicase activity;
25457	GO:0003676,Molecular Function,nucleic acid binding; GO:0005524,Molecular Function,ATP binding; GO:0008026,Molecular Function,ATP-dependent helicase activity;
25616	GO:0003676,Molecular Function,nucleic acid binding; GO:0005524,Molecular Function,ATP binding; GO:0008026,Molecular Function,ATP-dependent helicase activity;
26722	GO:0003676,Molecular Function,nucleic acid binding; GO:0005524,Molecular Function,ATP binding; GO:0008026,Molecular Function,ATP-dependent helicase activity;
27375	GO:0003676,Molecular Function,nucleic acid binding; GO:0005524,Molecular Function,ATP binding; GO:0008026,Molecular Function,ATP-dependent helicase activity;
27983	GO:0003676,Molecular Function,nucleic acid binding; GO:0005524,Molecular Function,ATP binding; GO:0008026,Molecular Function,ATP-dependent helicase activity;
28469	GO:0003676,Molecular Function,nucleic acid binding; GO:0005524,Molecular Function,ATP binding; GO:0008026,Molecular Function,ATP-dependent helicase activity;
30662	GO:0003676,Molecular Function,nucleic acid binding; GO:0005524,Molecular Function,ATP binding; GO:0008026,Molecular Function,ATP-dependent helicase activity;
31275	GO:0003676,Molecular Function,nucleic acid binding; GO:0005524,Molecular Function,ATP binding; GO:0008026,Molecular Function,ATP-dependent helicase activity;
32892	GO:0003676,Molecular Function,nucleic acid binding; GO:0005524,Molecular Function,ATP binding; GO:0008026,Molecular Function,ATP-dependent helicase activity;
33786	GO:0003676,Molecular Function,nucleic acid binding; GO:0005524,Molecular Function,ATP binding; GO:0008026,Molecular Function,ATP-dependent helicase activity;
33968	GO:0003676,Molecular Function,nucleic acid binding; GO:0005524,Molecular Function,ATP binding; GO:0008026,Molecular Function,ATP-dependent helicase activity;
48543	GO:0003676,Molecular Function,nucleic acid binding; GO:0005524,Molecular Function,ATP binding; GO:0008026,Molecular Function,ATP-dependent helicase activity;
50721	GO:0003676,Molecular Function,nucleic acid binding; GO:0005524,Molecular Function,ATP binding; GO:0008026,Molecular Function,ATP-dependent helicase activity;
67471	GO:0003676,Molecular Function,nucleic acid binding; GO:0005622,Cellular Component,intracellular; GO:0003676,Molecular Function,nucleic acid binding; GO:0005622,Cellular Component,intracellular; GO:0006139,Biological Process,nucleobase-containing compound metabolic process; GO:0008408,Molecular Function,3'-5' exonuclease activity;
15603	GO:0003676,Molecular Function,nucleic acid binding; GO:0005622,Cellular Component,intracellular; GO:0006139,Biological Process,nucleobase-containing compound metabolic process; GO:0008408,Molecular Function,3'-5' exonuclease activity;
17617	GO:0003676,Molecular Function,nucleic acid binding; GO:0005622,Cellular Component,intracellular; GO:0006139,Biological Process,nucleobase-containing compound metabolic process; GO:0008408,Molecular Function,3'-5' exonuclease activity;
25198	GO:0003676,Molecular Function,nucleic acid binding; GO:0005622,Cellular Component,intracellular; GO:0006139,Biological Process,nucleobase-containing compound metabolic process; GO:0008408,Molecular Function,3'-5' exonuclease activity;
51376	GO:0003676,Molecular Function,nucleic acid binding; GO:0005622,Cellular Component,intracellular; GO:0006139,Biological Process,nucleobase-containing compound metabolic process; GO:0008408,Molecular Function,3'-5' exonuclease activity;
51665	GO:0003676,Molecular Function,nucleic acid binding; GO:0005622,Cellular Component,intracellular; GO:0006139,Biological Process,nucleobase-containing compound metabolic process; GO:0008408,Molecular Function,3'-5' exonuclease activity;
64179	GO:0003676,Molecular Function,nucleic acid binding; GO:0005622,Cellular Component,intracellular; GO:0006139,Biological Process,nucleobase-containing compound metabolic process; GO:0008408,Molecular Function,3'-5' exonuclease activity;
1954	GO:0003676,Molecular Function,nucleic acid binding; GO:0005622,Cellular Component,intracellular; GO:0006810,Biological Process,transport;
70841	GO:0003676,Molecular Function,nucleic acid binding; GO:0005622,Cellular Component,intracellular; GO:0008270,Molecular Function,zinc ion binding;
70843	GO:0003676,Molecular Function,nucleic acid binding; GO:0005622,Cellular Component,intracellular; GO:0008270,Molecular Function,zinc ion binding;
70845	GO:0003676,Molecular Function,nucleic acid binding; GO:0005622,Cellular Component,intracellular; GO:0008270,Molecular Function,zinc ion binding;
21124	GO:0003676,Molecular Function,nucleic acid binding; GO:0005634,Cellular Component,nucleus;
25003	GO:0003676,Molecular Function,nucleic acid binding; GO:0005634,Cellular Component,nucleus;
40609	GO:0003676,Molecular Function,nucleic acid binding; GO:0005634,Cellular Component,nucleus;
44387	GO:0003676,Molecular Function,nucleic acid binding; GO:0005634,Cellular Component,nucleus;
55012	GO:0003676,Molecular Function,nucleic acid binding; GO:0005634,Cellular Component,nucleus;
55013	GO:0003676,Molecular Function,nucleic acid binding; GO:0005634,Cellular Component,nucleus;
54195	GO:0003676,Molecular Function,nucleic acid binding; GO:0008168,Molecular Function,methyltransferase activity; GO:0032259,Biological Process,methylation;
2137	GO:0003676,Molecular Function,nucleic acid binding; GO:0008270,Molecular Function,zinc ion binding;
8518	GO:0003676,Molecular Function,nucleic acid binding; GO:0008270,Molecular Function,zinc ion binding;
11892	GO:0003676,Molecular Function,nucleic acid binding; GO:0008270,Molecular Function,zinc ion binding;
16798	GO:0003676,Molecular Function,nucleic acid binding; GO:0008270,Molecular Function,zinc ion binding;
16927	GO:0003676,Molecular Function,nucleic acid binding; GO:0008270,Molecular Function,zinc ion binding;
16928	GO:0003676,Molecular Function,nucleic acid binding; GO:0008270,Molecular Function,zinc ion binding;
19311	GO:0003676,Molecular Function,nucleic acid binding; GO:0008270,Molecular Function,zinc ion binding;
21154	GO:0003676,Molecular Function,nucleic acid binding; GO:0008270,Molecular Function,zinc ion binding;
22525	GO:0003676,Molecular Function,nucleic acid binding; GO:0008270,Molecular Function,zinc ion binding;
23483	GO:0003676,Molecular Function,nucleic acid binding; GO:0008270,Molecular Function,zinc ion binding;
25102	GO:0003676,Molecular Function,nucleic acid binding; GO:0008270,Molecular Function,zinc ion binding;
25980	GO:0003676,Molecular Function,nucleic acid binding; GO:0008270,Molecular Function,zinc ion binding;
27097	GO:0003676,Molecular Function,nucleic acid binding; GO:0008270,Molecular Function,zinc ion binding;
27447	GO:0003676,Molecular Function,nucleic acid binding; GO:0008270,Molecular Function,zinc ion binding;
28071	GO:0003676,Molecular Function,nucleic acid binding; GO:0008270,Molecular Function,zinc ion binding;
30122	GO:0003676,Molecular Function,nucleic acid binding; GO:0008270,Molecular Function,zinc ion binding;
36420	GO:0003676,Molecular Function,nucleic acid binding; GO:0008270,Molecular Function,zinc ion binding;
36467	GO:0003676,Molecular Function,nucleic acid binding; GO:0008270,Molecular Function,zinc ion binding;
46443	GO:0003676,Molecular Function,nucleic acid binding; GO:0008270,Molecular Function,zinc ion binding;
52205	GO:0003676,Molecular Function,nucleic acid binding; GO:0008270,Molecular Function,zinc ion binding;
52612	GO:0003676,Molecular Function,nucleic acid binding; GO:0008270,Molecular Function,zinc ion binding;
60596	GO:0003676,Molecular Function,nucleic acid binding; GO:0008270,Molecular Function,zinc ion binding;
62793	GO:0003676,Molecular Function,nucleic acid binding; GO:0008270,Molecular Function,zinc ion binding;
63883	GO:0003676,Molecular Function,nucleic acid binding; GO:0008270,Molecular Function,zinc ion binding;
66524	GO:0003676,Molecular Function,nucleic acid binding; GO:0008270,Molecular Function,zinc ion binding;
56755	GO:0003676,Molecular Function,nucleic acid binding; GO:0008270,Molecular Function,zinc ion binding; GO:0003676,Molecular Function,nucleic acid binding; GO:0005524,Molecular Function,ATP binding; GO:0008026,Molecular Function,ATP-dependent helicase activity;
20669	GO:0003676,Molecular Function,nucleic acid binding; GO:0008270,Molecular Function,zinc ion binding; GO:0003676,Molecular Function,nucleic acid binding; GO:0008270,Molecular Function,zinc ion binding;
12974	GO:0003676,Molecular Function,nucleic acid binding; GO:0008270,Molecular Function,zinc ion binding; GO:0003677,Molecular Function,DNA binding; GO:0003899,Molecular Function,DNA-directed RNA polymerase activity;
30270	GO:0003676,Molecular Function,nucleic acid binding; GO:0008270,Molecular Function,zinc ion binding; GO:0003677,Molecular Function,DNA binding; GO:0003899,Molecular Function,DNA-directed RNA polymerase activity;
8307	GO:0003676,Molecular Function,nucleic acid binding; GO:0008270,Molecular Function,zinc ion binding; GO:0003677,Molecular Function,DNA binding; GO:0005634,Cellular Component,nucleus;
28901	GO:0003676,Molecular Function,nucleic acid binding; GO:0008270,Molecular Function,zinc ion binding; GO:0006397,Biological Process,mRNA processing;
12113	GO:0003676,Molecular Function,nucleic acid binding; GO:0008270,Molecular Function,zinc ion binding; GO:0008270,Molecular Function,zinc ion binding;
10496	GO:0003676,Molecular Function,nucleic acid binding; GO:0016787,Molecular Function,hydrolase activity; GO:0046872,Molecular Function,metal ion binding;
23641	GO:0003676,Molecular Function,nucleic acid binding; GO:0016787,Molecular Function,hydrolase activity; GO:0046872,Molecular Function,metal ion binding;
63799	GO:0003676,Molecular Function,nucleic acid binding; GO:0016787,Molecular Function,hydrolase activity; GO:0046872,Molecular Function,metal ion binding;
44971	GO:0003676,Molecular Function,nucleic acid binding; GO:0016787,Molecular Function,hydrolase activity; GO:0046872,Molecular Function,metal ion binding; GO:0003824,Molecular Function,catalytic activity;
3079	GO:0003677,Molecular Function,DNA binding;
3208	GO:0003677,Molecular Function,DNA binding;
3227	GO:0003677,Molecular Function,DNA binding;
3290	GO:0003677,Molecular Function,DNA binding;
8856	GO:0003677,Molecular Function,DNA binding;
18201	GO:0003677,Molecular Function,DNA binding;
18473	GO:0003677,Molecular Function,DNA binding;
18686	GO:0003677,Molecular Function,DNA binding;
18965	GO:0003677,Molecular Function,DNA binding;
19061	GO:0003677,Molecular Function,DNA binding;
19401	GO:0003677,Molecular Function,DNA binding;
19678	GO:0003677,Molecular Function,DNA binding;
22982	GO:0003677,Molecular Function,DNA binding;
29672	GO:0003677,Molecular Function,DNA binding;
30272	GO:0003677,Molecular Function,DNA binding;
32825	GO:0003677,Molecular Function,DNA binding;
34372	GO:0003677,Molecular Function,DNA binding;
35930	GO:0003677,Molecular Function,DNA binding;
39171	GO:0003677,Molecular Function,DNA binding;
42812	GO:0003677,Molecular Function,DNA binding;
48545	GO:0003677,Molecular Function,DNA binding;
50058	GO:0003677,Molecular Function,DNA binding;
53383	GO:0003677,Molecular Function,DNA binding;
54438	GO:0003677,Molecular Function,DNA binding;
55166	GO:0003677,Molecular Function,DNA binding;
55167	GO:0003677,Molecular Function,DNA binding;
55168	GO:0003677,Molecular Function,DNA binding;
58901	GO:0003677,Molecular Function,DNA binding;
66504	GO:0003677,Molecular Function,DNA binding;
70394	GO:0003677,Molecular Function,DNA binding;
71550	GO:0003677,Molecular Function,DNA binding;
71551	GO:0003677,Molecular Function,DNA binding;
73235	GO:0003677,Molecular Function,DNA binding;
76508	GO:0003677,Molecular Function,DNA binding;
76509	GO:0003677,Molecular Function,DNA binding;
40848	GO:0003677,Molecular Function,DNA binding; GO:0003700,Molecular Function,sequence-specific DNA binding transcription factor activity;
34215	GO:0003677,Molecular Function,DNA binding; GO:0003713,Molecular Function,transcription coactivator activity;
20169	GO:0003677,Molecular Function,DNA binding; GO:0003723,Molecular Function,RNA binding; GO:0005515,Molecular Function,protein binding;
24484	GO:0003677,Molecular Function,DNA binding; GO:0003723,Molecular Function,RNA binding; GO:0005515,Molecular Function,protein binding;
35867	GO:0003677,Molecular Function,DNA binding; GO:0003723,Molecular Function,RNA binding; GO:0005515,Molecular Function,protein binding;
40473	GO:0003677,Molecular Function,DNA binding; GO:0003723,Molecular Function,RNA binding; GO:0005515,Molecular Function,protein binding;
59038	GO:0003677,Molecular Function,DNA binding; GO:0003723,Molecular Function,RNA binding; GO:0005515,Molecular Function,protein binding;
28939	GO:0003677,Molecular Function,DNA binding; GO:0003723,Molecular Function,RNA binding; GO:0005515,Molecular Function,protein binding; GO:0016070,Biological Process,RNA metabolic process; GO:0016070,Biological Process,RNA metabolic process;
4172	GO:0003677,Molecular Function,DNA binding; GO:0003899,Molecular Function,DNA-directed RNA polymerase activity;
9607	GO:0003677,Molecular Function,DNA binding; GO:0003899,Molecular Function,DNA-directed RNA polymerase activity;
19296	GO:0003677,Molecular Function,DNA binding; GO:0003899,Molecular Function,DNA-directed RNA polymerase activity;
20747	GO:0003677,Molecular Function,DNA binding; GO:0003899,Molecular Function,DNA-directed RNA polymerase activity;
25149	GO:0003677,Molecular Function,DNA binding; GO:0003899,Molecular Function,DNA-directed RNA polymerase activity;
30202	GO:0003677,Molecular Function,DNA binding; GO:0003899,Molecular Function,DNA-directed RNA polymerase activity;
40264	GO:0003677,Molecular Function,DNA binding; GO:0003899,Molecular Function,DNA-directed RNA polymerase activity;
64202	GO:0003677,Molecular Function,DNA binding; GO:0003899,Molecular Function,DNA-directed RNA polymerase activity;
56380	GO:0003677,Molecular Function,DNA binding; GO:0003899,Molecular Function,DNA-directed RNA polymerase activity; GO:0003677,Molecular Function,DNA binding; GO:0003899,Molecular Function,DNA-directed RNA polymerase activity; GO:0003677,Molecular Function,DNA binding; GO:0003899,Molecular Function,DNA-directed RNA polymerase activity; GO:0003677,Molecular Function,DNA binding; GO:0003899,Molecular Fu…
18733	GO:0003677,Molecular Function,DNA binding; GO:0003899,Molecular Function,DNA-directed RNA polymerase activity; GO:0003677,Molecular Function,DNA binding; GO:0003899,Molecular Function,DNA-directed RNA polymerase activity; GO:0005634,Cellular Component,nucleus;
18878	GO:0003677,Molecular Function,DNA binding; GO:0003910,Molecular Function,DNA ligase (ATP) activity; GO:0006281,Biological Process,DNA repair; GO:0006310,Biological Process,DNA recombination; GO:0003910,Molecular Function,DNA ligase (ATP) activity; GO:0006281,Biological Process,DNA repair; GO:0006310,Biological Process,DNA recombination; GO:0003910,Molecular Function,DNA ligase (ATP) activity; GO:…
21707	GO:0003677,Molecular Function,DNA binding; GO:0003910,Molecular Function,DNA ligase (ATP) activity; GO:0006281,Biological Process,DNA repair; GO:0006310,Biological Process,DNA recombination; GO:0003910,Molecular Function,DNA ligase (ATP) activity; GO:0006281,Biological Process,DNA repair; GO:0006310,Biological Process,DNA recombination; GO:0003910,Molecular Function,DNA ligase (ATP) activity; GO:…
17222	GO:0003677,Molecular Function,DNA binding; GO:0003916,Molecular Function,DNA topoisomerase activity; GO:0005694,Cellular Component,chromosome; GO:0006265,Biological Process,DNA topological change;
74875	GO:0003677,Molecular Function,DNA binding; GO:0003917,Molecular Function,DNA topoisomerase type I activity; GO:0005694,Cellular Component,chromosome; GO:0006265,Biological Process,DNA topological change; GO:0003677,Molecular Function,DNA binding; GO:0003918,Molecular Function,DNA topoisomerase type II (ATP-hydrolyzing) activity; GO:0005694,Cellular Component,chromosome; GO:0006265,Biological Proc…
29644	GO:0003677,Molecular Function,DNA binding; GO:0003918,Molecular Function,DNA topoisomerase type II (ATP-hydrolyzing) activity; GO:0005524,Molecular Function,ATP binding; GO:0005694,Cellular Component,chromosome; GO:0006265,Biological Process,DNA topological change;
64784	GO:0003677,Molecular Function,DNA binding; GO:0003918,Molecular Function,DNA topoisomerase type II (ATP-hydrolyzing) activity; GO:0005524,Molecular Function,ATP binding; GO:0005694,Cellular Component,chromosome; GO:0006265,Biological Process,DNA topological change;
18751	GO:0003677,Molecular Function,DNA binding; GO:0004003,Molecular Function,ATP-dependent DNA helicase activity; GO:0006303,Biological Process,double-strand break repair via nonhomologous end joining; GO:0003677,Molecular Function,DNA binding; GO:0006303,Biological Process,double-strand break repair via nonhomologous end joining;
26455	GO:0003677,Molecular Function,DNA binding; GO:0004003,Molecular Function,ATP-dependent DNA helicase activity; GO:0006303,Biological Process,double-strand break repair via nonhomologous end joining; GO:0003677,Molecular Function,DNA binding; GO:0006303,Biological Process,double-strand break repair via nonhomologous end joining;
37964	GO:0003677,Molecular Function,DNA binding; GO:0004386,Molecular Function,helicase activity; GO:0005524,Molecular Function,ATP binding; GO:0005737,Cellular Component,cytoplasm; GO:0008270,Molecular Function,zinc ion binding;
5842	GO:0003677,Molecular Function,DNA binding; GO:0005524,Molecular Function,ATP binding;
9759	GO:0003677,Molecular Function,DNA binding; GO:0005524,Molecular Function,ATP binding;
11933	GO:0003677,Molecular Function,DNA binding; GO:0005524,Molecular Function,ATP binding;
26967	GO:0003677,Molecular Function,DNA binding; GO:0005524,Molecular Function,ATP binding;
29775	GO:0003677,Molecular Function,DNA binding; GO:0005524,Molecular Function,ATP binding;
42548	GO:0003677,Molecular Function,DNA binding; GO:0005524,Molecular Function,ATP binding;
86114	GO:0003677,Molecular Function,DNA binding; GO:0005524,Molecular Function,ATP binding;
3811	GO:0003677,Molecular Function,DNA binding; GO:0005524,Molecular Function,ATP binding; GO:0003676,Molecular Function,nucleic acid binding; GO:0004386,Molecular Function,helicase activity; GO:0005524,Molecular Function,ATP binding;
20890	GO:0003677,Molecular Function,DNA binding; GO:0005524,Molecular Function,ATP binding; GO:0003676,Molecular Function,nucleic acid binding; GO:0004386,Molecular Function,helicase activity; GO:0005524,Molecular Function,ATP binding;
21936	GO:0003677,Molecular Function,DNA binding; GO:0005524,Molecular Function,ATP binding; GO:0003676,Molecular Function,nucleic acid binding; GO:0004386,Molecular Function,helicase activity; GO:0005524,Molecular Function,ATP binding;
24881	GO:0003677,Molecular Function,DNA binding; GO:0005524,Molecular Function,ATP binding; GO:0003676,Molecular Function,nucleic acid binding; GO:0004386,Molecular Function,helicase activity; GO:0005524,Molecular Function,ATP binding;
59017	GO:0003677,Molecular Function,DNA binding; GO:0005524,Molecular Function,ATP binding; GO:0003676,Molecular Function,nucleic acid binding; GO:0004386,Molecular Function,helicase activity; GO:0005524,Molecular Function,ATP binding;
77027	GO:0003677,Molecular Function,DNA binding; GO:0005524,Molecular Function,ATP binding; GO:0003676,Molecular Function,nucleic acid binding; GO:0004386,Molecular Function,helicase activity; GO:0005524,Molecular Function,ATP binding;
78937	GO:0003677,Molecular Function,DNA binding; GO:0005524,Molecular Function,ATP binding; GO:0003676,Molecular Function,nucleic acid binding; GO:0004386,Molecular Function,helicase activity; GO:0005524,Molecular Function,ATP binding;
18082	GO:0003677,Molecular Function,DNA binding; GO:0005524,Molecular Function,ATP binding; GO:0003676,Molecular Function,nucleic acid binding; GO:0004386,Molecular Function,helicase activity; GO:0005524,Molecular Function,ATP binding; GO:0003677,Molecular Function,DNA binding; GO:0005524,Molecular Function,ATP binding; GO:0005634,Cellular Component,nucleus; GO:0008270,Molecular Function,zinc ion bindi…
18083	GO:0003677,Molecular Function,DNA binding; GO:0005524,Molecular Function,ATP binding; GO:0003676,Molecular Function,nucleic acid binding; GO:0004386,Molecular Function,helicase activity; GO:0005524,Molecular Function,ATP binding; GO:0003677,Molecular Function,DNA binding; GO:0005524,Molecular Function,ATP binding; GO:0005634,Cellular Component,nucleus; GO:0008270,Molecular Function,zinc ion bindi…
20596	GO:0003677,Molecular Function,DNA binding; GO:0005524,Molecular Function,ATP binding; GO:0003676,Molecular Function,nucleic acid binding; GO:0004386,Molecular Function,helicase activity; GO:0005524,Molecular Function,ATP binding; GO:0016585,Cellular Component,chromatin remodeling complex; GO:0031491,Molecular Function,nucleosome binding; GO:0043044,Biological Process,ATP-dependent chromatin remod…
40643	GO:0003677,Molecular Function,DNA binding; GO:0005524,Molecular Function,ATP binding; GO:0005515,Molecular Function,protein binding; GO:0003676,Molecular Function,nucleic acid binding; GO:0004386,Molecular Function,helicase activity; GO:0005524,Molecular Function,ATP binding; GO:0005515,Molecular Function,protein binding; GO:0005524,Molecular Function,ATP binding; GO:0005634,Cellular Component,nu…
19671	GO:0003677,Molecular Function,DNA binding; GO:0005524,Molecular Function,ATP binding; GO:0006260,Biological Process,DNA replication;
19673	GO:0003677,Molecular Function,DNA binding; GO:0005524,Molecular Function,ATP binding; GO:0006260,Biological Process,DNA replication;
27185	GO:0003677,Molecular Function,DNA binding; GO:0005524,Molecular Function,ATP binding; GO:0006260,Biological Process,DNA replication;
55362	GO:0003677,Molecular Function,DNA binding; GO:0005524,Molecular Function,ATP binding; GO:0006260,Biological Process,DNA replication;
1643	GO:0003677,Molecular Function,DNA binding; GO:0005622,Cellular Component,intracellular;
18127	GO:0003677,Molecular Function,DNA binding; GO:0005622,Cellular Component,intracellular;
18137	GO:0003677,Molecular Function,DNA binding; GO:0005622,Cellular Component,intracellular;
25352	GO:0003677,Molecular Function,DNA binding; GO:0005622,Cellular Component,intracellular;
55451	GO:0003677,Molecular Function,DNA binding; GO:0005622,Cellular Component,intracellular;
54860	GO:0003677,Molecular Function,DNA binding; GO:0005622,Cellular Component,intracellular; GO:0003677,Molecular Function,DNA binding;
38500	GO:0003677,Molecular Function,DNA binding; GO:0005622,Cellular Component,intracellular; GO:0005515,Molecular Function,protein binding; GO:0005634,Cellular Component,nucleus; GO:0055114,Biological Process,oxidation-reduction process; GO:0005515,Molecular Function,protein binding;
15091	GO:0003677,Molecular Function,DNA binding; GO:0005634,Cellular Component,nucleus;
15099	GO:0003677,Molecular Function,DNA binding; GO:0005634,Cellular Component,nucleus;
18254	GO:0003677,Molecular Function,DNA binding; GO:0005634,Cellular Component,nucleus;
24022	GO:0003677,Molecular Function,DNA binding; GO:0005634,Cellular Component,nucleus;
24368	GO:0003677,Molecular Function,DNA binding; GO:0005634,Cellular Component,nucleus;
36625	GO:0003677,Molecular Function,DNA binding; GO:0005634,Cellular Component,nucleus;
37696	GO:0003677,Molecular Function,DNA binding; GO:0005634,Cellular Component,nucleus;
37769	GO:0003677,Molecular Function,DNA binding; GO:0005634,Cellular Component,nucleus;
44069	GO:0003677,Molecular Function,DNA binding; GO:0005634,Cellular Component,nucleus;
59549	GO:0003677,Molecular Function,DNA binding; GO:0005634,Cellular Component,nucleus;
72613	GO:0003677,Molecular Function,DNA binding; GO:0005634,Cellular Component,nucleus;
22056	GO:0003677,Molecular Function,DNA binding; GO:0005634,Cellular Component,nucleus; GO:0016570,Biological Process,histone modification;
47907	GO:0003677,Molecular Function,DNA binding; GO:0005634,Cellular Component,nucleus; GO:0016570,Biological Process,histone modification;
57653	GO:0003677,Molecular Function,DNA binding; GO:0005634,Cellular Component,nucleus; GO:0016570,Biological Process,histone modification;
20102	GO:0003677,Molecular Function,DNA binding; GO:0006275,Biological Process,regulation of DNA replication; GO:0030337,Molecular Function,DNA polymerase processivity factor activity; GO:0043626,Cellular Component,PCNA complex; GO:0003677,Molecular Function,DNA binding; GO:0006275,Biological Process,regulation of DNA replication; GO:0030337,Molecular Function,DNA polymerase processivity factor activit…
26035	GO:0003677,Molecular Function,DNA binding; GO:0006284,Biological Process,base-excision repair;
52579	GO:0003677,Molecular Function,DNA binding; GO:0006366,Biological Process,transcription from RNA polymerase II promoter; GO:0003677,Molecular Function,DNA binding; GO:0003899,Molecular Function,DNA-directed RNA polymerase activity; GO:0003677,Molecular Function,DNA binding; GO:0003899,Molecular Function,DNA-directed RNA polymerase activity; GO:0003677,Molecular Function,DNA binding; GO:0003899,Mol…
20267	GO:0003677,Molecular Function,DNA binding; GO:0008270,Molecular Function,zinc ion binding;
20372	GO:0003677,Molecular Function,DNA binding; GO:0008270,Molecular Function,zinc ion binding;
28560	GO:0003677,Molecular Function,DNA binding; GO:0008270,Molecular Function,zinc ion binding;
74281	GO:0003677,Molecular Function,DNA binding; GO:0008270,Molecular Function,zinc ion binding;
77883	GO:0003677,Molecular Function,DNA binding; GO:0008270,Molecular Function,zinc ion binding;
77884	GO:0003677,Molecular Function,DNA binding; GO:0008270,Molecular Function,zinc ion binding;
3228	GO:0003677,Molecular Function,DNA binding; GO:0046983,Molecular Function,protein dimerization activity;
11508	GO:0003677,Molecular Function,DNA binding; GO:0046983,Molecular Function,protein dimerization activity;
24936	GO:0003677,Molecular Function,DNA binding; GO:0046983,Molecular Function,protein dimerization activity;
54193	GO:0003677,Molecular Function,DNA binding; GO:0046983,Molecular Function,protein dimerization activity;
22180	GO:0003678,Molecular Function,DNA helicase activity; GO:0005524,Molecular Function,ATP binding;
30656	GO:0003678,Molecular Function,DNA helicase activity; GO:0005524,Molecular Function,ATP binding;
65692	GO:0003678,Molecular Function,DNA helicase activity; GO:0005524,Molecular Function,ATP binding;
7357	GO:0003682,Molecular Function,chromatin binding;
18069	GO:0003682,Molecular Function,chromatin binding;
26399	GO:0003682,Molecular Function,chromatin binding;
38224	GO:0003682,Molecular Function,chromatin binding;
54945	GO:0003682,Molecular Function,chromatin binding;
60758	GO:0003682,Molecular Function,chromatin binding;
18615	GO:0003682,Molecular Function,chromatin binding; GO:0005515,Molecular Function,protein binding;
27076	GO:0003684,Molecular Function,damaged DNA binding; GO:0003887,Molecular Function,DNA-directed DNA polymerase activity; GO:0006281,Biological Process,DNA repair; GO:0003684,Molecular Function,damaged DNA binding; GO:0003887,Molecular Function,DNA-directed DNA polymerase activity; GO:0006281,Biological Process,DNA repair;
28418	GO:0003684,Molecular Function,damaged DNA binding; GO:0003906,Molecular Function,DNA-(apurinic or apyrimidinic site) lyase activity; GO:0006289,Biological Process,nucleotide-excision repair; GO:0008270,Molecular Function,zinc ion binding;
11264	GO:0003697,Molecular Function,single-stranded DNA binding;
38686	GO:0003700,Molecular Function,sequence-specific DNA binding transcription factor activity;
38687	GO:0003700,Molecular Function,sequence-specific DNA binding transcription factor activity;
39998	GO:0003700,Molecular Function,sequence-specific DNA binding transcription factor activity;
19372	GO:0003700,Molecular Function,sequence-specific DNA binding transcription factor activity; GO:0003700,Molecular Function,sequence-specific DNA binding transcription factor activity; GO:0043565,Molecular Function,sequence-specific DNA binding;
28237	GO:0003700,Molecular Function,sequence-specific DNA binding transcription factor activity; GO:0003700,Molecular Function,sequence-specific DNA binding transcription factor activity; GO:0043565,Molecular Function,sequence-specific DNA binding;
3365	GO:0003700,Molecular Function,sequence-specific DNA binding transcription factor activity; GO:0003707,Molecular Function,steroid hormone receptor activity; GO:0005634,Cellular Component,nucleus; GO:0043401,Biological Process,steroid hormone mediated signaling pathway; GO:0003700,Molecular Function,sequence-specific DNA binding transcription factor activity; GO:0005634,Cellular Component,nucleus; …
18407	GO:0003700,Molecular Function,sequence-specific DNA binding transcription factor activity; GO:0003707,Molecular Function,steroid hormone receptor activity; GO:0005634,Cellular Component,nucleus; GO:0043401,Biological Process,steroid hormone mediated signaling pathway; GO:0003700,Molecular Function,sequence-specific DNA binding transcription factor activity; GO:0005634,Cellular Component,nucleus; …
22078	GO:0003700,Molecular Function,sequence-specific DNA binding transcription factor activity; GO:0003707,Molecular Function,steroid hormone receptor activity; GO:0005634,Cellular Component,nucleus; GO:0043401,Biological Process,steroid hormone mediated signaling pathway; GO:0003700,Molecular Function,sequence-specific DNA binding transcription factor activity; GO:0005634,Cellular Component,nucleus; …
50755	GO:0003700,Molecular Function,sequence-specific DNA binding transcription factor activity; GO:0003707,Molecular Function,steroid hormone receptor activity; GO:0005634,Cellular Component,nucleus; GO:0043401,Biological Process,steroid hormone mediated signaling pathway; GO:0003700,Molecular Function,sequence-specific DNA binding transcription factor activity; GO:0005634,Cellular Component,nucleus; …
54452	GO:0003700,Molecular Function,sequence-specific DNA binding transcription factor activity; GO:0003707,Molecular Function,steroid hormone receptor activity; GO:0005634,Cellular Component,nucleus; GO:0043401,Biological Process,steroid hormone mediated signaling pathway; GO:0003700,Molecular Function,sequence-specific DNA binding transcription factor activity; GO:0005634,Cellular Component,nucleus; …
54497	GO:0003700,Molecular Function,sequence-specific DNA binding transcription factor activity; GO:0003707,Molecular Function,steroid hormone receptor activity; GO:0005634,Cellular Component,nucleus; GO:0043401,Biological Process,steroid hormone mediated signaling pathway; GO:0003700,Molecular Function,sequence-specific DNA binding transcription factor activity; GO:0005634,Cellular Component,nucleus; …
55246	GO:0003700,Molecular Function,sequence-specific DNA binding transcription factor activity; GO:0003707,Molecular Function,steroid hormone receptor activity; GO:0005634,Cellular Component,nucleus; GO:0043401,Biological Process,steroid hormone mediated signaling pathway; GO:0003700,Molecular Function,sequence-specific DNA binding transcription factor activity; GO:0005634,Cellular Component,nucleus; …
55247	GO:0003700,Molecular Function,sequence-specific DNA binding transcription factor activity; GO:0003707,Molecular Function,steroid hormone receptor activity; GO:0005634,Cellular Component,nucleus; GO:0043401,Biological Process,steroid hormone mediated signaling pathway; GO:0003700,Molecular Function,sequence-specific DNA binding transcription factor activity; GO:0005634,Cellular Component,nucleus; …
77305	GO:0003700,Molecular Function,sequence-specific DNA binding transcription factor activity; GO:0003707,Molecular Function,steroid hormone receptor activity; GO:0005634,Cellular Component,nucleus; GO:0043401,Biological Process,steroid hormone mediated signaling pathway; GO:0003700,Molecular Function,sequence-specific DNA binding transcription factor activity; GO:0005634,Cellular Component,nucleus; …
2747	GO:0003700,Molecular Function,sequence-specific DNA binding transcription factor activity; GO:0005634,Cellular Component,nucleus;
25948	GO:0003700,Molecular Function,sequence-specific DNA binding transcription factor activity; GO:0005634,Cellular Component,nucleus;
32376	GO:0003700,Molecular Function,sequence-specific DNA binding transcription factor activity; GO:0005634,Cellular Component,nucleus;
37415	GO:0003700,Molecular Function,sequence-specific DNA binding transcription factor activity; GO:0005634,Cellular Component,nucleus;
43252	GO:0003700,Molecular Function,sequence-specific DNA binding transcription factor activity; GO:0005634,Cellular Component,nucleus;
58170	GO:0003700,Molecular Function,sequence-specific DNA binding transcription factor activity; GO:0005634,Cellular Component,nucleus;
68700	GO:0003700,Molecular Function,sequence-specific DNA binding transcription factor activity; GO:0005634,Cellular Component,nucleus;
22406	GO:0003700,Molecular Function,sequence-specific DNA binding transcription factor activity; GO:0005634,Cellular Component,nucleus; GO:0008270,Molecular Function,zinc ion binding; GO:0003676,Molecular Function,nucleic acid binding;
25381	GO:0003700,Molecular Function,sequence-specific DNA binding transcription factor activity; GO:0005634,Cellular Component,nucleus; GO:0008270,Molecular Function,zinc ion binding; GO:0043565,Molecular Function,sequence-specific DNA binding;
41715	GO:0003700,Molecular Function,sequence-specific DNA binding transcription factor activity; GO:0005634,Cellular Component,nucleus; GO:0043565,Molecular Function,sequence-specific DNA binding;
41702	GO:0003700,Molecular Function,sequence-specific DNA binding transcription factor activity; GO:0005667,Cellular Component,transcription factor complex;
2992	GO:0003700,Molecular Function,sequence-specific DNA binding transcription factor activity; GO:0008270,Molecular Function,zinc ion binding; GO:0043565,Molecular Function,sequence-specific DNA binding;
53683	GO:0003700,Molecular Function,sequence-specific DNA binding transcription factor activity; GO:0008270,Molecular Function,zinc ion binding; GO:0043565,Molecular Function,sequence-specific DNA binding; GO:0003677,Molecular Function,DNA binding;
74125	GO:0003700,Molecular Function,sequence-specific DNA binding transcription factor activity; GO:0008270,Molecular Function,zinc ion binding; GO:0043565,Molecular Function,sequence-specific DNA binding; GO:0003677,Molecular Function,DNA binding;
58552	GO:0003700,Molecular Function,sequence-specific DNA binding transcription factor activity; GO:0008270,Molecular Function,zinc ion binding; GO:0043565,Molecular Function,sequence-specific DNA binding; GO:0003677,Molecular Function,DNA binding; GO:0008270,Molecular Function,zinc ion binding;
1479	GO:0003700,Molecular Function,sequence-specific DNA binding transcription factor activity; GO:0043565,Molecular Function,sequence-specific DNA binding;
2071	GO:0003700,Molecular Function,sequence-specific DNA binding transcription factor activity; GO:0043565,Molecular Function,sequence-specific DNA binding;
2110	GO:0003700,Molecular Function,sequence-specific DNA binding transcription factor activity; GO:0043565,Molecular Function,sequence-specific DNA binding;
2690	GO:0003700,Molecular Function,sequence-specific DNA binding transcription factor activity; GO:0043565,Molecular Function,sequence-specific DNA binding;
3241	GO:0003700,Molecular Function,sequence-specific DNA binding transcription factor activity; GO:0043565,Molecular Function,sequence-specific DNA binding;
3904	GO:0003700,Molecular Function,sequence-specific DNA binding transcription factor activity; GO:0043565,Molecular Function,sequence-specific DNA binding;
4287	GO:0003700,Molecular Function,sequence-specific DNA binding transcription factor activity; GO:0043565,Molecular Function,sequence-specific DNA binding;
8551	GO:0003700,Molecular Function,sequence-specific DNA binding transcription factor activity; GO:0043565,Molecular Function,sequence-specific DNA binding;
10418	GO:0003700,Molecular Function,sequence-specific DNA binding transcription factor activity; GO:0043565,Molecular Function,sequence-specific DNA binding;
16695	GO:0003700,Molecular Function,sequence-specific DNA binding transcription factor activity; GO:0043565,Molecular Function,sequence-specific DNA binding;
17443	GO:0003700,Molecular Function,sequence-specific DNA binding transcription factor activity; GO:0043565,Molecular Function,sequence-specific DNA binding;
17652	GO:0003700,Molecular Function,sequence-specific DNA binding transcription factor activity; GO:0043565,Molecular Function,sequence-specific DNA binding;
18762	GO:0003700,Molecular Function,sequence-specific DNA binding transcription factor activity; GO:0043565,Molecular Function,sequence-specific DNA binding;
19181	GO:0003700,Molecular Function,sequence-specific DNA binding transcription factor activity; GO:0043565,Molecular Function,sequence-specific DNA binding;
19204	GO:0003700,Molecular Function,sequence-specific DNA binding transcription factor activity; GO:0043565,Molecular Function,sequence-specific DNA binding;
19519	GO:0003700,Molecular Function,sequence-specific DNA binding transcription factor activity; GO:0043565,Molecular Function,sequence-specific DNA binding;
19520	GO:0003700,Molecular Function,sequence-specific DNA binding transcription factor activity; GO:0043565,Molecular Function,sequence-specific DNA binding;
19521	GO:0003700,Molecular Function,sequence-specific DNA binding transcription factor activity; GO:0043565,Molecular Function,sequence-specific DNA binding;
19907	GO:0003700,Molecular Function,sequence-specific DNA binding transcription factor activity; GO:0043565,Molecular Function,sequence-specific DNA binding;
21859	GO:0003700,Molecular Function,sequence-specific DNA binding transcription factor activity; GO:0043565,Molecular Function,sequence-specific DNA binding;
21939	GO:0003700,Molecular Function,sequence-specific DNA binding transcription factor activity; GO:0043565,Molecular Function,sequence-specific DNA binding;
24555	GO:0003700,Molecular Function,sequence-specific DNA binding transcription factor activity; GO:0043565,Molecular Function,sequence-specific DNA binding;
24648	GO:0003700,Molecular Function,sequence-specific DNA binding transcription factor activity; GO:0043565,Molecular Function,sequence-specific DNA binding;
24676	GO:0003700,Molecular Function,sequence-specific DNA binding transcription factor activity; GO:0043565,Molecular Function,sequence-specific DNA binding;
25536	GO:0003700,Molecular Function,sequence-specific DNA binding transcription factor activity; GO:0043565,Molecular Function,sequence-specific DNA binding;
27135	GO:0003700,Molecular Function,sequence-specific DNA binding transcription factor activity; GO:0043565,Molecular Function,sequence-specific DNA binding;
29120	GO:0003700,Molecular Function,sequence-specific DNA binding transcription factor activity; GO:0043565,Molecular Function,sequence-specific DNA binding;
29944	GO:0003700,Molecular Function,sequence-specific DNA binding transcription factor activity; GO:0043565,Molecular Function,sequence-specific DNA binding;
29946	GO:0003700,Molecular Function,sequence-specific DNA binding transcription factor activity; GO:0043565,Molecular Function,sequence-specific DNA binding;
31146	GO:0003700,Molecular Function,sequence-specific DNA binding transcription factor activity; GO:0043565,Molecular Function,sequence-specific DNA binding;
31266	GO:0003700,Molecular Function,sequence-specific DNA binding transcription factor activity; GO:0043565,Molecular Function,sequence-specific DNA binding;
34341	GO:0003700,Molecular Function,sequence-specific DNA binding transcription factor activity; GO:0043565,Molecular Function,sequence-specific DNA binding;
36109	GO:0003700,Molecular Function,sequence-specific DNA binding transcription factor activity; GO:0043565,Molecular Function,sequence-specific DNA binding;
37084	GO:0003700,Molecular Function,sequence-specific DNA binding transcription factor activity; GO:0043565,Molecular Function,sequence-specific DNA binding;
37246	GO:0003700,Molecular Function,sequence-specific DNA binding transcription factor activity; GO:0043565,Molecular Function,sequence-specific DNA binding;
38227	GO:0003700,Molecular Function,sequence-specific DNA binding transcription factor activity; GO:0043565,Molecular Function,sequence-specific DNA binding;
39465	GO:0003700,Molecular Function,sequence-specific DNA binding transcription factor activity; GO:0043565,Molecular Function,sequence-specific DNA binding;
39466	GO:0003700,Molecular Function,sequence-specific DNA binding transcription factor activity; GO:0043565,Molecular Function,sequence-specific DNA binding;
43398	GO:0003700,Molecular Function,sequence-specific DNA binding transcription factor activity; GO:0043565,Molecular Function,sequence-specific DNA binding;
44053	GO:0003700,Molecular Function,sequence-specific DNA binding transcription factor activity; GO:0043565,Molecular Function,sequence-specific DNA binding;
49489	GO:0003700,Molecular Function,sequence-specific DNA binding transcription factor activity; GO:0043565,Molecular Function,sequence-specific DNA binding;
50225	GO:0003700,Molecular Function,sequence-specific DNA binding transcription factor activity; GO:0043565,Molecular Function,sequence-specific DNA binding;
52371	GO:0003700,Molecular Function,sequence-specific DNA binding transcription factor activity; GO:0043565,Molecular Function,sequence-specific DNA binding;
52508	GO:0003700,Molecular Function,sequence-specific DNA binding transcription factor activity; GO:0043565,Molecular Function,sequence-specific DNA binding;
52509	GO:0003700,Molecular Function,sequence-specific DNA binding transcription factor activity; GO:0043565,Molecular Function,sequence-specific DNA binding;
52510	GO:0003700,Molecular Function,sequence-specific DNA binding transcription factor activity; GO:0043565,Molecular Function,sequence-specific DNA binding;
52913	GO:0003700,Molecular Function,sequence-specific DNA binding transcription factor activity; GO:0043565,Molecular Function,sequence-specific DNA binding;
53259	GO:0003700,Molecular Function,sequence-specific DNA binding transcription factor activity; GO:0043565,Molecular Function,sequence-specific DNA binding;
53286	GO:0003700,Molecular Function,sequence-specific DNA binding transcription factor activity; GO:0043565,Molecular Function,sequence-specific DNA binding;
53415	GO:0003700,Molecular Function,sequence-specific DNA binding transcription factor activity; GO:0043565,Molecular Function,sequence-specific DNA binding;
54453	GO:0003700,Molecular Function,sequence-specific DNA binding transcription factor activity; GO:0043565,Molecular Function,sequence-specific DNA binding;
54728	GO:0003700,Molecular Function,sequence-specific DNA binding transcription factor activity; GO:0043565,Molecular Function,sequence-specific DNA binding;
57727	GO:0003700,Molecular Function,sequence-specific DNA binding transcription factor activity; GO:0043565,Molecular Function,sequence-specific DNA binding;
60556	GO:0003700,Molecular Function,sequence-specific DNA binding transcription factor activity; GO:0043565,Molecular Function,sequence-specific DNA binding;
64634	GO:0003700,Molecular Function,sequence-specific DNA binding transcription factor activity; GO:0043565,Molecular Function,sequence-specific DNA binding;
68988	GO:0003700,Molecular Function,sequence-specific DNA binding transcription factor activity; GO:0043565,Molecular Function,sequence-specific DNA binding;
70408	GO:0003700,Molecular Function,sequence-specific DNA binding transcription factor activity; GO:0043565,Molecular Function,sequence-specific DNA binding;
70410	GO:0003700,Molecular Function,sequence-specific DNA binding transcription factor activity; GO:0043565,Molecular Function,sequence-specific DNA binding;
70679	GO:0003700,Molecular Function,sequence-specific DNA binding transcription factor activity; GO:0043565,Molecular Function,sequence-specific DNA binding;
70686	GO:0003700,Molecular Function,sequence-specific DNA binding transcription factor activity; GO:0043565,Molecular Function,sequence-specific DNA binding;
70687	GO:0003700,Molecular Function,sequence-specific DNA binding transcription factor activity; GO:0043565,Molecular Function,sequence-specific DNA binding;
70688	GO:0003700,Molecular Function,sequence-specific DNA binding transcription factor activity; GO:0043565,Molecular Function,sequence-specific DNA binding;
72266	GO:0003700,Molecular Function,sequence-specific DNA binding transcription factor activity; GO:0043565,Molecular Function,sequence-specific DNA binding;
72269	GO:0003700,Molecular Function,sequence-specific DNA binding transcription factor activity; GO:0043565,Molecular Function,sequence-specific DNA binding;
74156	GO:0003700,Molecular Function,sequence-specific DNA binding transcription factor activity; GO:0043565,Molecular Function,sequence-specific DNA binding;
74374	GO:0003700,Molecular Function,sequence-specific DNA binding transcription factor activity; GO:0043565,Molecular Function,sequence-specific DNA binding;
74375	GO:0003700,Molecular Function,sequence-specific DNA binding transcription factor activity; GO:0043565,Molecular Function,sequence-specific DNA binding;
74377	GO:0003700,Molecular Function,sequence-specific DNA binding transcription factor activity; GO:0043565,Molecular Function,sequence-specific DNA binding;
74378	GO:0003700,Molecular Function,sequence-specific DNA binding transcription factor activity; GO:0043565,Molecular Function,sequence-specific DNA binding;
74567	GO:0003700,Molecular Function,sequence-specific DNA binding transcription factor activity; GO:0043565,Molecular Function,sequence-specific DNA binding;
74734	GO:0003700,Molecular Function,sequence-specific DNA binding transcription factor activity; GO:0043565,Molecular Function,sequence-specific DNA binding;
74735	GO:0003700,Molecular Function,sequence-specific DNA binding transcription factor activity; GO:0043565,Molecular Function,sequence-specific DNA binding;
76933	GO:0003700,Molecular Function,sequence-specific DNA binding transcription factor activity; GO:0043565,Molecular Function,sequence-specific DNA binding;
76934	GO:0003700,Molecular Function,sequence-specific DNA binding transcription factor activity; GO:0043565,Molecular Function,sequence-specific DNA binding;
80114	GO:0003700,Molecular Function,sequence-specific DNA binding transcription factor activity; GO:0043565,Molecular Function,sequence-specific DNA binding;
82867	GO:0003700,Molecular Function,sequence-specific DNA binding transcription factor activity; GO:0043565,Molecular Function,sequence-specific DNA binding;
83818	GO:0003700,Molecular Function,sequence-specific DNA binding transcription factor activity; GO:0043565,Molecular Function,sequence-specific DNA binding;
3756	GO:0003700,Molecular Function,sequence-specific DNA binding transcription factor activity; GO:0043565,Molecular Function,sequence-specific DNA binding; GO:0003677,Molecular Function,DNA binding;
24137	GO:0003700,Molecular Function,sequence-specific DNA binding transcription factor activity; GO:0043565,Molecular Function,sequence-specific DNA binding; GO:0003700,Molecular Function,sequence-specific DNA binding transcription factor activity; GO:0005634,Cellular Component,nucleus;
24989	GO:0003700,Molecular Function,sequence-specific DNA binding transcription factor activity; GO:0043565,Molecular Function,sequence-specific DNA binding; GO:0005634,Cellular Component,nucleus; GO:0043565,Molecular Function,sequence-specific DNA binding;
70682	GO:0003700,Molecular Function,sequence-specific DNA binding transcription factor activity; GO:0043565,Molecular Function,sequence-specific DNA binding; GO:0005634,Cellular Component,nucleus; GO:0043565,Molecular Function,sequence-specific DNA binding;
70684	GO:0003700,Molecular Function,sequence-specific DNA binding transcription factor activity; GO:0043565,Molecular Function,sequence-specific DNA binding; GO:0005634,Cellular Component,nucleus; GO:0043565,Molecular Function,sequence-specific DNA binding;
70689	GO:0003700,Molecular Function,sequence-specific DNA binding transcription factor activity; GO:0043565,Molecular Function,sequence-specific DNA binding; GO:0005634,Cellular Component,nucleus; GO:0043565,Molecular Function,sequence-specific DNA binding;
70690	GO:0003700,Molecular Function,sequence-specific DNA binding transcription factor activity; GO:0043565,Molecular Function,sequence-specific DNA binding; GO:0005634,Cellular Component,nucleus; GO:0043565,Molecular Function,sequence-specific DNA binding;
36436	GO:0003700,Molecular Function,sequence-specific DNA binding transcription factor activity; GO:0043565,Molecular Function,sequence-specific DNA binding; GO:0008270,Molecular Function,zinc ion binding;
36437	GO:0003700,Molecular Function,sequence-specific DNA binding transcription factor activity; GO:0043565,Molecular Function,sequence-specific DNA binding; GO:0008270,Molecular Function,zinc ion binding;
8174	GO:0003700,Molecular Function,sequence-specific DNA binding transcription factor activity; GO:0043565,Molecular Function,sequence-specific DNA binding; GO:0016021,Cellular Component,integral to membrane;
16998	GO:0003712,Molecular Function,transcription cofactor activity; GO:0004402,Molecular Function,histone acetyltransferase activity; GO:0005634,Cellular Component,nucleus; GO:0008270,Molecular Function,zinc ion binding; GO:0003712,Molecular Function,transcription cofactor activity;
1242	GO:0003712,Molecular Function,transcription cofactor activity; GO:0004402,Molecular Function,histone acetyltransferase activity; GO:0005634,Cellular Component,nucleus; GO:0008270,Molecular Function,zinc ion binding; GO:0008270,Molecular Function,zinc ion binding; GO:0005515,Molecular Function,protein binding; GO:0003712,Molecular Function,transcription cofactor activity;
24920	GO:0003713,Molecular Function,transcription coactivator activity; GO:0005634,Cellular Component,nucleus;
1021	GO:0003723,Molecular Function,RNA binding;
2024	GO:0003723,Molecular Function,RNA binding;
2134	GO:0003723,Molecular Function,RNA binding;
16587	GO:0003723,Molecular Function,RNA binding;
16703	GO:0003723,Molecular Function,RNA binding;
16704	GO:0003723,Molecular Function,RNA binding;
16705	GO:0003723,Molecular Function,RNA binding;
17424	GO:0003723,Molecular Function,RNA binding;
17593	GO:0003723,Molecular Function,RNA binding;
17960	GO:0003723,Molecular Function,RNA binding;
19422	GO:0003723,Molecular Function,RNA binding;
20032	GO:0003723,Molecular Function,RNA binding;
20187	GO:0003723,Molecular Function,RNA binding;
35902	GO:0003723,Molecular Function,RNA binding;
36015	GO:0003723,Molecular Function,RNA binding;
36247	GO:0003723,Molecular Function,RNA binding;
36546	GO:0003723,Molecular Function,RNA binding;
37377	GO:0003723,Molecular Function,RNA binding;
38328	GO:0003723,Molecular Function,RNA binding;
38714	GO:0003723,Molecular Function,RNA binding;
38890	GO:0003723,Molecular Function,RNA binding;
42859	GO:0003723,Molecular Function,RNA binding;
55462	GO:0003723,Molecular Function,RNA binding;
55788	GO:0003723,Molecular Function,RNA binding;
55789	GO:0003723,Molecular Function,RNA binding;
55956	GO:0003723,Molecular Function,RNA binding;
55957	GO:0003723,Molecular Function,RNA binding;
71638	GO:0003723,Molecular Function,RNA binding;
71640	GO:0003723,Molecular Function,RNA binding;
71641	GO:0003723,Molecular Function,RNA binding;
82321	GO:0003723,Molecular Function,RNA binding;
3759	GO:0003723,Molecular Function,RNA binding; GO:0003723,Molecular Function,RNA binding; GO:0003743,Molecular Function,translation initiation factor activity; GO:0005850,Cellular Component,eukaryotic translation initiation factor 2 complex;
1034	GO:0003723,Molecular Function,RNA binding; GO:0003735,Molecular Function,structural constituent of ribosome; GO:0005622,Cellular Component,intracellular; GO:0005840,Cellular Component,ribosome; GO:0006412,Biological Process,translation;
35915	GO:0003723,Molecular Function,RNA binding; GO:0003735,Molecular Function,structural constituent of ribosome; GO:0005622,Cellular Component,intracellular; GO:0005840,Cellular Component,ribosome; GO:0006412,Biological Process,translation;
56235	GO:0003723,Molecular Function,RNA binding; GO:0003735,Molecular Function,structural constituent of ribosome; GO:0005622,Cellular Component,intracellular; GO:0005840,Cellular Component,ribosome; GO:0006412,Biological Process,translation;
70267	GO:0003723,Molecular Function,RNA binding; GO:0003735,Molecular Function,structural constituent of ribosome; GO:0005622,Cellular Component,intracellular; GO:0005840,Cellular Component,ribosome; GO:0006412,Biological Process,translation;
3170	GO:0003723,Molecular Function,RNA binding; GO:0003735,Molecular Function,structural constituent of ribosome; GO:0006412,Biological Process,translation; GO:0015934,Cellular Component,large ribosomal subunit;
18393	GO:0003723,Molecular Function,RNA binding; GO:0003735,Molecular Function,structural constituent of ribosome; GO:0006412,Biological Process,translation; GO:0015934,Cellular Component,large ribosomal subunit;
37834	GO:0003723,Molecular Function,RNA binding; GO:0003735,Molecular Function,structural constituent of ribosome; GO:0006412,Biological Process,translation; GO:0015934,Cellular Component,large ribosomal subunit;
4556	GO:0003723,Molecular Function,RNA binding; GO:0003743,Molecular Function,translation initiation factor activity; GO:0005737,Cellular Component,cytoplasm; GO:0006413,Biological Process,translational initiation;
6692	GO:0003723,Molecular Function,RNA binding; GO:0003743,Molecular Function,translation initiation factor activity; GO:0005737,Cellular Component,cytoplasm; GO:0006413,Biological Process,translational initiation;
19604	GO:0003723,Molecular Function,RNA binding; GO:0003743,Molecular Function,translation initiation factor activity; GO:0005737,Cellular Component,cytoplasm; GO:0006413,Biological Process,translational initiation;
17586	GO:0003723,Molecular Function,RNA binding; GO:0003743,Molecular Function,translation initiation factor activity; GO:0006413,Biological Process,translational initiation;
17587	GO:0003723,Molecular Function,RNA binding; GO:0003743,Molecular Function,translation initiation factor activity; GO:0006413,Biological Process,translational initiation;
23990	GO:0003723,Molecular Function,RNA binding; GO:0003743,Molecular Function,translation initiation factor activity; GO:0006413,Biological Process,translational initiation;
59508	GO:0003723,Molecular Function,RNA binding; GO:0003743,Molecular Function,translation initiation factor activity; GO:0006413,Biological Process,translational initiation;
1750	GO:0003723,Molecular Function,RNA binding; GO:0003746,Molecular Function,translation elongation factor activity; GO:0006452,Biological Process,translational frameshifting; GO:0043022,Molecular Function,ribosome binding; GO:0045901,Biological Process,positive regulation of translational elongation; GO:0045905,Biological Process,positive regulation of translational termination;
36565	GO:0003723,Molecular Function,RNA binding; GO:0003746,Molecular Function,translation elongation factor activity; GO:0006452,Biological Process,translational frameshifting; GO:0043022,Molecular Function,ribosome binding; GO:0045901,Biological Process,positive regulation of translational elongation; GO:0045905,Biological Process,positive regulation of translational termination;
21239	GO:0003723,Molecular Function,RNA binding; GO:0003899,Molecular Function,DNA-directed RNA polymerase activity;
2430	GO:0003723,Molecular Function,RNA binding; GO:0003964,Molecular Function,RNA-directed DNA polymerase activity; GO:0006278,Biological Process,RNA-dependent DNA replication;
2789	GO:0003723,Molecular Function,RNA binding; GO:0003964,Molecular Function,RNA-directed DNA polymerase activity; GO:0006278,Biological Process,RNA-dependent DNA replication;
2984	GO:0003723,Molecular Function,RNA binding; GO:0003964,Molecular Function,RNA-directed DNA polymerase activity; GO:0006278,Biological Process,RNA-dependent DNA replication;
3404	GO:0003723,Molecular Function,RNA binding; GO:0003964,Molecular Function,RNA-directed DNA polymerase activity; GO:0006278,Biological Process,RNA-dependent DNA replication;
3405	GO:0003723,Molecular Function,RNA binding; GO:0003964,Molecular Function,RNA-directed DNA polymerase activity; GO:0006278,Biological Process,RNA-dependent DNA replication;
3426	GO:0003723,Molecular Function,RNA binding; GO:0003964,Molecular Function,RNA-directed DNA polymerase activity; GO:0006278,Biological Process,RNA-dependent DNA replication;
4114	GO:0003723,Molecular Function,RNA binding; GO:0003964,Molecular Function,RNA-directed DNA polymerase activity; GO:0006278,Biological Process,RNA-dependent DNA replication;
4467	GO:0003723,Molecular Function,RNA binding; GO:0003964,Molecular Function,RNA-directed DNA polymerase activity; GO:0006278,Biological Process,RNA-dependent DNA replication;
5016	GO:0003723,Molecular Function,RNA binding; GO:0003964,Molecular Function,RNA-directed DNA polymerase activity; GO:0006278,Biological Process,RNA-dependent DNA replication;
5590	GO:0003723,Molecular Function,RNA binding; GO:0003964,Molecular Function,RNA-directed DNA polymerase activity; GO:0006278,Biological Process,RNA-dependent DNA replication;
5592	GO:0003723,Molecular Function,RNA binding; GO:0003964,Molecular Function,RNA-directed DNA polymerase activity; GO:0006278,Biological Process,RNA-dependent DNA replication;
7596	GO:0003723,Molecular Function,RNA binding; GO:0003964,Molecular Function,RNA-directed DNA polymerase activity; GO:0006278,Biological Process,RNA-dependent DNA replication;
8725	GO:0003723,Molecular Function,RNA binding; GO:0003964,Molecular Function,RNA-directed DNA polymerase activity; GO:0006278,Biological Process,RNA-dependent DNA replication;
9443	GO:0003723,Molecular Function,RNA binding; GO:0003964,Molecular Function,RNA-directed DNA polymerase activity; GO:0006278,Biological Process,RNA-dependent DNA replication;
9963	GO:0003723,Molecular Function,RNA binding; GO:0003964,Molecular Function,RNA-directed DNA polymerase activity; GO:0006278,Biological Process,RNA-dependent DNA replication;
9964	GO:0003723,Molecular Function,RNA binding; GO:0003964,Molecular Function,RNA-directed DNA polymerase activity; GO:0006278,Biological Process,RNA-dependent DNA replication;
11995	GO:0003723,Molecular Function,RNA binding; GO:0003964,Molecular Function,RNA-directed DNA polymerase activity; GO:0006278,Biological Process,RNA-dependent DNA replication;
14213	GO:0003723,Molecular Function,RNA binding; GO:0003964,Molecular Function,RNA-directed DNA polymerase activity; GO:0006278,Biological Process,RNA-dependent DNA replication;
15989	GO:0003723,Molecular Function,RNA binding; GO:0003964,Molecular Function,RNA-directed DNA polymerase activity; GO:0006278,Biological Process,RNA-dependent DNA replication;
16331	GO:0003723,Molecular Function,RNA binding; GO:0003964,Molecular Function,RNA-directed DNA polymerase activity; GO:0006278,Biological Process,RNA-dependent DNA replication;
16624	GO:0003723,Molecular Function,RNA binding; GO:0003964,Molecular Function,RNA-directed DNA polymerase activity; GO:0006278,Biological Process,RNA-dependent DNA replication;
16852	GO:0003723,Molecular Function,RNA binding; GO:0003964,Molecular Function,RNA-directed DNA polymerase activity; GO:0006278,Biological Process,RNA-dependent DNA replication;
17313	GO:0003723,Molecular Function,RNA binding; GO:0003964,Molecular Function,RNA-directed DNA polymerase activity; GO:0006278,Biological Process,RNA-dependent DNA replication;
17404	GO:0003723,Molecular Function,RNA binding; GO:0003964,Molecular Function,RNA-directed DNA polymerase activity; GO:0006278,Biological Process,RNA-dependent DNA replication;
17791	GO:0003723,Molecular Function,RNA binding; GO:0003964,Molecular Function,RNA-directed DNA polymerase activity; GO:0006278,Biological Process,RNA-dependent DNA replication;
17795	GO:0003723,Molecular Function,RNA binding; GO:0003964,Molecular Function,RNA-directed DNA polymerase activity; GO:0006278,Biological Process,RNA-dependent DNA replication;
18160	GO:0003723,Molecular Function,RNA binding; GO:0003964,Molecular Function,RNA-directed DNA polymerase activity; GO:0006278,Biological Process,RNA-dependent DNA replication;
19205	GO:0003723,Molecular Function,RNA binding; GO:0003964,Molecular Function,RNA-directed DNA polymerase activity; GO:0006278,Biological Process,RNA-dependent DNA replication;
19307	GO:0003723,Molecular Function,RNA binding; GO:0003964,Molecular Function,RNA-directed DNA polymerase activity; GO:0006278,Biological Process,RNA-dependent DNA replication;
19973	GO:0003723,Molecular Function,RNA binding; GO:0003964,Molecular Function,RNA-directed DNA polymerase activity; GO:0006278,Biological Process,RNA-dependent DNA replication;
20111	GO:0003723,Molecular Function,RNA binding; GO:0003964,Molecular Function,RNA-directed DNA polymerase activity; GO:0006278,Biological Process,RNA-dependent DNA replication;
20172	GO:0003723,Molecular Function,RNA binding; GO:0003964,Molecular Function,RNA-directed DNA polymerase activity; GO:0006278,Biological Process,RNA-dependent DNA replication;
20534	GO:0003723,Molecular Function,RNA binding; GO:0003964,Molecular Function,RNA-directed DNA polymerase activity; GO:0006278,Biological Process,RNA-dependent DNA replication;
20535	GO:0003723,Molecular Function,RNA binding; GO:0003964,Molecular Function,RNA-directed DNA polymerase activity; GO:0006278,Biological Process,RNA-dependent DNA replication;
20758	GO:0003723,Molecular Function,RNA binding; GO:0003964,Molecular Function,RNA-directed DNA polymerase activity; GO:0006278,Biological Process,RNA-dependent DNA replication;
20892	GO:0003723,Molecular Function,RNA binding; GO:0003964,Molecular Function,RNA-directed DNA polymerase activity; GO:0006278,Biological Process,RNA-dependent DNA replication;
21013	GO:0003723,Molecular Function,RNA binding; GO:0003964,Molecular Function,RNA-directed DNA polymerase activity; GO:0006278,Biological Process,RNA-dependent DNA replication;
22034	GO:0003723,Molecular Function,RNA binding; GO:0003964,Molecular Function,RNA-directed DNA polymerase activity; GO:0006278,Biological Process,RNA-dependent DNA replication;
22398	GO:0003723,Molecular Function,RNA binding; GO:0003964,Molecular Function,RNA-directed DNA polymerase activity; GO:0006278,Biological Process,RNA-dependent DNA replication;
22717	GO:0003723,Molecular Function,RNA binding; GO:0003964,Molecular Function,RNA-directed DNA polymerase activity; GO:0006278,Biological Process,RNA-dependent DNA replication;
22792	GO:0003723,Molecular Function,RNA binding; GO:0003964,Molecular Function,RNA-directed DNA polymerase activity; GO:0006278,Biological Process,RNA-dependent DNA replication;
22861	GO:0003723,Molecular Function,RNA binding; GO:0003964,Molecular Function,RNA-directed DNA polymerase activity; GO:0006278,Biological Process,RNA-dependent DNA replication;
23189	GO:0003723,Molecular Function,RNA binding; GO:0003964,Molecular Function,RNA-directed DNA polymerase activity; GO:0006278,Biological Process,RNA-dependent DNA replication;
23225	GO:0003723,Molecular Function,RNA binding; GO:0003964,Molecular Function,RNA-directed DNA polymerase activity; GO:0006278,Biological Process,RNA-dependent DNA replication;
23282	GO:0003723,Molecular Function,RNA binding; GO:0003964,Molecular Function,RNA-directed DNA polymerase activity; GO:0006278,Biological Process,RNA-dependent DNA replication;
23935	GO:0003723,Molecular Function,RNA binding; GO:0003964,Molecular Function,RNA-directed DNA polymerase activity; GO:0006278,Biological Process,RNA-dependent DNA replication;
24193	GO:0003723,Molecular Function,RNA binding; GO:0003964,Molecular Function,RNA-directed DNA polymerase activity; GO:0006278,Biological Process,RNA-dependent DNA replication;
24402	GO:0003723,Molecular Function,RNA binding; GO:0003964,Molecular Function,RNA-directed DNA polymerase activity; GO:0006278,Biological Process,RNA-dependent DNA replication;
24587	GO:0003723,Molecular Function,RNA binding; GO:0003964,Molecular Function,RNA-directed DNA polymerase activity; GO:0006278,Biological Process,RNA-dependent DNA replication;
24600	GO:0003723,Molecular Function,RNA binding; GO:0003964,Molecular Function,RNA-directed DNA polymerase activity; GO:0006278,Biological Process,RNA-dependent DNA replication;
24970	GO:0003723,Molecular Function,RNA binding; GO:0003964,Molecular Function,RNA-directed DNA polymerase activity; GO:0006278,Biological Process,RNA-dependent DNA replication;
25026	GO:0003723,Molecular Function,RNA binding; GO:0003964,Molecular Function,RNA-directed DNA polymerase activity; GO:0006278,Biological Process,RNA-dependent DNA replication;
25407	GO:0003723,Molecular Function,RNA binding; GO:0003964,Molecular Function,RNA-directed DNA polymerase activity; GO:0006278,Biological Process,RNA-dependent DNA replication;
25596	GO:0003723,Molecular Function,RNA binding; GO:0003964,Molecular Function,RNA-directed DNA polymerase activity; GO:0006278,Biological Process,RNA-dependent DNA replication;
25771	GO:0003723,Molecular Function,RNA binding; GO:0003964,Molecular Function,RNA-directed DNA polymerase activity; GO:0006278,Biological Process,RNA-dependent DNA replication;
25774	GO:0003723,Molecular Function,RNA binding; GO:0003964,Molecular Function,RNA-directed DNA polymerase activity; GO:0006278,Biological Process,RNA-dependent DNA replication;
26784	GO:0003723,Molecular Function,RNA binding; GO:0003964,Molecular Function,RNA-directed DNA polymerase activity; GO:0006278,Biological Process,RNA-dependent DNA replication;
26986	GO:0003723,Molecular Function,RNA binding; GO:0003964,Molecular Function,RNA-directed DNA polymerase activity; GO:0006278,Biological Process,RNA-dependent DNA replication;
27216	GO:0003723,Molecular Function,RNA binding; GO:0003964,Molecular Function,RNA-directed DNA polymerase activity; GO:0006278,Biological Process,RNA-dependent DNA replication;
27557	GO:0003723,Molecular Function,RNA binding; GO:0003964,Molecular Function,RNA-directed DNA polymerase activity; GO:0006278,Biological Process,RNA-dependent DNA replication;
27702	GO:0003723,Molecular Function,RNA binding; GO:0003964,Molecular Function,RNA-directed DNA polymerase activity; GO:0006278,Biological Process,RNA-dependent DNA replication;
27808	GO:0003723,Molecular Function,RNA binding; GO:0003964,Molecular Function,RNA-directed DNA polymerase activity; GO:0006278,Biological Process,RNA-dependent DNA replication;
27961	GO:0003723,Molecular Function,RNA binding; GO:0003964,Molecular Function,RNA-directed DNA polymerase activity; GO:0006278,Biological Process,RNA-dependent DNA replication;
28447	GO:0003723,Molecular Function,RNA binding; GO:0003964,Molecular Function,RNA-directed DNA polymerase activity; GO:0006278,Biological Process,RNA-dependent DNA replication;
29076	GO:0003723,Molecular Function,RNA binding; GO:0003964,Molecular Function,RNA-directed DNA polymerase activity; GO:0006278,Biological Process,RNA-dependent DNA replication;
29105	GO:0003723,Molecular Function,RNA binding; GO:0003964,Molecular Function,RNA-directed DNA polymerase activity; GO:0006278,Biological Process,RNA-dependent DNA replication;
29143	GO:0003723,Molecular Function,RNA binding; GO:0003964,Molecular Function,RNA-directed DNA polymerase activity; GO:0006278,Biological Process,RNA-dependent DNA replication;
29345	GO:0003723,Molecular Function,RNA binding; GO:0003964,Molecular Function,RNA-directed DNA polymerase activity; GO:0006278,Biological Process,RNA-dependent DNA replication;
29778	GO:0003723,Molecular Function,RNA binding; GO:0003964,Molecular Function,RNA-directed DNA polymerase activity; GO:0006278,Biological Process,RNA-dependent DNA replication;
30475	GO:0003723,Molecular Function,RNA binding; GO:0003964,Molecular Function,RNA-directed DNA polymerase activity; GO:0006278,Biological Process,RNA-dependent DNA replication;
31700	GO:0003723,Molecular Function,RNA binding; GO:0003964,Molecular Function,RNA-directed DNA polymerase activity; GO:0006278,Biological Process,RNA-dependent DNA replication;
31999	GO:0003723,Molecular Function,RNA binding; GO:0003964,Molecular Function,RNA-directed DNA polymerase activity; GO:0006278,Biological Process,RNA-dependent DNA replication;
32189	GO:0003723,Molecular Function,RNA binding; GO:0003964,Molecular Function,RNA-directed DNA polymerase activity; GO:0006278,Biological Process,RNA-dependent DNA replication;
32291	GO:0003723,Molecular Function,RNA binding; GO:0003964,Molecular Function,RNA-directed DNA polymerase activity; GO:0006278,Biological Process,RNA-dependent DNA replication;
32929	GO:0003723,Molecular Function,RNA binding; GO:0003964,Molecular Function,RNA-directed DNA polymerase activity; GO:0006278,Biological Process,RNA-dependent DNA replication;
33032	GO:0003723,Molecular Function,RNA binding; GO:0003964,Molecular Function,RNA-directed DNA polymerase activity; GO:0006278,Biological Process,RNA-dependent DNA replication;
34135	GO:0003723,Molecular Function,RNA binding; GO:0003964,Molecular Function,RNA-directed DNA polymerase activity; GO:0006278,Biological Process,RNA-dependent DNA replication;
34448	GO:0003723,Molecular Function,RNA binding; GO:0003964,Molecular Function,RNA-directed DNA polymerase activity; GO:0006278,Biological Process,RNA-dependent DNA replication;
34686	GO:0003723,Molecular Function,RNA binding; GO:0003964,Molecular Function,RNA-directed DNA polymerase activity; GO:0006278,Biological Process,RNA-dependent DNA replication;
35441	GO:0003723,Molecular Function,RNA binding; GO:0003964,Molecular Function,RNA-directed DNA polymerase activity; GO:0006278,Biological Process,RNA-dependent DNA replication;
36264	GO:0003723,Molecular Function,RNA binding; GO:0003964,Molecular Function,RNA-directed DNA polymerase activity; GO:0006278,Biological Process,RNA-dependent DNA replication;
36350	GO:0003723,Molecular Function,RNA binding; GO:0003964,Molecular Function,RNA-directed DNA polymerase activity; GO:0006278,Biological Process,RNA-dependent DNA replication;
37217	GO:0003723,Molecular Function,RNA binding; GO:0003964,Molecular Function,RNA-directed DNA polymerase activity; GO:0006278,Biological Process,RNA-dependent DNA replication;
37715	GO:0003723,Molecular Function,RNA binding; GO:0003964,Molecular Function,RNA-directed DNA polymerase activity; GO:0006278,Biological Process,RNA-dependent DNA replication;
38013	GO:0003723,Molecular Function,RNA binding; GO:0003964,Molecular Function,RNA-directed DNA polymerase activity; GO:0006278,Biological Process,RNA-dependent DNA replication;
38075	GO:0003723,Molecular Function,RNA binding; GO:0003964,Molecular Function,RNA-directed DNA polymerase activity; GO:0006278,Biological Process,RNA-dependent DNA replication;
38076	GO:0003723,Molecular Function,RNA binding; GO:0003964,Molecular Function,RNA-directed DNA polymerase activity; GO:0006278,Biological Process,RNA-dependent DNA replication;
38462	GO:0003723,Molecular Function,RNA binding; GO:0003964,Molecular Function,RNA-directed DNA polymerase activity; GO:0006278,Biological Process,RNA-dependent DNA replication;
38477	GO:0003723,Molecular Function,RNA binding; GO:0003964,Molecular Function,RNA-directed DNA polymerase activity; GO:0006278,Biological Process,RNA-dependent DNA replication;
39418	GO:0003723,Molecular Function,RNA binding; GO:0003964,Molecular Function,RNA-directed DNA polymerase activity; GO:0006278,Biological Process,RNA-dependent DNA replication;
39689	GO:0003723,Molecular Function,RNA binding; GO:0003964,Molecular Function,RNA-directed DNA polymerase activity; GO:0006278,Biological Process,RNA-dependent DNA replication;
39862	GO:0003723,Molecular Function,RNA binding; GO:0003964,Molecular Function,RNA-directed DNA polymerase activity; GO:0006278,Biological Process,RNA-dependent DNA replication;
39879	GO:0003723,Molecular Function,RNA binding; GO:0003964,Molecular Function,RNA-directed DNA polymerase activity; GO:0006278,Biological Process,RNA-dependent DNA replication;
40000	GO:0003723,Molecular Function,RNA binding; GO:0003964,Molecular Function,RNA-directed DNA polymerase activity; GO:0006278,Biological Process,RNA-dependent DNA replication;
40001	GO:0003723,Molecular Function,RNA binding; GO:0003964,Molecular Function,RNA-directed DNA polymerase activity; GO:0006278,Biological Process,RNA-dependent DNA replication;
40180	GO:0003723,Molecular Function,RNA binding; GO:0003964,Molecular Function,RNA-directed DNA polymerase activity; GO:0006278,Biological Process,RNA-dependent DNA replication;
40485	GO:0003723,Molecular Function,RNA binding; GO:0003964,Molecular Function,RNA-directed DNA polymerase activity; GO:0006278,Biological Process,RNA-dependent DNA replication;
40521	GO:0003723,Molecular Function,RNA binding; GO:0003964,Molecular Function,RNA-directed DNA polymerase activity; GO:0006278,Biological Process,RNA-dependent DNA replication;
40911	GO:0003723,Molecular Function,RNA binding; GO:0003964,Molecular Function,RNA-directed DNA polymerase activity; GO:0006278,Biological Process,RNA-dependent DNA replication;
41832	GO:0003723,Molecular Function,RNA binding; GO:0003964,Molecular Function,RNA-directed DNA polymerase activity; GO:0006278,Biological Process,RNA-dependent DNA replication;
42974	GO:0003723,Molecular Function,RNA binding; GO:0003964,Molecular Function,RNA-directed DNA polymerase activity; GO:0006278,Biological Process,RNA-dependent DNA replication;
43964	GO:0003723,Molecular Function,RNA binding; GO:0003964,Molecular Function,RNA-directed DNA polymerase activity; GO:0006278,Biological Process,RNA-dependent DNA replication;
45283	GO:0003723,Molecular Function,RNA binding; GO:0003964,Molecular Function,RNA-directed DNA polymerase activity; GO:0006278,Biological Process,RNA-dependent DNA replication;
46217	GO:0003723,Molecular Function,RNA binding; GO:0003964,Molecular Function,RNA-directed DNA polymerase activity; GO:0006278,Biological Process,RNA-dependent DNA replication;
46942	GO:0003723,Molecular Function,RNA binding; GO:0003964,Molecular Function,RNA-directed DNA polymerase activity; GO:0006278,Biological Process,RNA-dependent DNA replication;
47002	GO:0003723,Molecular Function,RNA binding; GO:0003964,Molecular Function,RNA-directed DNA polymerase activity; GO:0006278,Biological Process,RNA-dependent DNA replication;
47426	GO:0003723,Molecular Function,RNA binding; GO:0003964,Molecular Function,RNA-directed DNA polymerase activity; GO:0006278,Biological Process,RNA-dependent DNA replication;
47549	GO:0003723,Molecular Function,RNA binding; GO:0003964,Molecular Function,RNA-directed DNA polymerase activity; GO:0006278,Biological Process,RNA-dependent DNA replication;
49940	GO:0003723,Molecular Function,RNA binding; GO:0003964,Molecular Function,RNA-directed DNA polymerase activity; GO:0006278,Biological Process,RNA-dependent DNA replication;
50006	GO:0003723,Molecular Function,RNA binding; GO:0003964,Molecular Function,RNA-directed DNA polymerase activity; GO:0006278,Biological Process,RNA-dependent DNA replication;
51145	GO:0003723,Molecular Function,RNA binding; GO:0003964,Molecular Function,RNA-directed DNA polymerase activity; GO:0006278,Biological Process,RNA-dependent DNA replication;
51366	GO:0003723,Molecular Function,RNA binding; GO:0003964,Molecular Function,RNA-directed DNA polymerase activity; GO:0006278,Biological Process,RNA-dependent DNA replication;
52284	GO:0003723,Molecular Function,RNA binding; GO:0003964,Molecular Function,RNA-directed DNA polymerase activity; GO:0006278,Biological Process,RNA-dependent DNA replication;
53034	GO:0003723,Molecular Function,RNA binding; GO:0003964,Molecular Function,RNA-directed DNA polymerase activity; GO:0006278,Biological Process,RNA-dependent DNA replication;
53063	GO:0003723,Molecular Function,RNA binding; GO:0003964,Molecular Function,RNA-directed DNA polymerase activity; GO:0006278,Biological Process,RNA-dependent DNA replication;
55422	GO:0003723,Molecular Function,RNA binding; GO:0003964,Molecular Function,RNA-directed DNA polymerase activity; GO:0006278,Biological Process,RNA-dependent DNA replication;
55565	GO:0003723,Molecular Function,RNA binding; GO:0003964,Molecular Function,RNA-directed DNA polymerase activity; GO:0006278,Biological Process,RNA-dependent DNA replication;
56070	GO:0003723,Molecular Function,RNA binding; GO:0003964,Molecular Function,RNA-directed DNA polymerase activity; GO:0006278,Biological Process,RNA-dependent DNA replication;
56123	GO:0003723,Molecular Function,RNA binding; GO:0003964,Molecular Function,RNA-directed DNA polymerase activity; GO:0006278,Biological Process,RNA-dependent DNA replication;
56124	GO:0003723,Molecular Function,RNA binding; GO:0003964,Molecular Function,RNA-directed DNA polymerase activity; GO:0006278,Biological Process,RNA-dependent DNA replication;
56176	GO:0003723,Molecular Function,RNA binding; GO:0003964,Molecular Function,RNA-directed DNA polymerase activity; GO:0006278,Biological Process,RNA-dependent DNA replication;
56726	GO:0003723,Molecular Function,RNA binding; GO:0003964,Molecular Function,RNA-directed DNA polymerase activity; GO:0006278,Biological Process,RNA-dependent DNA replication;
56847	GO:0003723,Molecular Function,RNA binding; GO:0003964,Molecular Function,RNA-directed DNA polymerase activity; GO:0006278,Biological Process,RNA-dependent DNA replication;
57200	GO:0003723,Molecular Function,RNA binding; GO:0003964,Molecular Function,RNA-directed DNA polymerase activity; GO:0006278,Biological Process,RNA-dependent DNA replication;
58862	GO:0003723,Molecular Function,RNA binding; GO:0003964,Molecular Function,RNA-directed DNA polymerase activity; GO:0006278,Biological Process,RNA-dependent DNA replication;
58980	GO:0003723,Molecular Function,RNA binding; GO:0003964,Molecular Function,RNA-directed DNA polymerase activity; GO:0006278,Biological Process,RNA-dependent DNA replication;
59633	GO:0003723,Molecular Function,RNA binding; GO:0003964,Molecular Function,RNA-directed DNA polymerase activity; GO:0006278,Biological Process,RNA-dependent DNA replication;
61548	GO:0003723,Molecular Function,RNA binding; GO:0003964,Molecular Function,RNA-directed DNA polymerase activity; GO:0006278,Biological Process,RNA-dependent DNA replication;
61975	GO:0003723,Molecular Function,RNA binding; GO:0003964,Molecular Function,RNA-directed DNA polymerase activity; GO:0006278,Biological Process,RNA-dependent DNA replication;
62123	GO:0003723,Molecular Function,RNA binding; GO:0003964,Molecular Function,RNA-directed DNA polymerase activity; GO:0006278,Biological Process,RNA-dependent DNA replication;
64346	GO:0003723,Molecular Function,RNA binding; GO:0003964,Molecular Function,RNA-directed DNA polymerase activity; GO:0006278,Biological Process,RNA-dependent DNA replication;
64608	GO:0003723,Molecular Function,RNA binding; GO:0003964,Molecular Function,RNA-directed DNA polymerase activity; GO:0006278,Biological Process,RNA-dependent DNA replication;
65777	GO:0003723,Molecular Function,RNA binding; GO:0003964,Molecular Function,RNA-directed DNA polymerase activity; GO:0006278,Biological Process,RNA-dependent DNA replication;
66662	GO:0003723,Molecular Function,RNA binding; GO:0003964,Molecular Function,RNA-directed DNA polymerase activity; GO:0006278,Biological Process,RNA-dependent DNA replication;
66820	GO:0003723,Molecular Function,RNA binding; GO:0003964,Molecular Function,RNA-directed DNA polymerase activity; GO:0006278,Biological Process,RNA-dependent DNA replication;
67131	GO:0003723,Molecular Function,RNA binding; GO:0003964,Molecular Function,RNA-directed DNA polymerase activity; GO:0006278,Biological Process,RNA-dependent DNA replication;
67646	GO:0003723,Molecular Function,RNA binding; GO:0003964,Molecular Function,RNA-directed DNA polymerase activity; GO:0006278,Biological Process,RNA-dependent DNA replication;
67754	GO:0003723,Molecular Function,RNA binding; GO:0003964,Molecular Function,RNA-directed DNA polymerase activity; GO:0006278,Biological Process,RNA-dependent DNA replication;
68052	GO:0003723,Molecular Function,RNA binding; GO:0003964,Molecular Function,RNA-directed DNA polymerase activity; GO:0006278,Biological Process,RNA-dependent DNA replication;
68368	GO:0003723,Molecular Function,RNA binding; GO:0003964,Molecular Function,RNA-directed DNA polymerase activity; GO:0006278,Biological Process,RNA-dependent DNA replication;
68568	GO:0003723,Molecular Function,RNA binding; GO:0003964,Molecular Function,RNA-directed DNA polymerase activity; GO:0006278,Biological Process,RNA-dependent DNA replication;
68762	GO:0003723,Molecular Function,RNA binding; GO:0003964,Molecular Function,RNA-directed DNA polymerase activity; GO:0006278,Biological Process,RNA-dependent DNA replication;
69571	GO:0003723,Molecular Function,RNA binding; GO:0003964,Molecular Function,RNA-directed DNA polymerase activity; GO:0006278,Biological Process,RNA-dependent DNA replication;
70279	GO:0003723,Molecular Function,RNA binding; GO:0003964,Molecular Function,RNA-directed DNA polymerase activity; GO:0006278,Biological Process,RNA-dependent DNA replication;
74074	GO:0003723,Molecular Function,RNA binding; GO:0003964,Molecular Function,RNA-directed DNA polymerase activity; GO:0006278,Biological Process,RNA-dependent DNA replication;
74212	GO:0003723,Molecular Function,RNA binding; GO:0003964,Molecular Function,RNA-directed DNA polymerase activity; GO:0006278,Biological Process,RNA-dependent DNA replication;
74266	GO:0003723,Molecular Function,RNA binding; GO:0003964,Molecular Function,RNA-directed DNA polymerase activity; GO:0006278,Biological Process,RNA-dependent DNA replication;
74267	GO:0003723,Molecular Function,RNA binding; GO:0003964,Molecular Function,RNA-directed DNA polymerase activity; GO:0006278,Biological Process,RNA-dependent DNA replication;
75556	GO:0003723,Molecular Function,RNA binding; GO:0003964,Molecular Function,RNA-directed DNA polymerase activity; GO:0006278,Biological Process,RNA-dependent DNA replication;
75610	GO:0003723,Molecular Function,RNA binding; GO:0003964,Molecular Function,RNA-directed DNA polymerase activity; GO:0006278,Biological Process,RNA-dependent DNA replication;
75750	GO:0003723,Molecular Function,RNA binding; GO:0003964,Molecular Function,RNA-directed DNA polymerase activity; GO:0006278,Biological Process,RNA-dependent DNA replication;
76280	GO:0003723,Molecular Function,RNA binding; GO:0003964,Molecular Function,RNA-directed DNA polymerase activity; GO:0006278,Biological Process,RNA-dependent DNA replication;
76812	GO:0003723,Molecular Function,RNA binding; GO:0003964,Molecular Function,RNA-directed DNA polymerase activity; GO:0006278,Biological Process,RNA-dependent DNA replication;
76997	GO:0003723,Molecular Function,RNA binding; GO:0003964,Molecular Function,RNA-directed DNA polymerase activity; GO:0006278,Biological Process,RNA-dependent DNA replication;
77693	GO:0003723,Molecular Function,RNA binding; GO:0003964,Molecular Function,RNA-directed DNA polymerase activity; GO:0006278,Biological Process,RNA-dependent DNA replication;
77694	GO:0003723,Molecular Function,RNA binding; GO:0003964,Molecular Function,RNA-directed DNA polymerase activity; GO:0006278,Biological Process,RNA-dependent DNA replication;
77695	GO:0003723,Molecular Function,RNA binding; GO:0003964,Molecular Function,RNA-directed DNA polymerase activity; GO:0006278,Biological Process,RNA-dependent DNA replication;
77759	GO:0003723,Molecular Function,RNA binding; GO:0003964,Molecular Function,RNA-directed DNA polymerase activity; GO:0006278,Biological Process,RNA-dependent DNA replication;
78234	GO:0003723,Molecular Function,RNA binding; GO:0003964,Molecular Function,RNA-directed DNA polymerase activity; GO:0006278,Biological Process,RNA-dependent DNA replication;
78254	GO:0003723,Molecular Function,RNA binding; GO:0003964,Molecular Function,RNA-directed DNA polymerase activity; GO:0006278,Biological Process,RNA-dependent DNA replication;
78255	GO:0003723,Molecular Function,RNA binding; GO:0003964,Molecular Function,RNA-directed DNA polymerase activity; GO:0006278,Biological Process,RNA-dependent DNA replication;
78410	GO:0003723,Molecular Function,RNA binding; GO:0003964,Molecular Function,RNA-directed DNA polymerase activity; GO:0006278,Biological Process,RNA-dependent DNA replication;
79112	GO:0003723,Molecular Function,RNA binding; GO:0003964,Molecular Function,RNA-directed DNA polymerase activity; GO:0006278,Biological Process,RNA-dependent DNA replication;
79131	GO:0003723,Molecular Function,RNA binding; GO:0003964,Molecular Function,RNA-directed DNA polymerase activity; GO:0006278,Biological Process,RNA-dependent DNA replication;
81555	GO:0003723,Molecular Function,RNA binding; GO:0003964,Molecular Function,RNA-directed DNA polymerase activity; GO:0006278,Biological Process,RNA-dependent DNA replication;
81700	GO:0003723,Molecular Function,RNA binding; GO:0003964,Molecular Function,RNA-directed DNA polymerase activity; GO:0006278,Biological Process,RNA-dependent DNA replication;
82138	GO:0003723,Molecular Function,RNA binding; GO:0003964,Molecular Function,RNA-directed DNA polymerase activity; GO:0006278,Biological Process,RNA-dependent DNA replication;
83531	GO:0003723,Molecular Function,RNA binding; GO:0003964,Molecular Function,RNA-directed DNA polymerase activity; GO:0006278,Biological Process,RNA-dependent DNA replication;
3954	GO:0003723,Molecular Function,RNA binding; GO:0003964,Molecular Function,RNA-directed DNA polymerase activity; GO:0006278,Biological Process,RNA-dependent DNA replication; GO:0008168,Molecular Function,methyltransferase activity; GO:0055114,Biological Process,oxidation-reduction process;
17597	GO:0003723,Molecular Function,RNA binding; GO:0003964,Molecular Function,RNA-directed DNA polymerase activity; GO:0006278,Biological Process,RNA-dependent DNA replication; GO:0015074,Biological Process,DNA integration;
18614	GO:0003723,Molecular Function,RNA binding; GO:0003964,Molecular Function,RNA-directed DNA polymerase activity; GO:0006278,Biological Process,RNA-dependent DNA replication; GO:0015074,Biological Process,DNA integration;
24268	GO:0003723,Molecular Function,RNA binding; GO:0003964,Molecular Function,RNA-directed DNA polymerase activity; GO:0006278,Biological Process,RNA-dependent DNA replication; GO:0015074,Biological Process,DNA integration;
39231	GO:0003723,Molecular Function,RNA binding; GO:0003964,Molecular Function,RNA-directed DNA polymerase activity; GO:0006278,Biological Process,RNA-dependent DNA replication; GO:0015074,Biological Process,DNA integration;
46332	GO:0003723,Molecular Function,RNA binding; GO:0003964,Molecular Function,RNA-directed DNA polymerase activity; GO:0006278,Biological Process,RNA-dependent DNA replication; GO:0015074,Biological Process,DNA integration;
65523	GO:0003723,Molecular Function,RNA binding; GO:0004000,Molecular Function,adenosine deaminase activity; GO:0006396,Biological Process,RNA processing;
25983	GO:0003723,Molecular Function,RNA binding; GO:0004525,Molecular Function,ribonuclease III activity; GO:0006396,Biological Process,RNA processing;
19981	GO:0003723,Molecular Function,RNA binding; GO:0004525,Molecular Function,ribonuclease III activity; GO:0006396,Biological Process,RNA processing; GO:0003676,Molecular Function,nucleic acid binding; GO:0004386,Molecular Function,helicase activity; GO:0005524,Molecular Function,ATP binding; GO:0005515,Molecular Function,protein binding;
24304	GO:0003723,Molecular Function,RNA binding; GO:0004652,Molecular Function,polynucleotide adenylyltransferase activity; GO:0005634,Cellular Component,nucleus; GO:0043631,Biological Process,RNA polyadenylation;
3878	GO:0003723,Molecular Function,RNA binding; GO:0004826,Molecular Function,phenylalanine-tRNA ligase activity; GO:0000287,Molecular Function,magnesium ion binding; GO:0003723,Molecular Function,RNA binding; GO:0005524,Molecular Function,ATP binding; GO:0006432,Biological Process,phenylalanyl-tRNA aminoacylation;
18229	GO:0003723,Molecular Function,RNA binding; GO:0005524,Molecular Function,ATP binding; GO:0005634,Cellular Component,nucleus;
26572	GO:0003723,Molecular Function,RNA binding; GO:0005634,Cellular Component,nucleus; GO:0005737,Cellular Component,cytoplasm; GO:0006397,Biological Process,mRNA processing;
30052	GO:0003723,Molecular Function,RNA binding; GO:0005634,Cellular Component,nucleus; GO:0005737,Cellular Component,cytoplasm; GO:0006397,Biological Process,mRNA processing;
72465	GO:0003723,Molecular Function,RNA binding; GO:0005634,Cellular Component,nucleus; GO:0005737,Cellular Component,cytoplasm; GO:0006397,Biological Process,mRNA processing;
43853	GO:0003723,Molecular Function,RNA binding; GO:0006364,Biological Process,rRNA processing; GO:0008033,Biological Process,tRNA processing; GO:0008168,Molecular Function,methyltransferase activity;
10446	GO:0003723,Molecular Function,RNA binding; GO:0006396,Biological Process,RNA processing;
40935	GO:0003723,Molecular Function,RNA binding; GO:0006396,Biological Process,RNA processing;
64431	GO:0003723,Molecular Function,RNA binding; GO:0006396,Biological Process,RNA processing;
18953	GO:0003723,Molecular Function,RNA binding; GO:0006396,Biological Process,RNA processing; GO:0003676,Molecular Function,nucleic acid binding;
54518	GO:0003723,Molecular Function,RNA binding; GO:0006396,Biological Process,RNA processing; GO:0003676,Molecular Function,nucleic acid binding;
74557	GO:0003723,Molecular Function,RNA binding; GO:0006396,Biological Process,RNA processing; GO:0003676,Molecular Function,nucleic acid binding;
55260	GO:0003723,Molecular Function,RNA binding; GO:0006396,Biological Process,RNA processing; GO:0005515,Molecular Function,protein binding;
65985	GO:0003723,Molecular Function,RNA binding; GO:0019013,Cellular Component,viral nucleocapsid;
43176	GO:0003723,Molecular Function,RNA binding; GO:0033897,Molecular Function,ribonuclease T2 activity;
7200	GO:0003725,Molecular Function,double-stranded RNA binding;
21910	GO:0003725,Molecular Function,double-stranded RNA binding;
22215	GO:0003725,Molecular Function,double-stranded RNA binding;
23174	GO:0003725,Molecular Function,double-stranded RNA binding;
27337	GO:0003725,Molecular Function,double-stranded RNA binding;
28869	GO:0003725,Molecular Function,double-stranded RNA binding;
58898	GO:0003725,Molecular Function,double-stranded RNA binding;
71591	GO:0003725,Molecular Function,double-stranded RNA binding;
28986	GO:0003725,Molecular Function,double-stranded RNA binding; GO:0003723,Molecular Function,RNA binding; GO:0004000,Molecular Function,adenosine deaminase activity; GO:0006396,Biological Process,RNA processing;
64164	GO:0003725,Molecular Function,double-stranded RNA binding; GO:0003723,Molecular Function,RNA binding; GO:0004000,Molecular Function,adenosine deaminase activity; GO:0006396,Biological Process,RNA processing;
36717	GO:0003729,Molecular Function,mRNA binding; GO:0005849,Cellular Component,mRNA cleavage factor complex; GO:0006378,Biological Process,mRNA polyadenylation;
1082	GO:0003735,Molecular Function,structural constituent of ribosome; GO:0005622,Cellular Component,intracellular; GO:0005840,Cellular Component,ribosome; GO:0006412,Biological Process,translation;
1150	GO:0003735,Molecular Function,structural constituent of ribosome; GO:0005622,Cellular Component,intracellular; GO:0005840,Cellular Component,ribosome; GO:0006412,Biological Process,translation;
1197	GO:0003735,Molecular Function,structural constituent of ribosome; GO:0005622,Cellular Component,intracellular; GO:0005840,Cellular Component,ribosome; GO:0006412,Biological Process,translation;
1209	GO:0003735,Molecular Function,structural constituent of ribosome; GO:0005622,Cellular Component,intracellular; GO:0005840,Cellular Component,ribosome; GO:0006412,Biological Process,translation;
1212	GO:0003735,Molecular Function,structural constituent of ribosome; GO:0005622,Cellular Component,intracellular; GO:0005840,Cellular Component,ribosome; GO:0006412,Biological Process,translation;
1289	GO:0003735,Molecular Function,structural constituent of ribosome; GO:0005622,Cellular Component,intracellular; GO:0005840,Cellular Component,ribosome; GO:0006412,Biological Process,translation;
1420	GO:0003735,Molecular Function,structural constituent of ribosome; GO:0005622,Cellular Component,intracellular; GO:0005840,Cellular Component,ribosome; GO:0006412,Biological Process,translation;
1438	GO:0003735,Molecular Function,structural constituent of ribosome; GO:0005622,Cellular Component,intracellular; GO:0005840,Cellular Component,ribosome; GO:0006412,Biological Process,translation;
1492	GO:0003735,Molecular Function,structural constituent of ribosome; GO:0005622,Cellular Component,intracellular; GO:0005840,Cellular Component,ribosome; GO:0006412,Biological Process,translation;
1547	GO:0003735,Molecular Function,structural constituent of ribosome; GO:0005622,Cellular Component,intracellular; GO:0005840,Cellular Component,ribosome; GO:0006412,Biological Process,translation;
1562	GO:0003735,Molecular Function,structural constituent of ribosome; GO:0005622,Cellular Component,intracellular; GO:0005840,Cellular Component,ribosome; GO:0006412,Biological Process,translation;
1577	GO:0003735,Molecular Function,structural constituent of ribosome; GO:0005622,Cellular Component,intracellular; GO:0005840,Cellular Component,ribosome; GO:0006412,Biological Process,translation;
1588	GO:0003735,Molecular Function,structural constituent of ribosome; GO:0005622,Cellular Component,intracellular; GO:0005840,Cellular Component,ribosome; GO:0006412,Biological Process,translation;
1609	GO:0003735,Molecular Function,structural constituent of ribosome; GO:0005622,Cellular Component,intracellular; GO:0005840,Cellular Component,ribosome; GO:0006412,Biological Process,translation;
1639	GO:0003735,Molecular Function,structural constituent of ribosome; GO:0005622,Cellular Component,intracellular; GO:0005840,Cellular Component,ribosome; GO:0006412,Biological Process,translation;
1800	GO:0003735,Molecular Function,structural constituent of ribosome; GO:0005622,Cellular Component,intracellular; GO:0005840,Cellular Component,ribosome; GO:0006412,Biological Process,translation;
1972	GO:0003735,Molecular Function,structural constituent of ribosome; GO:0005622,Cellular Component,intracellular; GO:0005840,Cellular Component,ribosome; GO:0006412,Biological Process,translation;
2057	GO:0003735,Molecular Function,structural constituent of ribosome; GO:0005622,Cellular Component,intracellular; GO:0005840,Cellular Component,ribosome; GO:0006412,Biological Process,translation;
2186	GO:0003735,Molecular Function,structural constituent of ribosome; GO:0005622,Cellular Component,intracellular; GO:0005840,Cellular Component,ribosome; GO:0006412,Biological Process,translation;
2372	GO:0003735,Molecular Function,structural constituent of ribosome; GO:0005622,Cellular Component,intracellular; GO:0005840,Cellular Component,ribosome; GO:0006412,Biological Process,translation;
2552	GO:0003735,Molecular Function,structural constituent of ribosome; GO:0005622,Cellular Component,intracellular; GO:0005840,Cellular Component,ribosome; GO:0006412,Biological Process,translation;
3354	GO:0003735,Molecular Function,structural constituent of ribosome; GO:0005622,Cellular Component,intracellular; GO:0005840,Cellular Component,ribosome; GO:0006412,Biological Process,translation;
4239	GO:0003735,Molecular Function,structural constituent of ribosome; GO:0005622,Cellular Component,intracellular; GO:0005840,Cellular Component,ribosome; GO:0006412,Biological Process,translation;
5386	GO:0003735,Molecular Function,structural constituent of ribosome; GO:0005622,Cellular Component,intracellular; GO:0005840,Cellular Component,ribosome; GO:0006412,Biological Process,translation;
5728	GO:0003735,Molecular Function,structural constituent of ribosome; GO:0005622,Cellular Component,intracellular; GO:0005840,Cellular Component,ribosome; GO:0006412,Biological Process,translation;
5848	GO:0003735,Molecular Function,structural constituent of ribosome; GO:0005622,Cellular Component,intracellular; GO:0005840,Cellular Component,ribosome; GO:0006412,Biological Process,translation;
6049	GO:0003735,Molecular Function,structural constituent of ribosome; GO:0005622,Cellular Component,intracellular; GO:0005840,Cellular Component,ribosome; GO:0006412,Biological Process,translation;
9792	GO:0003735,Molecular Function,structural constituent of ribosome; GO:0005622,Cellular Component,intracellular; GO:0005840,Cellular Component,ribosome; GO:0006412,Biological Process,translation;
10789	GO:0003735,Molecular Function,structural constituent of ribosome; GO:0005622,Cellular Component,intracellular; GO:0005840,Cellular Component,ribosome; GO:0006412,Biological Process,translation;
11218	GO:0003735,Molecular Function,structural constituent of ribosome; GO:0005622,Cellular Component,intracellular; GO:0005840,Cellular Component,ribosome; GO:0006412,Biological Process,translation;
16608	GO:0003735,Molecular Function,structural constituent of ribosome; GO:0005622,Cellular Component,intracellular; GO:0005840,Cellular Component,ribosome; GO:0006412,Biological Process,translation;
16617	GO:0003735,Molecular Function,structural constituent of ribosome; GO:0005622,Cellular Component,intracellular; GO:0005840,Cellular Component,ribosome; GO:0006412,Biological Process,translation;
16619	GO:0003735,Molecular Function,structural constituent of ribosome; GO:0005622,Cellular Component,intracellular; GO:0005840,Cellular Component,ribosome; GO:0006412,Biological Process,translation;
16656	GO:0003735,Molecular Function,structural constituent of ribosome; GO:0005622,Cellular Component,intracellular; GO:0005840,Cellular Component,ribosome; GO:0006412,Biological Process,translation;
16670	GO:0003735,Molecular Function,structural constituent of ribosome; GO:0005622,Cellular Component,intracellular; GO:0005840,Cellular Component,ribosome; GO:0006412,Biological Process,translation;
16727	GO:0003735,Molecular Function,structural constituent of ribosome; GO:0005622,Cellular Component,intracellular; GO:0005840,Cellular Component,ribosome; GO:0006412,Biological Process,translation;
16743	GO:0003735,Molecular Function,structural constituent of ribosome; GO:0005622,Cellular Component,intracellular; GO:0005840,Cellular Component,ribosome; GO:0006412,Biological Process,translation;
16800	GO:0003735,Molecular Function,structural constituent of ribosome; GO:0005622,Cellular Component,intracellular; GO:0005840,Cellular Component,ribosome; GO:0006412,Biological Process,translation;
16805	GO:0003735,Molecular Function,structural constituent of ribosome; GO:0005622,Cellular Component,intracellular; GO:0005840,Cellular Component,ribosome; GO:0006412,Biological Process,translation;
16836	GO:0003735,Molecular Function,structural constituent of ribosome; GO:0005622,Cellular Component,intracellular; GO:0005840,Cellular Component,ribosome; GO:0006412,Biological Process,translation;
16888	GO:0003735,Molecular Function,structural constituent of ribosome; GO:0005622,Cellular Component,intracellular; GO:0005840,Cellular Component,ribosome; GO:0006412,Biological Process,translation;
16901	GO:0003735,Molecular Function,structural constituent of ribosome; GO:0005622,Cellular Component,intracellular; GO:0005840,Cellular Component,ribosome; GO:0006412,Biological Process,translation;
16902	GO:0003735,Molecular Function,structural constituent of ribosome; GO:0005622,Cellular Component,intracellular; GO:0005840,Cellular Component,ribosome; GO:0006412,Biological Process,translation;
16950	GO:0003735,Molecular Function,structural constituent of ribosome; GO:0005622,Cellular Component,intracellular; GO:0005840,Cellular Component,ribosome; GO:0006412,Biological Process,translation;
16952	GO:0003735,Molecular Function,structural constituent of ribosome; GO:0005622,Cellular Component,intracellular; GO:0005840,Cellular Component,ribosome; GO:0006412,Biological Process,translation;
16972	GO:0003735,Molecular Function,structural constituent of ribosome; GO:0005622,Cellular Component,intracellular; GO:0005840,Cellular Component,ribosome; GO:0006412,Biological Process,translation;
16986	GO:0003735,Molecular Function,structural constituent of ribosome; GO:0005622,Cellular Component,intracellular; GO:0005840,Cellular Component,ribosome; GO:0006412,Biological Process,translation;
17057	GO:0003735,Molecular Function,structural constituent of ribosome; GO:0005622,Cellular Component,intracellular; GO:0005840,Cellular Component,ribosome; GO:0006412,Biological Process,translation;
17185	GO:0003735,Molecular Function,structural constituent of ribosome; GO:0005622,Cellular Component,intracellular; GO:0005840,Cellular Component,ribosome; GO:0006412,Biological Process,translation;
17189	GO:0003735,Molecular Function,structural constituent of ribosome; GO:0005622,Cellular Component,intracellular; GO:0005840,Cellular Component,ribosome; GO:0006412,Biological Process,translation;
17190	GO:0003735,Molecular Function,structural constituent of ribosome; GO:0005622,Cellular Component,intracellular; GO:0005840,Cellular Component,ribosome; GO:0006412,Biological Process,translation;
17299	GO:0003735,Molecular Function,structural constituent of ribosome; GO:0005622,Cellular Component,intracellular; GO:0005840,Cellular Component,ribosome; GO:0006412,Biological Process,translation;
17520	GO:0003735,Molecular Function,structural constituent of ribosome; GO:0005622,Cellular Component,intracellular; GO:0005840,Cellular Component,ribosome; GO:0006412,Biological Process,translation;
17929	GO:0003735,Molecular Function,structural constituent of ribosome; GO:0005622,Cellular Component,intracellular; GO:0005840,Cellular Component,ribosome; GO:0006412,Biological Process,translation;
19167	GO:0003735,Molecular Function,structural constituent of ribosome; GO:0005622,Cellular Component,intracellular; GO:0005840,Cellular Component,ribosome; GO:0006412,Biological Process,translation;
21357	GO:0003735,Molecular Function,structural constituent of ribosome; GO:0005622,Cellular Component,intracellular; GO:0005840,Cellular Component,ribosome; GO:0006412,Biological Process,translation;
23488	GO:0003735,Molecular Function,structural constituent of ribosome; GO:0005622,Cellular Component,intracellular; GO:0005840,Cellular Component,ribosome; GO:0006412,Biological Process,translation;
25357	GO:0003735,Molecular Function,structural constituent of ribosome; GO:0005622,Cellular Component,intracellular; GO:0005840,Cellular Component,ribosome; GO:0006412,Biological Process,translation;
25580	GO:0003735,Molecular Function,structural constituent of ribosome; GO:0005622,Cellular Component,intracellular; GO:0005840,Cellular Component,ribosome; GO:0006412,Biological Process,translation;
26069	GO:0003735,Molecular Function,structural constituent of ribosome; GO:0005622,Cellular Component,intracellular; GO:0005840,Cellular Component,ribosome; GO:0006412,Biological Process,translation;
26475	GO:0003735,Molecular Function,structural constituent of ribosome; GO:0005622,Cellular Component,intracellular; GO:0005840,Cellular Component,ribosome; GO:0006412,Biological Process,translation;
28151	GO:0003735,Molecular Function,structural constituent of ribosome; GO:0005622,Cellular Component,intracellular; GO:0005840,Cellular Component,ribosome; GO:0006412,Biological Process,translation;
33429	GO:0003735,Molecular Function,structural constituent of ribosome; GO:0005622,Cellular Component,intracellular; GO:0005840,Cellular Component,ribosome; GO:0006412,Biological Process,translation;
34498	GO:0003735,Molecular Function,structural constituent of ribosome; GO:0005622,Cellular Component,intracellular; GO:0005840,Cellular Component,ribosome; GO:0006412,Biological Process,translation;
35965	GO:0003735,Molecular Function,structural constituent of ribosome; GO:0005622,Cellular Component,intracellular; GO:0005840,Cellular Component,ribosome; GO:0006412,Biological Process,translation;
35971	GO:0003735,Molecular Function,structural constituent of ribosome; GO:0005622,Cellular Component,intracellular; GO:0005840,Cellular Component,ribosome; GO:0006412,Biological Process,translation;
35972	GO:0003735,Molecular Function,structural constituent of ribosome; GO:0005622,Cellular Component,intracellular; GO:0005840,Cellular Component,ribosome; GO:0006412,Biological Process,translation;
35976	GO:0003735,Molecular Function,structural constituent of ribosome; GO:0005622,Cellular Component,intracellular; GO:0005840,Cellular Component,ribosome; GO:0006412,Biological Process,translation;
36038	GO:0003735,Molecular Function,structural constituent of ribosome; GO:0005622,Cellular Component,intracellular; GO:0005840,Cellular Component,ribosome; GO:0006412,Biological Process,translation;
36071	GO:0003735,Molecular Function,structural constituent of ribosome; GO:0005622,Cellular Component,intracellular; GO:0005840,Cellular Component,ribosome; GO:0006412,Biological Process,translation;
36096	GO:0003735,Molecular Function,structural constituent of ribosome; GO:0005622,Cellular Component,intracellular; GO:0005840,Cellular Component,ribosome; GO:0006412,Biological Process,translation;
36107	GO:0003735,Molecular Function,structural constituent of ribosome; GO:0005622,Cellular Component,intracellular; GO:0005840,Cellular Component,ribosome; GO:0006412,Biological Process,translation;
36120	GO:0003735,Molecular Function,structural constituent of ribosome; GO:0005622,Cellular Component,intracellular; GO:0005840,Cellular Component,ribosome; GO:0006412,Biological Process,translation;
36156	GO:0003735,Molecular Function,structural constituent of ribosome; GO:0005622,Cellular Component,intracellular; GO:0005840,Cellular Component,ribosome; GO:0006412,Biological Process,translation;
36211	GO:0003735,Molecular Function,structural constituent of ribosome; GO:0005622,Cellular Component,intracellular; GO:0005840,Cellular Component,ribosome; GO:0006412,Biological Process,translation;
36296	GO:0003735,Molecular Function,structural constituent of ribosome; GO:0005622,Cellular Component,intracellular; GO:0005840,Cellular Component,ribosome; GO:0006412,Biological Process,translation;
36301	GO:0003735,Molecular Function,structural constituent of ribosome; GO:0005622,Cellular Component,intracellular; GO:0005840,Cellular Component,ribosome; GO:0006412,Biological Process,translation;
36333	GO:0003735,Molecular Function,structural constituent of ribosome; GO:0005622,Cellular Component,intracellular; GO:0005840,Cellular Component,ribosome; GO:0006412,Biological Process,translation;
36337	GO:0003735,Molecular Function,structural constituent of ribosome; GO:0005622,Cellular Component,intracellular; GO:0005840,Cellular Component,ribosome; GO:0006412,Biological Process,translation;
36367	GO:0003735,Molecular Function,structural constituent of ribosome; GO:0005622,Cellular Component,intracellular; GO:0005840,Cellular Component,ribosome; GO:0006412,Biological Process,translation;
36385	GO:0003735,Molecular Function,structural constituent of ribosome; GO:0005622,Cellular Component,intracellular; GO:0005840,Cellular Component,ribosome; GO:0006412,Biological Process,translation;
36388	GO:0003735,Molecular Function,structural constituent of ribosome; GO:0005622,Cellular Component,intracellular; GO:0005840,Cellular Component,ribosome; GO:0006412,Biological Process,translation;
36400	GO:0003735,Molecular Function,structural constituent of ribosome; GO:0005622,Cellular Component,intracellular; GO:0005840,Cellular Component,ribosome; GO:0006412,Biological Process,translation;
36462	GO:0003735,Molecular Function,structural constituent of ribosome; GO:0005622,Cellular Component,intracellular; GO:0005840,Cellular Component,ribosome; GO:0006412,Biological Process,translation;
36479	GO:0003735,Molecular Function,structural constituent of ribosome; GO:0005622,Cellular Component,intracellular; GO:0005840,Cellular Component,ribosome; GO:0006412,Biological Process,translation;
36607	GO:0003735,Molecular Function,structural constituent of ribosome; GO:0005622,Cellular Component,intracellular; GO:0005840,Cellular Component,ribosome; GO:0006412,Biological Process,translation;
36728	GO:0003735,Molecular Function,structural constituent of ribosome; GO:0005622,Cellular Component,intracellular; GO:0005840,Cellular Component,ribosome; GO:0006412,Biological Process,translation;
36792	GO:0003735,Molecular Function,structural constituent of ribosome; GO:0005622,Cellular Component,intracellular; GO:0005840,Cellular Component,ribosome; GO:0006412,Biological Process,translation;
37074	GO:0003735,Molecular Function,structural constituent of ribosome; GO:0005622,Cellular Component,intracellular; GO:0005840,Cellular Component,ribosome; GO:0006412,Biological Process,translation;
37223	GO:0003735,Molecular Function,structural constituent of ribosome; GO:0005622,Cellular Component,intracellular; GO:0005840,Cellular Component,ribosome; GO:0006412,Biological Process,translation;
37349	GO:0003735,Molecular Function,structural constituent of ribosome; GO:0005622,Cellular Component,intracellular; GO:0005840,Cellular Component,ribosome; GO:0006412,Biological Process,translation;
47389	GO:0003735,Molecular Function,structural constituent of ribosome; GO:0005622,Cellular Component,intracellular; GO:0005840,Cellular Component,ribosome; GO:0006412,Biological Process,translation;
47657	GO:0003735,Molecular Function,structural constituent of ribosome; GO:0005622,Cellular Component,intracellular; GO:0005840,Cellular Component,ribosome; GO:0006412,Biological Process,translation;
52093	GO:0003735,Molecular Function,structural constituent of ribosome; GO:0005622,Cellular Component,intracellular; GO:0005840,Cellular Component,ribosome; GO:0006412,Biological Process,translation;
52251	GO:0003735,Molecular Function,structural constituent of ribosome; GO:0005622,Cellular Component,intracellular; GO:0005840,Cellular Component,ribosome; GO:0006412,Biological Process,translation;
52316	GO:0003735,Molecular Function,structural constituent of ribosome; GO:0005622,Cellular Component,intracellular; GO:0005840,Cellular Component,ribosome; GO:0006412,Biological Process,translation;
52320	GO:0003735,Molecular Function,structural constituent of ribosome; GO:0005622,Cellular Component,intracellular; GO:0005840,Cellular Component,ribosome; GO:0006412,Biological Process,translation;
52324	GO:0003735,Molecular Function,structural constituent of ribosome; GO:0005622,Cellular Component,intracellular; GO:0005840,Cellular Component,ribosome; GO:0006412,Biological Process,translation;
52359	GO:0003735,Molecular Function,structural constituent of ribosome; GO:0005622,Cellular Component,intracellular; GO:0005840,Cellular Component,ribosome; GO:0006412,Biological Process,translation;
52373	GO:0003735,Molecular Function,structural constituent of ribosome; GO:0005622,Cellular Component,intracellular; GO:0005840,Cellular Component,ribosome; GO:0006412,Biological Process,translation;
52416	GO:0003735,Molecular Function,structural constituent of ribosome; GO:0005622,Cellular Component,intracellular; GO:0005840,Cellular Component,ribosome; GO:0006412,Biological Process,translation;
52429	GO:0003735,Molecular Function,structural constituent of ribosome; GO:0005622,Cellular Component,intracellular; GO:0005840,Cellular Component,ribosome; GO:0006412,Biological Process,translation;
52431	GO:0003735,Molecular Function,structural constituent of ribosome; GO:0005622,Cellular Component,intracellular; GO:0005840,Cellular Component,ribosome; GO:0006412,Biological Process,translation;
52432	GO:0003735,Molecular Function,structural constituent of ribosome; GO:0005622,Cellular Component,intracellular; GO:0005840,Cellular Component,ribosome; GO:0006412,Biological Process,translation;
52444	GO:0003735,Molecular Function,structural constituent of ribosome; GO:0005622,Cellular Component,intracellular; GO:0005840,Cellular Component,ribosome; GO:0006412,Biological Process,translation;
52493	GO:0003735,Molecular Function,structural constituent of ribosome; GO:0005622,Cellular Component,intracellular; GO:0005840,Cellular Component,ribosome; GO:0006412,Biological Process,translation;
52502	GO:0003735,Molecular Function,structural constituent of ribosome; GO:0005622,Cellular Component,intracellular; GO:0005840,Cellular Component,ribosome; GO:0006412,Biological Process,translation;
52534	GO:0003735,Molecular Function,structural constituent of ribosome; GO:0005622,Cellular Component,intracellular; GO:0005840,Cellular Component,ribosome; GO:0006412,Biological Process,translation;
52572	GO:0003735,Molecular Function,structural constituent of ribosome; GO:0005622,Cellular Component,intracellular; GO:0005840,Cellular Component,ribosome; GO:0006412,Biological Process,translation;
52610	GO:0003735,Molecular Function,structural constituent of ribosome; GO:0005622,Cellular Component,intracellular; GO:0005840,Cellular Component,ribosome; GO:0006412,Biological Process,translation;
52661	GO:0003735,Molecular Function,structural constituent of ribosome; GO:0005622,Cellular Component,intracellular; GO:0005840,Cellular Component,ribosome; GO:0006412,Biological Process,translation;
52680	GO:0003735,Molecular Function,structural constituent of ribosome; GO:0005622,Cellular Component,intracellular; GO:0005840,Cellular Component,ribosome; GO:0006412,Biological Process,translation;
52693	GO:0003735,Molecular Function,structural constituent of ribosome; GO:0005622,Cellular Component,intracellular; GO:0005840,Cellular Component,ribosome; GO:0006412,Biological Process,translation;
53010	GO:0003735,Molecular Function,structural constituent of ribosome; GO:0005622,Cellular Component,intracellular; GO:0005840,Cellular Component,ribosome; GO:0006412,Biological Process,translation;
53112	GO:0003735,Molecular Function,structural constituent of ribosome; GO:0005622,Cellular Component,intracellular; GO:0005840,Cellular Component,ribosome; GO:0006412,Biological Process,translation;
53488	GO:0003735,Molecular Function,structural constituent of ribosome; GO:0005622,Cellular Component,intracellular; GO:0005840,Cellular Component,ribosome; GO:0006412,Biological Process,translation;
59347	GO:0003735,Molecular Function,structural constituent of ribosome; GO:0005622,Cellular Component,intracellular; GO:0005840,Cellular Component,ribosome; GO:0006412,Biological Process,translation;
60825	GO:0003735,Molecular Function,structural constituent of ribosome; GO:0005622,Cellular Component,intracellular; GO:0005840,Cellular Component,ribosome; GO:0006412,Biological Process,translation;
62152	GO:0003735,Molecular Function,structural constituent of ribosome; GO:0005622,Cellular Component,intracellular; GO:0005840,Cellular Component,ribosome; GO:0006412,Biological Process,translation;
64435	GO:0003735,Molecular Function,structural constituent of ribosome; GO:0005622,Cellular Component,intracellular; GO:0005840,Cellular Component,ribosome; GO:0006412,Biological Process,translation;
70271	GO:0003735,Molecular Function,structural constituent of ribosome; GO:0005622,Cellular Component,intracellular; GO:0005840,Cellular Component,ribosome; GO:0006412,Biological Process,translation;
70747	GO:0003735,Molecular Function,structural constituent of ribosome; GO:0005622,Cellular Component,intracellular; GO:0005840,Cellular Component,ribosome; GO:0006412,Biological Process,translation;
70929	GO:0003735,Molecular Function,structural constituent of ribosome; GO:0005622,Cellular Component,intracellular; GO:0005840,Cellular Component,ribosome; GO:0006412,Biological Process,translation;
71106	GO:0003735,Molecular Function,structural constituent of ribosome; GO:0005622,Cellular Component,intracellular; GO:0005840,Cellular Component,ribosome; GO:0006412,Biological Process,translation;
71108	GO:0003735,Molecular Function,structural constituent of ribosome; GO:0005622,Cellular Component,intracellular; GO:0005840,Cellular Component,ribosome; GO:0006412,Biological Process,translation;
71330	GO:0003735,Molecular Function,structural constituent of ribosome; GO:0005622,Cellular Component,intracellular; GO:0005840,Cellular Component,ribosome; GO:0006412,Biological Process,translation;
71595	GO:0003735,Molecular Function,structural constituent of ribosome; GO:0005622,Cellular Component,intracellular; GO:0005840,Cellular Component,ribosome; GO:0006412,Biological Process,translation;
71600	GO:0003735,Molecular Function,structural constituent of ribosome; GO:0005622,Cellular Component,intracellular; GO:0005840,Cellular Component,ribosome; GO:0006412,Biological Process,translation;
71727	GO:0003735,Molecular Function,structural constituent of ribosome; GO:0005622,Cellular Component,intracellular; GO:0005840,Cellular Component,ribosome; GO:0006412,Biological Process,translation;
71915	GO:0003735,Molecular Function,structural constituent of ribosome; GO:0005622,Cellular Component,intracellular; GO:0005840,Cellular Component,ribosome; GO:0006412,Biological Process,translation;
71952	GO:0003735,Molecular Function,structural constituent of ribosome; GO:0005622,Cellular Component,intracellular; GO:0005840,Cellular Component,ribosome; GO:0006412,Biological Process,translation;
72138	GO:0003735,Molecular Function,structural constituent of ribosome; GO:0005622,Cellular Component,intracellular; GO:0005840,Cellular Component,ribosome; GO:0006412,Biological Process,translation;
72264	GO:0003735,Molecular Function,structural constituent of ribosome; GO:0005622,Cellular Component,intracellular; GO:0005840,Cellular Component,ribosome; GO:0006412,Biological Process,translation;
72562	GO:0003735,Molecular Function,structural constituent of ribosome; GO:0005622,Cellular Component,intracellular; GO:0005840,Cellular Component,ribosome; GO:0006412,Biological Process,translation;
73299	GO:0003735,Molecular Function,structural constituent of ribosome; GO:0005622,Cellular Component,intracellular; GO:0005840,Cellular Component,ribosome; GO:0006412,Biological Process,translation;
73686	GO:0003735,Molecular Function,structural constituent of ribosome; GO:0005622,Cellular Component,intracellular; GO:0005840,Cellular Component,ribosome; GO:0006412,Biological Process,translation;
74390	GO:0003735,Molecular Function,structural constituent of ribosome; GO:0005622,Cellular Component,intracellular; GO:0005840,Cellular Component,ribosome; GO:0006412,Biological Process,translation;
74420	GO:0003735,Molecular Function,structural constituent of ribosome; GO:0005622,Cellular Component,intracellular; GO:0005840,Cellular Component,ribosome; GO:0006412,Biological Process,translation;
74741	GO:0003735,Molecular Function,structural constituent of ribosome; GO:0005622,Cellular Component,intracellular; GO:0005840,Cellular Component,ribosome; GO:0006412,Biological Process,translation;
75035	GO:0003735,Molecular Function,structural constituent of ribosome; GO:0005622,Cellular Component,intracellular; GO:0005840,Cellular Component,ribosome; GO:0006412,Biological Process,translation;
75294	GO:0003735,Molecular Function,structural constituent of ribosome; GO:0005622,Cellular Component,intracellular; GO:0005840,Cellular Component,ribosome; GO:0006412,Biological Process,translation;
76807	GO:0003735,Molecular Function,structural constituent of ribosome; GO:0005622,Cellular Component,intracellular; GO:0005840,Cellular Component,ribosome; GO:0006412,Biological Process,translation;
78624	GO:0003735,Molecular Function,structural constituent of ribosome; GO:0005622,Cellular Component,intracellular; GO:0005840,Cellular Component,ribosome; GO:0006412,Biological Process,translation;
78858	GO:0003735,Molecular Function,structural constituent of ribosome; GO:0005622,Cellular Component,intracellular; GO:0005840,Cellular Component,ribosome; GO:0006412,Biological Process,translation;
78993	GO:0003735,Molecular Function,structural constituent of ribosome; GO:0005622,Cellular Component,intracellular; GO:0005840,Cellular Component,ribosome; GO:0006412,Biological Process,translation;
36254	GO:0003735,Molecular Function,structural constituent of ribosome; GO:0005622,Cellular Component,intracellular; GO:0005840,Cellular Component,ribosome; GO:0006412,Biological Process,translation; GO:0003723,Molecular Function,RNA binding;
52565	GO:0003735,Molecular Function,structural constituent of ribosome; GO:0005622,Cellular Component,intracellular; GO:0005840,Cellular Component,ribosome; GO:0006412,Biological Process,translation; GO:0003723,Molecular Function,RNA binding;
72121	GO:0003735,Molecular Function,structural constituent of ribosome; GO:0005622,Cellular Component,intracellular; GO:0005840,Cellular Component,ribosome; GO:0006412,Biological Process,translation; GO:0003723,Molecular Function,RNA binding;
1210	GO:0003735,Molecular Function,structural constituent of ribosome; GO:0005622,Cellular Component,intracellular; GO:0005840,Cellular Component,ribosome; GO:0006412,Biological Process,translation; GO:0003723,Molecular Function,RNA binding; GO:0003735,Molecular Function,structural constituent of ribosome; GO:0005622,Cellular Component,intracellular; GO:0005840,Cellular Component,ribosome; GO:0006412,…
26512	GO:0003735,Molecular Function,structural constituent of ribosome; GO:0005622,Cellular Component,intracellular; GO:0005840,Cellular Component,ribosome; GO:0006412,Biological Process,translation; GO:0003723,Molecular Function,RNA binding; GO:0003735,Molecular Function,structural constituent of ribosome; GO:0005622,Cellular Component,intracellular; GO:0005840,Cellular Component,ribosome; GO:0006412,…
1075	GO:0003735,Molecular Function,structural constituent of ribosome; GO:0005622,Cellular Component,intracellular; GO:0005840,Cellular Component,ribosome; GO:0006412,Biological Process,translation; GO:0003735,Molecular Function,structural constituent of ribosome; GO:0005622,Cellular Component,intracellular; GO:0005840,Cellular Component,ribosome; GO:0006412,Biological Process,translation;
16944	GO:0003735,Molecular Function,structural constituent of ribosome; GO:0005622,Cellular Component,intracellular; GO:0005840,Cellular Component,ribosome; GO:0006412,Biological Process,translation; GO:0003735,Molecular Function,structural constituent of ribosome; GO:0005840,Cellular Component,ribosome; GO:0006412,Biological Process,translation;
23996	GO:0003735,Molecular Function,structural constituent of ribosome; GO:0005622,Cellular Component,intracellular; GO:0005840,Cellular Component,ribosome; GO:0006412,Biological Process,translation; GO:0003735,Molecular Function,structural constituent of ribosome; GO:0005622,Cellular Component,intracellular; GO:0005840,Cellular Component,ribosome; GO:0006412,Biological Process,translation;
35962	GO:0003735,Molecular Function,structural constituent of ribosome; GO:0005622,Cellular Component,intracellular; GO:0005840,Cellular Component,ribosome; GO:0006412,Biological Process,translation; GO:0003735,Molecular Function,structural constituent of ribosome; GO:0005622,Cellular Component,intracellular; GO:0005840,Cellular Component,ribosome; GO:0006412,Biological Process,translation;
36326	GO:0003735,Molecular Function,structural constituent of ribosome; GO:0005622,Cellular Component,intracellular; GO:0005840,Cellular Component,ribosome; GO:0006412,Biological Process,translation; GO:0003735,Molecular Function,structural constituent of ribosome; GO:0005840,Cellular Component,ribosome; GO:0006412,Biological Process,translation;
52306	GO:0003735,Molecular Function,structural constituent of ribosome; GO:0005622,Cellular Component,intracellular; GO:0005840,Cellular Component,ribosome; GO:0006412,Biological Process,translation; GO:0003735,Molecular Function,structural constituent of ribosome; GO:0005622,Cellular Component,intracellular; GO:0005840,Cellular Component,ribosome; GO:0006412,Biological Process,translation;
8983	GO:0003735,Molecular Function,structural constituent of ribosome; GO:0005622,Cellular Component,intracellular; GO:0005840,Cellular Component,ribosome; GO:0006412,Biological Process,translation; GO:0019843,Molecular Function,rRNA binding;
38438	GO:0003735,Molecular Function,structural constituent of ribosome; GO:0005622,Cellular Component,intracellular; GO:0005840,Cellular Component,ribosome; GO:0006412,Biological Process,translation; GO:0019843,Molecular Function,rRNA binding;
16586	GO:0003735,Molecular Function,structural constituent of ribosome; GO:0005622,Cellular Component,intracellular; GO:0005840,Cellular Component,ribosome; GO:0006414,Biological Process,translational elongation;
35944	GO:0003735,Molecular Function,structural constituent of ribosome; GO:0005622,Cellular Component,intracellular; GO:0005840,Cellular Component,ribosome; GO:0006414,Biological Process,translational elongation;
36861	GO:0003735,Molecular Function,structural constituent of ribosome; GO:0005622,Cellular Component,intracellular; GO:0005840,Cellular Component,ribosome; GO:0006414,Biological Process,translational elongation;
52289	GO:0003735,Molecular Function,structural constituent of ribosome; GO:0005622,Cellular Component,intracellular; GO:0005840,Cellular Component,ribosome; GO:0006414,Biological Process,translational elongation;
52987	GO:0003735,Molecular Function,structural constituent of ribosome; GO:0005622,Cellular Component,intracellular; GO:0005840,Cellular Component,ribosome; GO:0006414,Biological Process,translational elongation;
70369	GO:0003735,Molecular Function,structural constituent of ribosome; GO:0005622,Cellular Component,intracellular; GO:0005840,Cellular Component,ribosome; GO:0006414,Biological Process,translational elongation;
22336	GO:0003735,Molecular Function,structural constituent of ribosome; GO:0005739,Cellular Component,mitochondrion; GO:0005840,Cellular Component,ribosome; GO:0006412,Biological Process,translation;
66153	GO:0003735,Molecular Function,structural constituent of ribosome; GO:0005761,Cellular Component,mitochondrial ribosome; GO:0006412,Biological Process,translation;
1131	GO:0003735,Molecular Function,structural constituent of ribosome; GO:0005840,Cellular Component,ribosome; GO:0006412,Biological Process,translation;
1424	GO:0003735,Molecular Function,structural constituent of ribosome; GO:0005840,Cellular Component,ribosome; GO:0006412,Biological Process,translation;
1961	GO:0003735,Molecular Function,structural constituent of ribosome; GO:0005840,Cellular Component,ribosome; GO:0006412,Biological Process,translation;
2177	GO:0003735,Molecular Function,structural constituent of ribosome; GO:0005840,Cellular Component,ribosome; GO:0006412,Biological Process,translation;
12340	GO:0003735,Molecular Function,structural constituent of ribosome; GO:0005840,Cellular Component,ribosome; GO:0006412,Biological Process,translation;
13422	GO:0003735,Molecular Function,structural constituent of ribosome; GO:0005840,Cellular Component,ribosome; GO:0006412,Biological Process,translation;
16525	GO:0003735,Molecular Function,structural constituent of ribosome; GO:0005840,Cellular Component,ribosome; GO:0006412,Biological Process,translation;
16582	GO:0003735,Molecular Function,structural constituent of ribosome; GO:0005840,Cellular Component,ribosome; GO:0006412,Biological Process,translation;
16633	GO:0003735,Molecular Function,structural constituent of ribosome; GO:0005840,Cellular Component,ribosome; GO:0006412,Biological Process,translation;
17270	GO:0003735,Molecular Function,structural constituent of ribosome; GO:0005840,Cellular Component,ribosome; GO:0006412,Biological Process,translation;
17495	GO:0003735,Molecular Function,structural constituent of ribosome; GO:0005840,Cellular Component,ribosome; GO:0006412,Biological Process,translation;
17582	GO:0003735,Molecular Function,structural constituent of ribosome; GO:0005840,Cellular Component,ribosome; GO:0006412,Biological Process,translation;
18282	GO:0003735,Molecular Function,structural constituent of ribosome; GO:0005840,Cellular Component,ribosome; GO:0006412,Biological Process,translation;
24945	GO:0003735,Molecular Function,structural constituent of ribosome; GO:0005840,Cellular Component,ribosome; GO:0006412,Biological Process,translation;
35941	GO:0003735,Molecular Function,structural constituent of ribosome; GO:0005840,Cellular Component,ribosome; GO:0006412,Biological Process,translation;
35943	GO:0003735,Molecular Function,structural constituent of ribosome; GO:0005840,Cellular Component,ribosome; GO:0006412,Biological Process,translation;
36020	GO:0003735,Molecular Function,structural constituent of ribosome; GO:0005840,Cellular Component,ribosome; GO:0006412,Biological Process,translation;
36124	GO:0003735,Molecular Function,structural constituent of ribosome; GO:0005840,Cellular Component,ribosome; GO:0006412,Biological Process,translation;
36131	GO:0003735,Molecular Function,structural constituent of ribosome; GO:0005840,Cellular Component,ribosome; GO:0006412,Biological Process,translation;
36981	GO:0003735,Molecular Function,structural constituent of ribosome; GO:0005840,Cellular Component,ribosome; GO:0006412,Biological Process,translation;
47871	GO:0003735,Molecular Function,structural constituent of ribosome; GO:0005840,Cellular Component,ribosome; GO:0006412,Biological Process,translation;
52281	GO:0003735,Molecular Function,structural constituent of ribosome; GO:0005840,Cellular Component,ribosome; GO:0006412,Biological Process,translation;
52335	GO:0003735,Molecular Function,structural constituent of ribosome; GO:0005840,Cellular Component,ribosome; GO:0006412,Biological Process,translation;
53216	GO:0003735,Molecular Function,structural constituent of ribosome; GO:0005840,Cellular Component,ribosome; GO:0006412,Biological Process,translation;
53303	GO:0003735,Molecular Function,structural constituent of ribosome; GO:0005840,Cellular Component,ribosome; GO:0006412,Biological Process,translation;
70277	GO:0003735,Molecular Function,structural constituent of ribosome; GO:0005840,Cellular Component,ribosome; GO:0006412,Biological Process,translation;
70541	GO:0003735,Molecular Function,structural constituent of ribosome; GO:0005840,Cellular Component,ribosome; GO:0006412,Biological Process,translation;
70691	GO:0003735,Molecular Function,structural constituent of ribosome; GO:0005840,Cellular Component,ribosome; GO:0006412,Biological Process,translation;
71057	GO:0003735,Molecular Function,structural constituent of ribosome; GO:0005840,Cellular Component,ribosome; GO:0006412,Biological Process,translation;
71071	GO:0003735,Molecular Function,structural constituent of ribosome; GO:0005840,Cellular Component,ribosome; GO:0006412,Biological Process,translation;
73512	GO:0003735,Molecular Function,structural constituent of ribosome; GO:0005840,Cellular Component,ribosome; GO:0006412,Biological Process,translation;
89288	GO:0003735,Molecular Function,structural constituent of ribosome; GO:0005840,Cellular Component,ribosome; GO:0006412,Biological Process,translation;
3133	GO:0003735,Molecular Function,structural constituent of ribosome; GO:0005840,Cellular Component,ribosome; GO:0006412,Biological Process,translation; GO:0019843,Molecular Function,rRNA binding;
16667	GO:0003735,Molecular Function,structural constituent of ribosome; GO:0005840,Cellular Component,ribosome; GO:0006412,Biological Process,translation; GO:0019843,Molecular Function,rRNA binding;
24988	GO:0003735,Molecular Function,structural constituent of ribosome; GO:0005840,Cellular Component,ribosome; GO:0006412,Biological Process,translation; GO:0019843,Molecular Function,rRNA binding;
37296	GO:0003735,Molecular Function,structural constituent of ribosome; GO:0005840,Cellular Component,ribosome; GO:0006412,Biological Process,translation; GO:0019843,Molecular Function,rRNA binding;
70740	GO:0003735,Molecular Function,structural constituent of ribosome; GO:0005840,Cellular Component,ribosome; GO:0006412,Biological Process,translation; GO:0019843,Molecular Function,rRNA binding;
22188	GO:0003735,Molecular Function,structural constituent of ribosome; GO:0006412,Biological Process,translation; GO:0015934,Cellular Component,large ribosomal subunit;
2240	GO:0003743,Molecular Function,translation initiation factor activity; GO:0006413,Biological Process,translational initiation;
2241	GO:0003743,Molecular Function,translation initiation factor activity; GO:0006413,Biological Process,translational initiation;
2242	GO:0003743,Molecular Function,translation initiation factor activity; GO:0006413,Biological Process,translational initiation;
5832	GO:0003743,Molecular Function,translation initiation factor activity; GO:0006413,Biological Process,translational initiation;
17330	GO:0003743,Molecular Function,translation initiation factor activity; GO:0006413,Biological Process,translational initiation;
20348	GO:0003743,Molecular Function,translation initiation factor activity; GO:0006413,Biological Process,translational initiation;
36941	GO:0003743,Molecular Function,translation initiation factor activity; GO:0006413,Biological Process,translational initiation;
36942	GO:0003743,Molecular Function,translation initiation factor activity; GO:0006413,Biological Process,translational initiation;
73393	GO:0003743,Molecular Function,translation initiation factor activity; GO:0006413,Biological Process,translational initiation;
56151	GO:0003743,Molecular Function,translation initiation factor activity; GO:0006413,Biological Process,translational initiation; GO:0003735,Molecular Function,structural constituent of ribosome; GO:0005622,Cellular Component,intracellular; GO:0005840,Cellular Component,ribosome; GO:0006412,Biological Process,translation;
2876	GO:0003743,Molecular Function,translation initiation factor activity; GO:0006413,Biological Process,translational initiation; GO:0005515,Molecular Function,protein binding;
26205	GO:0003743,Molecular Function,translation initiation factor activity; GO:0006413,Biological Process,translational initiation; GO:0005515,Molecular Function,protein binding;
16996	GO:0003746,Molecular Function,translation elongation factor activity; GO:0005853,Cellular Component,eukaryotic translation elongation factor 1 complex; GO:0006414,Biological Process,translational elongation;
71110	GO:0003746,Molecular Function,translation elongation factor activity; GO:0005853,Cellular Component,eukaryotic translation elongation factor 1 complex; GO:0006414,Biological Process,translational elongation;
71111	GO:0003746,Molecular Function,translation elongation factor activity; GO:0005853,Cellular Component,eukaryotic translation elongation factor 1 complex; GO:0006414,Biological Process,translational elongation;
16645	GO:0003746,Molecular Function,translation elongation factor activity; GO:0005853,Cellular Component,eukaryotic translation elongation factor 1 complex; GO:0006414,Biological Process,translational elongation; GO:0005515,Molecular Function,protein binding;
16925	GO:0003755,Molecular Function,peptidyl-prolyl cis-trans isomerase activity; GO:0006457,Biological Process,protein folding;
24502	GO:0003755,Molecular Function,peptidyl-prolyl cis-trans isomerase activity; GO:0006457,Biological Process,protein folding;
29611	GO:0003755,Molecular Function,peptidyl-prolyl cis-trans isomerase activity; GO:0006457,Biological Process,protein folding;
30221	GO:0003755,Molecular Function,peptidyl-prolyl cis-trans isomerase activity; GO:0006457,Biological Process,protein folding;
43937	GO:0003755,Molecular Function,peptidyl-prolyl cis-trans isomerase activity; GO:0006457,Biological Process,protein folding;
45653	GO:0003755,Molecular Function,peptidyl-prolyl cis-trans isomerase activity; GO:0006457,Biological Process,protein folding;
75859	GO:0003755,Molecular Function,peptidyl-prolyl cis-trans isomerase activity; GO:0006457,Biological Process,protein folding;
77426	GO:0003755,Molecular Function,peptidyl-prolyl cis-trans isomerase activity; GO:0006457,Biological Process,protein folding;
77427	GO:0003755,Molecular Function,peptidyl-prolyl cis-trans isomerase activity; GO:0006457,Biological Process,protein folding;
2373	GO:0003756,Molecular Function,protein disulfide isomerase activity; GO:0005789,Cellular Component,endoplasmic reticulum membrane; GO:0050660,Molecular Function,flavin adenine dinucleotide binding; GO:0055114,Biological Process,oxidation-reduction process;
68164	GO:0003756,Molecular Function,protein disulfide isomerase activity; GO:0005789,Cellular Component,endoplasmic reticulum membrane; GO:0050660,Molecular Function,flavin adenine dinucleotide binding; GO:0055114,Biological Process,oxidation-reduction process;
23474	GO:0003774,Molecular Function,motor activity; GO:0005524,Molecular Function,ATP binding; GO:0016459,Cellular Component,myosin complex;
24229	GO:0003774,Molecular Function,motor activity; GO:0005524,Molecular Function,ATP binding; GO:0016459,Cellular Component,myosin complex;
28104	GO:0003774,Molecular Function,motor activity; GO:0005524,Molecular Function,ATP binding; GO:0016459,Cellular Component,myosin complex;
45606	GO:0003774,Molecular Function,motor activity; GO:0005524,Molecular Function,ATP binding; GO:0016459,Cellular Component,myosin complex;
64400	GO:0003774,Molecular Function,motor activity; GO:0005524,Molecular Function,ATP binding; GO:0016459,Cellular Component,myosin complex;
1712	GO:0003774,Molecular Function,motor activity; GO:0005524,Molecular Function,ATP binding; GO:0016459,Cellular Component,myosin complex; GO:0003774,Molecular Function,motor activity; GO:0016459,Cellular Component,myosin complex;
1718	GO:0003774,Molecular Function,motor activity; GO:0005524,Molecular Function,ATP binding; GO:0016459,Cellular Component,myosin complex; GO:0003774,Molecular Function,motor activity; GO:0016459,Cellular Component,myosin complex;
1719	GO:0003774,Molecular Function,motor activity; GO:0005524,Molecular Function,ATP binding; GO:0016459,Cellular Component,myosin complex; GO:0003774,Molecular Function,motor activity; GO:0016459,Cellular Component,myosin complex;
16689	GO:0003774,Molecular Function,motor activity; GO:0005524,Molecular Function,ATP binding; GO:0016459,Cellular Component,myosin complex; GO:0003774,Molecular Function,motor activity; GO:0016459,Cellular Component,myosin complex;
70139	GO:0003774,Molecular Function,motor activity; GO:0005524,Molecular Function,ATP binding; GO:0016459,Cellular Component,myosin complex; GO:0003774,Molecular Function,motor activity; GO:0016459,Cellular Component,myosin complex;
70140	GO:0003774,Molecular Function,motor activity; GO:0005524,Molecular Function,ATP binding; GO:0016459,Cellular Component,myosin complex; GO:0003774,Molecular Function,motor activity; GO:0016459,Cellular Component,myosin complex;
70141	GO:0003774,Molecular Function,motor activity; GO:0005524,Molecular Function,ATP binding; GO:0016459,Cellular Component,myosin complex; GO:0003774,Molecular Function,motor activity; GO:0016459,Cellular Component,myosin complex;
70142	GO:0003774,Molecular Function,motor activity; GO:0005524,Molecular Function,ATP binding; GO:0016459,Cellular Component,myosin complex; GO:0003774,Molecular Function,motor activity; GO:0016459,Cellular Component,myosin complex;
70143	GO:0003774,Molecular Function,motor activity; GO:0005524,Molecular Function,ATP binding; GO:0016459,Cellular Component,myosin complex; GO:0003774,Molecular Function,motor activity; GO:0016459,Cellular Component,myosin complex;
72349	GO:0003774,Molecular Function,motor activity; GO:0005524,Molecular Function,ATP binding; GO:0016459,Cellular Component,myosin complex; GO:0003774,Molecular Function,motor activity; GO:0016459,Cellular Component,myosin complex;
71189	GO:0003774,Molecular Function,motor activity; GO:0005524,Molecular Function,ATP binding; GO:0016459,Cellular Component,myosin complex; GO:0003774,Molecular Function,motor activity; GO:0016459,Cellular Component,myosin complex; GO:0003774,Molecular Function,motor activity; GO:0005524,Molecular Function,ATP binding; GO:0016459,Cellular Component,myosin complex;
71192	GO:0003774,Molecular Function,motor activity; GO:0005524,Molecular Function,ATP binding; GO:0016459,Cellular Component,myosin complex; GO:0003774,Molecular Function,motor activity; GO:0016459,Cellular Component,myosin complex; GO:0003774,Molecular Function,motor activity; GO:0005524,Molecular Function,ATP binding; GO:0016459,Cellular Component,myosin complex;
35899	GO:0003774,Molecular Function,motor activity; GO:0016459,Cellular Component,myosin complex;
35900	GO:0003774,Molecular Function,motor activity; GO:0016459,Cellular Component,myosin complex;
35901	GO:0003774,Molecular Function,motor activity; GO:0016459,Cellular Component,myosin complex;
70211	GO:0003774,Molecular Function,motor activity; GO:0016459,Cellular Component,myosin complex;
71188	GO:0003774,Molecular Function,motor activity; GO:0016459,Cellular Component,myosin complex;
71190	GO:0003774,Molecular Function,motor activity; GO:0016459,Cellular Component,myosin complex;
72348	GO:0003774,Molecular Function,motor activity; GO:0016459,Cellular Component,myosin complex;
1615	GO:0003777,Molecular Function,microtubule motor activity; GO:0005524,Molecular Function,ATP binding; GO:0005875,Cellular Component,microtubule associated complex; GO:0007018,Biological Process,microtubule-based movement;
1617	GO:0003777,Molecular Function,microtubule motor activity; GO:0005524,Molecular Function,ATP binding; GO:0005875,Cellular Component,microtubule associated complex; GO:0007018,Biological Process,microtubule-based movement;
17992	GO:0003777,Molecular Function,microtubule motor activity; GO:0005524,Molecular Function,ATP binding; GO:0005875,Cellular Component,microtubule associated complex; GO:0007018,Biological Process,microtubule-based movement;
18195	GO:0003777,Molecular Function,microtubule motor activity; GO:0005524,Molecular Function,ATP binding; GO:0005875,Cellular Component,microtubule associated complex; GO:0007018,Biological Process,microtubule-based movement;
18213	GO:0003777,Molecular Function,microtubule motor activity; GO:0005524,Molecular Function,ATP binding; GO:0005875,Cellular Component,microtubule associated complex; GO:0007018,Biological Process,microtubule-based movement;
19097	GO:0003777,Molecular Function,microtubule motor activity; GO:0005524,Molecular Function,ATP binding; GO:0005875,Cellular Component,microtubule associated complex; GO:0007018,Biological Process,microtubule-based movement;
23334	GO:0003777,Molecular Function,microtubule motor activity; GO:0005524,Molecular Function,ATP binding; GO:0005875,Cellular Component,microtubule associated complex; GO:0007018,Biological Process,microtubule-based movement;
24052	GO:0003777,Molecular Function,microtubule motor activity; GO:0005524,Molecular Function,ATP binding; GO:0005875,Cellular Component,microtubule associated complex; GO:0007018,Biological Process,microtubule-based movement;
25065	GO:0003777,Molecular Function,microtubule motor activity; GO:0005524,Molecular Function,ATP binding; GO:0005875,Cellular Component,microtubule associated complex; GO:0007018,Biological Process,microtubule-based movement;
25265	GO:0003777,Molecular Function,microtubule motor activity; GO:0005524,Molecular Function,ATP binding; GO:0005875,Cellular Component,microtubule associated complex; GO:0007018,Biological Process,microtubule-based movement;
25332	GO:0003777,Molecular Function,microtubule motor activity; GO:0005524,Molecular Function,ATP binding; GO:0005875,Cellular Component,microtubule associated complex; GO:0007018,Biological Process,microtubule-based movement;
25781	GO:0003777,Molecular Function,microtubule motor activity; GO:0005524,Molecular Function,ATP binding; GO:0005875,Cellular Component,microtubule associated complex; GO:0007018,Biological Process,microtubule-based movement;
25827	GO:0003777,Molecular Function,microtubule motor activity; GO:0005524,Molecular Function,ATP binding; GO:0005875,Cellular Component,microtubule associated complex; GO:0007018,Biological Process,microtubule-based movement;
25975	GO:0003777,Molecular Function,microtubule motor activity; GO:0005524,Molecular Function,ATP binding; GO:0005875,Cellular Component,microtubule associated complex; GO:0007018,Biological Process,microtubule-based movement;
29113	GO:0003777,Molecular Function,microtubule motor activity; GO:0005524,Molecular Function,ATP binding; GO:0005875,Cellular Component,microtubule associated complex; GO:0007018,Biological Process,microtubule-based movement;
31532	GO:0003777,Molecular Function,microtubule motor activity; GO:0005524,Molecular Function,ATP binding; GO:0005875,Cellular Component,microtubule associated complex; GO:0007018,Biological Process,microtubule-based movement;
38305	GO:0003777,Molecular Function,microtubule motor activity; GO:0005524,Molecular Function,ATP binding; GO:0005875,Cellular Component,microtubule associated complex; GO:0007018,Biological Process,microtubule-based movement;
39268	GO:0003777,Molecular Function,microtubule motor activity; GO:0005524,Molecular Function,ATP binding; GO:0005875,Cellular Component,microtubule associated complex; GO:0007018,Biological Process,microtubule-based movement;
45102	GO:0003777,Molecular Function,microtubule motor activity; GO:0005524,Molecular Function,ATP binding; GO:0005875,Cellular Component,microtubule associated complex; GO:0007018,Biological Process,microtubule-based movement;
51492	GO:0003777,Molecular Function,microtubule motor activity; GO:0005524,Molecular Function,ATP binding; GO:0005875,Cellular Component,microtubule associated complex; GO:0007018,Biological Process,microtubule-based movement;
54503	GO:0003777,Molecular Function,microtubule motor activity; GO:0005524,Molecular Function,ATP binding; GO:0005875,Cellular Component,microtubule associated complex; GO:0007018,Biological Process,microtubule-based movement;
56025	GO:0003777,Molecular Function,microtubule motor activity; GO:0005524,Molecular Function,ATP binding; GO:0005875,Cellular Component,microtubule associated complex; GO:0007018,Biological Process,microtubule-based movement;
60480	GO:0003777,Molecular Function,microtubule motor activity; GO:0005524,Molecular Function,ATP binding; GO:0005875,Cellular Component,microtubule associated complex; GO:0007018,Biological Process,microtubule-based movement;
62436	GO:0003777,Molecular Function,microtubule motor activity; GO:0005524,Molecular Function,ATP binding; GO:0005875,Cellular Component,microtubule associated complex; GO:0007018,Biological Process,microtubule-based movement;
69232	GO:0003777,Molecular Function,microtubule motor activity; GO:0005524,Molecular Function,ATP binding; GO:0005875,Cellular Component,microtubule associated complex; GO:0007018,Biological Process,microtubule-based movement;
72097	GO:0003777,Molecular Function,microtubule motor activity; GO:0005524,Molecular Function,ATP binding; GO:0005875,Cellular Component,microtubule associated complex; GO:0007018,Biological Process,microtubule-based movement;
72099	GO:0003777,Molecular Function,microtubule motor activity; GO:0005524,Molecular Function,ATP binding; GO:0005875,Cellular Component,microtubule associated complex; GO:0007018,Biological Process,microtubule-based movement;
72100	GO:0003777,Molecular Function,microtubule motor activity; GO:0005524,Molecular Function,ATP binding; GO:0005875,Cellular Component,microtubule associated complex; GO:0007018,Biological Process,microtubule-based movement;
72172	GO:0003777,Molecular Function,microtubule motor activity; GO:0005524,Molecular Function,ATP binding; GO:0005875,Cellular Component,microtubule associated complex; GO:0007018,Biological Process,microtubule-based movement;
77643	GO:0003777,Molecular Function,microtubule motor activity; GO:0005524,Molecular Function,ATP binding; GO:0005875,Cellular Component,microtubule associated complex; GO:0007018,Biological Process,microtubule-based movement;
17846	GO:0003777,Molecular Function,microtubule motor activity; GO:0007018,Biological Process,microtubule-based movement; GO:0030286,Cellular Component,dynein complex;
18303	GO:0003777,Molecular Function,microtubule motor activity; GO:0007018,Biological Process,microtubule-based movement; GO:0030286,Cellular Component,dynein complex;
25431	GO:0003777,Molecular Function,microtubule motor activity; GO:0007018,Biological Process,microtubule-based movement; GO:0030286,Cellular Component,dynein complex;
29917	GO:0003777,Molecular Function,microtubule motor activity; GO:0007018,Biological Process,microtubule-based movement; GO:0030286,Cellular Component,dynein complex;
33086	GO:0003777,Molecular Function,microtubule motor activity; GO:0007018,Biological Process,microtubule-based movement; GO:0030286,Cellular Component,dynein complex;
49665	GO:0003777,Molecular Function,microtubule motor activity; GO:0007018,Biological Process,microtubule-based movement; GO:0030286,Cellular Component,dynein complex;
59277	GO:0003777,Molecular Function,microtubule motor activity; GO:0007018,Biological Process,microtubule-based movement; GO:0030286,Cellular Component,dynein complex;
60387	GO:0003777,Molecular Function,microtubule motor activity; GO:0007018,Biological Process,microtubule-based movement; GO:0030286,Cellular Component,dynein complex;
61640	GO:0003777,Molecular Function,microtubule motor activity; GO:0007018,Biological Process,microtubule-based movement; GO:0030286,Cellular Component,dynein complex;
64028	GO:0003777,Molecular Function,microtubule motor activity; GO:0007018,Biological Process,microtubule-based movement; GO:0030286,Cellular Component,dynein complex;
65922	GO:0003777,Molecular Function,microtubule motor activity; GO:0007018,Biological Process,microtubule-based movement; GO:0030286,Cellular Component,dynein complex;
66605	GO:0003777,Molecular Function,microtubule motor activity; GO:0007018,Biological Process,microtubule-based movement; GO:0030286,Cellular Component,dynein complex;
39364	GO:0003779,Molecular Function,actin binding;
45642	GO:0003779,Molecular Function,actin binding;
53560	GO:0003779,Molecular Function,actin binding;
54287	GO:0003779,Molecular Function,actin binding;
59368	GO:0003779,Molecular Function,actin binding;
3074	GO:0003779,Molecular Function,actin binding; GO:0005622,Cellular Component,intracellular;
16642	GO:0003779,Molecular Function,actin binding; GO:0005622,Cellular Component,intracellular;
16858	GO:0003779,Molecular Function,actin binding; GO:0005622,Cellular Component,intracellular;
18852	GO:0003779,Molecular Function,actin binding; GO:0005622,Cellular Component,intracellular;
39371	GO:0003779,Molecular Function,actin binding; GO:0005622,Cellular Component,intracellular;
52349	GO:0003779,Molecular Function,actin binding; GO:0005622,Cellular Component,intracellular;
71114	GO:0003779,Molecular Function,actin binding; GO:0005622,Cellular Component,intracellular;
71115	GO:0003779,Molecular Function,actin binding; GO:0005622,Cellular Component,intracellular;
71116	GO:0003779,Molecular Function,actin binding; GO:0005622,Cellular Component,intracellular;
75112	GO:0003779,Molecular Function,actin binding; GO:0005622,Cellular Component,intracellular;
1317	GO:0003779,Molecular Function,actin binding; GO:0005737,Cellular Component,cytoplasm; GO:0007010,Biological Process,cytoskeleton organization;
1318	GO:0003779,Molecular Function,actin binding; GO:0005737,Cellular Component,cytoplasm; GO:0007010,Biological Process,cytoskeleton organization;
1319	GO:0003779,Molecular Function,actin binding; GO:0005737,Cellular Component,cytoplasm; GO:0007010,Biological Process,cytoskeleton organization;
5220	GO:0003779,Molecular Function,actin binding; GO:0005737,Cellular Component,cytoplasm; GO:0007010,Biological Process,cytoskeleton organization;
12458	GO:0003779,Molecular Function,actin binding; GO:0005737,Cellular Component,cytoplasm; GO:0007010,Biological Process,cytoskeleton organization;
37152	GO:0003779,Molecular Function,actin binding; GO:0005737,Cellular Component,cytoplasm; GO:0007010,Biological Process,cytoskeleton organization;
37932	GO:0003779,Molecular Function,actin binding; GO:0005737,Cellular Component,cytoplasm; GO:0007010,Biological Process,cytoskeleton organization;
70353	GO:0003779,Molecular Function,actin binding; GO:0005737,Cellular Component,cytoplasm; GO:0007010,Biological Process,cytoskeleton organization;
70354	GO:0003779,Molecular Function,actin binding; GO:0005737,Cellular Component,cytoplasm; GO:0007010,Biological Process,cytoskeleton organization;
70355	GO:0003779,Molecular Function,actin binding; GO:0005737,Cellular Component,cytoplasm; GO:0007010,Biological Process,cytoskeleton organization;
70356	GO:0003779,Molecular Function,actin binding; GO:0005737,Cellular Component,cytoplasm; GO:0007010,Biological Process,cytoskeleton organization;
70357	GO:0003779,Molecular Function,actin binding; GO:0005737,Cellular Component,cytoplasm; GO:0007010,Biological Process,cytoskeleton organization;
70359	GO:0003779,Molecular Function,actin binding; GO:0005737,Cellular Component,cytoplasm; GO:0007010,Biological Process,cytoskeleton organization;
70360	GO:0003779,Molecular Function,actin binding; GO:0005737,Cellular Component,cytoplasm; GO:0007010,Biological Process,cytoskeleton organization;
70361	GO:0003779,Molecular Function,actin binding; GO:0005737,Cellular Component,cytoplasm; GO:0007010,Biological Process,cytoskeleton organization;
70362	GO:0003779,Molecular Function,actin binding; GO:0005737,Cellular Component,cytoplasm; GO:0007010,Biological Process,cytoskeleton organization;
71757	GO:0003779,Molecular Function,actin binding; GO:0005737,Cellular Component,cytoplasm; GO:0007010,Biological Process,cytoskeleton organization;
80867	GO:0003779,Molecular Function,actin binding; GO:0005737,Cellular Component,cytoplasm; GO:0007010,Biological Process,cytoskeleton organization;
74110	GO:0003779,Molecular Function,actin binding; GO:0005737,Cellular Component,cytoplasm; GO:0008290,Cellular Component,F-actin capping protein complex; GO:0030036,Biological Process,actin cytoskeleton organization; GO:0071203,Cellular Component,WASH complex;
38463	GO:0003779,Molecular Function,actin binding; GO:0007010,Biological Process,cytoskeleton organization;
41463	GO:0003779,Molecular Function,actin binding; GO:0007010,Biological Process,cytoskeleton organization;
54199	GO:0003779,Molecular Function,actin binding; GO:0007010,Biological Process,cytoskeleton organization;
71746	GO:0003779,Molecular Function,actin binding; GO:0007010,Biological Process,cytoskeleton organization;
71747	GO:0003779,Molecular Function,actin binding; GO:0007010,Biological Process,cytoskeleton organization;
75583	GO:0003779,Molecular Function,actin binding; GO:0007010,Biological Process,cytoskeleton organization;
71744	GO:0003779,Molecular Function,actin binding; GO:0007010,Biological Process,cytoskeleton organization; GO:0003779,Molecular Function,actin binding; GO:0007010,Biological Process,cytoskeleton organization;
71745	GO:0003779,Molecular Function,actin binding; GO:0007010,Biological Process,cytoskeleton organization; GO:0003779,Molecular Function,actin binding; GO:0007010,Biological Process,cytoskeleton organization;
71748	GO:0003779,Molecular Function,actin binding; GO:0007010,Biological Process,cytoskeleton organization; GO:0003779,Molecular Function,actin binding; GO:0007010,Biological Process,cytoskeleton organization;
17595	GO:0003779,Molecular Function,actin binding; GO:0008290,Cellular Component,F-actin capping protein complex; GO:0030036,Biological Process,actin cytoskeleton organization;
28015	GO:0003779,Molecular Function,actin binding; GO:0016043,Biological Process,cellular component organization; GO:0003779,Molecular Function,actin binding; GO:0017048,Molecular Function,Rho GTPase binding; GO:0030036,Biological Process,actin cytoskeleton organization;
41376	GO:0003779,Molecular Function,actin binding; GO:0016043,Biological Process,cellular component organization; GO:0003779,Molecular Function,actin binding; GO:0017048,Molecular Function,Rho GTPase binding; GO:0030036,Biological Process,actin cytoskeleton organization;
46960	GO:0003779,Molecular Function,actin binding; GO:0016043,Biological Process,cellular component organization; GO:0003779,Molecular Function,actin binding; GO:0017048,Molecular Function,Rho GTPase binding; GO:0030036,Biological Process,actin cytoskeleton organization;
60895	GO:0003779,Molecular Function,actin binding; GO:0016043,Biological Process,cellular component organization; GO:0003779,Molecular Function,actin binding; GO:0017048,Molecular Function,Rho GTPase binding; GO:0030036,Biological Process,actin cytoskeleton organization;
75882	GO:0003779,Molecular Function,actin binding; GO:0016043,Biological Process,cellular component organization; GO:0003779,Molecular Function,actin binding; GO:0017048,Molecular Function,Rho GTPase binding; GO:0030036,Biological Process,actin cytoskeleton organization;
1085	GO:0003779,Molecular Function,actin binding; GO:0030036,Biological Process,actin cytoskeleton organization;
22309	GO:0003779,Molecular Function,actin binding; GO:0030036,Biological Process,actin cytoskeleton organization;
49154	GO:0003779,Molecular Function,actin binding; GO:0030036,Biological Process,actin cytoskeleton organization;
71573	GO:0003779,Molecular Function,actin binding; GO:0030036,Biological Process,actin cytoskeleton organization;
19474	GO:0003810,Molecular Function,protein-glutamine gamma-glutamyltransferase activity; GO:0018149,Biological Process,peptide cross-linking;
30004	GO:0003810,Molecular Function,protein-glutamine gamma-glutamyltransferase activity; GO:0018149,Biological Process,peptide cross-linking;
2340	GO:0003824,Molecular Function,catalytic activity;
3223	GO:0003824,Molecular Function,catalytic activity;
3972	GO:0003824,Molecular Function,catalytic activity;
5398	GO:0003824,Molecular Function,catalytic activity;
6335	GO:0003824,Molecular Function,catalytic activity;
9699	GO:0003824,Molecular Function,catalytic activity;
11422	GO:0003824,Molecular Function,catalytic activity;
16620	GO:0003824,Molecular Function,catalytic activity;
16877	GO:0003824,Molecular Function,catalytic activity;
18937	GO:0003824,Molecular Function,catalytic activity;
18976	GO:0003824,Molecular Function,catalytic activity;
20417	GO:0003824,Molecular Function,catalytic activity;
20984	GO:0003824,Molecular Function,catalytic activity;
21192	GO:0003824,Molecular Function,catalytic activity;
22976	GO:0003824,Molecular Function,catalytic activity;
24209	GO:0003824,Molecular Function,catalytic activity;
26670	GO:0003824,Molecular Function,catalytic activity;
26690	GO:0003824,Molecular Function,catalytic activity;
26910	GO:0003824,Molecular Function,catalytic activity;
27609	GO:0003824,Molecular Function,catalytic activity;
28085	GO:0003824,Molecular Function,catalytic activity;
29329	GO:0003824,Molecular Function,catalytic activity;
32819	GO:0003824,Molecular Function,catalytic activity;
34401	GO:0003824,Molecular Function,catalytic activity;
39103	GO:0003824,Molecular Function,catalytic activity;
40844	GO:0003824,Molecular Function,catalytic activity;
42712	GO:0003824,Molecular Function,catalytic activity;
43089	GO:0003824,Molecular Function,catalytic activity;
43216	GO:0003824,Molecular Function,catalytic activity;
45462	GO:0003824,Molecular Function,catalytic activity;
54064	GO:0003824,Molecular Function,catalytic activity;
55566	GO:0003824,Molecular Function,catalytic activity;
56088	GO:0003824,Molecular Function,catalytic activity;
59443	GO:0003824,Molecular Function,catalytic activity;
64231	GO:0003824,Molecular Function,catalytic activity;
70790	GO:0003824,Molecular Function,catalytic activity;
70791	GO:0003824,Molecular Function,catalytic activity;
75298	GO:0003824,Molecular Function,catalytic activity;
82176	GO:0003824,Molecular Function,catalytic activity;
18964	GO:0003824,Molecular Function,catalytic activity; GO:0000287,Molecular Function,magnesium ion binding; GO:0004721,Molecular Function,phosphoprotein phosphatase activity; GO:0030145,Molecular Function,manganese ion binding;
18779	GO:0003824,Molecular Function,catalytic activity; GO:0003824,Molecular Function,catalytic activity;
55302	GO:0003824,Molecular Function,catalytic activity; GO:0004488,Molecular Function,methylenetetrahydrofolate dehydrogenase (NADP+) activity; GO:0009396,Biological Process,folic acid-containing compound biosynthetic process; GO:0055114,Biological Process,oxidation-reduction process; GO:0003824,Molecular Function,catalytic activity; GO:0004488,Molecular Function,methylenetetrahydrofolate dehydrogenase…
30047	GO:0003824,Molecular Function,catalytic activity; GO:0005524,Molecular Function,ATP binding;
59559	GO:0003824,Molecular Function,catalytic activity; GO:0005524,Molecular Function,ATP binding;
18813	GO:0003824,Molecular Function,catalytic activity; GO:0005524,Molecular Function,ATP binding; GO:0003824,Molecular Function,catalytic activity; GO:0008152,Biological Process,metabolic process; GO:0016874,Molecular Function,ligase activity;
4669	GO:0003824,Molecular Function,catalytic activity; GO:0005975,Biological Process,carbohydrate metabolic process; GO:0043169,Molecular Function,cation binding;
53910	GO:0003824,Molecular Function,catalytic activity; GO:0006084,Biological Process,acetyl-CoA metabolic process;
1850	GO:0003824,Molecular Function,catalytic activity; GO:0008152,Biological Process,metabolic process;
2591	GO:0003824,Molecular Function,catalytic activity; GO:0008152,Biological Process,metabolic process;
3340	GO:0003824,Molecular Function,catalytic activity; GO:0008152,Biological Process,metabolic process;
3341	GO:0003824,Molecular Function,catalytic activity; GO:0008152,Biological Process,metabolic process;
3342	GO:0003824,Molecular Function,catalytic activity; GO:0008152,Biological Process,metabolic process;
4278	GO:0003824,Molecular Function,catalytic activity; GO:0008152,Biological Process,metabolic process;
7045	GO:0003824,Molecular Function,catalytic activity; GO:0008152,Biological Process,metabolic process;
9800	GO:0003824,Molecular Function,catalytic activity; GO:0008152,Biological Process,metabolic process;
10442	GO:0003824,Molecular Function,catalytic activity; GO:0008152,Biological Process,metabolic process;
17957	GO:0003824,Molecular Function,catalytic activity; GO:0008152,Biological Process,metabolic process;
18672	GO:0003824,Molecular Function,catalytic activity; GO:0008152,Biological Process,metabolic process;
19125	GO:0003824,Molecular Function,catalytic activity; GO:0008152,Biological Process,metabolic process;
20154	GO:0003824,Molecular Function,catalytic activity; GO:0008152,Biological Process,metabolic process;
20725	GO:0003824,Molecular Function,catalytic activity; GO:0008152,Biological Process,metabolic process;
20761	GO:0003824,Molecular Function,catalytic activity; GO:0008152,Biological Process,metabolic process;
21582	GO:0003824,Molecular Function,catalytic activity; GO:0008152,Biological Process,metabolic process;
22765	GO:0003824,Molecular Function,catalytic activity; GO:0008152,Biological Process,metabolic process;
22967	GO:0003824,Molecular Function,catalytic activity; GO:0008152,Biological Process,metabolic process;
23363	GO:0003824,Molecular Function,catalytic activity; GO:0008152,Biological Process,metabolic process;
23691	GO:0003824,Molecular Function,catalytic activity; GO:0008152,Biological Process,metabolic process;
24823	GO:0003824,Molecular Function,catalytic activity; GO:0008152,Biological Process,metabolic process;
26185	GO:0003824,Molecular Function,catalytic activity; GO:0008152,Biological Process,metabolic process;
26304	GO:0003824,Molecular Function,catalytic activity; GO:0008152,Biological Process,metabolic process;
28900	GO:0003824,Molecular Function,catalytic activity; GO:0008152,Biological Process,metabolic process;
29526	GO:0003824,Molecular Function,catalytic activity; GO:0008152,Biological Process,metabolic process;
32693	GO:0003824,Molecular Function,catalytic activity; GO:0008152,Biological Process,metabolic process;
33556	GO:0003824,Molecular Function,catalytic activity; GO:0008152,Biological Process,metabolic process;
34080	GO:0003824,Molecular Function,catalytic activity; GO:0008152,Biological Process,metabolic process;
37794	GO:0003824,Molecular Function,catalytic activity; GO:0008152,Biological Process,metabolic process;
37795	GO:0003824,Molecular Function,catalytic activity; GO:0008152,Biological Process,metabolic process;
38128	GO:0003824,Molecular Function,catalytic activity; GO:0008152,Biological Process,metabolic process;
40103	GO:0003824,Molecular Function,catalytic activity; GO:0008152,Biological Process,metabolic process;
41851	GO:0003824,Molecular Function,catalytic activity; GO:0008152,Biological Process,metabolic process;
42242	GO:0003824,Molecular Function,catalytic activity; GO:0008152,Biological Process,metabolic process;
44249	GO:0003824,Molecular Function,catalytic activity; GO:0008152,Biological Process,metabolic process;
44606	GO:0003824,Molecular Function,catalytic activity; GO:0008152,Biological Process,metabolic process;
47087	GO:0003824,Molecular Function,catalytic activity; GO:0008152,Biological Process,metabolic process;
47094	GO:0003824,Molecular Function,catalytic activity; GO:0008152,Biological Process,metabolic process;
53971	GO:0003824,Molecular Function,catalytic activity; GO:0008152,Biological Process,metabolic process;
60594	GO:0003824,Molecular Function,catalytic activity; GO:0008152,Biological Process,metabolic process;
67659	GO:0003824,Molecular Function,catalytic activity; GO:0008152,Biological Process,metabolic process;
72535	GO:0003824,Molecular Function,catalytic activity; GO:0008152,Biological Process,metabolic process;
72536	GO:0003824,Molecular Function,catalytic activity; GO:0008152,Biological Process,metabolic process;
72538	GO:0003824,Molecular Function,catalytic activity; GO:0008152,Biological Process,metabolic process;
72539	GO:0003824,Molecular Function,catalytic activity; GO:0008152,Biological Process,metabolic process;
72540	GO:0003824,Molecular Function,catalytic activity; GO:0008152,Biological Process,metabolic process;
72541	GO:0003824,Molecular Function,catalytic activity; GO:0008152,Biological Process,metabolic process;
85215	GO:0003824,Molecular Function,catalytic activity; GO:0008152,Biological Process,metabolic process;
19318	GO:0003824,Molecular Function,catalytic activity; GO:0008152,Biological Process,metabolic process; GO:0003857,Molecular Function,3-hydroxyacyl-CoA dehydrogenase activity; GO:0006631,Biological Process,fatty acid metabolic process; GO:0016491,Molecular Function,oxidoreductase activity; GO:0055114,Biological Process,oxidation-reduction process; GO:0003857,Molecular Function,3-hydroxyacyl-CoA dehydr…
9593	GO:0003824,Molecular Function,catalytic activity; GO:0008152,Biological Process,metabolic process; GO:0004334,Molecular Function,fumarylacetoacetase activity; GO:0009072,Biological Process,aromatic amino acid family metabolic process;
1839	GO:0003824,Molecular Function,catalytic activity; GO:0008152,Biological Process,metabolic process; GO:0005634,Cellular Component,nucleus; GO:0008134,Molecular Function,transcription factor binding;
19195	GO:0003824,Molecular Function,catalytic activity; GO:0008299,Biological Process,isoprenoid biosynthetic process;
54884	GO:0003824,Molecular Function,catalytic activity; GO:0008299,Biological Process,isoprenoid biosynthetic process;
36331	GO:0003824,Molecular Function,catalytic activity; GO:0009058,Biological Process,biosynthetic process;
45308	GO:0003824,Molecular Function,catalytic activity; GO:0009058,Biological Process,biosynthetic process;
54046	GO:0003824,Molecular Function,catalytic activity; GO:0009058,Biological Process,biosynthetic process;
58398	GO:0003824,Molecular Function,catalytic activity; GO:0009058,Biological Process,biosynthetic process;
2542	GO:0003824,Molecular Function,catalytic activity; GO:0009116,Biological Process,nucleoside metabolic process;
6532	GO:0003824,Molecular Function,catalytic activity; GO:0009116,Biological Process,nucleoside metabolic process;
22512	GO:0003824,Molecular Function,catalytic activity; GO:0009116,Biological Process,nucleoside metabolic process;
5402	GO:0003824,Molecular Function,catalytic activity; GO:0016020,Cellular Component,membrane;
17153	GO:0003824,Molecular Function,catalytic activity; GO:0016020,Cellular Component,membrane;
19336	GO:0003824,Molecular Function,catalytic activity; GO:0016020,Cellular Component,membrane;
28981	GO:0003824,Molecular Function,catalytic activity; GO:0016020,Cellular Component,membrane;
53649	GO:0003824,Molecular Function,catalytic activity; GO:0016020,Cellular Component,membrane;
70386	GO:0003824,Molecular Function,catalytic activity; GO:0030976,Molecular Function,thiamine pyrophosphate binding;
17010	GO:0003824,Molecular Function,catalytic activity; GO:0030976,Molecular Function,thiamine pyrophosphate binding; GO:0000287,Molecular Function,magnesium ion binding; GO:0030976,Molecular Function,thiamine pyrophosphate binding; GO:0030976,Molecular Function,thiamine pyrophosphate binding;
38531	GO:0003824,Molecular Function,catalytic activity; GO:0030976,Molecular Function,thiamine pyrophosphate binding; GO:0000287,Molecular Function,magnesium ion binding; GO:0030976,Molecular Function,thiamine pyrophosphate binding; GO:0030976,Molecular Function,thiamine pyrophosphate binding;
70383	GO:0003824,Molecular Function,catalytic activity; GO:0030976,Molecular Function,thiamine pyrophosphate binding; GO:0000287,Molecular Function,magnesium ion binding; GO:0030976,Molecular Function,thiamine pyrophosphate binding; GO:0030976,Molecular Function,thiamine pyrophosphate binding;
70384	GO:0003824,Molecular Function,catalytic activity; GO:0030976,Molecular Function,thiamine pyrophosphate binding; GO:0000287,Molecular Function,magnesium ion binding; GO:0030976,Molecular Function,thiamine pyrophosphate binding; GO:0030976,Molecular Function,thiamine pyrophosphate binding;
70385	GO:0003824,Molecular Function,catalytic activity; GO:0030976,Molecular Function,thiamine pyrophosphate binding; GO:0000287,Molecular Function,magnesium ion binding; GO:0030976,Molecular Function,thiamine pyrophosphate binding; GO:0030976,Molecular Function,thiamine pyrophosphate binding;
70387	GO:0003824,Molecular Function,catalytic activity; GO:0030976,Molecular Function,thiamine pyrophosphate binding; GO:0000287,Molecular Function,magnesium ion binding; GO:0030976,Molecular Function,thiamine pyrophosphate binding; GO:0030976,Molecular Function,thiamine pyrophosphate binding;
52997	GO:0003824,Molecular Function,catalytic activity; GO:0030976,Molecular Function,thiamine pyrophosphate binding; GO:0030976,Molecular Function,thiamine pyrophosphate binding;
18613	GO:0003824,Molecular Function,catalytic activity; GO:0044237,Biological Process,cellular metabolic process; GO:0005542,Molecular Function,folic acid binding; GO:0008152,Biological Process,metabolic process; GO:0016740,Molecular Function,transferase activity; GO:0005542,Molecular Function,folic acid binding; GO:0008152,Biological Process,metabolic process; GO:0016740,Molecular Function,transferase…
14911	GO:0003824,Molecular Function,catalytic activity; GO:0044237,Biological Process,cellular metabolic process; GO:0050662,Molecular Function,coenzyme binding;
17125	GO:0003824,Molecular Function,catalytic activity; GO:0044237,Biological Process,cellular metabolic process; GO:0050662,Molecular Function,coenzyme binding;
47172	GO:0003824,Molecular Function,catalytic activity; GO:0044237,Biological Process,cellular metabolic process; GO:0050662,Molecular Function,coenzyme binding;
52831	GO:0003824,Molecular Function,catalytic activity; GO:0044237,Biological Process,cellular metabolic process; GO:0050662,Molecular Function,coenzyme binding;
57126	GO:0003824,Molecular Function,catalytic activity; GO:0044237,Biological Process,cellular metabolic process; GO:0050662,Molecular Function,coenzyme binding;
59708	GO:0003824,Molecular Function,catalytic activity; GO:0044237,Biological Process,cellular metabolic process; GO:0050662,Molecular Function,coenzyme binding;
62651	GO:0003824,Molecular Function,catalytic activity; GO:0044237,Biological Process,cellular metabolic process; GO:0050662,Molecular Function,coenzyme binding;
78304	GO:0003824,Molecular Function,catalytic activity; GO:0044237,Biological Process,cellular metabolic process; GO:0050662,Molecular Function,coenzyme binding;
84869	GO:0003824,Molecular Function,catalytic activity; GO:0044237,Biological Process,cellular metabolic process; GO:0050662,Molecular Function,coenzyme binding;
37642	GO:0003824,Molecular Function,catalytic activity; GO:0046872,Molecular Function,metal ion binding; GO:0004619,Molecular Function,phosphoglycerate mutase activity; GO:0005737,Cellular Component,cytoplasm; GO:0006007,Biological Process,glucose catabolic process; GO:0030145,Molecular Function,manganese ion binding;
27382	GO:0003824,Molecular Function,catalytic activity; GO:0050660,Molecular Function,flavin adenine dinucleotide binding;
16702	GO:0003824,Molecular Function,catalytic activity; GO:0050660,Molecular Function,flavin adenine dinucleotide binding; GO:0008762,Molecular Function,UDP-N-acetylmuramate dehydrogenase activity; GO:0016491,Molecular Function,oxidoreductase activity; GO:0050660,Molecular Function,flavin adenine dinucleotide binding; GO:0055114,Biological Process,oxidation-reduction process;
55755	GO:0003824,Molecular Function,catalytic activity; GO:0051536,Molecular Function,iron-sulfur cluster binding;
26041	GO:0003824,Molecular Function,catalytic activity; GO:0051536,Molecular Function,iron-sulfur cluster binding; GO:0003824,Molecular Function,catalytic activity; GO:0009451,Biological Process,RNA modification;
29408	GO:0003824,Molecular Function,catalytic activity; GO:0051536,Molecular Function,iron-sulfur cluster binding; GO:0006777,Biological Process,Mo-molybdopterin cofactor biosynthetic process; GO:0019008,Cellular Component,molybdopterin synthase complex;
19409	GO:0003824,Molecular Function,catalytic activity; GO:0051536,Molecular Function,iron-sulfur cluster binding; GO:0010181,Molecular Function,FMN binding; GO:0016491,Molecular Function,oxidoreductase activity;
5891	GO:0003824,Molecular Function,catalytic activity; GO:0055114,Biological Process,oxidation-reduction process;
10466	GO:0003840,Molecular Function,gamma-glutamyltransferase activity; GO:0006749,Biological Process,glutathione metabolic process;
19338	GO:0003840,Molecular Function,gamma-glutamyltransferase activity; GO:0006749,Biological Process,glutathione metabolic process;
25153	GO:0003840,Molecular Function,gamma-glutamyltransferase activity; GO:0006749,Biological Process,glutathione metabolic process;
28647	GO:0003840,Molecular Function,gamma-glutamyltransferase activity; GO:0006749,Biological Process,glutathione metabolic process;
43618	GO:0003840,Molecular Function,gamma-glutamyltransferase activity; GO:0006749,Biological Process,glutathione metabolic process;
44945	GO:0003840,Molecular Function,gamma-glutamyltransferase activity; GO:0006749,Biological Process,glutathione metabolic process;
54145	GO:0003840,Molecular Function,gamma-glutamyltransferase activity; GO:0006749,Biological Process,glutathione metabolic process;
54146	GO:0003840,Molecular Function,gamma-glutamyltransferase activity; GO:0006749,Biological Process,glutathione metabolic process;
54147	GO:0003840,Molecular Function,gamma-glutamyltransferase activity; GO:0006749,Biological Process,glutathione metabolic process;
55027	GO:0003840,Molecular Function,gamma-glutamyltransferase activity; GO:0006749,Biological Process,glutathione metabolic process;
56204	GO:0003840,Molecular Function,gamma-glutamyltransferase activity; GO:0006749,Biological Process,glutathione metabolic process;
65822	GO:0003840,Molecular Function,gamma-glutamyltransferase activity; GO:0006749,Biological Process,glutathione metabolic process;
18055	GO:0003847,Molecular Function,1-alkyl-2-acetylglycerophosphocholine esterase activity; GO:0016042,Biological Process,lipid catabolic process;
53191	GO:0003857,Molecular Function,3-hydroxyacyl-CoA dehydrogenase activity; GO:0006631,Biological Process,fatty acid metabolic process; GO:0016491,Molecular Function,oxidoreductase activity; GO:0055114,Biological Process,oxidation-reduction process;
2153	GO:0003857,Molecular Function,3-hydroxyacyl-CoA dehydrogenase activity; GO:0006631,Biological Process,fatty acid metabolic process; GO:0016491,Molecular Function,oxidoreductase activity; GO:0055114,Biological Process,oxidation-reduction process; GO:0003857,Molecular Function,3-hydroxyacyl-CoA dehydrogenase activity; GO:0006631,Biological Process,fatty acid metabolic process; GO:0016491,Molecular …
10191	GO:0003857,Molecular Function,3-hydroxyacyl-CoA dehydrogenase activity; GO:0006631,Biological Process,fatty acid metabolic process; GO:0016491,Molecular Function,oxidoreductase activity; GO:0055114,Biological Process,oxidation-reduction process; GO:0003857,Molecular Function,3-hydroxyacyl-CoA dehydrogenase activity; GO:0006631,Biological Process,fatty acid metabolic process; GO:0016491,Molecular …
18626	GO:0003857,Molecular Function,3-hydroxyacyl-CoA dehydrogenase activity; GO:0006631,Biological Process,fatty acid metabolic process; GO:0016491,Molecular Function,oxidoreductase activity; GO:0055114,Biological Process,oxidation-reduction process; GO:0003857,Molecular Function,3-hydroxyacyl-CoA dehydrogenase activity; GO:0006631,Biological Process,fatty acid metabolic process; GO:0016491,Molecular …
70442	GO:0003870,Molecular Function,5-aminolevulinate synthase activity; GO:0005759,Cellular Component,mitochondrial matrix; GO:0006778,Biological Process,porphyrin-containing compound metabolic process; GO:0030170,Molecular Function,pyridoxal phosphate binding;
35485	GO:0003871,Molecular Function,5-methyltetrahydropteroyltriglutamate-homocysteine S-methyltransferase activity; GO:0009086,Biological Process,methionine biosynthetic process;
66814	GO:0003871,Molecular Function,5-methyltetrahydropteroyltriglutamate-homocysteine S-methyltransferase activity; GO:0009086,Biological Process,methionine biosynthetic process;
2895	GO:0003872,Molecular Function,6-phosphofructokinase activity; GO:0005945,Cellular Component,6-phosphofructokinase complex; GO:0006096,Biological Process,glycolysis;
2896	GO:0003872,Molecular Function,6-phosphofructokinase activity; GO:0005945,Cellular Component,6-phosphofructokinase complex; GO:0006096,Biological Process,glycolysis;
21779	GO:0003873,Molecular Function,6-phosphofructo-2-kinase activity; GO:0005524,Molecular Function,ATP binding; GO:0006000,Biological Process,fructose metabolic process;
21780	GO:0003873,Molecular Function,6-phosphofructo-2-kinase activity; GO:0005524,Molecular Function,ATP binding; GO:0006000,Biological Process,fructose metabolic process;
34971	GO:0003873,Molecular Function,6-phosphofructo-2-kinase activity; GO:0005524,Molecular Function,ATP binding; GO:0006000,Biological Process,fructose metabolic process;
22806	GO:0003899,Molecular Function,DNA-directed RNA polymerase activity;
31057	GO:0003899,Molecular Function,DNA-directed RNA polymerase activity;
65823	GO:0003899,Molecular Function,DNA-directed RNA polymerase activity;
28941	GO:0003899,Molecular Function,DNA-directed RNA polymerase activity; GO:0005634,Cellular Component,nucleus;
65566	GO:0003899,Molecular Function,DNA-directed RNA polymerase activity; GO:0005634,Cellular Component,nucleus;
27298	GO:0003899,Molecular Function,DNA-directed RNA polymerase activity; GO:0046983,Molecular Function,protein dimerization activity; GO:0003899,Molecular Function,DNA-directed RNA polymerase activity; GO:0046983,Molecular Function,protein dimerization activity;
32719	GO:0003910,Molecular Function,DNA ligase (ATP) activity;
32179	GO:0003910,Molecular Function,DNA ligase (ATP) activity; GO:0005524,Molecular Function,ATP binding; GO:0006281,Biological Process,DNA repair; GO:0006310,Biological Process,DNA recombination;
27245	GO:0003910,Molecular Function,DNA ligase (ATP) activity; GO:0006281,Biological Process,DNA repair; GO:0006310,Biological Process,DNA recombination;
6570	GO:0003913,Molecular Function,DNA photolyase activity; GO:0006281,Biological Process,DNA repair;
22818	GO:0003913,Molecular Function,DNA photolyase activity; GO:0006281,Biological Process,DNA repair;
22819	GO:0003913,Molecular Function,DNA photolyase activity; GO:0006281,Biological Process,DNA repair;
54516	GO:0003913,Molecular Function,DNA photolyase activity; GO:0006281,Biological Process,DNA repair;
24416	GO:0003922,Molecular Function,GMP synthase (glutamine-hydrolyzing) activity; GO:0005524,Molecular Function,ATP binding; GO:0006164,Biological Process,purine nucleotide biosynthetic process; GO:0006177,Biological Process,GMP biosynthetic process;
43857	GO:0003922,Molecular Function,GMP synthase (glutamine-hydrolyzing) activity; GO:0005524,Molecular Function,ATP binding; GO:0006164,Biological Process,purine nucleotide biosynthetic process; GO:0006177,Biological Process,GMP biosynthetic process;
1423	GO:0003924,Molecular Function,GTPase activity; GO:0004871,Molecular Function,signal transducer activity; GO:0007186,Biological Process,G-protein coupled receptor signaling pathway; GO:0019001,Molecular Function,guanyl nucleotide binding; GO:0031683,Molecular Function,G-protein beta/gamma-subunit complex binding;
2498	GO:0003924,Molecular Function,GTPase activity; GO:0004871,Molecular Function,signal transducer activity; GO:0007186,Biological Process,G-protein coupled receptor signaling pathway; GO:0019001,Molecular Function,guanyl nucleotide binding; GO:0031683,Molecular Function,G-protein beta/gamma-subunit complex binding;
18192	GO:0003924,Molecular Function,GTPase activity; GO:0004871,Molecular Function,signal transducer activity; GO:0007186,Biological Process,G-protein coupled receptor signaling pathway; GO:0019001,Molecular Function,guanyl nucleotide binding; GO:0031683,Molecular Function,G-protein beta/gamma-subunit complex binding;
18782	GO:0003924,Molecular Function,GTPase activity; GO:0004871,Molecular Function,signal transducer activity; GO:0007186,Biological Process,G-protein coupled receptor signaling pathway; GO:0019001,Molecular Function,guanyl nucleotide binding; GO:0031683,Molecular Function,G-protein beta/gamma-subunit complex binding;
37634	GO:0003924,Molecular Function,GTPase activity; GO:0004871,Molecular Function,signal transducer activity; GO:0007186,Biological Process,G-protein coupled receptor signaling pathway; GO:0019001,Molecular Function,guanyl nucleotide binding; GO:0031683,Molecular Function,G-protein beta/gamma-subunit complex binding;
53698	GO:0003924,Molecular Function,GTPase activity; GO:0004871,Molecular Function,signal transducer activity; GO:0007186,Biological Process,G-protein coupled receptor signaling pathway; GO:0019001,Molecular Function,guanyl nucleotide binding; GO:0031683,Molecular Function,G-protein beta/gamma-subunit complex binding;
53699	GO:0003924,Molecular Function,GTPase activity; GO:0004871,Molecular Function,signal transducer activity; GO:0007186,Biological Process,G-protein coupled receptor signaling pathway; GO:0019001,Molecular Function,guanyl nucleotide binding; GO:0031683,Molecular Function,G-protein beta/gamma-subunit complex binding;
53700	GO:0003924,Molecular Function,GTPase activity; GO:0004871,Molecular Function,signal transducer activity; GO:0007186,Biological Process,G-protein coupled receptor signaling pathway; GO:0019001,Molecular Function,guanyl nucleotide binding; GO:0031683,Molecular Function,G-protein beta/gamma-subunit complex binding;
72135	GO:0003924,Molecular Function,GTPase activity; GO:0004871,Molecular Function,signal transducer activity; GO:0007186,Biological Process,G-protein coupled receptor signaling pathway; GO:0019001,Molecular Function,guanyl nucleotide binding; GO:0031683,Molecular Function,G-protein beta/gamma-subunit complex binding;
72136	GO:0003924,Molecular Function,GTPase activity; GO:0004871,Molecular Function,signal transducer activity; GO:0007186,Biological Process,G-protein coupled receptor signaling pathway; GO:0019001,Molecular Function,guanyl nucleotide binding; GO:0031683,Molecular Function,G-protein beta/gamma-subunit complex binding;
3607	GO:0003924,Molecular Function,GTPase activity; GO:0005525,Molecular Function,GTP binding;
17669	GO:0003924,Molecular Function,GTPase activity; GO:0005525,Molecular Function,GTP binding;
26759	GO:0003924,Molecular Function,GTPase activity; GO:0005525,Molecular Function,GTP binding;
29506	GO:0003924,Molecular Function,GTPase activity; GO:0005525,Molecular Function,GTP binding;
35892	GO:0003924,Molecular Function,GTPase activity; GO:0005525,Molecular Function,GTP binding;
52228	GO:0003924,Molecular Function,GTPase activity; GO:0005525,Molecular Function,GTP binding;
54250	GO:0003924,Molecular Function,GTPase activity; GO:0005525,Molecular Function,GTP binding;
64297	GO:0003924,Molecular Function,GTPase activity; GO:0005525,Molecular Function,GTP binding;
78356	GO:0003924,Molecular Function,GTPase activity; GO:0005525,Molecular Function,GTP binding;
78358	GO:0003924,Molecular Function,GTPase activity; GO:0005525,Molecular Function,GTP binding;
19508	GO:0003924,Molecular Function,GTPase activity; GO:0005525,Molecular Function,GTP binding; GO:0003924,Molecular Function,GTPase activity; GO:0005525,Molecular Function,GTP binding;
2363	GO:0003924,Molecular Function,GTPase activity; GO:0005525,Molecular Function,GTP binding; GO:0005525,Molecular Function,GTP binding;
12497	GO:0003924,Molecular Function,GTPase activity; GO:0005525,Molecular Function,GTP binding; GO:0005525,Molecular Function,GTP binding;
16680	GO:0003924,Molecular Function,GTPase activity; GO:0005525,Molecular Function,GTP binding; GO:0005525,Molecular Function,GTP binding;
58124	GO:0003924,Molecular Function,GTPase activity; GO:0005525,Molecular Function,GTP binding; GO:0005525,Molecular Function,GTP binding;
5219	GO:0003924,Molecular Function,GTPase activity; GO:0005525,Molecular Function,GTP binding; GO:0005525,Molecular Function,GTP binding; GO:0005525,Molecular Function,GTP binding;
16663	GO:0003924,Molecular Function,GTPase activity; GO:0005525,Molecular Function,GTP binding; GO:0005525,Molecular Function,GTP binding; GO:0005525,Molecular Function,GTP binding;
55644	GO:0003924,Molecular Function,GTPase activity; GO:0005525,Molecular Function,GTP binding; GO:0005525,Molecular Function,GTP binding; GO:0005525,Molecular Function,GTP binding;
56689	GO:0003924,Molecular Function,GTPase activity; GO:0005525,Molecular Function,GTP binding; GO:0005525,Molecular Function,GTP binding; GO:0005525,Molecular Function,GTP binding;
53117	GO:0003924,Molecular Function,GTPase activity; GO:0005741,Cellular Component,mitochondrial outer membrane; GO:0006184,Biological Process,GTP catabolic process; GO:0008053,Biological Process,mitochondrial fusion; GO:0016021,Cellular Component,integral to membrane;
22815	GO:0003950,Molecular Function,NAD+ ADP-ribosyltransferase activity;
19580	GO:0003950,Molecular Function,NAD+ ADP-ribosyltransferase activity; GO:0006471,Biological Process,protein ADP-ribosylation; GO:0003950,Molecular Function,NAD+ ADP-ribosyltransferase activity;
26972	GO:0003950,Molecular Function,NAD+ ADP-ribosyltransferase activity; GO:0006471,Biological Process,protein ADP-ribosylation; GO:0003950,Molecular Function,NAD+ ADP-ribosyltransferase activity;
27912	GO:0003953,Molecular Function,NAD+ nucleosidase activity;
34905	GO:0003953,Molecular Function,NAD+ nucleosidase activity;
66352	GO:0003953,Molecular Function,NAD+ nucleosidase activity;
7084	GO:0003954,Molecular Function,NADH dehydrogenase activity; GO:0005739,Cellular Component,mitochondrion; GO:0008137,Molecular Function,NADH dehydrogenase (ubiquinone) activity;
26744	GO:0003954,Molecular Function,NADH dehydrogenase activity; GO:0005739,Cellular Component,mitochondrion; GO:0008137,Molecular Function,NADH dehydrogenase (ubiquinone) activity;
17802	GO:0003980,Molecular Function,UDP-glucose:glycoprotein glucosyltransferase activity; GO:0006486,Biological Process,protein glycosylation;
31739	GO:0003989,Molecular Function,acetyl-CoA carboxylase activity; GO:0005524,Molecular Function,ATP binding; GO:0006633,Biological Process,fatty acid biosynthetic process;
6132	GO:0003993,Molecular Function,acid phosphatase activity;
8106	GO:0003993,Molecular Function,acid phosphatase activity;
21156	GO:0003993,Molecular Function,acid phosphatase activity;
38478	GO:0003993,Molecular Function,acid phosphatase activity;
58680	GO:0003993,Molecular Function,acid phosphatase activity;
18904	GO:0003995,Molecular Function,acyl-CoA dehydrogenase activity; GO:0055114,Biological Process,oxidation-reduction process;
43011	GO:0003995,Molecular Function,acyl-CoA dehydrogenase activity; GO:0055114,Biological Process,oxidation-reduction process;
32029	GO:0003995,Molecular Function,acyl-CoA dehydrogenase activity; GO:0055114,Biological Process,oxidation-reduction process; GO:0003995,Molecular Function,acyl-CoA dehydrogenase activity; GO:0055114,Biological Process,oxidation-reduction process;
22684	GO:0003997,Molecular Function,acyl-CoA oxidase activity; GO:0005777,Cellular Component,peroxisome; GO:0006635,Biological Process,fatty acid beta-oxidation; GO:0055114,Biological Process,oxidation-reduction process;
58890	GO:0003997,Molecular Function,acyl-CoA oxidase activity; GO:0005777,Cellular Component,peroxisome; GO:0006635,Biological Process,fatty acid beta-oxidation; GO:0055114,Biological Process,oxidation-reduction process; GO:0003995,Molecular Function,acyl-CoA dehydrogenase activity; GO:0055114,Biological Process,oxidation-reduction process;
1214	GO:0004013,Molecular Function,adenosylhomocysteinase activity; GO:0006730,Biological Process,one-carbon metabolic process;
1215	GO:0004013,Molecular Function,adenosylhomocysteinase activity; GO:0006730,Biological Process,one-carbon metabolic process;
75709	GO:0004013,Molecular Function,adenosylhomocysteinase activity; GO:0006730,Biological Process,one-carbon metabolic process;
36299	GO:0004014,Molecular Function,adenosylmethionine decarboxylase activity; GO:0006597,Biological Process,spermine biosynthetic process; GO:0008295,Biological Process,spermidine biosynthetic process;
22640	GO:0004045,Molecular Function,aminoacyl-tRNA hydrolase activity;
30619	GO:0004045,Molecular Function,aminoacyl-tRNA hydrolase activity;
41902	GO:0004045,Molecular Function,aminoacyl-tRNA hydrolase activity;
31201	GO:0004047,Molecular Function,aminomethyltransferase activity; GO:0005737,Cellular Component,cytoplasm; GO:0006546,Biological Process,glycine catabolic process;
65190	GO:0004047,Molecular Function,aminomethyltransferase activity; GO:0005737,Cellular Component,cytoplasm; GO:0006546,Biological Process,glycine catabolic process;
1053	GO:0004055,Molecular Function,argininosuccinate synthase activity; GO:0005524,Molecular Function,ATP binding; GO:0006526,Biological Process,arginine biosynthetic process;
23496	GO:0004066,Molecular Function,asparagine synthase (glutamine-hydrolyzing) activity; GO:0006529,Biological Process,asparagine biosynthetic process;
2514	GO:0004096,Molecular Function,catalase activity; GO:0020037,Molecular Function,heme binding; GO:0055114,Biological Process,oxidation-reduction process;
61672	GO:0004109,Molecular Function,coproporphyrinogen oxidase activity; GO:0006779,Biological Process,porphyrin-containing compound biosynthetic process; GO:0055114,Biological Process,oxidation-reduction process;
3638	GO:0004129,Molecular Function,cytochrome-c oxidase activity;
17381	GO:0004129,Molecular Function,cytochrome-c oxidase activity;
36355	GO:0004129,Molecular Function,cytochrome-c oxidase activity;
39274	GO:0004129,Molecular Function,cytochrome-c oxidase activity;
55461	GO:0004129,Molecular Function,cytochrome-c oxidase activity;
17232	GO:0004129,Molecular Function,cytochrome-c oxidase activity; GO:0005506,Molecular Function,iron ion binding; GO:0009055,Molecular Function,electron carrier activity; GO:0009060,Biological Process,aerobic respiration; GO:0016021,Cellular Component,integral to membrane; GO:0020037,Molecular Function,heme binding; GO:0055114,Biological Process,oxidation-reduction process;
21248	GO:0004129,Molecular Function,cytochrome-c oxidase activity; GO:0005739,Cellular Component,mitochondrion;
34802	GO:0004129,Molecular Function,cytochrome-c oxidase activity; GO:0005739,Cellular Component,mitochondrion;
40746	GO:0004129,Molecular Function,cytochrome-c oxidase activity; GO:0005739,Cellular Component,mitochondrion;
39936	GO:0004129,Molecular Function,cytochrome-c oxidase activity; GO:0005740,Cellular Component,mitochondrial envelope;
78599	GO:0004129,Molecular Function,cytochrome-c oxidase activity; GO:0005740,Cellular Component,mitochondrial envelope;
20024	GO:0004129,Molecular Function,cytochrome-c oxidase activity; GO:0005743,Cellular Component,mitochondrial inner membrane;
2195	GO:0004129,Molecular Function,cytochrome-c oxidase activity; GO:0005743,Cellular Component,mitochondrial inner membrane; GO:0005751,Cellular Component,mitochondrial respiratory chain complex IV;
20440	GO:0004129,Molecular Function,cytochrome-c oxidase activity; GO:0005743,Cellular Component,mitochondrial inner membrane; GO:0005751,Cellular Component,mitochondrial respiratory chain complex IV;
73314	GO:0004129,Molecular Function,cytochrome-c oxidase activity; GO:0005743,Cellular Component,mitochondrial inner membrane; GO:0005751,Cellular Component,mitochondrial respiratory chain complex IV;
32852	GO:0004140,Molecular Function,dephospho-CoA kinase activity; GO:0005524,Molecular Function,ATP binding; GO:0015937,Biological Process,coenzyme A biosynthetic process;
2793	GO:0004143,Molecular Function,diacylglycerol kinase activity; GO:0007205,Biological Process,protein kinase C-activating G-protein coupled receptor signaling pathway;
2795	GO:0004143,Molecular Function,diacylglycerol kinase activity; GO:0007205,Biological Process,protein kinase C-activating G-protein coupled receptor signaling pathway;
4011	GO:0004143,Molecular Function,diacylglycerol kinase activity; GO:0007205,Biological Process,protein kinase C-activating G-protein coupled receptor signaling pathway;
25366	GO:0004143,Molecular Function,diacylglycerol kinase activity; GO:0007205,Biological Process,protein kinase C-activating G-protein coupled receptor signaling pathway;
74602	GO:0004143,Molecular Function,diacylglycerol kinase activity; GO:0007205,Biological Process,protein kinase C-activating G-protein coupled receptor signaling pathway;
2742	GO:0004143,Molecular Function,diacylglycerol kinase activity; GO:0007205,Biological Process,protein kinase C-activating G-protein coupled receptor signaling pathway; GO:0004143,Molecular Function,diacylglycerol kinase activity; GO:0007205,Biological Process,protein kinase C-activating G-protein coupled receptor signaling pathway; GO:0035556,Biological Process,intracellular signal transduction;
19127	GO:0004143,Molecular Function,diacylglycerol kinase activity; GO:0007205,Biological Process,protein kinase C-activating G-protein coupled receptor signaling pathway; GO:0004143,Molecular Function,diacylglycerol kinase activity; GO:0007205,Biological Process,protein kinase C-activating G-protein coupled receptor signaling pathway;
21885	GO:0004143,Molecular Function,diacylglycerol kinase activity; GO:0007205,Biological Process,protein kinase C-activating G-protein coupled receptor signaling pathway; GO:0004143,Molecular Function,diacylglycerol kinase activity; GO:0007205,Biological Process,protein kinase C-activating G-protein coupled receptor signaling pathway; GO:0035556,Biological Process,intracellular signal transduction; GO…
41355	GO:0004143,Molecular Function,diacylglycerol kinase activity; GO:0007205,Biological Process,protein kinase C-activating G-protein coupled receptor signaling pathway; GO:0004143,Molecular Function,diacylglycerol kinase activity; GO:0007205,Biological Process,protein kinase C-activating G-protein coupled receptor signaling pathway; GO:0035556,Biological Process,intracellular signal transduction; GO…
77284	GO:0004143,Molecular Function,diacylglycerol kinase activity; GO:0007205,Biological Process,protein kinase C-activating G-protein coupled receptor signaling pathway; GO:0004143,Molecular Function,diacylglycerol kinase activity; GO:0007205,Biological Process,protein kinase C-activating G-protein coupled receptor signaling pathway; GO:0035556,Biological Process,intracellular signal transduction;
11962	GO:0004146,Molecular Function,dihydrofolate reductase activity; GO:0006545,Biological Process,glycine biosynthetic process; GO:0009165,Biological Process,nucleotide biosynthetic process; GO:0055114,Biological Process,oxidation-reduction process;
17168	GO:0004152,Molecular Function,dihydroorotate dehydrogenase activity; GO:0006222,Biological Process,UMP biosynthetic process; GO:0055114,Biological Process,oxidation-reduction process; GO:0051536,Molecular Function,iron-sulfur cluster binding; GO:0016491,Molecular Function,oxidoreductase activity; GO:0055114,Biological Process,oxidation-reduction process;
20475	GO:0004174,Molecular Function,electron-transferring-flavoprotein dehydrogenase activity; GO:0055114,Biological Process,oxidation-reduction process;
2653	GO:0004175,Molecular Function,endopeptidase activity; GO:0006511,Biological Process,ubiquitin-dependent protein catabolic process; GO:0004298,Molecular Function,threonine-type endopeptidase activity; GO:0005839,Cellular Component,proteasome core complex; GO:0051603,Biological Process,proteolysis involved in cellular protein catabolic process;
5029	GO:0004175,Molecular Function,endopeptidase activity; GO:0006511,Biological Process,ubiquitin-dependent protein catabolic process; GO:0004298,Molecular Function,threonine-type endopeptidase activity; GO:0005839,Cellular Component,proteasome core complex; GO:0051603,Biological Process,proteolysis involved in cellular protein catabolic process;
5505	GO:0004175,Molecular Function,endopeptidase activity; GO:0006511,Biological Process,ubiquitin-dependent protein catabolic process; GO:0004298,Molecular Function,threonine-type endopeptidase activity; GO:0005839,Cellular Component,proteasome core complex; GO:0051603,Biological Process,proteolysis involved in cellular protein catabolic process;
19420	GO:0004175,Molecular Function,endopeptidase activity; GO:0006511,Biological Process,ubiquitin-dependent protein catabolic process; GO:0004298,Molecular Function,threonine-type endopeptidase activity; GO:0005839,Cellular Component,proteasome core complex; GO:0051603,Biological Process,proteolysis involved in cellular protein catabolic process;
23860	GO:0004175,Molecular Function,endopeptidase activity; GO:0006511,Biological Process,ubiquitin-dependent protein catabolic process; GO:0004298,Molecular Function,threonine-type endopeptidase activity; GO:0005839,Cellular Component,proteasome core complex; GO:0051603,Biological Process,proteolysis involved in cellular protein catabolic process;
55102	GO:0004175,Molecular Function,endopeptidase activity; GO:0006511,Biological Process,ubiquitin-dependent protein catabolic process; GO:0004298,Molecular Function,threonine-type endopeptidase activity; GO:0005839,Cellular Component,proteasome core complex; GO:0051603,Biological Process,proteolysis involved in cellular protein catabolic process;
57722	GO:0004175,Molecular Function,endopeptidase activity; GO:0006511,Biological Process,ubiquitin-dependent protein catabolic process; GO:0004298,Molecular Function,threonine-type endopeptidase activity; GO:0005839,Cellular Component,proteasome core complex; GO:0051603,Biological Process,proteolysis involved in cellular protein catabolic process;
35168	GO:0004176,Molecular Function,ATP-dependent peptidase activity; GO:0004252,Molecular Function,serine-type endopeptidase activity; GO:0006508,Biological Process,proteolysis;
1703	GO:0004176,Molecular Function,ATP-dependent peptidase activity; GO:0006508,Biological Process,proteolysis;
1704	GO:0004176,Molecular Function,ATP-dependent peptidase activity; GO:0006508,Biological Process,proteolysis;
22481	GO:0004176,Molecular Function,ATP-dependent peptidase activity; GO:0006508,Biological Process,proteolysis;
72289	GO:0004176,Molecular Function,ATP-dependent peptidase activity; GO:0006508,Biological Process,proteolysis;
24513	GO:0004176,Molecular Function,ATP-dependent peptidase activity; GO:0006508,Biological Process,proteolysis; GO:0005524,Molecular Function,ATP binding; GO:0004176,Molecular Function,ATP-dependent peptidase activity; GO:0004252,Molecular Function,serine-type endopeptidase activity; GO:0006508,Biological Process,proteolysis;
19543	GO:0004177,Molecular Function,aminopeptidase activity; GO:0005622,Cellular Component,intracellular; GO:0006508,Biological Process,proteolysis;
53122	GO:0004177,Molecular Function,aminopeptidase activity; GO:0005622,Cellular Component,intracellular; GO:0006508,Biological Process,proteolysis;
72597	GO:0004177,Molecular Function,aminopeptidase activity; GO:0005622,Cellular Component,intracellular; GO:0006508,Biological Process,proteolysis;
38677	GO:0004177,Molecular Function,aminopeptidase activity; GO:0006508,Biological Process,proteolysis; GO:0008270,Molecular Function,zinc ion binding;
78910	GO:0004177,Molecular Function,aminopeptidase activity; GO:0006508,Biological Process,proteolysis; GO:0008270,Molecular Function,zinc ion binding;
1332	GO:0004181,Molecular Function,metallocarboxypeptidase activity; GO:0006508,Biological Process,proteolysis; GO:0008270,Molecular Function,zinc ion binding;
1334	GO:0004181,Molecular Function,metallocarboxypeptidase activity; GO:0006508,Biological Process,proteolysis; GO:0008270,Molecular Function,zinc ion binding;
2129	GO:0004181,Molecular Function,metallocarboxypeptidase activity; GO:0006508,Biological Process,proteolysis; GO:0008270,Molecular Function,zinc ion binding;
18388	GO:0004181,Molecular Function,metallocarboxypeptidase activity; GO:0006508,Biological Process,proteolysis; GO:0008270,Molecular Function,zinc ion binding;
44871	GO:0004181,Molecular Function,metallocarboxypeptidase activity; GO:0006508,Biological Process,proteolysis; GO:0008270,Molecular Function,zinc ion binding;
3379	GO:0004181,Molecular Function,metallocarboxypeptidase activity; GO:0006508,Biological Process,proteolysis; GO:0008270,Molecular Function,zinc ion binding; GO:0004180,Molecular Function,carboxypeptidase activity; GO:0006508,Biological Process,proteolysis;
53541	GO:0004181,Molecular Function,metallocarboxypeptidase activity; GO:0006508,Biological Process,proteolysis; GO:0008270,Molecular Function,zinc ion binding; GO:0004180,Molecular Function,carboxypeptidase activity; GO:0006508,Biological Process,proteolysis;
18122	GO:0004185,Molecular Function,serine-type carboxypeptidase activity; GO:0006508,Biological Process,proteolysis;
53784	GO:0004185,Molecular Function,serine-type carboxypeptidase activity; GO:0006508,Biological Process,proteolysis;
52363	GO:0004190,Molecular Function,aspartic-type endopeptidase activity; GO:0006508,Biological Process,proteolysis;
52364	GO:0004190,Molecular Function,aspartic-type endopeptidase activity; GO:0006508,Biological Process,proteolysis;
70714	GO:0004190,Molecular Function,aspartic-type endopeptidase activity; GO:0006508,Biological Process,proteolysis;
70719	GO:0004190,Molecular Function,aspartic-type endopeptidase activity; GO:0006508,Biological Process,proteolysis;
2481	GO:0004190,Molecular Function,aspartic-type endopeptidase activity; GO:0006508,Biological Process,proteolysis; GO:0004190,Molecular Function,aspartic-type endopeptidase activity; GO:0006508,Biological Process,proteolysis;
2634	GO:0004190,Molecular Function,aspartic-type endopeptidase activity; GO:0016021,Cellular Component,integral to membrane;
4049	GO:0004190,Molecular Function,aspartic-type endopeptidase activity; GO:0016021,Cellular Component,integral to membrane;
17892	GO:0004190,Molecular Function,aspartic-type endopeptidase activity; GO:0016021,Cellular Component,integral to membrane;
54554	GO:0004190,Molecular Function,aspartic-type endopeptidase activity; GO:0016021,Cellular Component,integral to membrane;
3911	GO:0004197,Molecular Function,cysteine-type endopeptidase activity; GO:0006508,Biological Process,proteolysis;
16573	GO:0004197,Molecular Function,cysteine-type endopeptidase activity; GO:0006508,Biological Process,proteolysis;
17907	GO:0004197,Molecular Function,cysteine-type endopeptidase activity; GO:0006508,Biological Process,proteolysis;
24370	GO:0004197,Molecular Function,cysteine-type endopeptidase activity; GO:0006508,Biological Process,proteolysis;
39056	GO:0004197,Molecular Function,cysteine-type endopeptidase activity; GO:0006508,Biological Process,proteolysis;
40229	GO:0004197,Molecular Function,cysteine-type endopeptidase activity; GO:0006508,Biological Process,proteolysis;
40230	GO:0004197,Molecular Function,cysteine-type endopeptidase activity; GO:0006508,Biological Process,proteolysis;
40231	GO:0004197,Molecular Function,cysteine-type endopeptidase activity; GO:0006508,Biological Process,proteolysis;
54174	GO:0004197,Molecular Function,cysteine-type endopeptidase activity; GO:0006508,Biological Process,proteolysis;
54734	GO:0004197,Molecular Function,cysteine-type endopeptidase activity; GO:0006508,Biological Process,proteolysis;
21475	GO:0004198,Molecular Function,calcium-dependent cysteine-type endopeptidase activity; GO:0005622,Cellular Component,intracellular; GO:0006508,Biological Process,proteolysis;
73130	GO:0004198,Molecular Function,calcium-dependent cysteine-type endopeptidase activity; GO:0005622,Cellular Component,intracellular; GO:0006508,Biological Process,proteolysis;
73133	GO:0004198,Molecular Function,calcium-dependent cysteine-type endopeptidase activity; GO:0005622,Cellular Component,intracellular; GO:0006508,Biological Process,proteolysis;
21218	GO:0004221,Molecular Function,ubiquitin thiolesterase activity; GO:0005622,Cellular Component,intracellular; GO:0006511,Biological Process,ubiquitin-dependent protein catabolic process;
2731	GO:0004221,Molecular Function,ubiquitin thiolesterase activity; GO:0006511,Biological Process,ubiquitin-dependent protein catabolic process;
4066	GO:0004221,Molecular Function,ubiquitin thiolesterase activity; GO:0006511,Biological Process,ubiquitin-dependent protein catabolic process;
10570	GO:0004221,Molecular Function,ubiquitin thiolesterase activity; GO:0006511,Biological Process,ubiquitin-dependent protein catabolic process;
13272	GO:0004221,Molecular Function,ubiquitin thiolesterase activity; GO:0006511,Biological Process,ubiquitin-dependent protein catabolic process;
16637	GO:0004221,Molecular Function,ubiquitin thiolesterase activity; GO:0006511,Biological Process,ubiquitin-dependent protein catabolic process;
19999	GO:0004221,Molecular Function,ubiquitin thiolesterase activity; GO:0006511,Biological Process,ubiquitin-dependent protein catabolic process;
20344	GO:0004221,Molecular Function,ubiquitin thiolesterase activity; GO:0006511,Biological Process,ubiquitin-dependent protein catabolic process;
20574	GO:0004221,Molecular Function,ubiquitin thiolesterase activity; GO:0006511,Biological Process,ubiquitin-dependent protein catabolic process;
21068	GO:0004221,Molecular Function,ubiquitin thiolesterase activity; GO:0006511,Biological Process,ubiquitin-dependent protein catabolic process;
21221	GO:0004221,Molecular Function,ubiquitin thiolesterase activity; GO:0006511,Biological Process,ubiquitin-dependent protein catabolic process;
21371	GO:0004221,Molecular Function,ubiquitin thiolesterase activity; GO:0006511,Biological Process,ubiquitin-dependent protein catabolic process;
23840	GO:0004221,Molecular Function,ubiquitin thiolesterase activity; GO:0006511,Biological Process,ubiquitin-dependent protein catabolic process;
24405	GO:0004221,Molecular Function,ubiquitin thiolesterase activity; GO:0006511,Biological Process,ubiquitin-dependent protein catabolic process;
25688	GO:0004221,Molecular Function,ubiquitin thiolesterase activity; GO:0006511,Biological Process,ubiquitin-dependent protein catabolic process;
26721	GO:0004221,Molecular Function,ubiquitin thiolesterase activity; GO:0006511,Biological Process,ubiquitin-dependent protein catabolic process;
28696	GO:0004221,Molecular Function,ubiquitin thiolesterase activity; GO:0006511,Biological Process,ubiquitin-dependent protein catabolic process;
29106	GO:0004221,Molecular Function,ubiquitin thiolesterase activity; GO:0006511,Biological Process,ubiquitin-dependent protein catabolic process;
35996	GO:0004221,Molecular Function,ubiquitin thiolesterase activity; GO:0006511,Biological Process,ubiquitin-dependent protein catabolic process;
37438	GO:0004221,Molecular Function,ubiquitin thiolesterase activity; GO:0006511,Biological Process,ubiquitin-dependent protein catabolic process;
46063	GO:0004221,Molecular Function,ubiquitin thiolesterase activity; GO:0006511,Biological Process,ubiquitin-dependent protein catabolic process;
48586	GO:0004221,Molecular Function,ubiquitin thiolesterase activity; GO:0006511,Biological Process,ubiquitin-dependent protein catabolic process;
54090	GO:0004221,Molecular Function,ubiquitin thiolesterase activity; GO:0006511,Biological Process,ubiquitin-dependent protein catabolic process;
58379	GO:0004221,Molecular Function,ubiquitin thiolesterase activity; GO:0006511,Biological Process,ubiquitin-dependent protein catabolic process;
58381	GO:0004221,Molecular Function,ubiquitin thiolesterase activity; GO:0006511,Biological Process,ubiquitin-dependent protein catabolic process;
64557	GO:0004221,Molecular Function,ubiquitin thiolesterase activity; GO:0006511,Biological Process,ubiquitin-dependent protein catabolic process;
67821	GO:0004221,Molecular Function,ubiquitin thiolesterase activity; GO:0006511,Biological Process,ubiquitin-dependent protein catabolic process;
74524	GO:0004221,Molecular Function,ubiquitin thiolesterase activity; GO:0006511,Biological Process,ubiquitin-dependent protein catabolic process;
17169	GO:0004221,Molecular Function,ubiquitin thiolesterase activity; GO:0006511,Biological Process,ubiquitin-dependent protein catabolic process; GO:0004221,Molecular Function,ubiquitin thiolesterase activity;
26072	GO:0004221,Molecular Function,ubiquitin thiolesterase activity; GO:0006511,Biological Process,ubiquitin-dependent protein catabolic process; GO:0004221,Molecular Function,ubiquitin thiolesterase activity; GO:0005509,Molecular Function,calcium ion binding;
17137	GO:0004221,Molecular Function,ubiquitin thiolesterase activity; GO:0006511,Biological Process,ubiquitin-dependent protein catabolic process; GO:0005515,Molecular Function,protein binding;
18234	GO:0004221,Molecular Function,ubiquitin thiolesterase activity; GO:0006511,Biological Process,ubiquitin-dependent protein catabolic process; GO:0008270,Molecular Function,zinc ion binding;
56194	GO:0004221,Molecular Function,ubiquitin thiolesterase activity; GO:0006511,Biological Process,ubiquitin-dependent protein catabolic process; GO:0008270,Molecular Function,zinc ion binding;
19186	GO:0004221,Molecular Function,ubiquitin thiolesterase activity; GO:0006511,Biological Process,ubiquitin-dependent protein catabolic process; GO:0008270,Molecular Function,zinc ion binding; GO:0004221,Molecular Function,ubiquitin thiolesterase activity;
19441	GO:0004222,Molecular Function,metalloendopeptidase activity; GO:0005524,Molecular Function,ATP binding; GO:0006508,Biological Process,proteolysis; GO:0005524,Molecular Function,ATP binding;
20183	GO:0004222,Molecular Function,metalloendopeptidase activity; GO:0005524,Molecular Function,ATP binding; GO:0006508,Biological Process,proteolysis; GO:0005524,Molecular Function,ATP binding; GO:0004222,Molecular Function,metalloendopeptidase activity; GO:0005524,Molecular Function,ATP binding; GO:0008270,Molecular Function,zinc ion binding; GO:0016021,Cellular Component,integral to membrane;
57285	GO:0004222,Molecular Function,metalloendopeptidase activity; GO:0005524,Molecular Function,ATP binding; GO:0006508,Biological Process,proteolysis; GO:0005524,Molecular Function,ATP binding; GO:0004222,Molecular Function,metalloendopeptidase activity; GO:0005524,Molecular Function,ATP binding; GO:0008270,Molecular Function,zinc ion binding; GO:0016021,Cellular Component,integral to membrane;
1238	GO:0004222,Molecular Function,metalloendopeptidase activity; GO:0006508,Biological Process,proteolysis;
1239	GO:0004222,Molecular Function,metalloendopeptidase activity; GO:0006508,Biological Process,proteolysis;
1650	GO:0004222,Molecular Function,metalloendopeptidase activity; GO:0006508,Biological Process,proteolysis;
2565	GO:0004222,Molecular Function,metalloendopeptidase activity; GO:0006508,Biological Process,proteolysis;
3520	GO:0004222,Molecular Function,metalloendopeptidase activity; GO:0006508,Biological Process,proteolysis;
5360	GO:0004222,Molecular Function,metalloendopeptidase activity; GO:0006508,Biological Process,proteolysis;
9707	GO:0004222,Molecular Function,metalloendopeptidase activity; GO:0006508,Biological Process,proteolysis;
11496	GO:0004222,Molecular Function,metalloendopeptidase activity; GO:0006508,Biological Process,proteolysis;
11521	GO:0004222,Molecular Function,metalloendopeptidase activity; GO:0006508,Biological Process,proteolysis;
17068	GO:0004222,Molecular Function,metalloendopeptidase activity; GO:0006508,Biological Process,proteolysis;
17069	GO:0004222,Molecular Function,metalloendopeptidase activity; GO:0006508,Biological Process,proteolysis;
18123	GO:0004222,Molecular Function,metalloendopeptidase activity; GO:0006508,Biological Process,proteolysis;
19154	GO:0004222,Molecular Function,metalloendopeptidase activity; GO:0006508,Biological Process,proteolysis;
19887	GO:0004222,Molecular Function,metalloendopeptidase activity; GO:0006508,Biological Process,proteolysis;
20186	GO:0004222,Molecular Function,metalloendopeptidase activity; GO:0006508,Biological Process,proteolysis;
21180	GO:0004222,Molecular Function,metalloendopeptidase activity; GO:0006508,Biological Process,proteolysis;
23122	GO:0004222,Molecular Function,metalloendopeptidase activity; GO:0006508,Biological Process,proteolysis;
34323	GO:0004222,Molecular Function,metalloendopeptidase activity; GO:0006508,Biological Process,proteolysis;
42796	GO:0004222,Molecular Function,metalloendopeptidase activity; GO:0006508,Biological Process,proteolysis;
48758	GO:0004222,Molecular Function,metalloendopeptidase activity; GO:0006508,Biological Process,proteolysis;
63462	GO:0004222,Molecular Function,metalloendopeptidase activity; GO:0006508,Biological Process,proteolysis;
63712	GO:0004222,Molecular Function,metalloendopeptidase activity; GO:0006508,Biological Process,proteolysis;
70894	GO:0004222,Molecular Function,metalloendopeptidase activity; GO:0006508,Biological Process,proteolysis;
70895	GO:0004222,Molecular Function,metalloendopeptidase activity; GO:0006508,Biological Process,proteolysis;
70896	GO:0004222,Molecular Function,metalloendopeptidase activity; GO:0006508,Biological Process,proteolysis;
70897	GO:0004222,Molecular Function,metalloendopeptidase activity; GO:0006508,Biological Process,proteolysis;
70898	GO:0004222,Molecular Function,metalloendopeptidase activity; GO:0006508,Biological Process,proteolysis;
70899	GO:0004222,Molecular Function,metalloendopeptidase activity; GO:0006508,Biological Process,proteolysis;
71178	GO:0004222,Molecular Function,metalloendopeptidase activity; GO:0006508,Biological Process,proteolysis;
71179	GO:0004222,Molecular Function,metalloendopeptidase activity; GO:0006508,Biological Process,proteolysis;
71182	GO:0004222,Molecular Function,metalloendopeptidase activity; GO:0006508,Biological Process,proteolysis;
71186	GO:0004222,Molecular Function,metalloendopeptidase activity; GO:0006508,Biological Process,proteolysis;
71187	GO:0004222,Molecular Function,metalloendopeptidase activity; GO:0006508,Biological Process,proteolysis;
77097	GO:0004222,Molecular Function,metalloendopeptidase activity; GO:0006508,Biological Process,proteolysis;
82215	GO:0004222,Molecular Function,metalloendopeptidase activity; GO:0006508,Biological Process,proteolysis;
19292	GO:0004222,Molecular Function,metalloendopeptidase activity; GO:0006508,Biological Process,proteolysis; GO:0004222,Molecular Function,metalloendopeptidase activity; GO:0006508,Biological Process,proteolysis; GO:0008270,Molecular Function,zinc ion binding; GO:0004222,Molecular Function,metalloendopeptidase activity; GO:0031012,Cellular Component,extracellular matrix;
19454	GO:0004222,Molecular Function,metalloendopeptidase activity; GO:0006508,Biological Process,proteolysis; GO:0004222,Molecular Function,metalloendopeptidase activity; GO:0006508,Biological Process,proteolysis; GO:0008270,Molecular Function,zinc ion binding; GO:0004222,Molecular Function,metalloendopeptidase activity; GO:0031012,Cellular Component,extracellular matrix;
27720	GO:0004222,Molecular Function,metalloendopeptidase activity; GO:0006508,Biological Process,proteolysis; GO:0004222,Molecular Function,metalloendopeptidase activity; GO:0006508,Biological Process,proteolysis; GO:0008270,Molecular Function,zinc ion binding; GO:0004222,Molecular Function,metalloendopeptidase activity; GO:0006508,Biological Process,proteolysis;
54763	GO:0004222,Molecular Function,metalloendopeptidase activity; GO:0006508,Biological Process,proteolysis; GO:0004222,Molecular Function,metalloendopeptidase activity; GO:0006508,Biological Process,proteolysis; GO:0008270,Molecular Function,zinc ion binding; GO:0004222,Molecular Function,metalloendopeptidase activity; GO:0006508,Biological Process,proteolysis;
70783	GO:0004222,Molecular Function,metalloendopeptidase activity; GO:0006508,Biological Process,proteolysis; GO:0004222,Molecular Function,metalloendopeptidase activity; GO:0006508,Biological Process,proteolysis; GO:0008270,Molecular Function,zinc ion binding; GO:0004222,Molecular Function,metalloendopeptidase activity; GO:0031012,Cellular Component,extracellular matrix;
73286	GO:0004222,Molecular Function,metalloendopeptidase activity; GO:0006508,Biological Process,proteolysis; GO:0004222,Molecular Function,metalloendopeptidase activity; GO:0006508,Biological Process,proteolysis; GO:0008270,Molecular Function,zinc ion binding; GO:0004222,Molecular Function,metalloendopeptidase activity; GO:0031012,Cellular Component,extracellular matrix;
19453	GO:0004222,Molecular Function,metalloendopeptidase activity; GO:0006508,Biological Process,proteolysis; GO:0004222,Molecular Function,metalloendopeptidase activity; GO:0031012,Cellular Component,extracellular matrix;
38754	GO:0004222,Molecular Function,metalloendopeptidase activity; GO:0006508,Biological Process,proteolysis; GO:0004222,Molecular Function,metalloendopeptidase activity; GO:0031012,Cellular Component,extracellular matrix;
74095	GO:0004222,Molecular Function,metalloendopeptidase activity; GO:0006508,Biological Process,proteolysis; GO:0005509,Molecular Function,calcium ion binding;
5147	GO:0004222,Molecular Function,metalloendopeptidase activity; GO:0006508,Biological Process,proteolysis; GO:0008270,Molecular Function,zinc ion binding;
24045	GO:0004222,Molecular Function,metalloendopeptidase activity; GO:0006508,Biological Process,proteolysis; GO:0008270,Molecular Function,zinc ion binding;
54827	GO:0004222,Molecular Function,metalloendopeptidase activity; GO:0006508,Biological Process,proteolysis; GO:0008270,Molecular Function,zinc ion binding;
54828	GO:0004222,Molecular Function,metalloendopeptidase activity; GO:0006508,Biological Process,proteolysis; GO:0008270,Molecular Function,zinc ion binding;
78294	GO:0004222,Molecular Function,metalloendopeptidase activity; GO:0006508,Biological Process,proteolysis; GO:0008270,Molecular Function,zinc ion binding;
80934	GO:0004222,Molecular Function,metalloendopeptidase activity; GO:0006508,Biological Process,proteolysis; GO:0008270,Molecular Function,zinc ion binding;
1094	GO:0004222,Molecular Function,metalloendopeptidase activity; GO:0006508,Biological Process,proteolysis; GO:0008270,Molecular Function,zinc ion binding; GO:0031012,Cellular Component,extracellular matrix;
5933	GO:0004222,Molecular Function,metalloendopeptidase activity; GO:0006508,Biological Process,proteolysis; GO:0008270,Molecular Function,zinc ion binding; GO:0031012,Cellular Component,extracellular matrix;
37233	GO:0004222,Molecular Function,metalloendopeptidase activity; GO:0006508,Biological Process,proteolysis; GO:0008270,Molecular Function,zinc ion binding; GO:0031012,Cellular Component,extracellular matrix;
53544	GO:0004222,Molecular Function,metalloendopeptidase activity; GO:0006508,Biological Process,proteolysis; GO:0008270,Molecular Function,zinc ion binding; GO:0031012,Cellular Component,extracellular matrix;
70173	GO:0004222,Molecular Function,metalloendopeptidase activity; GO:0006508,Biological Process,proteolysis; GO:0008270,Molecular Function,zinc ion binding; GO:0031012,Cellular Component,extracellular matrix;
70176	GO:0004222,Molecular Function,metalloendopeptidase activity; GO:0006508,Biological Process,proteolysis; GO:0008270,Molecular Function,zinc ion binding; GO:0031012,Cellular Component,extracellular matrix;
70177	GO:0004222,Molecular Function,metalloendopeptidase activity; GO:0006508,Biological Process,proteolysis; GO:0008270,Molecular Function,zinc ion binding; GO:0031012,Cellular Component,extracellular matrix;
70178	GO:0004222,Molecular Function,metalloendopeptidase activity; GO:0006508,Biological Process,proteolysis; GO:0008270,Molecular Function,zinc ion binding; GO:0031012,Cellular Component,extracellular matrix;
70180	GO:0004222,Molecular Function,metalloendopeptidase activity; GO:0006508,Biological Process,proteolysis; GO:0008270,Molecular Function,zinc ion binding; GO:0031012,Cellular Component,extracellular matrix;
70936	GO:0004222,Molecular Function,metalloendopeptidase activity; GO:0006508,Biological Process,proteolysis; GO:0008270,Molecular Function,zinc ion binding; GO:0031012,Cellular Component,extracellular matrix;
70937	GO:0004222,Molecular Function,metalloendopeptidase activity; GO:0006508,Biological Process,proteolysis; GO:0008270,Molecular Function,zinc ion binding; GO:0031012,Cellular Component,extracellular matrix;
70939	GO:0004222,Molecular Function,metalloendopeptidase activity; GO:0006508,Biological Process,proteolysis; GO:0008270,Molecular Function,zinc ion binding; GO:0031012,Cellular Component,extracellular matrix;
70940	GO:0004222,Molecular Function,metalloendopeptidase activity; GO:0006508,Biological Process,proteolysis; GO:0008270,Molecular Function,zinc ion binding; GO:0031012,Cellular Component,extracellular matrix;
70941	GO:0004222,Molecular Function,metalloendopeptidase activity; GO:0006508,Biological Process,proteolysis; GO:0008270,Molecular Function,zinc ion binding; GO:0031012,Cellular Component,extracellular matrix;
70942	GO:0004222,Molecular Function,metalloendopeptidase activity; GO:0006508,Biological Process,proteolysis; GO:0008270,Molecular Function,zinc ion binding; GO:0031012,Cellular Component,extracellular matrix;
71039	GO:0004222,Molecular Function,metalloendopeptidase activity; GO:0006508,Biological Process,proteolysis; GO:0008270,Molecular Function,zinc ion binding; GO:0031012,Cellular Component,extracellular matrix;
71044	GO:0004222,Molecular Function,metalloendopeptidase activity; GO:0006508,Biological Process,proteolysis; GO:0008270,Molecular Function,zinc ion binding; GO:0031012,Cellular Component,extracellular matrix;
71046	GO:0004222,Molecular Function,metalloendopeptidase activity; GO:0006508,Biological Process,proteolysis; GO:0008270,Molecular Function,zinc ion binding; GO:0031012,Cellular Component,extracellular matrix;
76518	GO:0004222,Molecular Function,metalloendopeptidase activity; GO:0006508,Biological Process,proteolysis; GO:0008270,Molecular Function,zinc ion binding; GO:0031012,Cellular Component,extracellular matrix;
76520	GO:0004222,Molecular Function,metalloendopeptidase activity; GO:0006508,Biological Process,proteolysis; GO:0008270,Molecular Function,zinc ion binding; GO:0031012,Cellular Component,extracellular matrix;
76521	GO:0004222,Molecular Function,metalloendopeptidase activity; GO:0006508,Biological Process,proteolysis; GO:0008270,Molecular Function,zinc ion binding; GO:0031012,Cellular Component,extracellular matrix;
76523	GO:0004222,Molecular Function,metalloendopeptidase activity; GO:0006508,Biological Process,proteolysis; GO:0008270,Molecular Function,zinc ion binding; GO:0031012,Cellular Component,extracellular matrix;
21333	GO:0004222,Molecular Function,metalloendopeptidase activity; GO:0006508,Biological Process,proteolysis; GO:0016020,Cellular Component,membrane;
72177	GO:0004222,Molecular Function,metalloendopeptidase activity; GO:0031012,Cellular Component,extracellular matrix; GO:0008233,Molecular Function,peptidase activity;
1500	GO:0004252,Molecular Function,serine-type endopeptidase activity; GO:0006508,Biological Process,proteolysis;
2434	GO:0004252,Molecular Function,serine-type endopeptidase activity; GO:0006508,Biological Process,proteolysis;
2562	GO:0004252,Molecular Function,serine-type endopeptidase activity; GO:0006508,Biological Process,proteolysis;
8715	GO:0004252,Molecular Function,serine-type endopeptidase activity; GO:0006508,Biological Process,proteolysis;
10847	GO:0004252,Molecular Function,serine-type endopeptidase activity; GO:0006508,Biological Process,proteolysis;
17445	GO:0004252,Molecular Function,serine-type endopeptidase activity; GO:0006508,Biological Process,proteolysis;
18159	GO:0004252,Molecular Function,serine-type endopeptidase activity; GO:0006508,Biological Process,proteolysis;
18161	GO:0004252,Molecular Function,serine-type endopeptidase activity; GO:0006508,Biological Process,proteolysis;
18575	GO:0004252,Molecular Function,serine-type endopeptidase activity; GO:0006508,Biological Process,proteolysis;
19197	GO:0004252,Molecular Function,serine-type endopeptidase activity; GO:0006508,Biological Process,proteolysis;
23046	GO:0004252,Molecular Function,serine-type endopeptidase activity; GO:0006508,Biological Process,proteolysis;
23370	GO:0004252,Molecular Function,serine-type endopeptidase activity; GO:0006508,Biological Process,proteolysis;
24319	GO:0004252,Molecular Function,serine-type endopeptidase activity; GO:0006508,Biological Process,proteolysis;
28789	GO:0004252,Molecular Function,serine-type endopeptidase activity; GO:0006508,Biological Process,proteolysis;
32010	GO:0004252,Molecular Function,serine-type endopeptidase activity; GO:0006508,Biological Process,proteolysis;
32979	GO:0004252,Molecular Function,serine-type endopeptidase activity; GO:0006508,Biological Process,proteolysis;
37126	GO:0004252,Molecular Function,serine-type endopeptidase activity; GO:0006508,Biological Process,proteolysis;
37226	GO:0004252,Molecular Function,serine-type endopeptidase activity; GO:0006508,Biological Process,proteolysis;
37227	GO:0004252,Molecular Function,serine-type endopeptidase activity; GO:0006508,Biological Process,proteolysis;
38042	GO:0004252,Molecular Function,serine-type endopeptidase activity; GO:0006508,Biological Process,proteolysis;
38243	GO:0004252,Molecular Function,serine-type endopeptidase activity; GO:0006508,Biological Process,proteolysis;
41690	GO:0004252,Molecular Function,serine-type endopeptidase activity; GO:0006508,Biological Process,proteolysis;
42862	GO:0004252,Molecular Function,serine-type endopeptidase activity; GO:0006508,Biological Process,proteolysis;
52447	GO:0004252,Molecular Function,serine-type endopeptidase activity; GO:0006508,Biological Process,proteolysis;
52449	GO:0004252,Molecular Function,serine-type endopeptidase activity; GO:0006508,Biological Process,proteolysis;
53167	GO:0004252,Molecular Function,serine-type endopeptidase activity; GO:0006508,Biological Process,proteolysis;
71277	GO:0004252,Molecular Function,serine-type endopeptidase activity; GO:0006508,Biological Process,proteolysis;
73787	GO:0004252,Molecular Function,serine-type endopeptidase activity; GO:0006508,Biological Process,proteolysis;
73788	GO:0004252,Molecular Function,serine-type endopeptidase activity; GO:0006508,Biological Process,proteolysis;
73789	GO:0004252,Molecular Function,serine-type endopeptidase activity; GO:0006508,Biological Process,proteolysis;
73790	GO:0004252,Molecular Function,serine-type endopeptidase activity; GO:0006508,Biological Process,proteolysis;
73791	GO:0004252,Molecular Function,serine-type endopeptidase activity; GO:0006508,Biological Process,proteolysis;
73793	GO:0004252,Molecular Function,serine-type endopeptidase activity; GO:0006508,Biological Process,proteolysis;
73794	GO:0004252,Molecular Function,serine-type endopeptidase activity; GO:0006508,Biological Process,proteolysis;
74130	GO:0004252,Molecular Function,serine-type endopeptidase activity; GO:0006508,Biological Process,proteolysis;
78098	GO:0004252,Molecular Function,serine-type endopeptidase activity; GO:0006508,Biological Process,proteolysis;
80228	GO:0004252,Molecular Function,serine-type endopeptidase activity; GO:0006508,Biological Process,proteolysis;
80443	GO:0004252,Molecular Function,serine-type endopeptidase activity; GO:0006508,Biological Process,proteolysis;
37948	GO:0004252,Molecular Function,serine-type endopeptidase activity; GO:0006508,Biological Process,proteolysis; GO:0004252,Molecular Function,serine-type endopeptidase activity; GO:0006508,Biological Process,proteolysis;
54161	GO:0004252,Molecular Function,serine-type endopeptidase activity; GO:0006508,Biological Process,proteolysis; GO:0004252,Molecular Function,serine-type endopeptidase activity; GO:0006508,Biological Process,proteolysis;
57928	GO:0004252,Molecular Function,serine-type endopeptidase activity; GO:0006508,Biological Process,proteolysis; GO:0004252,Molecular Function,serine-type endopeptidase activity; GO:0006508,Biological Process,proteolysis;
75521	GO:0004252,Molecular Function,serine-type endopeptidase activity; GO:0006508,Biological Process,proteolysis; GO:0004252,Molecular Function,serine-type endopeptidase activity; GO:0006508,Biological Process,proteolysis;
75522	GO:0004252,Molecular Function,serine-type endopeptidase activity; GO:0006508,Biological Process,proteolysis; GO:0004252,Molecular Function,serine-type endopeptidase activity; GO:0006508,Biological Process,proteolysis;
76633	GO:0004252,Molecular Function,serine-type endopeptidase activity; GO:0006508,Biological Process,proteolysis; GO:0004252,Molecular Function,serine-type endopeptidase activity; GO:0006508,Biological Process,proteolysis;
1621	GO:0004252,Molecular Function,serine-type endopeptidase activity; GO:0006508,Biological Process,proteolysis; GO:0005509,Molecular Function,calcium ion binding;
54402	GO:0004252,Molecular Function,serine-type endopeptidase activity; GO:0006508,Biological Process,proteolysis; GO:0005509,Molecular Function,calcium ion binding;
18725	GO:0004252,Molecular Function,serine-type endopeptidase activity; GO:0006508,Biological Process,proteolysis; GO:0005509,Molecular Function,calcium ion binding; GO:0005515,Molecular Function,protein binding;
74259	GO:0004252,Molecular Function,serine-type endopeptidase activity; GO:0006508,Biological Process,proteolysis; GO:0005515,Molecular Function,protein binding;
74263	GO:0004252,Molecular Function,serine-type endopeptidase activity; GO:0006508,Biological Process,proteolysis; GO:0005515,Molecular Function,protein binding;
76553	GO:0004252,Molecular Function,serine-type endopeptidase activity; GO:0006508,Biological Process,proteolysis; GO:0005515,Molecular Function,protein binding;
18532	GO:0004252,Molecular Function,serine-type endopeptidase activity; GO:0006508,Biological Process,proteolysis; GO:0008236,Molecular Function,serine-type peptidase activity;
56771	GO:0004252,Molecular Function,serine-type endopeptidase activity; GO:0016021,Cellular Component,integral to membrane;
3630	GO:0004298,Molecular Function,threonine-type endopeptidase activity; GO:0005839,Cellular Component,proteasome core complex; GO:0051603,Biological Process,proteolysis involved in cellular protein catabolic process;
8774	GO:0004298,Molecular Function,threonine-type endopeptidase activity; GO:0005839,Cellular Component,proteasome core complex; GO:0051603,Biological Process,proteolysis involved in cellular protein catabolic process;
8906	GO:0004298,Molecular Function,threonine-type endopeptidase activity; GO:0005839,Cellular Component,proteasome core complex; GO:0051603,Biological Process,proteolysis involved in cellular protein catabolic process;
11160	GO:0004298,Molecular Function,threonine-type endopeptidase activity; GO:0005839,Cellular Component,proteasome core complex; GO:0051603,Biological Process,proteolysis involved in cellular protein catabolic process;
19811	GO:0004298,Molecular Function,threonine-type endopeptidase activity; GO:0005839,Cellular Component,proteasome core complex; GO:0051603,Biological Process,proteolysis involved in cellular protein catabolic process;
25560	GO:0004298,Molecular Function,threonine-type endopeptidase activity; GO:0005839,Cellular Component,proteasome core complex; GO:0051603,Biological Process,proteolysis involved in cellular protein catabolic process;
28002	GO:0004298,Molecular Function,threonine-type endopeptidase activity; GO:0005839,Cellular Component,proteasome core complex; GO:0051603,Biological Process,proteolysis involved in cellular protein catabolic process;
14160	GO:0004315,Molecular Function,3-oxoacyl-[acyl-carrier-protein] synthase activity; GO:0006633,Biological Process,fatty acid biosynthetic process;
27721	GO:0004315,Molecular Function,3-oxoacyl-[acyl-carrier-protein] synthase activity; GO:0006633,Biological Process,fatty acid biosynthetic process; GO:0008152,Biological Process,metabolic process;
21247	GO:0004325,Molecular Function,ferrochelatase activity; GO:0006783,Biological Process,heme biosynthetic process;
21782	GO:0004329,Molecular Function,formate-tetrahydrofolate ligase activity; GO:0005524,Molecular Function,ATP binding; GO:0009396,Biological Process,folic acid-containing compound biosynthetic process;
57391	GO:0004329,Molecular Function,formate-tetrahydrofolate ligase activity; GO:0005524,Molecular Function,ATP binding; GO:0009396,Biological Process,folic acid-containing compound biosynthetic process;
1414	GO:0004332,Molecular Function,fructose-bisphosphate aldolase activity; GO:0006096,Biological Process,glycolysis;
4000	GO:0004345,Molecular Function,glucose-6-phosphate dehydrogenase activity; GO:0006006,Biological Process,glucose metabolic process; GO:0050661,Molecular Function,NADP binding; GO:0055114,Biological Process,oxidation-reduction process; GO:0004345,Molecular Function,glucose-6-phosphate dehydrogenase activity; GO:0006006,Biological Process,glucose metabolic process; GO:0050661,Molecular Function,NADP…
2109	GO:0004347,Molecular Function,glucose-6-phosphate isomerase activity; GO:0006094,Biological Process,gluconeogenesis; GO:0006096,Biological Process,glycolysis;
21254	GO:0004348,Molecular Function,glucosylceramidase activity; GO:0006665,Biological Process,sphingolipid metabolic process; GO:0016021,Cellular Component,integral to membrane;
52576	GO:0004348,Molecular Function,glucosylceramidase activity; GO:0006665,Biological Process,sphingolipid metabolic process; GO:0016021,Cellular Component,integral to membrane;
2140	GO:0004356,Molecular Function,glutamate-ammonia ligase activity; GO:0006807,Biological Process,nitrogen compound metabolic process;
73200	GO:0004356,Molecular Function,glutamate-ammonia ligase activity; GO:0006807,Biological Process,nitrogen compound metabolic process; GO:0004356,Molecular Function,glutamate-ammonia ligase activity; GO:0006542,Biological Process,glutamine biosynthetic process; GO:0006807,Biological Process,nitrogen compound metabolic process;
73201	GO:0004356,Molecular Function,glutamate-ammonia ligase activity; GO:0006807,Biological Process,nitrogen compound metabolic process; GO:0004356,Molecular Function,glutamate-ammonia ligase activity; GO:0006542,Biological Process,glutamine biosynthetic process; GO:0006807,Biological Process,nitrogen compound metabolic process;
56587	GO:0004357,Molecular Function,glutamate-cysteine ligase activity; GO:0006750,Biological Process,glutathione biosynthetic process;
24570	GO:0004363,Molecular Function,glutathione synthase activity; GO:0005524,Molecular Function,ATP binding; GO:0006750,Biological Process,glutathione biosynthetic process;
43552	GO:0004363,Molecular Function,glutathione synthase activity; GO:0005524,Molecular Function,ATP binding; GO:0006750,Biological Process,glutathione biosynthetic process; GO:0004363,Molecular Function,glutathione synthase activity; GO:0005524,Molecular Function,ATP binding; GO:0006750,Biological Process,glutathione biosynthetic process;
22520	GO:0004372,Molecular Function,glycine hydroxymethyltransferase activity; GO:0006544,Biological Process,glycine metabolic process; GO:0006563,Biological Process,L-serine metabolic process;
54608	GO:0004372,Molecular Function,glycine hydroxymethyltransferase activity; GO:0006544,Biological Process,glycine metabolic process; GO:0006563,Biological Process,L-serine metabolic process;
80689	GO:0004372,Molecular Function,glycine hydroxymethyltransferase activity; GO:0006544,Biological Process,glycine metabolic process; GO:0006563,Biological Process,L-serine metabolic process;
20025	GO:0004373,Molecular Function,glycogen (starch) synthase activity; GO:0005978,Biological Process,glycogen biosynthetic process;
75923	GO:0004375,Molecular Function,glycine dehydrogenase (decarboxylating) activity; GO:0006546,Biological Process,glycine catabolic process; GO:0055114,Biological Process,oxidation-reduction process;
85630	GO:0004375,Molecular Function,glycine dehydrogenase (decarboxylating) activity; GO:0006546,Biological Process,glycine catabolic process; GO:0055114,Biological Process,oxidation-reduction process;
39223	GO:0004379,Molecular Function,glycylpeptide N-tetradecanoyltransferase activity; GO:0004379,Molecular Function,glycylpeptide N-tetradecanoyltransferase activity;
4690	GO:0004392,Molecular Function,heme oxygenase (decyclizing) activity; GO:0006788,Biological Process,heme oxidation; GO:0055114,Biological Process,oxidation-reduction process;
24638	GO:0004402,Molecular Function,histone acetyltransferase activity; GO:0016568,Biological Process,chromatin modification;
76181	GO:0004408,Molecular Function,holocytochrome-c synthase activity; GO:0005739,Cellular Component,mitochondrion;
42306	GO:0004420,Molecular Function,hydroxymethylglutaryl-CoA reductase (NADPH) activity; GO:0015936,Biological Process,coenzyme A metabolic process; GO:0050662,Molecular Function,coenzyme binding; GO:0055114,Biological Process,oxidation-reduction process;
58453	GO:0004420,Molecular Function,hydroxymethylglutaryl-CoA reductase (NADPH) activity; GO:0015936,Biological Process,coenzyme A metabolic process; GO:0050662,Molecular Function,coenzyme binding; GO:0055114,Biological Process,oxidation-reduction process;
21324	GO:0004421,Molecular Function,hydroxymethylglutaryl-CoA synthase activity; GO:0008299,Biological Process,isoprenoid biosynthetic process;
21325	GO:0004421,Molecular Function,hydroxymethylglutaryl-CoA synthase activity; GO:0008299,Biological Process,isoprenoid biosynthetic process;
21326	GO:0004421,Molecular Function,hydroxymethylglutaryl-CoA synthase activity; GO:0008299,Biological Process,isoprenoid biosynthetic process; GO:0004421,Molecular Function,hydroxymethylglutaryl-CoA synthase activity; GO:0008299,Biological Process,isoprenoid biosynthetic process;
29553	GO:0004435,Molecular Function,phosphatidylinositol phospholipase C activity; GO:0006629,Biological Process,lipid metabolic process; GO:0007165,Biological Process,signal transduction; GO:0035556,Biological Process,intracellular signal transduction;
6029	GO:0004435,Molecular Function,phosphatidylinositol phospholipase C activity; GO:0006629,Biological Process,lipid metabolic process; GO:0007165,Biological Process,signal transduction; GO:0035556,Biological Process,intracellular signal transduction; GO:0004435,Molecular Function,phosphatidylinositol phospholipase C activity; GO:0005509,Molecular Function,calcium ion binding; GO:0006629,Biological P…
72534	GO:0004474,Molecular Function,malate synthase activity; GO:0006097,Biological Process,glyoxylate cycle;
72537	GO:0004474,Molecular Function,malate synthase activity; GO:0006097,Biological Process,glyoxylate cycle;
78655	GO:0004476,Molecular Function,mannose-6-phosphate isomerase activity; GO:0005975,Biological Process,carbohydrate metabolic process; GO:0008270,Molecular Function,zinc ion binding;
27227	GO:0004476,Molecular Function,mannose-6-phosphate isomerase activity; GO:0006013,Biological Process,mannose metabolic process;
17475	GO:0004478,Molecular Function,methionine adenosyltransferase activity; GO:0006556,Biological Process,S-adenosylmethionine biosynthetic process; GO:0004478,Molecular Function,methionine adenosyltransferase activity; GO:0006556,Biological Process,S-adenosylmethionine biosynthetic process; GO:0004478,Molecular Function,methionine adenosyltransferase activity; GO:0006556,Biological Process,S-adenosyl…
52458	GO:0004489,Molecular Function,methylenetetrahydrofolate reductase (NADPH) activity; GO:0006555,Biological Process,methionine metabolic process; GO:0055114,Biological Process,oxidation-reduction process;
52459	GO:0004489,Molecular Function,methylenetetrahydrofolate reductase (NADPH) activity; GO:0006555,Biological Process,methionine metabolic process; GO:0055114,Biological Process,oxidation-reduction process;
52460	GO:0004489,Molecular Function,methylenetetrahydrofolate reductase (NADPH) activity; GO:0006555,Biological Process,methionine metabolic process; GO:0055114,Biological Process,oxidation-reduction process;
57992	GO:0004489,Molecular Function,methylenetetrahydrofolate reductase (NADPH) activity; GO:0006555,Biological Process,methionine metabolic process; GO:0055114,Biological Process,oxidation-reduction process;
8144	GO:0004497,Molecular Function,monooxygenase activity; GO:0005507,Molecular Function,copper ion binding; GO:0055114,Biological Process,oxidation-reduction process;
21783	GO:0004497,Molecular Function,monooxygenase activity; GO:0005507,Molecular Function,copper ion binding; GO:0055114,Biological Process,oxidation-reduction process;
76806	GO:0004497,Molecular Function,monooxygenase activity; GO:0005507,Molecular Function,copper ion binding; GO:0055114,Biological Process,oxidation-reduction process;
2935	GO:0004497,Molecular Function,monooxygenase activity; GO:0005507,Molecular Function,copper ion binding; GO:0055114,Biological Process,oxidation-reduction process; GO:0005515,Molecular Function,protein binding;
37274	GO:0004497,Molecular Function,monooxygenase activity; GO:0005507,Molecular Function,copper ion binding; GO:0055114,Biological Process,oxidation-reduction process; GO:0005515,Molecular Function,protein binding;
76805	GO:0004497,Molecular Function,monooxygenase activity; GO:0005507,Molecular Function,copper ion binding; GO:0055114,Biological Process,oxidation-reduction process; GO:0005515,Molecular Function,protein binding;
71336	GO:0004512,Molecular Function,inositol-3-phosphate synthase activity; GO:0006021,Biological Process,inositol biosynthetic process; GO:0008654,Biological Process,phospholipid biosynthetic process;
6318	GO:0004514,Molecular Function,nicotinate-nucleotide diphosphorylase (carboxylating) activity; GO:0009435,Biological Process,NAD biosynthetic process;
21342	GO:0004514,Molecular Function,nicotinate-nucleotide diphosphorylase (carboxylating) activity; GO:0009435,Biological Process,NAD biosynthetic process;
40823	GO:0004514,Molecular Function,nicotinate-nucleotide diphosphorylase (carboxylating) activity; GO:0009435,Biological Process,NAD biosynthetic process;
34117	GO:0004517,Molecular Function,nitric-oxide synthase activity; GO:0006809,Biological Process,nitric oxide biosynthetic process; GO:0055114,Biological Process,oxidation-reduction process; GO:0010181,Molecular Function,FMN binding; GO:0016491,Molecular Function,oxidoreductase activity;
33152	GO:0004518,Molecular Function,nuclease activity;
28324	GO:0004518,Molecular Function,nuclease activity; GO:0006281,Biological Process,DNA repair;
42642	GO:0004518,Molecular Function,nuclease activity; GO:0006281,Biological Process,DNA repair; GO:0004518,Molecular Function,nuclease activity;
23918	GO:0004531,Molecular Function,deoxyribonuclease II activity; GO:0006259,Biological Process,DNA metabolic process;
23351	GO:0004540,Molecular Function,ribonuclease activity; GO:0008033,Biological Process,tRNA processing;
23853	GO:0004540,Molecular Function,ribonuclease activity; GO:0008033,Biological Process,tRNA processing;
1268	GO:0004550,Molecular Function,nucleoside diphosphate kinase activity; GO:0005524,Molecular Function,ATP binding; GO:0006165,Biological Process,nucleoside diphosphate phosphorylation; GO:0006183,Biological Process,GTP biosynthetic process; GO:0006228,Biological Process,UTP biosynthetic process; GO:0006241,Biological Process,CTP biosynthetic process;
20520	GO:0004550,Molecular Function,nucleoside diphosphate kinase activity; GO:0005524,Molecular Function,ATP binding; GO:0006165,Biological Process,nucleoside diphosphate phosphorylation; GO:0006183,Biological Process,GTP biosynthetic process; GO:0006228,Biological Process,UTP biosynthetic process; GO:0006241,Biological Process,CTP biosynthetic process;
35977	GO:0004550,Molecular Function,nucleoside diphosphate kinase activity; GO:0005524,Molecular Function,ATP binding; GO:0006165,Biological Process,nucleoside diphosphate phosphorylation; GO:0006183,Biological Process,GTP biosynthetic process; GO:0006228,Biological Process,UTP biosynthetic process; GO:0006241,Biological Process,CTP biosynthetic process;
52488	GO:0004550,Molecular Function,nucleoside diphosphate kinase activity; GO:0005524,Molecular Function,ATP binding; GO:0006165,Biological Process,nucleoside diphosphate phosphorylation; GO:0006183,Biological Process,GTP biosynthetic process; GO:0006228,Biological Process,UTP biosynthetic process; GO:0006241,Biological Process,CTP biosynthetic process;
57112	GO:0004550,Molecular Function,nucleoside diphosphate kinase activity; GO:0005524,Molecular Function,ATP binding; GO:0006165,Biological Process,nucleoside diphosphate phosphorylation; GO:0006183,Biological Process,GTP biosynthetic process; GO:0006228,Biological Process,UTP biosynthetic process; GO:0006241,Biological Process,CTP biosynthetic process;
69248	GO:0004550,Molecular Function,nucleoside diphosphate kinase activity; GO:0005524,Molecular Function,ATP binding; GO:0006165,Biological Process,nucleoside diphosphate phosphorylation; GO:0006183,Biological Process,GTP biosynthetic process; GO:0006228,Biological Process,UTP biosynthetic process; GO:0006241,Biological Process,CTP biosynthetic process;
19126	GO:0004559,Molecular Function,alpha-mannosidase activity; GO:0005975,Biological Process,carbohydrate metabolic process; GO:0006013,Biological Process,mannose metabolic process; GO:0015923,Molecular Function,mannosidase activity; GO:0008270,Molecular Function,zinc ion binding;
37911	GO:0004559,Molecular Function,alpha-mannosidase activity; GO:0005975,Biological Process,carbohydrate metabolic process; GO:0006013,Biological Process,mannose metabolic process; GO:0015923,Molecular Function,mannosidase activity; GO:0008270,Molecular Function,zinc ion binding;
52878	GO:0004560,Molecular Function,alpha-L-fucosidase activity; GO:0005975,Biological Process,carbohydrate metabolic process;
58318	GO:0004560,Molecular Function,alpha-L-fucosidase activity; GO:0005975,Biological Process,carbohydrate metabolic process;
2060	GO:0004576,Molecular Function,oligosaccharyl transferase activity; GO:0006486,Biological Process,protein glycosylation; GO:0016020,Cellular Component,membrane;
23207	GO:0004576,Molecular Function,oligosaccharyl transferase activity; GO:0006486,Biological Process,protein glycosylation; GO:0016020,Cellular Component,membrane;
19736	GO:0004579,Molecular Function,dolichyl-diphosphooligosaccharide-protein glycotransferase activity; GO:0005783,Cellular Component,endoplasmic reticulum; GO:0006486,Biological Process,protein glycosylation; GO:0016021,Cellular Component,integral to membrane;
1161	GO:0004579,Molecular Function,dolichyl-diphosphooligosaccharide-protein glycotransferase activity; GO:0005789,Cellular Component,endoplasmic reticulum membrane; GO:0008250,Cellular Component,oligosaccharyltransferase complex; GO:0018279,Biological Process,protein N-linked glycosylation via asparagine;
53047	GO:0004579,Molecular Function,dolichyl-diphosphooligosaccharide-protein glycotransferase activity; GO:0005789,Cellular Component,endoplasmic reticulum membrane; GO:0018279,Biological Process,protein N-linked glycosylation via asparagine;
5410	GO:0004579,Molecular Function,dolichyl-diphosphooligosaccharide-protein glycotransferase activity; GO:0008250,Cellular Component,oligosaccharyltransferase complex; GO:0016021,Cellular Component,integral to membrane;
52794	GO:0004601,Molecular Function,peroxidase activity; GO:0006979,Biological Process,response to oxidative stress; GO:0020037,Molecular Function,heme binding; GO:0055114,Biological Process,oxidation-reduction process;
56904	GO:0004601,Molecular Function,peroxidase activity; GO:0006979,Biological Process,response to oxidative stress; GO:0020037,Molecular Function,heme binding; GO:0055114,Biological Process,oxidation-reduction process;
2200	GO:0004602,Molecular Function,glutathione peroxidase activity; GO:0006979,Biological Process,response to oxidative stress; GO:0055114,Biological Process,oxidation-reduction process;
17910	GO:0004602,Molecular Function,glutathione peroxidase activity; GO:0006979,Biological Process,response to oxidative stress; GO:0055114,Biological Process,oxidation-reduction process;
24343	GO:0004602,Molecular Function,glutathione peroxidase activity; GO:0006979,Biological Process,response to oxidative stress; GO:0055114,Biological Process,oxidation-reduction process;
37366	GO:0004602,Molecular Function,glutathione peroxidase activity; GO:0006979,Biological Process,response to oxidative stress; GO:0055114,Biological Process,oxidation-reduction process;
37393	GO:0004602,Molecular Function,glutathione peroxidase activity; GO:0006979,Biological Process,response to oxidative stress; GO:0055114,Biological Process,oxidation-reduction process;
42029	GO:0004602,Molecular Function,glutathione peroxidase activity; GO:0006979,Biological Process,response to oxidative stress; GO:0055114,Biological Process,oxidation-reduction process;
54070	GO:0004602,Molecular Function,glutathione peroxidase activity; GO:0006979,Biological Process,response to oxidative stress; GO:0055114,Biological Process,oxidation-reduction process;
53862	GO:0004611,Molecular Function,phosphoenolpyruvate carboxykinase activity; GO:0005525,Molecular Function,GTP binding; GO:0006094,Biological Process,gluconeogenesis;
72229	GO:0004611,Molecular Function,phosphoenolpyruvate carboxykinase activity; GO:0005525,Molecular Function,GTP binding; GO:0006094,Biological Process,gluconeogenesis;
72231	GO:0004611,Molecular Function,phosphoenolpyruvate carboxykinase activity; GO:0005525,Molecular Function,GTP binding; GO:0006094,Biological Process,gluconeogenesis;
72233	GO:0004611,Molecular Function,phosphoenolpyruvate carboxykinase activity; GO:0005525,Molecular Function,GTP binding; GO:0006094,Biological Process,gluconeogenesis;
72234	GO:0004611,Molecular Function,phosphoenolpyruvate carboxykinase activity; GO:0005525,Molecular Function,GTP binding; GO:0006094,Biological Process,gluconeogenesis;
72236	GO:0004611,Molecular Function,phosphoenolpyruvate carboxykinase activity; GO:0005525,Molecular Function,GTP binding; GO:0006094,Biological Process,gluconeogenesis;
72237	GO:0004611,Molecular Function,phosphoenolpyruvate carboxykinase activity; GO:0005525,Molecular Function,GTP binding; GO:0006094,Biological Process,gluconeogenesis;
72238	GO:0004611,Molecular Function,phosphoenolpyruvate carboxykinase activity; GO:0005525,Molecular Function,GTP binding; GO:0006094,Biological Process,gluconeogenesis;
28082	GO:0004616,Molecular Function,phosphogluconate dehydrogenase (decarboxylating) activity; GO:0006098,Biological Process,pentose-phosphate shunt; GO:0050661,Molecular Function,NADP binding; GO:0055114,Biological Process,oxidation-reduction process; GO:0004616,Molecular Function,phosphogluconate dehydrogenase (decarboxylating) activity; GO:0006098,Biological Process,pentose-phosphate shunt; GO:00551…
4709	GO:0004616,Molecular Function,phosphogluconate dehydrogenase (decarboxylating) activity; GO:0006098,Biological Process,pentose-phosphate shunt; GO:0055114,Biological Process,oxidation-reduction process;
19248	GO:0004616,Molecular Function,phosphogluconate dehydrogenase (decarboxylating) activity; GO:0006098,Biological Process,pentose-phosphate shunt; GO:0055114,Biological Process,oxidation-reduction process;
19838	GO:0004616,Molecular Function,phosphogluconate dehydrogenase (decarboxylating) activity; GO:0006098,Biological Process,pentose-phosphate shunt; GO:0055114,Biological Process,oxidation-reduction process;
16850	GO:0004618,Molecular Function,phosphoglycerate kinase activity; GO:0006096,Biological Process,glycolysis;
16169	GO:0004623,Molecular Function,phospholipase A2 activity; GO:0005509,Molecular Function,calcium ion binding; GO:0005576,Cellular Component,extracellular region; GO:0016042,Biological Process,lipid catabolic process;
28263	GO:0004631,Molecular Function,phosphomevalonate kinase activity; GO:0005737,Cellular Component,cytoplasm; GO:0006695,Biological Process,cholesterol biosynthetic process;
20175	GO:0004649,Molecular Function,poly(ADP-ribose) glycohydrolase activity; GO:0005975,Biological Process,carbohydrate metabolic process;
39685	GO:0004649,Molecular Function,poly(ADP-ribose) glycohydrolase activity; GO:0005975,Biological Process,carbohydrate metabolic process;
7856	GO:0004655,Molecular Function,porphobilinogen synthase activity; GO:0033014,Biological Process,tetrapyrrole biosynthetic process; GO:0046872,Molecular Function,metal ion binding;
38251	GO:0004657,Molecular Function,proline dehydrogenase activity; GO:0006537,Biological Process,glutamate biosynthetic process; GO:0006562,Biological Process,proline catabolic process; GO:0055114,Biological Process,oxidation-reduction process;
78860	GO:0004657,Molecular Function,proline dehydrogenase activity; GO:0006537,Biological Process,glutamate biosynthetic process; GO:0006562,Biological Process,proline catabolic process; GO:0055114,Biological Process,oxidation-reduction process;
25290	GO:0004659,Molecular Function,prenyltransferase activity; GO:0016021,Cellular Component,integral to membrane;
29825	GO:0004659,Molecular Function,prenyltransferase activity; GO:0016021,Cellular Component,integral to membrane;
29879	GO:0004671,Molecular Function,protein C-terminal S-isoprenylcysteine carboxyl O-methyltransferase activity; GO:0006481,Biological Process,C-terminal protein methylation; GO:0016021,Cellular Component,integral to membrane;
1821	GO:0004672,Molecular Function,protein kinase activity; GO:0005524,Molecular Function,ATP binding; GO:0006468,Biological Process,protein phosphorylation;
1829	GO:0004672,Molecular Function,protein kinase activity; GO:0005524,Molecular Function,ATP binding; GO:0006468,Biological Process,protein phosphorylation;
1894	GO:0004672,Molecular Function,protein kinase activity; GO:0005524,Molecular Function,ATP binding; GO:0006468,Biological Process,protein phosphorylation;
1896	GO:0004672,Molecular Function,protein kinase activity; GO:0005524,Molecular Function,ATP binding; GO:0006468,Biological Process,protein phosphorylation;
1995	GO:0004672,Molecular Function,protein kinase activity; GO:0005524,Molecular Function,ATP binding; GO:0006468,Biological Process,protein phosphorylation;
2289	GO:0004672,Molecular Function,protein kinase activity; GO:0005524,Molecular Function,ATP binding; GO:0006468,Biological Process,protein phosphorylation;
2951	GO:0004672,Molecular Function,protein kinase activity; GO:0005524,Molecular Function,ATP binding; GO:0006468,Biological Process,protein phosphorylation;
2976	GO:0004672,Molecular Function,protein kinase activity; GO:0005524,Molecular Function,ATP binding; GO:0006468,Biological Process,protein phosphorylation;
2977	GO:0004672,Molecular Function,protein kinase activity; GO:0005524,Molecular Function,ATP binding; GO:0006468,Biological Process,protein phosphorylation;
3014	GO:0004672,Molecular Function,protein kinase activity; GO:0005524,Molecular Function,ATP binding; GO:0006468,Biological Process,protein phosphorylation;
3273	GO:0004672,Molecular Function,protein kinase activity; GO:0005524,Molecular Function,ATP binding; GO:0006468,Biological Process,protein phosphorylation;
3274	GO:0004672,Molecular Function,protein kinase activity; GO:0005524,Molecular Function,ATP binding; GO:0006468,Biological Process,protein phosphorylation;
3275	GO:0004672,Molecular Function,protein kinase activity; GO:0005524,Molecular Function,ATP binding; GO:0006468,Biological Process,protein phosphorylation;
3400	GO:0004672,Molecular Function,protein kinase activity; GO:0005524,Molecular Function,ATP binding; GO:0006468,Biological Process,protein phosphorylation;
3456	GO:0004672,Molecular Function,protein kinase activity; GO:0005524,Molecular Function,ATP binding; GO:0006468,Biological Process,protein phosphorylation;
4002	GO:0004672,Molecular Function,protein kinase activity; GO:0005524,Molecular Function,ATP binding; GO:0006468,Biological Process,protein phosphorylation;
4003	GO:0004672,Molecular Function,protein kinase activity; GO:0005524,Molecular Function,ATP binding; GO:0006468,Biological Process,protein phosphorylation;
4143	GO:0004672,Molecular Function,protein kinase activity; GO:0005524,Molecular Function,ATP binding; GO:0006468,Biological Process,protein phosphorylation;
4517	GO:0004672,Molecular Function,protein kinase activity; GO:0005524,Molecular Function,ATP binding; GO:0006468,Biological Process,protein phosphorylation;
5532	GO:0004672,Molecular Function,protein kinase activity; GO:0005524,Molecular Function,ATP binding; GO:0006468,Biological Process,protein phosphorylation;
6048	GO:0004672,Molecular Function,protein kinase activity; GO:0005524,Molecular Function,ATP binding; GO:0006468,Biological Process,protein phosphorylation;
7405	GO:0004672,Molecular Function,protein kinase activity; GO:0005524,Molecular Function,ATP binding; GO:0006468,Biological Process,protein phosphorylation;
16639	GO:0004672,Molecular Function,protein kinase activity; GO:0005524,Molecular Function,ATP binding; GO:0006468,Biological Process,protein phosphorylation;
17295	GO:0004672,Molecular Function,protein kinase activity; GO:0005524,Molecular Function,ATP binding; GO:0006468,Biological Process,protein phosphorylation;
17338	GO:0004672,Molecular Function,protein kinase activity; GO:0005524,Molecular Function,ATP binding; GO:0006468,Biological Process,protein phosphorylation;
17494	GO:0004672,Molecular Function,protein kinase activity; GO:0005524,Molecular Function,ATP binding; GO:0006468,Biological Process,protein phosphorylation;
17575	GO:0004672,Molecular Function,protein kinase activity; GO:0005524,Molecular Function,ATP binding; GO:0006468,Biological Process,protein phosphorylation;
17875	GO:0004672,Molecular Function,protein kinase activity; GO:0005524,Molecular Function,ATP binding; GO:0006468,Biological Process,protein phosphorylation;
18235	GO:0004672,Molecular Function,protein kinase activity; GO:0005524,Molecular Function,ATP binding; GO:0006468,Biological Process,protein phosphorylation;
18333	GO:0004672,Molecular Function,protein kinase activity; GO:0005524,Molecular Function,ATP binding; GO:0006468,Biological Process,protein phosphorylation;
18371	GO:0004672,Molecular Function,protein kinase activity; GO:0005524,Molecular Function,ATP binding; GO:0006468,Biological Process,protein phosphorylation;
18616	GO:0004672,Molecular Function,protein kinase activity; GO:0005524,Molecular Function,ATP binding; GO:0006468,Biological Process,protein phosphorylation;
19615	GO:0004672,Molecular Function,protein kinase activity; GO:0005524,Molecular Function,ATP binding; GO:0006468,Biological Process,protein phosphorylation;
19616	GO:0004672,Molecular Function,protein kinase activity; GO:0005524,Molecular Function,ATP binding; GO:0006468,Biological Process,protein phosphorylation;
19617	GO:0004672,Molecular Function,protein kinase activity; GO:0005524,Molecular Function,ATP binding; GO:0006468,Biological Process,protein phosphorylation;
19983	GO:0004672,Molecular Function,protein kinase activity; GO:0005524,Molecular Function,ATP binding; GO:0006468,Biological Process,protein phosphorylation;
20002	GO:0004672,Molecular Function,protein kinase activity; GO:0005524,Molecular Function,ATP binding; GO:0006468,Biological Process,protein phosphorylation;
20011	GO:0004672,Molecular Function,protein kinase activity; GO:0005524,Molecular Function,ATP binding; GO:0006468,Biological Process,protein phosphorylation;
20041	GO:0004672,Molecular Function,protein kinase activity; GO:0005524,Molecular Function,ATP binding; GO:0006468,Biological Process,protein phosphorylation;
20086	GO:0004672,Molecular Function,protein kinase activity; GO:0005524,Molecular Function,ATP binding; GO:0006468,Biological Process,protein phosphorylation;
20853	GO:0004672,Molecular Function,protein kinase activity; GO:0005524,Molecular Function,ATP binding; GO:0006468,Biological Process,protein phosphorylation;
21040	GO:0004672,Molecular Function,protein kinase activity; GO:0005524,Molecular Function,ATP binding; GO:0006468,Biological Process,protein phosphorylation;
21134	GO:0004672,Molecular Function,protein kinase activity; GO:0005524,Molecular Function,ATP binding; GO:0006468,Biological Process,protein phosphorylation;
21344	GO:0004672,Molecular Function,protein kinase activity; GO:0005524,Molecular Function,ATP binding; GO:0006468,Biological Process,protein phosphorylation;
22127	GO:0004672,Molecular Function,protein kinase activity; GO:0005524,Molecular Function,ATP binding; GO:0006468,Biological Process,protein phosphorylation;
22165	GO:0004672,Molecular Function,protein kinase activity; GO:0005524,Molecular Function,ATP binding; GO:0006468,Biological Process,protein phosphorylation;
22206	GO:0004672,Molecular Function,protein kinase activity; GO:0005524,Molecular Function,ATP binding; GO:0006468,Biological Process,protein phosphorylation;
22289	GO:0004672,Molecular Function,protein kinase activity; GO:0005524,Molecular Function,ATP binding; GO:0006468,Biological Process,protein phosphorylation;
22412	GO:0004672,Molecular Function,protein kinase activity; GO:0005524,Molecular Function,ATP binding; GO:0006468,Biological Process,protein phosphorylation;
22518	GO:0004672,Molecular Function,protein kinase activity; GO:0005524,Molecular Function,ATP binding; GO:0006468,Biological Process,protein phosphorylation;
22580	GO:0004672,Molecular Function,protein kinase activity; GO:0005524,Molecular Function,ATP binding; GO:0006468,Biological Process,protein phosphorylation;
22914	GO:0004672,Molecular Function,protein kinase activity; GO:0005524,Molecular Function,ATP binding; GO:0006468,Biological Process,protein phosphorylation;
23895	GO:0004672,Molecular Function,protein kinase activity; GO:0005524,Molecular Function,ATP binding; GO:0006468,Biological Process,protein phosphorylation;
25299	GO:0004672,Molecular Function,protein kinase activity; GO:0005524,Molecular Function,ATP binding; GO:0006468,Biological Process,protein phosphorylation;
25733	GO:0004672,Molecular Function,protein kinase activity; GO:0005524,Molecular Function,ATP binding; GO:0006468,Biological Process,protein phosphorylation;
26354	GO:0004672,Molecular Function,protein kinase activity; GO:0005524,Molecular Function,ATP binding; GO:0006468,Biological Process,protein phosphorylation;
26953	GO:0004672,Molecular Function,protein kinase activity; GO:0005524,Molecular Function,ATP binding; GO:0006468,Biological Process,protein phosphorylation;
27518	GO:0004672,Molecular Function,protein kinase activity; GO:0005524,Molecular Function,ATP binding; GO:0006468,Biological Process,protein phosphorylation;
27870	GO:0004672,Molecular Function,protein kinase activity; GO:0005524,Molecular Function,ATP binding; GO:0006468,Biological Process,protein phosphorylation;
28375	GO:0004672,Molecular Function,protein kinase activity; GO:0005524,Molecular Function,ATP binding; GO:0006468,Biological Process,protein phosphorylation;
28451	GO:0004672,Molecular Function,protein kinase activity; GO:0005524,Molecular Function,ATP binding; GO:0006468,Biological Process,protein phosphorylation;
32876	GO:0004672,Molecular Function,protein kinase activity; GO:0005524,Molecular Function,ATP binding; GO:0006468,Biological Process,protein phosphorylation;
33828	GO:0004672,Molecular Function,protein kinase activity; GO:0005524,Molecular Function,ATP binding; GO:0006468,Biological Process,protein phosphorylation;
36673	GO:0004672,Molecular Function,protein kinase activity; GO:0005524,Molecular Function,ATP binding; GO:0006468,Biological Process,protein phosphorylation;
36674	GO:0004672,Molecular Function,protein kinase activity; GO:0005524,Molecular Function,ATP binding; GO:0006468,Biological Process,protein phosphorylation;
36987	GO:0004672,Molecular Function,protein kinase activity; GO:0005524,Molecular Function,ATP binding; GO:0006468,Biological Process,protein phosphorylation;
37158	GO:0004672,Molecular Function,protein kinase activity; GO:0005524,Molecular Function,ATP binding; GO:0006468,Biological Process,protein phosphorylation;
37160	GO:0004672,Molecular Function,protein kinase activity; GO:0005524,Molecular Function,ATP binding; GO:0006468,Biological Process,protein phosphorylation;
37462	GO:0004672,Molecular Function,protein kinase activity; GO:0005524,Molecular Function,ATP binding; GO:0006468,Biological Process,protein phosphorylation;
37649	GO:0004672,Molecular Function,protein kinase activity; GO:0005524,Molecular Function,ATP binding; GO:0006468,Biological Process,protein phosphorylation;
37650	GO:0004672,Molecular Function,protein kinase activity; GO:0005524,Molecular Function,ATP binding; GO:0006468,Biological Process,protein phosphorylation;
37774	GO:0004672,Molecular Function,protein kinase activity; GO:0005524,Molecular Function,ATP binding; GO:0006468,Biological Process,protein phosphorylation;
38270	GO:0004672,Molecular Function,protein kinase activity; GO:0005524,Molecular Function,ATP binding; GO:0006468,Biological Process,protein phosphorylation;
38390	GO:0004672,Molecular Function,protein kinase activity; GO:0005524,Molecular Function,ATP binding; GO:0006468,Biological Process,protein phosphorylation;
38484	GO:0004672,Molecular Function,protein kinase activity; GO:0005524,Molecular Function,ATP binding; GO:0006468,Biological Process,protein phosphorylation;
38485	GO:0004672,Molecular Function,protein kinase activity; GO:0005524,Molecular Function,ATP binding; GO:0006468,Biological Process,protein phosphorylation;
38486	GO:0004672,Molecular Function,protein kinase activity; GO:0005524,Molecular Function,ATP binding; GO:0006468,Biological Process,protein phosphorylation;
38538	GO:0004672,Molecular Function,protein kinase activity; GO:0005524,Molecular Function,ATP binding; GO:0006468,Biological Process,protein phosphorylation;
39233	GO:0004672,Molecular Function,protein kinase activity; GO:0005524,Molecular Function,ATP binding; GO:0006468,Biological Process,protein phosphorylation;
39748	GO:0004672,Molecular Function,protein kinase activity; GO:0005524,Molecular Function,ATP binding; GO:0006468,Biological Process,protein phosphorylation;
[truncated: 4,843 more rows]

## Sheet: Interproscan Terms
Prot ID	InterProScan terms
3356	IPR000001,Domain,Kringle; IPR001245,Domain,Serine-threonine/tyrosine-protein kinase catalytic domain; IPR013098,Domain,Immunoglobulin I-set; IPR020067,Domain,Frizzled domain;
20673	IPR000001,Domain,Kringle; IPR001245,Domain,Serine-threonine/tyrosine-protein kinase catalytic domain; IPR013098,Domain,Immunoglobulin I-set; IPR020067,Domain,Frizzled domain;
59412	IPR000001,Domain,Kringle; IPR001245,Domain,Serine-threonine/tyrosine-protein kinase catalytic domain; IPR013098,Domain,Immunoglobulin I-set; IPR020067,Domain,Frizzled domain;
25810	IPR000007,Domain,Tubby, C-terminal;
47500	IPR000007,Domain,Tubby, C-terminal;
5316	IPR000008,Domain,C2 calcium-dependent membrane targeting;
7121	IPR000008,Domain,C2 calcium-dependent membrane targeting;
7584	IPR000008,Domain,C2 calcium-dependent membrane targeting;
10517	IPR000008,Domain,C2 calcium-dependent membrane targeting;
18632	IPR000008,Domain,C2 calcium-dependent membrane targeting;
19567	IPR000008,Domain,C2 calcium-dependent membrane targeting;
22836	IPR000008,Domain,C2 calcium-dependent membrane targeting;
26156	IPR000008,Domain,C2 calcium-dependent membrane targeting;
30749	IPR000008,Domain,C2 calcium-dependent membrane targeting;
34847	IPR000008,Domain,C2 calcium-dependent membrane targeting;
43317	IPR000008,Domain,C2 calcium-dependent membrane targeting;
46385	IPR000008,Domain,C2 calcium-dependent membrane targeting;
52377	IPR000008,Domain,C2 calcium-dependent membrane targeting;
55432	IPR000008,Domain,C2 calcium-dependent membrane targeting;
57017	IPR000008,Domain,C2 calcium-dependent membrane targeting;
58598	IPR000008,Domain,C2 calcium-dependent membrane targeting;
58744	IPR000008,Domain,C2 calcium-dependent membrane targeting;
59961	IPR000008,Domain,C2 calcium-dependent membrane targeting;
59962	IPR000008,Domain,C2 calcium-dependent membrane targeting;
75343	IPR000008,Domain,C2 calcium-dependent membrane targeting;
78109	IPR000008,Domain,C2 calcium-dependent membrane targeting;
78110	IPR000008,Domain,C2 calcium-dependent membrane targeting;
83282	IPR000008,Domain,C2 calcium-dependent membrane targeting;
83501	IPR000008,Domain,C2 calcium-dependent membrane targeting;
71465	IPR000008,Domain,C2 calcium-dependent membrane targeting; IPR000198,Domain,Rho GTPase-activating protein domain; IPR000219,Domain,Dbl homology (DH) domain;
71466	IPR000008,Domain,C2 calcium-dependent membrane targeting; IPR000198,Domain,Rho GTPase-activating protein domain; IPR000219,Domain,Dbl homology (DH) domain;
71463	IPR000008,Domain,C2 calcium-dependent membrane targeting; IPR000219,Domain,Dbl homology (DH) domain;
24046	IPR000008,Domain,C2 calcium-dependent membrane targeting; IPR000219,Domain,Dbl homology (DH) domain; IPR001849,Domain,Pleckstrin homology domain;
38298	IPR000008,Domain,C2 calcium-dependent membrane targeting; IPR000569,Domain,HECT; IPR001202,Domain,WW domain;
52780	IPR000008,Domain,C2 calcium-dependent membrane targeting; IPR000569,Domain,HECT; IPR001202,Domain,WW domain;
77479	IPR000008,Domain,C2 calcium-dependent membrane targeting; IPR000569,Domain,HECT; IPR001202,Domain,WW domain;
75494	IPR000008,Domain,C2 calcium-dependent membrane targeting; IPR000719,Domain,Protein kinase, catalytic domain; IPR002219,Domain,Protein kinase C-like, phorbol ester/diacylglycerol binding; IPR017892,Domain,Protein kinase, C-terminal;
17936	IPR000008,Domain,C2 calcium-dependent membrane targeting; IPR000719,Domain,Protein kinase, catalytic domain; IPR017892,Domain,Protein kinase, C-terminal;
18469	IPR000008,Domain,C2 calcium-dependent membrane targeting; IPR000909,Domain,Phospholipase C, phosphatidylinositol-specific , X domain; IPR000980,Domain,SH2 domain; IPR001452,Domain,Src homology-3 domain; IPR001711,Domain,Phospholipase C, phosphatidylinositol-specific, Y domain; IPR015359,Domain,Phospholipase C, phosphoinositol-specific, EF-hand-like;
20817	IPR000008,Domain,C2 calcium-dependent membrane targeting; IPR000909,Domain,Phospholipase C, phosphatidylinositol-specific , X domain; IPR001711,Domain,Phospholipase C, phosphatidylinositol-specific, Y domain; IPR015359,Domain,Phospholipase C, phosphoinositol-specific, EF-hand-like;
56806	IPR000008,Domain,C2 calcium-dependent membrane targeting; IPR000980,Domain,SH2 domain; IPR001452,Domain,Src homology-3 domain; IPR001849,Domain,Pleckstrin homology domain; IPR001936,Domain,Ras GTPase-activating protein;
20929	IPR000008,Domain,C2 calcium-dependent membrane targeting; IPR001300,Domain,Peptidase C2, calpain, catalytic domain; IPR022682,Domain,Peptidase C2, calpain, large subunit, domain III;
44608	IPR000008,Domain,C2 calcium-dependent membrane targeting; IPR001936,Domain,Ras GTPase-activating protein;
53321	IPR000008,Domain,C2 calcium-dependent membrane targeting; IPR002219,Domain,Protein kinase C-like, phorbol ester/diacylglycerol binding; IPR010439,Domain,Calcium-dependent secretion activator; IPR019558,Domain,Mammalian uncoordinated homology 13, subgroup, domain 2;
21547	IPR000008,Domain,C2 calcium-dependent membrane targeting; IPR002909,Domain,Cell surface receptor IPT/TIG; IPR019018,Domain,Rab-binding domain FIP-RBD;
21549	IPR000008,Domain,C2 calcium-dependent membrane targeting; IPR002909,Domain,Cell surface receptor IPT/TIG; IPR019018,Domain,Rab-binding domain FIP-RBD;
19770	IPR000008,Domain,C2 calcium-dependent membrane targeting; IPR003315,Domain,Rabphilin-3A effector, zinc-binding;
26082	IPR000008,Domain,C2 calcium-dependent membrane targeting; IPR003315,Domain,Rabphilin-3A effector, zinc-binding;
2479	IPR000008,Domain,C2 calcium-dependent membrane targeting; IPR003892,Domain,Ubiquitin system component Cue;
1052	IPR000008,Domain,C2 calcium-dependent membrane targeting; IPR010734,Domain,Copine;
5789	IPR000008,Domain,C2 calcium-dependent membrane targeting; IPR010734,Domain,Copine;
27199	IPR000008,Domain,C2 calcium-dependent membrane targeting; IPR010734,Domain,Copine;
40520	IPR000008,Domain,C2 calcium-dependent membrane targeting; IPR010734,Domain,Copine;
40522	IPR000008,Domain,C2 calcium-dependent membrane targeting; IPR010734,Domain,Copine;
58069	IPR000008,Domain,C2 calcium-dependent membrane targeting; IPR010734,Domain,Copine;
85115	IPR000008,Domain,C2 calcium-dependent membrane targeting; IPR010734,Domain,Copine;
75345	IPR000008,Domain,C2 calcium-dependent membrane targeting; IPR012560,Domain,Ferlin A-domain; IPR012561,Domain,Ferlin B-domain; IPR012968,Domain,FerIin domain;
22777	IPR000008,Domain,C2 calcium-dependent membrane targeting; IPR012561,Domain,Ferlin B-domain; IPR012968,Domain,FerIin domain;
56414	IPR000008,Domain,C2 calcium-dependent membrane targeting; IPR019558,Domain,Mammalian uncoordinated homology 13, subgroup, domain 2;
57866	IPR000008,Domain,C2 calcium-dependent membrane targeting; IPR021656,Family,Protein of unknown function DUF3250;
18094	IPR000010,Domain,Proteinase inhibitor I25, cystatin;
48771	IPR000010,Domain,Proteinase inhibitor I25, cystatin;
74482	IPR000010,Domain,Proteinase inhibitor I25, cystatin;
74742	IPR000010,Domain,Proteinase inhibitor I25, cystatin;
74743	IPR000010,Domain,Proteinase inhibitor I25, cystatin;
88172	IPR000010,Domain,Proteinase inhibitor I25, cystatin;
14999	IPR000022,Domain,Carboxyl transferase;
20874	IPR000022,Domain,Carboxyl transferase;
30565	IPR000022,Domain,Carboxyl transferase;
31953	IPR000022,Domain,Carboxyl transferase;
56272	IPR000022,Domain,Carboxyl transferase;
60120	IPR000022,Domain,Carboxyl transferase; IPR013537,Domain,Acetyl-CoA carboxylase, central domain;
2895	IPR000023,Domain,Phosphofructokinase domain;
2896	IPR000023,Domain,Phosphofructokinase domain;
71820	IPR000031,Domain,N5-carboxyaminoimidazole ribonucleotide mutase PurE domain; IPR001636,Family,SAICAR synthetase;
11690	IPR000033,Repeat,LDLR class B repeat; IPR001881,Domain,EGF-like calcium-binding; IPR002172,Repeat,Low-density lipoprotein (LDL) receptor class A repeat;
72181	IPR000033,Repeat,LDLR class B repeat; IPR001881,Domain,EGF-like calcium-binding; IPR002172,Repeat,Low-density lipoprotein (LDL) receptor class A repeat;
3714	IPR000033,Repeat,LDLR class B repeat; IPR002172,Repeat,Low-density lipoprotein (LDL) receptor class A repeat;
19085	IPR000033,Repeat,LDLR class B repeat; IPR002172,Repeat,Low-density lipoprotein (LDL) receptor class A repeat;
75514	IPR000033,Repeat,LDLR class B repeat; IPR002172,Repeat,Low-density lipoprotein (LDL) receptor class A repeat;
2598	IPR000033,Repeat,LDLR class B repeat; IPR002172,Repeat,Low-density lipoprotein (LDL) receptor class A repeat; IPR003961,Domain,Fibronectin, type III;
71536	IPR000033,Repeat,LDLR class B repeat; IPR002172,Repeat,Low-density lipoprotein (LDL) receptor class A repeat; IPR026823,Domain,Complement Clr-like EGF domain;
72928	IPR000033,Repeat,LDLR class B repeat; IPR002172,Repeat,Low-density lipoprotein (LDL) receptor class A repeat; IPR026823,Domain,Complement Clr-like EGF domain;
18598	IPR000034,Domain,Laminin B type IV; IPR001791,Domain,Laminin G domain; IPR002049,Domain,EGF-like, laminin; IPR010307,Domain,Laminin II;
37731	IPR000034,Domain,Laminin B type IV; IPR002049,Domain,EGF-like, laminin; IPR008211,Domain,Laminin, N-terminal;
22361	IPR000034,Domain,Laminin B type IV; IPR002049,Domain,EGF-like, laminin; IPR013098,Domain,Immunoglobulin I-set; noIPR,unintegrated,unintegrated;
22954	IPR000034,Domain,Laminin B type IV; IPR002049,Domain,EGF-like, laminin; noIPR,unintegrated,unintegrated;
2256	IPR000038,Family,Cell division protein GTP binding;
2257	IPR000038,Family,Cell division protein GTP binding;
3090	IPR000038,Family,Cell division protein GTP binding;
16815	IPR000038,Family,Cell division protein GTP binding;
40644	IPR000038,Family,Cell division protein GTP binding;
78385	IPR000038,Family,Cell division protein GTP binding;
79591	IPR000038,Family,Cell division protein GTP binding;
80551	IPR000038,Family,Cell division protein GTP binding;
1214	IPR000043,Family,Adenosylhomocysteinase; IPR015878,Domain,S-adenosyl-L-homocysteine hydrolase, NAD binding domain;
1215	IPR000043,Family,Adenosylhomocysteinase; IPR015878,Domain,S-adenosyl-L-homocysteine hydrolase, NAD binding domain;
75709	IPR000043,Family,Adenosylhomocysteinase; IPR015878,Domain,S-adenosyl-L-homocysteine hydrolase, NAD binding domain;
20070	IPR000048,Binding_site,IQ motif, EF-hand binding site;
27007	IPR000048,Binding_site,IQ motif, EF-hand binding site;
58067	IPR000048,Binding_site,IQ motif, EF-hand binding site;
65993	IPR000048,Binding_site,IQ motif, EF-hand binding site;
72682	IPR000048,Binding_site,IQ motif, EF-hand binding site;
76765	IPR000048,Binding_site,IQ motif, EF-hand binding site;
71432	IPR000048,Binding_site,IQ motif, EF-hand binding site; IPR000159,Domain,Ras-association; IPR000198,Domain,Rho GTPase-activating protein domain; IPR001609,Domain,Myosin head, motor domain;
70510	IPR000048,Binding_site,IQ motif, EF-hand binding site; IPR000593,Domain,RasGAP protein, C-terminal; IPR001715,Domain,Calponin homology domain; IPR001936,Domain,Ras GTPase-activating protein;
70511	IPR000048,Binding_site,IQ motif, EF-hand binding site; IPR000593,Domain,RasGAP protein, C-terminal; IPR001715,Domain,Calponin homology domain; IPR001936,Domain,Ras GTPase-activating protein;
22328	IPR000048,Binding_site,IQ motif, EF-hand binding site; IPR000719,Domain,Protein kinase, catalytic domain; IPR001609,Domain,Myosin head, motor domain;
20080	IPR000048,Binding_site,IQ motif, EF-hand binding site; IPR000857,Domain,MyTH4 domain; IPR001609,Domain,Myosin head, motor domain; IPR001849,Domain,Pleckstrin homology domain; IPR019748,Domain,FERM central domain;
44880	IPR000048,Binding_site,IQ motif, EF-hand binding site; IPR001609,Domain,Myosin head, motor domain; IPR010926,Domain,Myosin tail 2;
72683	IPR000048,Binding_site,IQ motif, EF-hand binding site; IPR003117,Domain,cAMP-dependent protein kinase, regulatory subunit, type I/II alpha/beta;
71620	IPR000048,Binding_site,IQ motif, EF-hand binding site; IPR015649,Family,Schwannomin interacting protein 1;
71621	IPR000048,Binding_site,IQ motif, EF-hand binding site; IPR015649,Family,Schwannomin interacting protein 1;
71622	IPR000048,Binding_site,IQ motif, EF-hand binding site; IPR015649,Family,Schwannomin interacting protein 1;
71623	IPR000048,Binding_site,IQ motif, EF-hand binding site; IPR015649,Family,Schwannomin interacting protein 1;
71624	IPR000048,Binding_site,IQ motif, EF-hand binding site; IPR015649,Family,Schwannomin interacting protein 1;
30984	IPR000048,Binding_site,IQ motif, EF-hand binding site; IPR020683,Domain,Ankyrin repeat-containing domain;
53010	IPR000054,Family,Ribosomal protein L31e;
21362	IPR000056,Family,Ribulose-phosphate 3-epimerase-like;
24087	IPR000056,Family,Ribulose-phosphate 3-epimerase-like;
40850	IPR000056,Family,Ribulose-phosphate 3-epimerase-like;
20126	IPR000058,Domain,Zinc finger, AN1-type;
28252	IPR000058,Domain,Zinc finger, AN1-type;
47844	IPR000058,Domain,Zinc finger, AN1-type;
20733	IPR000058,Domain,Zinc finger, AN1-type; IPR000626,Domain,Ubiquitin;
37018	IPR000058,Domain,Zinc finger, AN1-type; IPR002653,Domain,Zinc finger, A20-type;
37019	IPR000058,Domain,Zinc finger, AN1-type; IPR002653,Domain,Zinc finger, A20-type;
37020	IPR000058,Domain,Zinc finger, AN1-type; IPR002653,Domain,Zinc finger, A20-type;
35185	IPR000060,Family,BCCT transporter family;
10446	IPR000061,Domain,SWAP/Surp;
40935	IPR000061,Domain,SWAP/Surp;
64431	IPR000061,Domain,SWAP/Surp;
18953	IPR000061,Domain,SWAP/Surp; IPR000467,Domain,G-patch domain;
54518	IPR000061,Domain,SWAP/Surp; IPR000467,Domain,G-patch domain; IPR006903,Domain,RNA polymerase II-binding domain;
74557	IPR000061,Domain,SWAP/Surp; IPR000504,Domain,RNA recognition motif domain; IPR013170,Domain,mRNA splicing factor, Cwf21;
55260	IPR000061,Domain,SWAP/Surp; IPR000626,Domain,Ubiquitin; IPR022030,Family,Pre-mRNA splicing factor PRP21-like protein;
74311	IPR000072,Domain,Platelet-derived growth factor (PDGF); IPR004153,Repeat,CXCXC repeat;
34512	IPR000073,Domain,Alpha/beta hydrolase fold-1;
19529	IPR000073,Domain,Alpha/beta hydrolase fold-1; IPR006693,Domain,Partial AB-hydrolase lipase domain;
20442	IPR000073,Domain,Alpha/beta hydrolase fold-1; IPR006693,Domain,Partial AB-hydrolase lipase domain;
37989	IPR000073,Domain,Alpha/beta hydrolase fold-1; IPR006693,Domain,Partial AB-hydrolase lipase domain;
52524	IPR000073,Domain,Alpha/beta hydrolase fold-1; IPR006693,Domain,Partial AB-hydrolase lipase domain;
70609	IPR000073,Domain,Alpha/beta hydrolase fold-1; IPR006693,Domain,Partial AB-hydrolase lipase domain;
74741	IPR000077,Family,Ribosomal protein L39e;
27776	IPR000082,Domain,SEA;
68543	IPR000082,Domain,SEA;
38819	IPR000082,Domain,SEA; IPR000203,Domain,GPS domain; IPR000832,Family,GPCR, family 2, secretin-like;
4280	IPR000082,Domain,SEA; IPR000421,Domain,Coagulation factor 5/8 C-terminal type domain;
19395	IPR000082,Domain,SEA; IPR000421,Domain,Coagulation factor 5/8 C-terminal type domain; IPR001304,Domain,C-type lectin;
24335	IPR000082,Domain,SEA; IPR000742,Domain,Epidermal growth factor-like domain; IPR001881,Domain,EGF-like calcium-binding;
3495	IPR000082,Domain,SEA; IPR000742,Domain,Epidermal growth factor-like domain; IPR003410,Domain,Hyalin; IPR011641,Domain,Tyrosine-protein kinase ephrin type A/B receptor-like; noIPR,unintegrated,unintegrated;
75857	IPR000082,Domain,SEA; IPR000742,Domain,Epidermal growth factor-like domain; IPR003410,Domain,Hyalin; IPR011641,Domain,Tyrosine-protein kinase ephrin type A/B receptor-like; noIPR,unintegrated,unintegrated;
59282	IPR000082,Domain,SEA; IPR000742,Domain,Epidermal growth factor-like domain; IPR011641,Domain,Tyrosine-protein kinase ephrin type A/B receptor-like; IPR013032,Conserved_site,EGF-like, conserved site;
53384	IPR000082,Domain,SEA; IPR000884,Repeat,Thrombospondin, type 1 repeat; IPR001881,Domain,EGF-like calcium-binding; IPR003961,Domain,Fibronectin, type III; IPR013099,Domain,Ion transport 2; IPR024731,Domain,EGF domain, merozoite surface protein 1-like;
24681	IPR000082,Domain,SEA; IPR024731,Domain,EGF domain, merozoite surface protein 1-like;
26263	IPR000086,Domain,NUDIX hydrolase domain;
26436	IPR000086,Domain,NUDIX hydrolase domain;
30769	IPR000086,Domain,NUDIX hydrolase domain;
31797	IPR000086,Domain,NUDIX hydrolase domain;
32894	IPR000086,Domain,NUDIX hydrolase domain;
42243	IPR000086,Domain,NUDIX hydrolase domain;
44148	IPR000086,Domain,NUDIX hydrolase domain;
56838	IPR000086,Domain,NUDIX hydrolase domain;
65793	IPR000086,Domain,NUDIX hydrolase domain;
73579	IPR000086,Domain,NUDIX hydrolase domain;
81610	IPR000086,Domain,NUDIX hydrolase domain;
25258	IPR000086,Domain,NUDIX hydrolase domain; IPR015375,Domain,NADH pyrophosphatase-like, N-terminal; IPR015376,Domain,Zinc ribbon, NADH pyrophosphatase;
18813	IPR000089,Domain,Biotin/lipoyl attachment; IPR000891,Domain,Pyruvate carboxyltransferase; IPR003379,Domain,Carboxylase, conserved domain; IPR005479,Domain,Carbamoyl-phosphate synthetase large subunit-like, ATP-binding domain; IPR005481,Domain,Carbamoyl-phosphate synthase, large subunit, N-terminal; IPR005482,Domain,Biotin carboxylase, C-terminal;
2356	IPR000089,Domain,Biotin/lipoyl attachment; IPR001078,Domain,2-oxoacid dehydrogenase acyltransferase, catalytic domain;
3083	IPR000089,Domain,Biotin/lipoyl attachment; IPR001078,Domain,2-oxoacid dehydrogenase acyltransferase, catalytic domain; IPR004167,Domain,E3 binding;
18346	IPR000089,Domain,Biotin/lipoyl attachment; IPR001078,Domain,2-oxoacid dehydrogenase acyltransferase, catalytic domain; IPR004167,Domain,E3 binding;
42097	IPR000089,Domain,Biotin/lipoyl attachment; IPR005479,Domain,Carbamoyl-phosphate synthetase large subunit-like, ATP-binding domain; IPR005481,Domain,Carbamoyl-phosphate synthase, large subunit, N-terminal; IPR005482,Domain,Biotin carboxylase, C-terminal;
21986	IPR000089,Domain,Biotin/lipoyl attachment; IPR005482,Domain,Biotin carboxylase, C-terminal;
22608	IPR000089,Domain,Biotin/lipoyl attachment; IPR005482,Domain,Biotin carboxylase, C-terminal;
31739	IPR000089,Domain,Biotin/lipoyl attachment; IPR013537,Domain,Acetyl-CoA carboxylase, central domain;
3779	IPR000092,Family,Polyprenyl synthetase;
18793	IPR000092,Family,Polyprenyl synthetase;
24049	IPR000095,Domain,PAK-box/P21-Rho-binding;
27970	IPR000095,Domain,PAK-box/P21-Rho-binding;
38941	IPR000095,Domain,PAK-box/P21-Rho-binding; IPR000697,Domain,EVH1; IPR003124,Domain,WH2 domain;
37651	IPR000095,Domain,PAK-box/P21-Rho-binding; IPR000719,Domain,Protein kinase, catalytic domain;
10466	IPR000101,Family,Gamma-glutamyltranspeptidase;
19338	IPR000101,Family,Gamma-glutamyltranspeptidase;
25153	IPR000101,Family,Gamma-glutamyltranspeptidase;
28647	IPR000101,Family,Gamma-glutamyltranspeptidase;
43618	IPR000101,Family,Gamma-glutamyltranspeptidase;
44945	IPR000101,Family,Gamma-glutamyltranspeptidase;
54145	IPR000101,Family,Gamma-glutamyltranspeptidase;
54146	IPR000101,Family,Gamma-glutamyltranspeptidase;
54147	IPR000101,Family,Gamma-glutamyltranspeptidase;
55027	IPR000101,Family,Gamma-glutamyltranspeptidase;
56204	IPR000101,Family,Gamma-glutamyltranspeptidase;
65822	IPR000101,Family,Gamma-glutamyltranspeptidase;
18285	IPR000109,Family,Proton-dependent oligopeptide transporter family;
21392	IPR000109,Family,Proton-dependent oligopeptide transporter family;
21393	IPR000109,Family,Proton-dependent oligopeptide transporter family;
23089	IPR000109,Family,Proton-dependent oligopeptide transporter family;
36200	IPR000109,Family,Proton-dependent oligopeptide transporter family;
36202	IPR000109,Family,Proton-dependent oligopeptide transporter family;
63195	IPR000111,Family,Glycoside hydrolase, clan GH-D;
79130	IPR000118,Domain,Granulin;
27534	IPR000120,Family,Amidase;
6072	IPR000127,Repeat,Ubiquitin-activating enzyme repeat; IPR000594,Domain,UBA/THIF-type NAD/FAD binding fold; IPR014929,Domain,E2 binding; IPR019572,Domain,Ubiquitin-activating enzyme;
22867	IPR000127,Repeat,Ubiquitin-activating enzyme repeat; IPR018965,Domain,Ubiquitin-activating enzyme e1, C-terminal;
43567	IPR000127,Repeat,Ubiquitin-activating enzyme repeat; IPR018965,Domain,Ubiquitin-activating enzyme e1, C-terminal;
2687	IPR000131,Family,ATPase, F1 complex, gamma subunit;
37359	IPR000131,Family,ATPase, F1 complex, gamma subunit;
5188	IPR000133,Family,ER lumen protein retaining receptor;
17487	IPR000146,Family,Fructose-1,6-bisphosphatase class 1/Sedoheputulose-1,7-bisphosphatase;
17488	IPR000146,Family,Fructose-1,6-bisphosphatase class 1/Sedoheputulose-1,7-bisphosphatase;
7997	IPR000156,Domain,Ran binding domain;
22523	IPR000156,Domain,Ran binding domain;
36100	IPR000156,Domain,Ran binding domain;
36788	IPR000156,Domain,Ran binding domain; IPR001876,Domain,Zinc finger, RanBP2-type;
38458	IPR000157,Domain,Toll/interleukin-1 receptor homology (TIR) domain; IPR000488,Domain,Death domain;
19709	IPR000157,Domain,Toll/interleukin-1 receptor homology (TIR) domain; noIPR,unintegrated,unintegrated;
28860	IPR000159,Domain,Ras-association;
38515	IPR000159,Domain,Ras-association;
38516	IPR000159,Domain,Ras-association;
18365	IPR000159,Domain,Ras-association; IPR000198,Domain,Rho GTPase-activating protein domain;
39797	IPR000159,Domain,Ras-association; IPR000198,Domain,Rho GTPase-activating protein domain;
36226	IPR000159,Domain,Ras-association; IPR000651,Domain,Ras-like guanine nucleotide exchange factor, N-terminal; IPR001478,Domain,PDZ domain; IPR001895,Domain,Guanine-nucleotide dissociation stimulator CDC25;
52543	IPR000159,Domain,Ras-association; IPR000651,Domain,Ras-like guanine nucleotide exchange factor, N-terminal; IPR001478,Domain,PDZ domain; IPR001895,Domain,Guanine-nucleotide dissociation stimulator CDC25;
75307	IPR000159,Domain,Ras-association; IPR000651,Domain,Ras-like guanine nucleotide exchange factor, N-terminal; IPR001478,Domain,PDZ domain; IPR001895,Domain,Guanine-nucleotide dissociation stimulator CDC25;
56366	IPR000159,Domain,Ras-association; IPR000651,Domain,Ras-like guanine nucleotide exchange factor, N-terminal; IPR001895,Domain,Guanine-nucleotide dissociation stimulator CDC25;
58529	IPR000159,Domain,Ras-association; IPR000756,Domain,Diacylglycerol kinase, accessory domain; IPR001206,Domain,Diacylglycerol kinase, catalytic domain; IPR002219,Domain,Protein kinase C-like, phorbol ester/diacylglycerol binding;
61270	IPR000159,Domain,Ras-association; IPR001478,Domain,PDZ domain; IPR001683,Domain,Phox homologous domain;
52611	IPR000159,Domain,Ras-association; IPR001478,Domain,PDZ domain; IPR018444,Domain,Dil domain;
2707	IPR000159,Domain,Ras-association; IPR001849,Domain,Pleckstrin homology domain;
2708	IPR000159,Domain,Ras-association; IPR001849,Domain,Pleckstrin homology domain;
71570	IPR000159,Domain,Ras-association; IPR001849,Domain,Pleckstrin homology domain;
8527	IPR000159,Domain,Ras-association; IPR002219,Domain,Protein kinase C-like, phorbol ester/diacylglycerol binding;
59409	IPR000159,Domain,Ras-association; IPR018444,Domain,Dil domain;
39064	IPR000172,Domain,Glucose-methanol-choline oxidoreductase, N-terminal; IPR003953,Domain,FAD binding domain; IPR007867,Domain,Glucose-methanol-choline oxidoreductase, C-terminal; IPR024654,Domain,Calcineurin-like phosphoesterase superfamily domain;
2857	IPR000172,Domain,Glucose-methanol-choline oxidoreductase, N-terminal; IPR007867,Domain,Glucose-methanol-choline oxidoreductase, C-terminal;
76730	IPR000172,Domain,Glucose-methanol-choline oxidoreductase, N-terminal; IPR007867,Domain,Glucose-methanol-choline oxidoreductase, C-terminal;
1701	IPR000175,Family,Sodium:neurotransmitter symporter;
1702	IPR000175,Family,Sodium:neurotransmitter symporter;
2737	IPR000175,Family,Sodium:neurotransmitter symporter;
11984	IPR000175,Family,Sodium:neurotransmitter symporter;
11985	IPR000175,Family,Sodium:neurotransmitter symporter;
18278	IPR000175,Family,Sodium:neurotransmitter symporter;
27046	IPR000175,Family,Sodium:neurotransmitter symporter;
36518	IPR000175,Family,Sodium:neurotransmitter symporter;
37721	IPR000175,Family,Sodium:neurotransmitter symporter;
39240	IPR000175,Family,Sodium:neurotransmitter symporter;
40117	IPR000175,Family,Sodium:neurotransmitter symporter;
44087	IPR000175,Family,Sodium:neurotransmitter symporter;
56295	IPR000175,Family,Sodium:neurotransmitter symporter;
71439	IPR000175,Family,Sodium:neurotransmitter symporter;
71440	IPR000175,Family,Sodium:neurotransmitter symporter;
71441	IPR000175,Family,Sodium:neurotransmitter symporter;
71442	IPR000175,Family,Sodium:neurotransmitter symporter;
71443	IPR000175,Family,Sodium:neurotransmitter symporter;
71444	IPR000175,Family,Sodium:neurotransmitter symporter;
71445	IPR000175,Family,Sodium:neurotransmitter symporter;
71984	IPR000175,Family,Sodium:neurotransmitter symporter;
71985	IPR000175,Family,Sodium:neurotransmitter symporter;
71986	IPR000175,Family,Sodium:neurotransmitter symporter;
71988	IPR000175,Family,Sodium:neurotransmitter symporter;
74162	IPR000175,Family,Sodium:neurotransmitter symporter;
74163	IPR000175,Family,Sodium:neurotransmitter symporter;
74164	IPR000175,Family,Sodium:neurotransmitter symporter;
75655	IPR000175,Family,Sodium:neurotransmitter symporter;
75656	IPR000175,Family,Sodium:neurotransmitter symporter;
75657	IPR000175,Family,Sodium:neurotransmitter symporter;
75658	IPR000175,Family,Sodium:neurotransmitter symporter;
75659	IPR000175,Family,Sodium:neurotransmitter symporter;
76022	IPR000175,Family,Sodium:neurotransmitter symporter;
76024	IPR000175,Family,Sodium:neurotransmitter symporter;
76025	IPR000175,Family,Sodium:neurotransmitter symporter;
78839	IPR000175,Family,Sodium:neurotransmitter symporter;
81564	IPR000175,Family,Sodium:neurotransmitter symporter;
8783	IPR000182,Domain,GNAT domain;
8849	IPR000182,Domain,GNAT domain;
11054	IPR000182,Domain,GNAT domain;
17080	IPR000182,Domain,GNAT domain;
21987	IPR000182,Domain,GNAT domain;
29361	IPR000182,Domain,GNAT domain;
37825	IPR000182,Domain,GNAT domain;
58344	IPR000182,Domain,GNAT domain;
63285	IPR000182,Domain,GNAT domain;
65489	IPR000182,Domain,GNAT domain;
8766	IPR000182,Domain,GNAT domain; IPR007197,Domain,Radical SAM;
27095	IPR000182,Domain,GNAT domain; IPR011496,Family,Beta-N-acetylglucosaminidase;
12984	IPR000192,Domain,Aminotransferase, class V/Cysteine desulfurase;
20103	IPR000192,Domain,Aminotransferase, class V/Cysteine desulfurase;
20105	IPR000192,Domain,Aminotransferase, class V/Cysteine desulfurase;
22353	IPR000192,Domain,Aminotransferase, class V/Cysteine desulfurase;
53405	IPR000192,Domain,Aminotransferase, class V/Cysteine desulfurase;
58783	IPR000192,Domain,Aminotransferase, class V/Cysteine desulfurase;
69762	IPR000192,Domain,Aminotransferase, class V/Cysteine desulfurase;
71090	IPR000192,Domain,Aminotransferase, class V/Cysteine desulfurase;
71092	IPR000192,Domain,Aminotransferase, class V/Cysteine desulfurase;
71093	IPR000192,Domain,Aminotransferase, class V/Cysteine desulfurase;
71131	IPR000192,Domain,Aminotransferase, class V/Cysteine desulfurase;
74218	IPR000192,Domain,Aminotransferase, class V/Cysteine desulfurase;
74219	IPR000192,Domain,Aminotransferase, class V/Cysteine desulfurase;
74220	IPR000192,Domain,Aminotransferase, class V/Cysteine desulfurase;
74221	IPR000192,Domain,Aminotransferase, class V/Cysteine desulfurase;
74222	IPR000192,Domain,Aminotransferase, class V/Cysteine desulfurase;
16962	IPR000194,Domain,ATPase, F1/V1/A1 complex, alpha/beta subunit, nucleotide-binding domain; IPR000793,Domain,ATPase, F1/V1/A1 complex, alpha/beta subunit, C-terminal;
1832	IPR000194,Domain,ATPase, F1/V1/A1 complex, alpha/beta subunit, nucleotide-binding domain; IPR000793,Domain,ATPase, F1/V1/A1 complex, alpha/beta subunit, C-terminal; IPR004100,Domain,ATPase, alpha/beta subunit, N-terminal;
2701	IPR000194,Domain,ATPase, F1/V1/A1 complex, alpha/beta subunit, nucleotide-binding domain; IPR000793,Domain,ATPase, F1/V1/A1 complex, alpha/beta subunit, C-terminal; IPR004100,Domain,ATPase, alpha/beta subunit, N-terminal;
18740	IPR000194,Domain,ATPase, F1/V1/A1 complex, alpha/beta subunit, nucleotide-binding domain; IPR000793,Domain,ATPase, F1/V1/A1 complex, alpha/beta subunit, C-terminal; IPR004100,Domain,ATPase, alpha/beta subunit, N-terminal;
22238	IPR000194,Domain,ATPase, F1/V1/A1 complex, alpha/beta subunit, nucleotide-binding domain; IPR000793,Domain,ATPase, F1/V1/A1 complex, alpha/beta subunit, C-terminal; IPR004100,Domain,ATPase, alpha/beta subunit, N-terminal;
36538	IPR000194,Domain,ATPase, F1/V1/A1 complex, alpha/beta subunit, nucleotide-binding domain; IPR000793,Domain,ATPase, F1/V1/A1 complex, alpha/beta subunit, C-terminal; IPR004100,Domain,ATPase, alpha/beta subunit, N-terminal;
71301	IPR000194,Domain,ATPase, F1/V1/A1 complex, alpha/beta subunit, nucleotide-binding domain; IPR000793,Domain,ATPase, F1/V1/A1 complex, alpha/beta subunit, C-terminal; IPR004100,Domain,ATPase, alpha/beta subunit, N-terminal;
5001	IPR000195,Domain,Rab-GTPase-TBC domain;
6698	IPR000195,Domain,Rab-GTPase-TBC domain;
9223	IPR000195,Domain,Rab-GTPase-TBC domain;
17691	IPR000195,Domain,Rab-GTPase-TBC domain;
18344	IPR000195,Domain,Rab-GTPase-TBC domain;
20174	IPR000195,Domain,Rab-GTPase-TBC domain;
21037	IPR000195,Domain,Rab-GTPase-TBC domain;
21553	IPR000195,Domain,Rab-GTPase-TBC domain;
25112	IPR000195,Domain,Rab-GTPase-TBC domain;
25602	IPR000195,Domain,Rab-GTPase-TBC domain;
30387	IPR000195,Domain,Rab-GTPase-TBC domain;
34123	IPR000195,Domain,Rab-GTPase-TBC domain;
47451	IPR000195,Domain,Rab-GTPase-TBC domain;
55497	IPR000195,Domain,Rab-GTPase-TBC domain;
66955	IPR000195,Domain,Rab-GTPase-TBC domain;
56278	IPR000195,Domain,Rab-GTPase-TBC domain; IPR001452,Domain,Src homology-3 domain; IPR004012,Domain,RUN;
6218	IPR000195,Domain,Rab-GTPase-TBC domain; IPR001763,Domain,Rhodanese-like domain;
39572	IPR000195,Domain,Rab-GTPase-TBC domain; IPR004182,Domain,GRAM;
37260	IPR000195,Domain,Rab-GTPase-TBC domain; IPR006020,Domain,Phosphotyrosine interaction domain; IPR021785,Family,Protein of unknown function DUF3350;
41274	IPR000195,Domain,Rab-GTPase-TBC domain; IPR006020,Domain,Phosphotyrosine interaction domain; IPR022164,Domain,Kinesin-like;
37259	IPR000195,Domain,Rab-GTPase-TBC domain; IPR021785,Family,Protein of unknown function DUF3350;
20692	IPR000195,Domain,Rab-GTPase-TBC domain; IPR021935,Domain,Domain of unknown function DUF3548;
1972	IPR000196,Domain,Ribosomal protein L19/L19e;
17299	IPR000196,Domain,Ribosomal protein L19/L19e;
1242	IPR000197,Domain,Zinc finger, TAZ-type; IPR000433,Domain,Zinc finger, ZZ-type; IPR001487,Domain,Bromodomain; IPR003101,Domain,Coactivator CBP, KIX domain; IPR010303,Domain,Domain of unknown function DUF902, CREBbp; IPR013178,Family,Histone H3-K56 acetyltransferase, RTT109;
16998	IPR000197,Domain,Zinc finger, TAZ-type; IPR003101,Domain,Coactivator CBP, KIX domain;
4993	IPR000198,Domain,Rho GTPase-activating protein domain;
18606	IPR000198,Domain,Rho GTPase-activating protein domain;
23802	IPR000198,Domain,Rho GTPase-activating protein domain;
26065	IPR000198,Domain,Rho GTPase-activating protein domain;
38361	IPR000198,Domain,Rho GTPase-activating protein domain;
38362	IPR000198,Domain,Rho GTPase-activating protein domain;
41466	IPR000198,Domain,Rho GTPase-activating protein domain;
47597	IPR000198,Domain,Rho GTPase-activating protein domain;
54559	IPR000198,Domain,Rho GTPase-activating protein domain;
62561	IPR000198,Domain,Rho GTPase-activating protein domain;
71464	IPR000198,Domain,Rho GTPase-activating protein domain;
23621	IPR000198,Domain,Rho GTPase-activating protein domain; IPR000980,Domain,SH2 domain; IPR002219,Domain,Protein kinase C-like, phorbol ester/diacylglycerol binding;
53009	IPR000198,Domain,Rho GTPase-activating protein domain; IPR000980,Domain,SH2 domain; IPR002219,Domain,Protein kinase C-like, phorbol ester/diacylglycerol binding; IPR011511,Domain,Variant SH3; IPR021129,Domain,Sterile alpha motif, type 1;
39462	IPR000198,Domain,Rho GTPase-activating protein domain; IPR001060,Domain,FCH domain; IPR001452,Domain,Src homology-3 domain;
16626	IPR000198,Domain,Rho GTPase-activating protein domain; IPR001060,Domain,FCH domain; IPR002219,Domain,Protein kinase C-like, phorbol ester/diacylglycerol binding;
4822	IPR000198,Domain,Rho GTPase-activating protein domain; IPR001202,Domain,WW domain; IPR001849,Domain,Pleckstrin homology domain;
4824	IPR000198,Domain,Rho GTPase-activating protein domain; IPR001202,Domain,WW domain; IPR001849,Domain,Pleckstrin homology domain;
2696	IPR000198,Domain,Rho GTPase-activating protein domain; IPR001452,Domain,Src homology-3 domain;
17725	IPR000198,Domain,Rho GTPase-activating protein domain; IPR001452,Domain,Src homology-3 domain;
80498	IPR000198,Domain,Rho GTPase-activating protein domain; IPR001452,Domain,Src homology-3 domain;
17503	IPR000198,Domain,Rho GTPase-activating protein domain; IPR001478,Domain,PDZ domain;
39648	IPR000198,Domain,Rho GTPase-activating protein domain; IPR001478,Domain,PDZ domain; IPR001849,Domain,Pleckstrin homology domain;
23353	IPR000198,Domain,Rho GTPase-activating protein domain; IPR001849,Domain,Pleckstrin homology domain;
18607	IPR000198,Domain,Rho GTPase-activating protein domain; IPR002713,Domain,FF domain;
35974	IPR000198,Domain,Rho GTPase-activating protein domain; IPR004148,Domain,BAR domain;
52321	IPR000198,Domain,Rho GTPase-activating protein domain; IPR004148,Domain,BAR domain;
26534	IPR000198,Domain,Rho GTPase-activating protein domain; IPR005135,Domain,Endonuclease/exonuclease/phosphatase;
76890	IPR000198,Domain,Rho GTPase-activating protein domain; noIPR,unintegrated,unintegrated;
57026	IPR000203,Domain,GPS domain;
57181	IPR000203,Domain,GPS domain;
70994	IPR000203,Domain,GPS domain; IPR000421,Domain,Coagulation factor 5/8 C-terminal type domain; IPR000436,Domain,Sushi/SCR/CCP; IPR000832,Family,GPCR, family 2, secretin-like; IPR012314,Domain,Peptidase M12B, GON-ADAMTSs; IPR013098,Domain,Immunoglobulin I-set; IPR022624,Domain,Domain of unknown function DUF3497; IPR024731,Domain,EGF domain, merozoite surface protein 1-like; noIPR,unintegrated,uninte…
17210	IPR000203,Domain,GPS domain; IPR000742,Domain,Epidermal growth factor-like domain; IPR000832,Family,GPCR, family 2, secretin-like; IPR001791,Domain,Laminin G domain; IPR002049,Domain,EGF-like, laminin; IPR022624,Domain,Domain of unknown function DUF3497;
24309	IPR000203,Domain,GPS domain; IPR000832,Family,GPCR, family 2, secretin-like;
28745	IPR000203,Domain,GPS domain; IPR000832,Family,GPCR, family 2, secretin-like;
42809	IPR000203,Domain,GPS domain; IPR000832,Family,GPCR, family 2, secretin-like;
52976	IPR000203,Domain,GPS domain; IPR000832,Family,GPCR, family 2, secretin-like;
72493	IPR000203,Domain,GPS domain; IPR000832,Family,GPCR, family 2, secretin-like;
72499	IPR000203,Domain,GPS domain; IPR000832,Family,GPCR, family 2, secretin-like;
17203	IPR000203,Domain,GPS domain; IPR000832,Family,GPCR, family 2, secretin-like; IPR000859,Domain,CUB domain; IPR001879,Domain,GPCR, family 2, extracellular hormone receptor domain;
17205	IPR000203,Domain,GPS domain; IPR000832,Family,GPCR, family 2, secretin-like; IPR000859,Domain,CUB domain; IPR001879,Domain,GPCR, family 2, extracellular hormone receptor domain;
72492	IPR000203,Domain,GPS domain; IPR000832,Family,GPCR, family 2, secretin-like; IPR001879,Domain,GPCR, family 2, extracellular hormone receptor domain; IPR003961,Domain,Fibronectin, type III; IPR022624,Domain,Domain of unknown function DUF3497; IPR024731,Domain,EGF domain, merozoite surface protein 1-like; noIPR,unintegrated,unintegrated;
72496	IPR000203,Domain,GPS domain; IPR000832,Family,GPCR, family 2, secretin-like; IPR001879,Domain,GPCR, family 2, extracellular hormone receptor domain; IPR003961,Domain,Fibronectin, type III; IPR022624,Domain,Domain of unknown function DUF3497; IPR024731,Domain,EGF domain, merozoite surface protein 1-like; noIPR,unintegrated,unintegrated;
17257	IPR000203,Domain,GPS domain; IPR000832,Family,GPCR, family 2, secretin-like; IPR022624,Domain,Domain of unknown function DUF3497;
19400	IPR000203,Domain,GPS domain; IPR001024,Domain,Lipoxygenase, LH2;
2434	IPR000209,Domain,Peptidase S8/S53 domain;
37126	IPR000209,Domain,Peptidase S8/S53 domain;
37948	IPR000209,Domain,Peptidase S8/S53 domain; IPR002884,Domain,Proprotein convertase, P;
54161	IPR000209,Domain,Peptidase S8/S53 domain; IPR002884,Domain,Proprotein convertase, P;
57928	IPR000209,Domain,Peptidase S8/S53 domain; IPR002884,Domain,Proprotein convertase, P;
75521	IPR000209,Domain,Peptidase S8/S53 domain; IPR002884,Domain,Proprotein convertase, P;
75522	IPR000209,Domain,Peptidase S8/S53 domain; IPR002884,Domain,Proprotein convertase, P;
76633	IPR000209,Domain,Peptidase S8/S53 domain; IPR002884,Domain,Proprotein convertase, P;
18532	IPR000209,Domain,Peptidase S8/S53 domain; IPR015366,Domain,Peptidase S53, propeptide;
23046	IPR000209,Domain,Peptidase S8/S53 domain; IPR022229,Domain,Peptidase S8A, tripeptidyl peptidase II;
2177	IPR000218,Family,Ribosomal protein L14b/L23e;
12340	IPR000218,Family,Ribosomal protein L14b/L23e;
17495	IPR000218,Family,Ribosomal protein L14b/L23e;
53216	IPR000218,Family,Ribosomal protein L14b/L23e;
1875	IPR000219,Domain,Dbl homology (DH) domain;
3092	IPR000219,Domain,Dbl homology (DH) domain;
5879	IPR000219,Domain,Dbl homology (DH) domain;
8533	IPR000219,Domain,Dbl homology (DH) domain;
15139	IPR000219,Domain,Dbl homology (DH) domain;
18329	IPR000219,Domain,Dbl homology (DH) domain;
26339	IPR000219,Domain,Dbl homology (DH) domain;
31805	IPR000219,Domain,Dbl homology (DH) domain;
52333	IPR000219,Domain,Dbl homology (DH) domain;
52334	IPR000219,Domain,Dbl homology (DH) domain;
52777	IPR000219,Domain,Dbl homology (DH) domain;
71132	IPR000219,Domain,Dbl homology (DH) domain;
71134	IPR000219,Domain,Dbl homology (DH) domain;
71135	IPR000219,Domain,Dbl homology (DH) domain;
71462	IPR000219,Domain,Dbl homology (DH) domain;
73710	IPR000219,Domain,Dbl homology (DH) domain;
75718	IPR000219,Domain,Dbl homology (DH) domain;
76731	IPR000219,Domain,Dbl homology (DH) domain;
78730	IPR000219,Domain,Dbl homology (DH) domain;
19810	IPR000219,Domain,Dbl homology (DH) domain; IPR000306,Domain,Zinc finger, FYVE-type; IPR001849,Domain,Pleckstrin homology domain;
83590	IPR000219,Domain,Dbl homology (DH) domain; IPR000306,Domain,Zinc finger, FYVE-type; IPR001849,Domain,Pleckstrin homology domain;
3236	IPR000219,Domain,Dbl homology (DH) domain; IPR000651,Domain,Ras-like guanine nucleotide exchange factor, N-terminal; IPR001849,Domain,Pleckstrin homology domain; IPR001895,Domain,Guanine-nucleotide dissociation stimulator CDC25;
73913	IPR000219,Domain,Dbl homology (DH) domain; IPR000697,Domain,EVH1; IPR001478,Domain,PDZ domain; IPR001849,Domain,Pleckstrin homology domain; IPR003116,Domain,Raf-like Ras-binding;
75209	IPR000219,Domain,Dbl homology (DH) domain; IPR000980,Domain,SH2 domain; IPR001715,Domain,Calponin homology domain; IPR002219,Domain,Protein kinase C-like, phorbol ester/diacylglycerol binding; IPR011511,Domain,Variant SH3;
18579	IPR000219,Domain,Dbl homology (DH) domain; IPR001452,Domain,Src homology-3 domain;
18580	IPR000219,Domain,Dbl homology (DH) domain; IPR001452,Domain,Src homology-3 domain;
18581	IPR000219,Domain,Dbl homology (DH) domain; IPR001452,Domain,Src homology-3 domain;
20164	IPR000219,Domain,Dbl homology (DH) domain; IPR001452,Domain,Src homology-3 domain;
21600	IPR000219,Domain,Dbl homology (DH) domain; IPR001452,Domain,Src homology-3 domain; IPR002017,Repeat,Spectrin repeat; noIPR,unintegrated,unintegrated;
2388	IPR000219,Domain,Dbl homology (DH) domain; IPR001452,Domain,Src homology-3 domain; IPR004148,Domain,BAR domain;
2389	IPR000219,Domain,Dbl homology (DH) domain; IPR001452,Domain,Src homology-3 domain; IPR004148,Domain,BAR domain;
72503	IPR000219,Domain,Dbl homology (DH) domain; IPR001478,Domain,PDZ domain; IPR002219,Domain,Protein kinase C-like, phorbol ester/diacylglycerol binding; IPR015212,Domain,Regulator of G protein signalling-like fold;
72504	IPR000219,Domain,Dbl homology (DH) domain; IPR001478,Domain,PDZ domain; IPR002219,Domain,Protein kinase C-like, phorbol ester/diacylglycerol binding; IPR015212,Domain,Regulator of G protein signalling-like fold;
72506	IPR000219,Domain,Dbl homology (DH) domain; IPR001478,Domain,PDZ domain; IPR002219,Domain,Protein kinase C-like, phorbol ester/diacylglycerol binding; IPR015212,Domain,Regulator of G protein signalling-like fold;
54212	IPR000219,Domain,Dbl homology (DH) domain; IPR001849,Domain,Pleckstrin homology domain; IPR014847,Domain,FERM adjacent (FA); IPR018979,Domain,FERM, N-terminal; IPR018980,Domain,FERM, C-terminal PH-like domain; IPR019748,Domain,FERM central domain;
77174	IPR000219,Domain,Dbl homology (DH) domain; IPR002017,Repeat,Spectrin repeat;
1203	IPR000225,Repeat,Armadillo;
1204	IPR000225,Repeat,Armadillo;
17453	IPR000225,Repeat,Armadillo;
32752	IPR000225,Repeat,Armadillo;
57146	IPR000225,Repeat,Armadillo;
62000	IPR000225,Repeat,Armadillo;
16660	IPR000225,Repeat,Armadillo; IPR002652,Domain,Importin-alpha, importin-beta-binding domain;
26162	IPR000225,Repeat,Armadillo; IPR002652,Domain,Importin-alpha, importin-beta-binding domain;
1202	IPR000225,Repeat,Armadillo; noIPR,unintegrated,unintegrated;
59802	IPR000225,Repeat,Armadillo; noIPR,unintegrated,unintegrated;
62319	IPR000225,Repeat,Armadillo; noIPR,unintegrated,unintegrated;
41715	IPR000232,Domain,Heat shock factor (HSF)-type, DNA-binding;
21158	IPR000233,Domain,Cadherin, cytoplasmic domain; IPR002126,Domain,Cadherin;
10480	IPR000237,Domain,GRIP;
16799	IPR000237,Domain,GRIP;
16801	IPR000237,Domain,GRIP;
17938	IPR000237,Domain,GRIP;
17939	IPR000237,Domain,GRIP;
17940	IPR000237,Domain,GRIP;
27116	IPR000237,Domain,GRIP;
46300	IPR000237,Domain,GRIP;
80302	IPR000237,Domain,GRIP;
80303	IPR000237,Domain,GRIP;
16701	IPR000238,Family,Ribosome-binding factor A;
4547	IPR000242,Domain,Protein-tyrosine phosphatase, receptor/non-receptor type;
7068	IPR000242,Domain,Protein-tyrosine phosphatase, receptor/non-receptor type;
8887	IPR000242,Domain,Protein-tyrosine phosphatase, receptor/non-receptor type;
8888	IPR000242,Domain,Protein-tyrosine phosphatase, receptor/non-receptor type;
8889	IPR000242,Domain,Protein-tyrosine phosphatase, receptor/non-receptor type;
14875	IPR000242,Domain,Protein-tyrosine phosphatase, receptor/non-receptor type;
19721	IPR000242,Domain,Protein-tyrosine phosphatase, receptor/non-receptor type;
20912	IPR000242,Domain,Protein-tyrosine phosphatase, receptor/non-receptor type;
23387	IPR000242,Domain,Protein-tyrosine phosphatase, receptor/non-receptor type;
24467	IPR000242,Domain,Protein-tyrosine phosphatase, receptor/non-receptor type;
24625	IPR000242,Domain,Protein-tyrosine phosphatase, receptor/non-receptor type;
27365	IPR000242,Domain,Protein-tyrosine phosphatase, receptor/non-receptor type;
27664	IPR000242,Domain,Protein-tyrosine phosphatase, receptor/non-receptor type;
31272	IPR000242,Domain,Protein-tyrosine phosphatase, receptor/non-receptor type;
34320	IPR000242,Domain,Protein-tyrosine phosphatase, receptor/non-receptor type;
37863	IPR000242,Domain,Protein-tyrosine phosphatase, receptor/non-receptor type;
37864	IPR000242,Domain,Protein-tyrosine phosphatase, receptor/non-receptor type;
40421	IPR000242,Domain,Protein-tyrosine phosphatase, receptor/non-receptor type;
42534	IPR000242,Domain,Protein-tyrosine phosphatase, receptor/non-receptor type;
45236	IPR000242,Domain,Protein-tyrosine phosphatase, receptor/non-receptor type;
51515	IPR000242,Domain,Protein-tyrosine phosphatase, receptor/non-receptor type;
52037	IPR000242,Domain,Protein-tyrosine phosphatase, receptor/non-receptor type;
53074	IPR000242,Domain,Protein-tyrosine phosphatase, receptor/non-receptor type;
53283	IPR000242,Domain,Protein-tyrosine phosphatase, receptor/non-receptor type;
66244	IPR000242,Domain,Protein-tyrosine phosphatase, receptor/non-receptor type;
68493	IPR000242,Domain,Protein-tyrosine phosphatase, receptor/non-receptor type;
83295	IPR000242,Domain,Protein-tyrosine phosphatase, receptor/non-receptor type;
2962	IPR000242,Domain,Protein-tyrosine phosphatase, receptor/non-receptor type; IPR000421,Domain,Coagulation factor 5/8 C-terminal type domain; IPR003961,Domain,Fibronectin, type III;
36208	IPR000242,Domain,Protein-tyrosine phosphatase, receptor/non-receptor type; IPR000421,Domain,Coagulation factor 5/8 C-terminal type domain; IPR003961,Domain,Fibronectin, type III; IPR026966,Domain,Fibronectin type III C-terminal domain;
36210	IPR000242,Domain,Protein-tyrosine phosphatase, receptor/non-receptor type; IPR000421,Domain,Coagulation factor 5/8 C-terminal type domain; IPR003961,Domain,Fibronectin, type III; IPR026966,Domain,Fibronectin type III C-terminal domain;
1569	IPR000242,Domain,Protein-tyrosine phosphatase, receptor/non-receptor type; IPR000980,Domain,SH2 domain;
18049	IPR000242,Domain,Protein-tyrosine phosphatase, receptor/non-receptor type; IPR000980,Domain,SH2 domain;
34245	IPR000242,Domain,Protein-tyrosine phosphatase, receptor/non-receptor type; IPR000980,Domain,SH2 domain;
36405	IPR000242,Domain,Protein-tyrosine phosphatase, receptor/non-receptor type; IPR000980,Domain,SH2 domain;
71964	IPR000242,Domain,Protein-tyrosine phosphatase, receptor/non-receptor type; IPR000980,Domain,SH2 domain;
21395	IPR000242,Domain,Protein-tyrosine phosphatase, receptor/non-receptor type; IPR001251,Domain,CRAL-TRIO domain;
37342	IPR000242,Domain,Protein-tyrosine phosphatase, receptor/non-receptor type; IPR003961,Domain,Fibronectin, type III;
39455	IPR000242,Domain,Protein-tyrosine phosphatase, receptor/non-receptor type; IPR003961,Domain,Fibronectin, type III;
19206	IPR000242,Domain,Protein-tyrosine phosphatase, receptor/non-receptor type; IPR003961,Domain,Fibronectin, type III; IPR013098,Domain,Immunoglobulin I-set; noIPR,unintegrated,unintegrated;
36372	IPR000242,Domain,Protein-tyrosine phosphatase, receptor/non-receptor type; IPR003961,Domain,Fibronectin, type III; IPR013098,Domain,Immunoglobulin I-set; noIPR,unintegrated,unintegrated;
55154	IPR000242,Domain,Protein-tyrosine phosphatase, receptor/non-receptor type; IPR003961,Domain,Fibronectin, type III; IPR013098,Domain,Immunoglobulin I-set; noIPR,unintegrated,unintegrated;
2743	IPR000242,Domain,Protein-tyrosine phosphatase, receptor/non-receptor type; IPR003961,Domain,Fibronectin, type III; noIPR,unintegrated,unintegrated;
53732	IPR000242,Domain,Protein-tyrosine phosphatase, receptor/non-receptor type; IPR025304,Domain,ALIX V-shaped domain;
17496	IPR000246,Family,Peptidase T2, asparaginase 2;
19074	IPR000246,Family,Peptidase T2, asparaginase 2;
25904	IPR000246,Family,Peptidase T2, asparaginase 2;
12950	IPR000253,Domain,Forkhead-associated (FHA) domain;
17886	IPR000253,Domain,Forkhead-associated (FHA) domain;
24227	IPR000253,Domain,Forkhead-associated (FHA) domain;
59753	IPR000253,Domain,Forkhead-associated (FHA) domain;
4075	IPR000253,Domain,Forkhead-associated (FHA) domain; IPR000719,Domain,Protein kinase, catalytic domain;
2125	IPR000253,Domain,Forkhead-associated (FHA) domain; IPR000938,Domain,CAP Gly-rich domain; IPR001752,Domain,Kinesin, motor domain; IPR022140,Family,Kinesin protein 1B; IPR022164,Domain,Kinesin-like;
2126	IPR000253,Domain,Forkhead-associated (FHA) domain; IPR000938,Domain,CAP Gly-rich domain; IPR001752,Domain,Kinesin, motor domain; IPR022140,Family,Kinesin protein 1B; IPR022164,Domain,Kinesin-like;
2127	IPR000253,Domain,Forkhead-associated (FHA) domain; IPR000938,Domain,CAP Gly-rich domain; IPR001752,Domain,Kinesin, motor domain; IPR022140,Family,Kinesin protein 1B; IPR022164,Domain,Kinesin-like;
73159	IPR000253,Domain,Forkhead-associated (FHA) domain; IPR000938,Domain,CAP Gly-rich domain; IPR001752,Domain,Kinesin, motor domain; IPR022140,Family,Kinesin protein 1B; IPR022164,Domain,Kinesin-like;
2818	IPR000253,Domain,Forkhead-associated (FHA) domain; IPR001752,Domain,Kinesin, motor domain;
2820	IPR000253,Domain,Forkhead-associated (FHA) domain; IPR001752,Domain,Kinesin, motor domain;
6526	IPR000253,Domain,Forkhead-associated (FHA) domain; IPR001752,Domain,Kinesin, motor domain;
16886	IPR000253,Domain,Forkhead-associated (FHA) domain; IPR001752,Domain,Kinesin, motor domain;
41035	IPR000253,Domain,Forkhead-associated (FHA) domain; IPR001752,Domain,Kinesin, motor domain; IPR022140,Family,Kinesin protein 1B;
20557	IPR000253,Domain,Forkhead-associated (FHA) domain; IPR001766,Domain,Transcription factor, fork head;
21125	IPR000253,Domain,Forkhead-associated (FHA) domain; IPR001878,Domain,Zinc finger, CCHC-type; noIPR,unintegrated,unintegrated;
25005	IPR000253,Domain,Forkhead-associated (FHA) domain; IPR022140,Family,Kinesin protein 1B;
19255	IPR000257,Domain,Uroporphyrinogen decarboxylase (URO-D);
26445	IPR000262,Domain,FMN-dependent dehydrogenase;
16608	IPR000266,Family,Ribosomal protein S17;
35965	IPR000266,Family,Ribosomal protein S17;
64435	IPR000266,Family,Ribosomal protein S17;
25149	IPR000268,Family,DNA-directed RNA polymerase, subunit N/Rpb10;
7847	IPR000270,Domain,Phox/Bem1p;
44937	IPR000270,Domain,Phox/Bem1p;
64998	IPR000270,Domain,Phox/Bem1p;
84674	IPR000270,Domain,Phox/Bem1p;
3922	IPR000270,Domain,Phox/Bem1p; IPR000433,Domain,Zinc finger, ZZ-type;
4777	IPR000270,Domain,Phox/Bem1p; IPR000433,Domain,Zinc finger, ZZ-type;
27789	IPR000270,Domain,Phox/Bem1p; IPR000719,Domain,Protein kinase, catalytic domain;
52465	IPR000270,Domain,Phox/Bem1p; IPR000719,Domain,Protein kinase, catalytic domain;
71160	IPR000270,Domain,Phox/Bem1p; IPR000719,Domain,Protein kinase, catalytic domain; IPR002219,Domain,Protein kinase C-like, phorbol ester/diacylglycerol binding; IPR017892,Domain,Protein kinase, C-terminal;
6356	IPR000270,Domain,Phox/Bem1p; IPR001478,Domain,PDZ domain;
3596	IPR000276,Family,G protein-coupled receptor, rhodopsin-like;
3932	IPR000276,Family,G protein-coupled receptor, rhodopsin-like;
4005	IPR000276,Family,G protein-coupled receptor, rhodopsin-like;
7058	IPR000276,Family,G protein-coupled receptor, rhodopsin-like;
8266	IPR000276,Family,G protein-coupled receptor, rhodopsin-like;
17540	IPR000276,Family,G protein-coupled receptor, rhodopsin-like;
17581	IPR000276,Family,G protein-coupled receptor, rhodopsin-like;
17926	IPR000276,Family,G protein-coupled receptor, rhodopsin-like;
18026	IPR000276,Family,G protein-coupled receptor, rhodopsin-like;
18316	IPR000276,Family,G protein-coupled receptor, rhodopsin-like;
19329	IPR000276,Family,G protein-coupled receptor, rhodopsin-like;
19350	IPR000276,Family,G protein-coupled receptor, rhodopsin-like;
20073	IPR000276,Family,G protein-coupled receptor, rhodopsin-like;
20198	IPR000276,Family,G protein-coupled receptor, rhodopsin-like;
20374	IPR000276,Family,G protein-coupled receptor, rhodopsin-like;
20757	IPR000276,Family,G protein-coupled receptor, rhodopsin-like;
21157	IPR000276,Family,G protein-coupled receptor, rhodopsin-like;
21258	IPR000276,Family,G protein-coupled receptor, rhodopsin-like;
21959	IPR000276,Family,G protein-coupled receptor, rhodopsin-like;
22410	IPR000276,Family,G protein-coupled receptor, rhodopsin-like;
22685	IPR000276,Family,G protein-coupled receptor, rhodopsin-like;
22716	IPR000276,Family,G protein-coupled receptor, rhodopsin-like;
22953	IPR000276,Family,G protein-coupled receptor, rhodopsin-like;
23106	IPR000276,Family,G protein-coupled receptor, rhodopsin-like;
24096	IPR000276,Family,G protein-coupled receptor, rhodopsin-like;
24851	IPR000276,Family,G protein-coupled receptor, rhodopsin-like;
25165	IPR000276,Family,G protein-coupled receptor, rhodopsin-like;
25579	IPR000276,Family,G protein-coupled receptor, rhodopsin-like;
25762	IPR000276,Family,G protein-coupled receptor, rhodopsin-like;
25968	IPR000276,Family,G protein-coupled receptor, rhodopsin-like;
26734	IPR000276,Family,G protein-coupled receptor, rhodopsin-like;
28346	IPR000276,Family,G protein-coupled receptor, rhodopsin-like;
28373	IPR000276,Family,G protein-coupled receptor, rhodopsin-like;
29122	IPR000276,Family,G protein-coupled receptor, rhodopsin-like;
30026	IPR000276,Family,G protein-coupled receptor, rhodopsin-like;
31030	IPR000276,Family,G protein-coupled receptor, rhodopsin-like;
33979	IPR000276,Family,G protein-coupled receptor, rhodopsin-like;
37118	IPR000276,Family,G protein-coupled receptor, rhodopsin-like;
37168	IPR000276,Family,G protein-coupled receptor, rhodopsin-like;
39560	IPR000276,Family,G protein-coupled receptor, rhodopsin-like;
40363	IPR000276,Family,G protein-coupled receptor, rhodopsin-like;
40561	IPR000276,Family,G protein-coupled receptor, rhodopsin-like;
41173	IPR000276,Family,G protein-coupled receptor, rhodopsin-like;
41361	IPR000276,Family,G protein-coupled receptor, rhodopsin-like;
42001	IPR000276,Family,G protein-coupled receptor, rhodopsin-like;
42157	IPR000276,Family,G protein-coupled receptor, rhodopsin-like;
44270	IPR000276,Family,G protein-coupled receptor, rhodopsin-like;
46083	IPR000276,Family,G protein-coupled receptor, rhodopsin-like;
46328	IPR000276,Family,G protein-coupled receptor, rhodopsin-like;
56099	IPR000276,Family,G protein-coupled receptor, rhodopsin-like;
56910	IPR000276,Family,G protein-coupled receptor, rhodopsin-like;
56986	IPR000276,Family,G protein-coupled receptor, rhodopsin-like;
57910	IPR000276,Family,G protein-coupled receptor, rhodopsin-like;
58066	IPR000276,Family,G protein-coupled receptor, rhodopsin-like;
59700	IPR000276,Family,G protein-coupled receptor, rhodopsin-like;
62150	IPR000276,Family,G protein-coupled receptor, rhodopsin-like;
62232	IPR000276,Family,G protein-coupled receptor, rhodopsin-like;
62378	IPR000276,Family,G protein-coupled receptor, rhodopsin-like;
67335	IPR000276,Family,G protein-coupled receptor, rhodopsin-like;
72730	IPR000276,Family,G protein-coupled receptor, rhodopsin-like;
74152	IPR000276,Family,G protein-coupled receptor, rhodopsin-like;
79837	IPR000276,Family,G protein-coupled receptor, rhodopsin-like;
83734	IPR000276,Family,G protein-coupled receptor, rhodopsin-like;
6259	IPR000276,Family,G protein-coupled receptor, rhodopsin-like; IPR001611,Repeat,Leucine-rich repeat; noIPR,unintegrated,unintegrated;
5556	IPR000277,Family,Cys/Met metabolism, pyridoxal phosphate-dependent enzyme;
16617	IPR000289,Family,Ribosomal protein S28e;
35972	IPR000289,Family,Ribosomal protein S28e;
52320	IPR000289,Family,Ribosomal protein S28e;
61018	IPR000297,Domain,Peptidyl-prolyl cis-trans isomerase, PpiC-type; IPR001202,Domain,WW domain;
8620	IPR000305,Domain,GIY-YIG nuclease superfamily;
81027	IPR000305,Domain,GIY-YIG nuclease superfamily;
17591	IPR000306,Domain,Zinc finger, FYVE-type;
41279	IPR000306,Domain,Zinc finger, FYVE-type;
63947	IPR000306,Domain,Zinc finger, FYVE-type;
64572	IPR000306,Domain,Zinc finger, FYVE-type;
19487	IPR000306,Domain,Zinc finger, FYVE-type; IPR000408,Repeat,Regulator of chromosome condensation, RCC1;
18643	IPR000306,Domain,Zinc finger, FYVE-type; IPR000409,Domain,BEACH domain; IPR001680,Repeat,WD40 repeat;
29703	IPR000306,Domain,Zinc finger, FYVE-type; IPR001680,Repeat,WD40 repeat;
45054	IPR000306,Domain,Zinc finger, FYVE-type; IPR001680,Repeat,WD40 repeat;
17890	IPR000306,Domain,Zinc finger, FYVE-type; IPR001849,Domain,Pleckstrin homology domain;
75596	IPR000306,Domain,Zinc finger, FYVE-type; IPR001849,Domain,Pleckstrin homology domain;
63930	IPR000306,Domain,Zinc finger, FYVE-type; IPR002014,Domain,VHS; IPR024641,Domain,Hepatocyte growth factor-regulated tyrosine kinase substrate, helical domain;
22128	IPR000306,Domain,Zinc finger, FYVE-type; IPR004012,Domain,RUN;
23169	IPR000306,Domain,Zinc finger, FYVE-type; IPR004012,Domain,RUN;
58750	IPR000306,Domain,Zinc finger, FYVE-type; IPR004012,Domain,RUN;
20296	IPR000306,Domain,Zinc finger, FYVE-type; IPR010569,Domain,Myotubularin-related; noIPR,unintegrated,unintegrated;
24361	IPR000306,Domain,Zinc finger, FYVE-type; IPR020683,Domain,Ankyrin repeat-containing domain;
57153	IPR000306,Domain,Zinc finger, FYVE-type; IPR021565,Family,FYVE-finger-containing Rab5 effector protein rabenosyn-5;
23532	IPR000306,Domain,Zinc finger, FYVE-type; noIPR,unintegrated,unintegrated;
9792	IPR000307,Family,Ribosomal protein S16;
8674	IPR000312,Domain,Glycosyl transferase, family 3; IPR013102,Domain,Pyrimidine nucleoside phosphorylase, C-terminal; IPR017459,Domain,Glycosyl transferase family 3, N-terminal domain;
10601	IPR000313,Domain,PWWP;
23215	IPR000313,Domain,PWWP;
32437	IPR000313,Domain,PWWP;
59707	IPR000313,Domain,PWWP;
84805	IPR000313,Domain,PWWP;
26613	IPR000313,Domain,PWWP; IPR001487,Domain,Bromodomain;
43969	IPR000315,Domain,Zinc finger, B-box; IPR002083,Domain,MATH;
74196	IPR000315,Domain,Zinc finger, B-box; IPR018957,Domain,Zinc finger, C3HC4 RING-type;
20847	IPR000322,Family,Glycoside hydrolase, family 31;
20883	IPR000322,Family,Glycoside hydrolase, family 31;
36011	IPR000322,Family,Glycoside hydrolase, family 31;
44238	IPR000322,Family,Glycoside hydrolase, family 31;
47705	IPR000322,Family,Glycoside hydrolase, family 31;
56843	IPR000322,Family,Glycoside hydrolase, family 31;
79934	IPR000322,Family,Glycoside hydrolase, family 31;
9049	IPR000322,Family,Glycoside hydrolase, family 31; IPR025887,Domain,Glycoside hydrolase family 31, N-terminal domain;
76967	IPR000322,Family,Glycoside hydrolase, family 31; IPR025887,Domain,Glycoside hydrolase family 31, N-terminal domain;
2935	IPR000323,Domain,Copper type II, ascorbate-dependent monooxygenase, N-terminal; IPR001258,Repeat,NHL repeat; noIPR,unintegrated,unintegrated;
37274	IPR000323,Domain,Copper type II, ascorbate-dependent monooxygenase, N-terminal; IPR001258,Repeat,NHL repeat; noIPR,unintegrated,unintegrated;
76805	IPR000323,Domain,Copper type II, ascorbate-dependent monooxygenase, N-terminal; IPR001258,Repeat,NHL repeat; noIPR,unintegrated,unintegrated;
21783	IPR000323,Domain,Copper type II, ascorbate-dependent monooxygenase, N-terminal; IPR005018,Domain,DOMON domain; noIPR,unintegrated,unintegrated;
8144	IPR000323,Domain,Copper type II, ascorbate-dependent monooxygenase, N-terminal; noIPR,unintegrated,unintegrated;
76806	IPR000323,Domain,Copper type II, ascorbate-dependent monooxygenase, N-terminal; noIPR,unintegrated,unintegrated;
5402	IPR000326,Family,Phosphatidic acid phosphatase type 2/haloperoxidase;
17153	IPR000326,Family,Phosphatidic acid phosphatase type 2/haloperoxidase;
19336	IPR000326,Family,Phosphatidic acid phosphatase type 2/haloperoxidase;
28981	IPR000326,Family,Phosphatidic acid phosphatase type 2/haloperoxidase;
53649	IPR000326,Family,Phosphatidic acid phosphatase type 2/haloperoxidase;
19372	IPR000327,Domain,POU-specific; IPR001356,Domain,Homeodomain;
28237	IPR000327,Domain,POU-specific; IPR001356,Domain,Homeodomain;
9759	IPR000330,Domain,SNF2-related;
11933	IPR000330,Domain,SNF2-related;
26967	IPR000330,Domain,SNF2-related;
29775	IPR000330,Domain,SNF2-related;
86114	IPR000330,Domain,SNF2-related;
40643	IPR000330,Domain,SNF2-related; IPR001487,Domain,Bromodomain; IPR001650,Domain,Helicase, C-terminal; IPR006562,Domain,HSA; IPR006576,Domain,BRK domain; IPR014978,Domain,Glutamine-Leucine-Glutamine, QLQ;
20890	IPR000330,Domain,SNF2-related; IPR001650,Domain,Helicase, C-terminal;
21936	IPR000330,Domain,SNF2-related; IPR001650,Domain,Helicase, C-terminal;
24881	IPR000330,Domain,SNF2-related; IPR001650,Domain,Helicase, C-terminal;
78937	IPR000330,Domain,SNF2-related; IPR001650,Domain,Helicase, C-terminal;
18082	IPR000330,Domain,SNF2-related; IPR001650,Domain,Helicase, C-terminal; IPR009462,Domain,Domain of unknown function DUF1086; IPR009463,Domain,Domain of unknown function DUF1087; IPR012957,Domain,CHD, C-terminal 2; IPR012958,Domain,CHD, N-terminal; IPR019787,Domain,Zinc finger, PHD-finger; IPR023780,Domain,Chromo domain;
18083	IPR000330,Domain,SNF2-related; IPR001650,Domain,Helicase, C-terminal; IPR009462,Domain,Domain of unknown function DUF1086; IPR009463,Domain,Domain of unknown function DUF1087; IPR012957,Domain,CHD, C-terminal 2; IPR012958,Domain,CHD, N-terminal; IPR019787,Domain,Zinc finger, PHD-finger; IPR023780,Domain,Chromo domain;
20596	IPR000330,Domain,SNF2-related; IPR001650,Domain,Helicase, C-terminal; IPR015194,Domain,ATPase, nucleosome remodelling ISWI, HAND domain; IPR015195,Domain,SLIDE domain; IPR020838,Domain,DBINO domain;
3811	IPR000330,Domain,SNF2-related; IPR001650,Domain,Helicase, C-terminal; IPR020838,Domain,DBINO domain;
59017	IPR000330,Domain,SNF2-related; IPR001650,Domain,Helicase, C-terminal; IPR022707,Domain,Domain of unknown function DUF3535;
77027	IPR000330,Domain,SNF2-related; IPR001650,Domain,Helicase, C-terminal; IPR023780,Domain,Chromo domain; IPR025260,Domain,Domain of unknown function DUF4208;
42548	IPR000330,Domain,SNF2-related; IPR006562,Domain,HSA;
5842	IPR000330,Domain,SNF2-related; IPR023780,Domain,Chromo domain;
21705	IPR000331,Domain,Rap GTPase activating proteins domain;
25676	IPR000331,Domain,Rap GTPase activating proteins domain;
28248	IPR000331,Domain,Rap GTPase activating proteins domain;
32636	IPR000331,Domain,Rap GTPase activating proteins domain;
37390	IPR000331,Domain,Rap GTPase activating proteins domain; IPR001478,Domain,PDZ domain;
53643	IPR000331,Domain,Rap GTPase activating proteins domain; IPR001478,Domain,PDZ domain;
74265	IPR000331,Domain,Rap GTPase activating proteins domain; IPR001781,Domain,Zinc finger, LIM-type; IPR013069,Domain,BTB/POZ;
4480	IPR000331,Domain,Rap GTPase activating proteins domain; IPR003109,Conserved_site,GoLoco motif;
19585	IPR000331,Domain,Rap GTPase activating proteins domain; IPR003109,Conserved_site,GoLoco motif;
19586	IPR000331,Domain,Rap GTPase activating proteins domain; IPR003109,Conserved_site,GoLoco motif;
55769	IPR000331,Domain,Rap GTPase activating proteins domain; IPR003109,Conserved_site,GoLoco motif;
5130	IPR000340,Domain,Dual specificity phosphatase, catalytic domain;
17074	IPR000340,Domain,Dual specificity phosphatase, catalytic domain;
24123	IPR000340,Domain,Dual specificity phosphatase, catalytic domain;
27797	IPR000340,Domain,Dual specificity phosphatase, catalytic domain;
31006	IPR000340,Domain,Dual specificity phosphatase, catalytic domain;
37015	IPR000340,Domain,Dual specificity phosphatase, catalytic domain;
37096	IPR000340,Domain,Dual specificity phosphatase, catalytic domain;
61730	IPR000340,Domain,Dual specificity phosphatase, catalytic domain;
71902	IPR000340,Domain,Dual specificity phosphatase, catalytic domain;
76923	IPR000340,Domain,Dual specificity phosphatase, catalytic domain;
76924	IPR000340,Domain,Dual specificity phosphatase, catalytic domain;
77564	IPR000340,Domain,Dual specificity phosphatase, catalytic domain;
19842	IPR000340,Domain,Dual specificity phosphatase, catalytic domain; IPR001339,Domain,mRNA capping enzyme; IPR013846,Domain,mRNA capping enzyme, C-terminal;
40570	IPR000340,Domain,Dual specificity phosphatase, catalytic domain; IPR001339,Domain,mRNA capping enzyme; IPR013846,Domain,mRNA capping enzyme, C-terminal;
5822	IPR000340,Domain,Dual specificity phosphatase, catalytic domain; IPR001763,Domain,Rhodanese-like domain;
53834	IPR000340,Domain,Dual specificity phosphatase, catalytic domain; IPR001763,Domain,Rhodanese-like domain;
72175	IPR000340,Domain,Dual specificity phosphatase, catalytic domain; IPR001763,Domain,Rhodanese-like domain;
77565	IPR000340,Domain,Dual specificity phosphatase, catalytic domain; IPR001763,Domain,Rhodanese-like domain;
19254	IPR000340,Domain,Dual specificity phosphatase, catalytic domain; IPR005821,Domain,Ion transport domain; IPR014020,Domain,Tensin phosphatase, C2 domain;
54940	IPR000340,Domain,Dual specificity phosphatase, catalytic domain; IPR005821,Domain,Ion transport domain; IPR014020,Domain,Tensin phosphatase, C2 domain;
13735	IPR000340,Domain,Dual specificity phosphatase, catalytic domain; IPR014020,Domain,Tensin phosphatase, C2 domain;
19129	IPR000340,Domain,Dual specificity phosphatase, catalytic domain; IPR014020,Domain,Tensin phosphatase, C2 domain;
45340	IPR000340,Domain,Dual specificity phosphatase, catalytic domain; IPR014020,Domain,Tensin phosphatase, C2 domain;
17342	IPR000340,Domain,Dual specificity phosphatase, catalytic domain; IPR014876,Domain,DEK, C-terminal;
72923	IPR000340,Domain,Dual specificity phosphatase, catalytic domain; IPR014876,Domain,DEK, C-terminal;
17676	IPR000341,Domain,Phosphatidylinositol 3-kinase Ras-binding (PI3K RBD) domain; IPR000403,Domain,Phosphatidylinositol 3-/4-kinase, catalytic domain; IPR001263,Domain,Phosphoinositide 3-kinase, accessory (PIK) domain; IPR002420,Domain,Phosphatidylinositol 3-kinase C2 (PI3K C2) domain; IPR003113,Domain,Phosphatidylinositol 3-kinase adaptor-binding (PI3K ABD) domain;
5020	IPR000342,Domain,Regulator of G protein signalling;
20057	IPR000342,Domain,Regulator of G protein signalling;
21241	IPR000342,Domain,Regulator of G protein signalling;
28967	IPR000342,Domain,Regulator of G protein signalling;
53231	IPR000342,Domain,Regulator of G protein signalling;
55729	IPR000342,Domain,Regulator of G protein signalling;
81675	IPR000342,Domain,Regulator of G protein signalling;
60686	IPR000342,Domain,Regulator of G protein signalling; IPR000591,Domain,DEP domain; IPR015898,Domain,G-protein gamma-like domain;
40837	IPR000342,Domain,Regulator of G protein signalling; IPR000719,Domain,Protein kinase, catalytic domain;
54835	IPR000342,Domain,Regulator of G protein signalling; IPR000719,Domain,Protein kinase, catalytic domain; IPR001849,Domain,Pleckstrin homology domain;
18466	IPR000342,Domain,Regulator of G protein signalling; IPR001158,Domain,DIX domain;
4912	IPR000342,Domain,Regulator of G protein signalling; IPR001683,Domain,Phox homologous domain; IPR003114,Domain,Phox-associated domain; IPR013937,Domain,Sorting nexin, C-terminal;
41402	IPR000357,Repeat,HEAT;
7717	IPR000357,Repeat,HEAT; IPR001494,Domain,Importin-beta, N-terminal; noIPR,unintegrated,unintegrated;
20973	IPR000357,Repeat,HEAT; IPR022716,Domain,Domain of unknown function DUF3554; noIPR,unintegrated,unintegrated;
37550	IPR000357,Repeat,HEAT; noIPR,unintegrated,unintegrated;
20709	IPR000358,Family,Ribonucleotide reductase small subunit;
19680	IPR000361,Domain,FeS cluster biogenesis;
23736	IPR000361,Domain,FeS cluster biogenesis;
55367	IPR000361,Domain,FeS cluster biogenesis;
42381	IPR000372,Domain,Leucine-rich repeat-containing N-terminal; IPR001611,Repeat,Leucine-rich repeat; noIPR,unintegrated,unintegrated;
2920	IPR000372,Domain,Leucine-rich repeat-containing N-terminal; IPR013098,Domain,Immunoglobulin I-set; noIPR,unintegrated,unintegrated;
18019	IPR000372,Domain,Leucine-rich repeat-containing N-terminal; IPR026906,Repeat,Leucine rich repeat 5; noIPR,unintegrated,unintegrated;
18020	IPR000372,Domain,Leucine-rich repeat-containing N-terminal; IPR026906,Repeat,Leucine rich repeat 5; noIPR,unintegrated,unintegrated;
18021	IPR000372,Domain,Leucine-rich repeat-containing N-terminal; IPR026906,Repeat,Leucine rich repeat 5; noIPR,unintegrated,unintegrated;
39030	IPR000374,Family,Phosphatidate cytidylyltransferase;
17680	IPR000375,Domain,Dynamin central domain; IPR001401,Domain,Dynamin, GTPase domain; IPR003130,Domain,Dynamin GTPase effector;
20618	IPR000398,Family,Thymidylate synthase;
1118	IPR000402,Family,Sodium/potassium-transporting ATPase subunit beta;
28117	IPR000403,Domain,Phosphatidylinositol 3-/4-kinase, catalytic domain;
29184	IPR000403,Domain,Phosphatidylinositol 3-/4-kinase, catalytic domain;
36269	IPR000403,Domain,Phosphatidylinositol 3-/4-kinase, catalytic domain;
36270	IPR000403,Domain,Phosphatidylinositol 3-/4-kinase, catalytic domain;
38751	IPR000403,Domain,Phosphatidylinositol 3-/4-kinase, catalytic domain;
39779	IPR000403,Domain,Phosphatidylinositol 3-/4-kinase, catalytic domain;
61579	IPR000403,Domain,Phosphatidylinositol 3-/4-kinase, catalytic domain;
20841	IPR000403,Domain,Phosphatidylinositol 3-/4-kinase, catalytic domain; IPR003151,Domain,PIK-related kinase, FAT; IPR003152,Domain,PIK-related kinase, FATC;
18659	IPR000403,Domain,Phosphatidylinositol 3-/4-kinase, catalytic domain; IPR003151,Domain,PIK-related kinase, FAT; IPR003152,Domain,PIK-related kinase, FATC; IPR009076,Domain,Rapamycin-binding domain; IPR024585,Domain,Domain of unknown function DUF3385, target of rapamycin protein; noIPR,unintegrated,unintegrated;
3662	IPR000406,Family,RHO protein GDP dissociation inhibitor;
5626	IPR000407,Family,Nucleoside phosphatase GDA1/CD39;
16909	IPR000407,Family,Nucleoside phosphatase GDA1/CD39;
18036	IPR000407,Family,Nucleoside phosphatase GDA1/CD39;
26969	IPR000408,Repeat,Regulator of chromosome condensation, RCC1;
28668	IPR000408,Repeat,Regulator of chromosome condensation, RCC1;
29297	IPR000408,Repeat,Regulator of chromosome condensation, RCC1;
29486	IPR000408,Repeat,Regulator of chromosome condensation, RCC1;
33543	IPR000408,Repeat,Regulator of chromosome condensation, RCC1;
62219	IPR000408,Repeat,Regulator of chromosome condensation, RCC1;
23659	IPR000408,Repeat,Regulator of chromosome condensation, RCC1; IPR000569,Domain,HECT;
58359	IPR000408,Repeat,Regulator of chromosome condensation, RCC1; IPR000569,Domain,HECT;
54405	IPR000408,Repeat,Regulator of chromosome condensation, RCC1; IPR003123,Domain,Vacuolar sorting protein 9; IPR003409,Repeat,MORN motif;
19640	IPR000409,Domain,BEACH domain;
34454	IPR000409,Domain,BEACH domain;
62819	IPR000409,Domain,BEACH domain;
22952	IPR000409,Domain,BEACH domain; IPR001680,Repeat,WD40 repeat;
21692	IPR000409,Domain,BEACH domain; IPR001680,Repeat,WD40 repeat; IPR010508,Domain,Domain of unknown function DUF1088;
4287	IPR000418,Domain,Ets domain;
19181	IPR000418,Domain,Ets domain;
21939	IPR000418,Domain,Ets domain;
29120	IPR000418,Domain,Ets domain;
39465	IPR000418,Domain,Ets domain;
39466	IPR000418,Domain,Ets domain;
50225	IPR000418,Domain,Ets domain;
60556	IPR000418,Domain,Ets domain;
70686	IPR000418,Domain,Ets domain;
70687	IPR000418,Domain,Ets domain;
70688	IPR000418,Domain,Ets domain;
72266	IPR000418,Domain,Ets domain;
72269	IPR000418,Domain,Ets domain;
74734	IPR000418,Domain,Ets domain;
74735	IPR000418,Domain,Ets domain;
76933	IPR000418,Domain,Ets domain;
76934	IPR000418,Domain,Ets domain;
80114	IPR000418,Domain,Ets domain;
83818	IPR000418,Domain,Ets domain;
24989	IPR000418,Domain,Ets domain; IPR003118,Domain,Pointed domain;
70682	IPR000418,Domain,Ets domain; IPR003118,Domain,Pointed domain;
70684	IPR000418,Domain,Ets domain; IPR003118,Domain,Pointed domain;
70689	IPR000418,Domain,Ets domain; IPR003118,Domain,Pointed domain;
70690	IPR000418,Domain,Ets domain; IPR003118,Domain,Pointed domain;
22249	IPR000421,Domain,Coagulation factor 5/8 C-terminal type domain;
23248	IPR000421,Domain,Coagulation factor 5/8 C-terminal type domain;
25176	IPR000421,Domain,Coagulation factor 5/8 C-terminal type domain;
27779	IPR000421,Domain,Coagulation factor 5/8 C-terminal type domain;
28471	IPR000421,Domain,Coagulation factor 5/8 C-terminal type domain;
32996	IPR000421,Domain,Coagulation factor 5/8 C-terminal type domain;
33614	IPR000421,Domain,Coagulation factor 5/8 C-terminal type domain;
35873	IPR000421,Domain,Coagulation factor 5/8 C-terminal type domain;
38185	IPR000421,Domain,Coagulation factor 5/8 C-terminal type domain;
57852	IPR000421,Domain,Coagulation factor 5/8 C-terminal type domain;
57897	IPR000421,Domain,Coagulation factor 5/8 C-terminal type domain;
65792	IPR000421,Domain,Coagulation factor 5/8 C-terminal type domain;
17920	IPR000421,Domain,Coagulation factor 5/8 C-terminal type domain; IPR000884,Repeat,Thrombospondin, type 1 repeat; IPR000998,Domain,MAM domain; IPR001506,Domain,Peptidase M12A, astacin;
30621	IPR000421,Domain,Coagulation factor 5/8 C-terminal type domain; IPR000884,Repeat,Thrombospondin, type 1 repeat; IPR000998,Domain,MAM domain; IPR001506,Domain,Peptidase M12A, astacin;
75257	IPR000421,Domain,Coagulation factor 5/8 C-terminal type domain; IPR001007,Domain,von Willebrand factor, type C; IPR002172,Repeat,Low-density lipoprotein (LDL) receptor class A repeat; IPR002919,Domain,Trypsin Inhibitor-like, cysteine rich domain;
75172	IPR000421,Domain,Coagulation factor 5/8 C-terminal type domain; IPR001245,Domain,Serine-threonine/tyrosine-protein kinase catalytic domain;
26389	IPR000421,Domain,Coagulation factor 5/8 C-terminal type domain; IPR001304,Domain,C-type lectin;
1970	IPR000421,Domain,Coagulation factor 5/8 C-terminal type domain; IPR001506,Domain,Peptidase M12A, astacin; IPR003582,Domain,Metridin-like ShK toxin;
6195	IPR000421,Domain,Coagulation factor 5/8 C-terminal type domain; IPR003961,Domain,Fibronectin, type III;
67393	IPR000421,Domain,Coagulation factor 5/8 C-terminal type domain; IPR003961,Domain,Fibronectin, type III;
11264	IPR000424,Family,Primosome PriB/single-strand DNA-binding;
50403	IPR000425,Family,Major intrinsic protein;
67655	IPR000425,Family,Major intrinsic protein;
2653	IPR000426,Domain,Proteasome, alpha-subunit, N-terminal domain; IPR001353,Family,Proteasome, subunit alpha/beta;
[truncated: 9,260 more rows]
