# Supplementary material for: Transcriptome and venom proteome of the box jellyfish Chironex fleckeri
Source: BMC Genomics. 2015 May 27;16(1):407. doi: 10.1186/s12864-015-1568-3 (PMC4445812; doi:10.1186/s12864-015-1568-3)
Supplement: Additional file 4 — Summary of toxins identified in the transcriptome of C. fleckeri. Multi-worksheet excel file containing toxins identified in the transcript of C. fleckeri ranked by FPKM (Worksheet 1) and categorized by function (Worksheet 2). [file 12864_2015_1568_MOESM4_ESM.xlsx]

## Sheet: toxins by FPKM
Transcript ID	FPKM	SP?	Bit Score	BLAST	Description
75536	374.72	false	67.0106	9.75436e-15	Peroxiredoxin-4 (Fragments) OS=Crotalus atrox PE=1 SV=1
71187	300.22	false	120.168	3.39446e-32	Astacin-like metalloprotease toxin OS=Loxosceles intermedia PE=1 SV=1
1650	175.22	true	127.102	2.137e-34	Astacin-like metalloprotease toxin OS=Loxosceles intermedia PE=1 SV=1
70495	136.88	false	323.939	0	Cobra venom factor OS=Naja kaouthia PE=1 SV=1
36924	131.06	false	127.102	4.5969e-32	A.superbus venom factor 2 OS=Austrelaps superbus PE=2 SV=1
72251	128.03	false	308.531	0	Venom factor OS=Crotalus adamanteus PE=2 SV=1
1814	123.65	true	61.2326	1.60863e-12	Turripeptide Pal9.2 OS=Polystira albida PE=2 SV=1
70900	111.77	false	129.028	2.51995e-33	Astacin-like metalloprotease toxin OS=Loxosceles intermedia PE=1 SV=1
72197	105.75	false	451.055	0	A.superbus venom factor 1 OS=Austrelaps superbus PE=1 SV=1
74130	95.77	true	115.161	5.39335e-30	Venom protease OS=Megabombus pennsylvanicus PE=1 SV=1
1970	84.43	true	103.219	3.88722e-25	Astacin-like metalloprotease toxin OS=Loxosceles intermedia PE=1 SV=1
71939	82.52	false	172.555	1.4e-45	Cobra venom factor OS=Naja kaouthia PE=1 SV=1
3520	72.49	true	135.191	3.29559e-37	Astacin-like metalloprotease toxin OS=Loxosceles intermedia PE=1 SV=1
71937	70.69	true	248.825	0	Venom factor OS=Crotalus adamanteus PE=2 SV=1
3749	57.02	false	182.57	0	Ryncolin-4 OS=Cerberus rynchops PE=1 SV=1
70783	55.74	true	115.161	1.54044e-27	Snake venom metalloproteinase ACLF OS=Agkistrodon contortrix laticinctus GN=ACLPREF PE=1 SV=1
70496	55.28	false	235.343	0	Venom factor OS=Crotalus adamanteus PE=2 SV=1
73791	53.21	false	120.553	7.17134e-32	Blarina toxin OS=Blarina brevicauda GN=BTX PE=1 SV=1
19954	49.82	true	70.8626	2.00791e-16	Peroxiredoxin-4 (Fragments) OS=Crotalus atrox PE=1 SV=1
18413	42.61	false	63.929	3.33369e-13	Venom allergen 3 OS=Solenopsis richteri PE=1 SV=2
17157	41.09	false	80.8777	4.87795e-18	C-type lectin OS=Micrurus corallinus PE=1 SV=1
73286	39.57	true	114.005	5.64351e-27	Zinc metalloproteinase-disintegrin BjussuMP-1 (Fragment) OS=Bothrops jararacussu PE=1 SV=1
74743	39	false	54.299	2.08384e-10	Bitiscystatin OS=Bitis gabonica PE=1 SV=1
73066	37.02	true	110.538	1.37135e-25	Coagulation factor X OS=Tropidechis carinatus GN=F10 PE=2 SV=1
71277	35.73	false	143.28	1.94222e-38	Venom protease OS=Megabombus pennsylvanicus PE=1 SV=1
38042	35.07	false	124.79	2.03023e-32	Blarina toxin OS=Blarina brevicauda GN=BTX PE=1 SV=1
71938	34.61	true	248.44	0	Venom factor OS=Crotalus adamanteus PE=2 SV=1
72441	32.13	false	81.6481	2.57864e-18	C-type lectin OS=Micrurus corallinus PE=1 SV=1
70773	30.96	false	62.7734	1.18752e-12	Protease inhibitor 4 OS=Walterinnesia aegyptia PE=1 SV=1
74263	27.83	false	116.316	3.43343e-29	Venom protease OS=Megabombus pennsylvanicus PE=1 SV=1
76141	27.23	true	148.673	1.1644e-39	Putative endothelial lipase OS=Crotalus adamanteus PE=2 SV=1
21180	26.97	false	103.99	3.32694e-26	Astacin-like metalloprotease toxin OS=Loxosceles intermedia PE=1 SV=1
71186	26.78	false	101.679	4.72336e-25	Astacin-like metalloprotease toxin OS=Loxosceles intermedia PE=1 SV=1
36152	25.48	false	68.9366	1.11679e-13	Cysteine-rich venom protein pseudechetoxin-like OS=Pseudonaja textilis PE=2 SV=1
73929	24.21	false	52.373	6.55124e-08	Venom dipeptidyl peptidase 4 OS=Apis mellifera PE=1 SV=1
72704	24.05	true	451.44	0	Coagulation factor V OS=Pseudonaja textilis GN=F5 PE=2 SV=1
74095	23.59	true	140.198	3.64273e-37	Astacin-like metalloprotease toxin OS=Loxosceles intermedia PE=1 SV=1
71194	23.55	true	56.9954	2.23879e-09	Zinc metalloproteinase-disintegrin batroxstatin-3 (Fragment) OS=Bothrops atrox PE=2 SV=1
70897	23.42	false	129.413	3.44145e-34	Astacin-like metalloprotease toxin OS=Loxosceles intermedia PE=1 SV=1
52449	23.22	true	136.346	6.97132e-35	Coagulation factor X OS=Tropidechis carinatus GN=F10 PE=2 SV=1
71185	22.99	false	121.324	1.04357e-31	Astacin-like metalloprotease toxin OS=Loxosceles intermedia PE=1 SV=1
3323	22.41	false	103.99	2.02656e-24	Perivitellin-2 67 kDa subunit OS=Pomacea canaliculata PE=1 SV=2
81902	22.39	false	62.3882	2.28901e-13	Venom protein 302 OS=Lychas mucronatus PE=2 SV=1
72387	21.81	true	50.0618	1.22788e-08	Turripeptide Ici9.1 (Fragment) OS=Iotyrris cingulifera PE=2 SV=1
72252	21.54	false	306.605	0	Cobra venom factor OS=Naja kaouthia PE=1 SV=1
19454	21.51	true	110.923	1.67226e-26	Zinc metalloproteinase/disintegrin (Fragment) OS=Deinagkistrodon acutus PE=2 SV=1
74742	21.4	false	54.299	2.26602e-10	Bitiscystatin OS=Bitis gabonica PE=1 SV=1
71178	20.41	false	88.1965	4.37249e-20	Astacin-like metalloprotease toxin OS=Loxosceles intermedia PE=1 SV=1
53529	20.2	true	287.73	0	Phospholipase B OS=Crotalus adamanteus PE=2 SV=1
70492	20.18	false	235.728	0	Venom factor OS=Crotalus adamanteus PE=2 SV=1
17317	19.9	false	125.946	1.91555e-30	Neoverrucotoxin subunit beta OS=Synanceia verrucosa PE=1 SV=1
5360	19.41	true	115.161	1.80324e-30	Astacin-like metalloprotease toxin OS=Loxosceles intermedia PE=1 SV=1
2174	19	false	60.4622	1.5488e-11	Cysteine-rich venom protein latisemin OS=Pseudolaticauda semifasciata PE=2 SV=1
5147	18.49	true	106.686	4.79615e-25	Zinc metalloproteinase mocarhagin OS=Naja mossambica PE=1 SV=3
53909	17.56	false	50.447	5.43131e-08	Turripeptide OL11-like (Fragment) OS=Lophiotoma albina PE=2 SV=1
38243	16.93	true	130.568	1.16941e-32	Coagulation factor X OS=Tropidechis carinatus GN=F10 PE=2 SV=1
70500	16.76	false	216.468	0	A.superbus venom factor 1 OS=Austrelaps superbus PE=1 SV=1
74259	16.37	false	116.316	1.08638e-28	Venom protease OS=Megabombus pennsylvanicus PE=1 SV=1
70609	16.22	true	382.104	0	Putative lysosomal acid lipase/cholesteryl ester hydrolase OS=Crotalus adamanteus PE=2 SV=1
1500	15.72	true	87.4261	1.50477e-19	Venom serine protease 34 OS=Apis mellifera PE=2 SV=1
18575	15.47	true	163.696	0	Venom protease OS=Megabombus pennsylvanicus PE=1 SV=1
70776	15.45	true	61.6178	7.75127e-12	Protease inhibitor 4 OS=Walterinnesia aegyptia PE=1 SV=1
76782	15.03	true	88.9669	1.92559e-20	Astacin-like metalloprotease toxin OS=Loxosceles intermedia PE=1 SV=1
72390	14.67	true	50.0618	1.21162e-08	Turripeptide Ici9.1 (Fragment) OS=Iotyrris cingulifera PE=2 SV=1
18094	14.43	false	54.299	2.04286e-10	Bitiscystatin OS=Bitis gabonica PE=1 SV=1
70895	13.78	false	129.028	3.09189e-34	Astacin-like metalloprotease toxin OS=Loxosceles intermedia PE=1 SV=1
70494	13.35	false	51.2174	4.50406e-08	A.superbus venom factor 2 OS=Austrelaps superbus PE=2 SV=1
3262	12.82	true	511.531	0	Toxin CfTX-B
2953	12.81	true	487.649	0	Toxin CfTX-A
4095	12.28	false	88.9669	2.02556e-20	Astacin-like metalloprotease toxin OS=Loxosceles intermedia PE=1 SV=1
75535	12.23	false	66.6254	1.19945e-14	Peroxiredoxin-4 (Fragments) OS=Crotalus atrox PE=1 SV=1
17920	11.27	false	138.658	1.81254e-36	Astacin-like metalloprotease toxin OS=Loxosceles intermedia PE=1 SV=1
73794	11.26	false	120.939	5.31551e-31	Blarina toxin OS=Blarina brevicauda GN=BTX PE=1 SV=1
23918	11.11	true	243.047	0	Plancitoxin-1 OS=Acanthaster planci PE=1 SV=1
53784	10.58	true	162.155	2.24e-44	Venom serine carboxypeptidase OS=Apis mellifera PE=2 SV=1
71182	10.55	false	111.309	2.91719e-28	Astacin-like metalloprotease toxin OS=Loxosceles intermedia PE=1 SV=1
52447	10.49	true	136.346	5.50388e-35	Coagulation factor X OS=Tropidechis carinatus GN=F10 PE=2 SV=1
19529	10.38	true	349.362	0	Putative lysosomal acid lipase/cholesteryl ester hydrolase OS=Crotalus adamanteus PE=2 SV=1
73793	10.04	false	120.553	7.28002e-31	Blarina toxin OS=Blarina brevicauda GN=BTX PE=1 SV=1
17068	9.96	false	127.102	8.38436e-35	Astacin-like metalloprotease toxin OS=Loxosceles intermedia PE=1 SV=1
80228	9.84	false	145.976	3.50595e-40	Coagulation factor X OS=Tropidechis carinatus GN=F10 PE=2 SV=1
53288	9.22	false	130.183	2.83663e-32	Snake venom metalloproteinase BITM02A OS=Bothropoides insularis PE=2 SV=1
73790	8.87	false	71.633	3.54948e-15	Blarina toxin OS=Blarina brevicauda GN=BTX PE=1 SV=1
54178	8.47	false	50.8322	7.02968e-09	Turripeptide Ici9.1 (Fragment) OS=Iotyrris cingulifera PE=2 SV=1
73788	8.32	false	71.633	1.07442e-14	Blarina toxin OS=Blarina brevicauda GN=BTX PE=1 SV=1
32438	8.31	false	233.802	0	Venom protein 2 OS=Pimpla hypochondriaca GN=vpr2 PE=1 SV=1
9707	8.25	false	118.242	2.34637e-30	Astacin-like metalloprotease toxin OS=Loxosceles intermedia PE=1 SV=1
70893	8.09	true	64.6994	6.24589e-13	Galactose-specific lectin nattectin OS=Thalassophryne nattereri PE=1 SV=1
77097	7.98	false	127.487	2.06307e-34	Astacin-like metalloprotease toxin OS=Loxosceles intermedia PE=1 SV=1
38478	7.5	false	151.369	7.549e-41	Venom acid phosphatase Acph-1 OS=Apis mellifera PE=1 SV=1
70898	7.48	false	88.9669	5.73036e-20	Astacin-like metalloprotease toxin OS=Loxosceles intermedia PE=1 SV=1
73932	7.23	false	51.6026	1.66742e-07	Venom dipeptidyl peptidase 4 OS=Apis mellifera PE=1 SV=1
37989	6.87	false	384.415	0	Putative lysosomal acid lipase/cholesteryl ester hydrolase OS=Crotalus adamanteus PE=2 SV=1
4433	6.81	false	54.6842	6.59229e-10	Turripeptide Pal9.2 OS=Polystira albida PE=2 SV=1
11496	6.79	false	110.923	1.71123e-28	Astacin-like metalloprotease toxin OS=Loxosceles intermedia PE=1 SV=1
41598	6.66	true	129.028	2.56094e-33	Astacin-like metalloprotease toxin OS=Loxosceles intermedia PE=1 SV=1
82296	6.64	false	52.373	5.05526e-10	Turripeptide OL11-like (Fragment) OS=Lophiotoma albina PE=2 SV=1
82215	6.53	false	69.707	3.40011e-14	Zinc metalloproteinase-disintegrin Eoc1 OS=Echis ocellatus GN=Svmp3-Eoc1 PE=2 SV=1
72392	6.45	false	50.8322	8.99572e-09	Turripeptide Ici9.1 (Fragment) OS=Iotyrris cingulifera PE=2 SV=1
72706	6.38	true	450.669	0	Coagulation factor V OS=Pseudonaja textilis GN=F5 PE=2 SV=1
16373	6.31	false	53.9138	7.04207e-10	Turripeptide Lol9.1 OS=Lophiotoma olangoensis PE=2 SV=1
70896	6.28	false	112.079	3.17256e-28	Astacin-like metalloprotease toxin OS=Loxosceles intermedia PE=1 SV=1
73789	6.28	false	71.633	3.28969e-15	Blarina toxin OS=Blarina brevicauda GN=BTX PE=1 SV=1
52524	6.27	false	379.407	0	Putative lysosomal acid lipase/cholesteryl ester hydrolase OS=Crotalus adamanteus PE=2 SV=1
40974	6.07	true	51.9878	1.39419e-08	Turripeptide Gsg9.2 OS=Gemmula sogodensis PE=2 SV=1
57897	6.04	false	96.6709	3.16613e-21	Coagulation factor V OS=Pseudonaja textilis GN=F5 PE=2 SV=1
82864	5.98	false	62.7734	9.89484e-14	C-type lectin lectoxin-Enh6 OS=Enhydris polylepis PE=2 SV=1
40191	5.93	false	376.326	0	Venom dipeptidyl peptidase 4 OS=Vespula vulgaris PE=1 SV=1
10226	5.65	true	98.2117	3.12282e-25	Toxin CfTX-1-like
38754	5.48	false	67.0106	2.44596e-12	Zinc metalloproteinase/disintegrin OS=Bothropoides insularis PE=1 SV=1
2565	5.47	true	140.584	6.26692e-38	Astacin-like metalloprotease toxin OS=Loxosceles intermedia PE=1 SV=1
24485	5.47	false	94.7449	1.98303e-21	L-amino-acid oxidase OS=Crotalus atrox PE=1 SV=2
11521	5.4	true	68.5514	2.76487e-15	Astacin-like metalloprotease toxin OS=Loxosceles intermedia PE=1 SV=1
19154	5.37	true	119.783	4.57213e-31	Astacin-like metalloprotease toxin OS=Loxosceles intermedia PE=1 SV=1
60162	5.29	false	114.775	3.45828e-28	Isoform S of Acetylcholinesterase OS=Bungarus fasciatus GN=ACHE
70894	5.09	false	129.413	2.43852e-34	Astacin-like metalloprotease toxin OS=Loxosceles intermedia PE=1 SV=1
39825	4.95	true	167.933	0	Ryncolin-4 OS=Cerberus rynchops PE=1 SV=1
72196	4.92	false	122.479	3.90893e-30	A.superbus venom factor 2 OS=Austrelaps superbus PE=2 SV=1
19121	4.67	true	129.028	1.55199e-33	Astacin-like metalloprotease toxin OS=Loxosceles intermedia PE=1 SV=1
24385	4.65	false	62.3882	3.63426e-13	Venom protein 302 OS=Lychas mucronatus PE=2 SV=1
54763	4.59	false	331.643	0	Zinc metalloproteinase/disintegrin OS=Protobothrops flavoviridis PE=1 SV=1
56577	4.5	false	347.051	0	Toxin CfTX-2
19600	4.41	false	51.9878	2.24345e-09	Turripeptide OL11-like (Fragment) OS=Lophiotoma albina PE=2 SV=1
30621	4.36	false	83.1889	1.22747e-18	Astacin-like metalloprotease toxin OS=Loxosceles intermedia PE=1 SV=1
48758	4.33	true	127.102	1.96195e-34	Astacin-like metalloprotease toxin OS=Loxosceles intermedia PE=1 SV=1
63462	4.18	true	135.961	1.19351e-37	Astacin-like metalloprotease toxin OS=Loxosceles intermedia PE=1 SV=1
5213	4.18	false	114.005	9.09849e-30	Protease inhibitor OS=Austrelaps labialis PE=2 SV=1
16750	4.16	true	136.346	9.44091e-35	Coagulation factor X OS=Tropidechis carinatus GN=F10 PE=2 SV=1
63712	4.11	true	122.094	2.28686e-32	Astacin-like metalloprotease toxin OS=Loxosceles intermedia PE=1 SV=1
11472	4.1	false	90.8929	9.0009e-22	Coagulation factor V OS=Pseudonaja textilis GN=F5 PE=2 SV=1
73787	4.08	false	71.633	1.01359e-14	Blarina toxin OS=Blarina brevicauda GN=BTX PE=1 SV=1
22273	3.81	false	200.29	0	Snake venom 5'-nucleotidase (Fragment) OS=Crotalus adamanteus PE=2 SV=1
32996	3.7	true	70.8626	6.40629e-15	Coagulation factor V OS=Pseudonaja textilis GN=F5 PE=2 SV=1
18743	3.5	false	508.449	0	Toxin CfTX-2-like
44144	3.49	false	341.273	0	Toxin CfTX-1
32640	3.45	true	114.775	7.36661e-29	Toxin AaTX-1-like
27720	3.43	false	306.22	0	Zinc metalloproteinase-disintegrin BfMP (Fragment) OS=Bungarus fasciatus PE=2 SV=1
42862	3.29	false	142.124	4.4998e-41	Venom protease OS=Megabombus pennsylvanicus PE=1 SV=1
57695	3.1	false	164.081	0	Trehalase OS=Pimpla hypochondriaca GN=tre1 PE=1 SV=1
30335	3.04	false	119.783	2.1946e-33	Glutaminyl-peptide cyclotransferase OS=Gloydius blomhoffii GN=QPCT PE=2 SV=1
32010	2.96	true	128.257	7.35901e-36	Blarina toxin OS=Blarina brevicauda GN=BTX PE=1 SV=1
24826	2.96	false	90.8929	3.11295e-22	C-type lectin lectoxin-Lio1 OS=Liophis poecilogyrus PE=2 SV=1
19453	2.9	true	73.9442	1.25788e-20	Zinc metalloproteinase/disintegrin OS=Deinagkistrodon acutus GN=wbfib4 PE=1 SV=1
26096	2.77	false	55.0694	1.13053e-10	Cysteine-rich venom protein latisemin OS=Pseudolaticauda semifasciata PE=2 SV=1
24465	2.63	false	142.51	8.2454e-41	Glutaminyl-peptide cyclotransferase OS=Boiga irregularis GN=QPCT PE=2 SV=1
32230	2.61	false	221.861	0	Toxin CfTX-2-like
20501	2.49	false	112.079	2.34088e-28	Protease inhibitor OS=Austrelaps labialis PE=2 SV=1
23248	2.42	false	95.1301	1.43817e-22	Coagulation factor V OS=Pseudonaja textilis GN=F5 PE=2 SV=1
20248	2.33	true	67.0106	9.71974e-15	Kunitz-type proteinase inhibitor kalicludin-3 OS=Anemonia sulcata PE=1 SV=1
65322	2.31	false	88.5817	2.92303e-23	Galactose-specific lectin nattectin OS=Thalassophryne nattereri PE=1 SV=1
26389	2.28	false	65.855	3.62569e-14	C-type lectin mannose-binding isoform OS=Tropidechis carinatus PE=2 SV=1
6195	2.18	true	66.6254	2.73613e-12	Coagulation factor V OS=Pseudonaja textilis GN=F5 PE=2 SV=1
58573	2.16	false	52.7582	8.74118e-11	Galactose-specific lectin nattectin OS=Thalassophryne nattereri PE=1 SV=1
24319	2.15	false	68.5514	1.2919e-16	Thrombin-like enzyme CPI-enzyme 2 OS=Gloydius ussuriensis PE=1 SV=1
19292	2.14	false	79.7221	2.84279e-16	Coagulation factor X-activating enzyme heavy chain OS=Macrovipera lebetina PE=1 SV=1
33614	2.11	false	81.6481	6.957e-18	Coagulation factor V OS=Pseudonaja textilis GN=F5 PE=2 SV=1
57964	1.81	false	51.6026	1.39199e-10	Taicatoxin, serine protease inhibitor component OS=Oxyuranus scutellatus scutellatus PE=1 SV=1
67128	1.59	false	62.003	1.62013e-13	Toxin CfTX-2-like
23122	1.49	false	52.373	1.3099e-10	Astacin-like metalloprotease toxin OS=Loxosceles intermedia PE=1 SV=1
61535	1.46	false	68.5514	3.90552e-15	Cysteine-rich venom protein latisemin OS=Pseudolaticauda semifasciata PE=2 SV=1
33009	1.35	false	62.7734	2.95077e-14	C-type lectin BfL-2 OS=Bungarus fasciatus PE=2 SV=1
17484	1.34	false	66.2402	2.23762e-14	Peroxiredoxin-4 (Fragments) OS=Crotalus atrox PE=1 SV=1
32128	1.23	false	50.8322	1.07858e-10	C-type lectin lectoxin-Lio1 OS=Liophis poecilogyrus PE=2 SV=1
22348	1.19	false	51.6026	1.4773e-10	Taicatoxin, serine protease inhibitor component OS=Oxyuranus scutellatus scutellatus PE=1 SV=1
45426	1.16	false	63.1586	1.11935e-14	Galactose-specific lectin nattectin OS=Thalassophryne nattereri PE=1 SV=1
32229	1.12	false	51.2174	6.96669e-10	Toxin CfTX-1-like
70493	1.05	false	125.561	2.279e-30	Venom factor OS=Crotalus adamanteus PE=2 SV=1
72250	0.87	false	111.309	1.74167e-26	Cobra venom factor OS=Naja kaouthia PE=1 SV=1
59685	0.49	true	52.373	4.07504e-11	Turripeptide OL11-like (Fragment) OS=Lophiotoma albina PE=2 SV=1
18653	0.46	false	62.7734	7.8664e-14	Toxin CqTX-A-like
18742	0.44	false	558.91	0	Toxin CfTX-2-like
23370	0.38	false	141.354	9.5189e-41	Venom protease OS=Megabombus pennsylvanicus PE=1 SV=1
18122	0	true	162.155	2.1e-44	Venom serine carboxypeptidase OS=Apis mellifera PE=2 SV=1
18744	0	false	525.783	0	Toxin CfTX-2-like
37616	0	true	488.034	0	Toxin CfTX-A-like
69439	0	false	55.4546	1.56074e-11	Toxin CqTX-A-like
46707	0	false	62.003	9.16513e-14	C-type lectin lectoxin-Enh6 OS=Enhydris polylepis PE=2 SV=1
8072	0	false	82.0333	3.20989e-20	C-type lectin OS=Micrurus corallinus PE=1 SV=1
20442	0	true	382.104	0	Putative lysosomal acid lipase/cholesteryl ester hydrolase OS=Crotalus adamanteus PE=2 SV=1

## Sheet: toxins by function
Transcript ID	FPKM	SP?	Bit Score	BLAST	Description
Metalloproteases
23122	1.49	false	52.373	1.3099e-10	Astacin-like metalloprotease toxin OS=Loxosceles intermedia PE=1 SV=1
11521	5.4	true	68.5514	2.76487e-15	Astacin-like metalloprotease toxin OS=Loxosceles intermedia PE=1 SV=1
30621	4.36	false	83.1889	1.22747e-18	Astacin-like metalloprotease toxin OS=Loxosceles intermedia PE=1 SV=1
71178	20.41	false	88.1965	4.37249e-20	Astacin-like metalloprotease toxin OS=Loxosceles intermedia PE=1 SV=1
76782	15.03	true	88.9669	1.92559e-20	Astacin-like metalloprotease toxin OS=Loxosceles intermedia PE=1 SV=1
4095	12.28	false	88.9669	2.02556e-20	Astacin-like metalloprotease toxin OS=Loxosceles intermedia PE=1 SV=1
70898	7.48	false	88.9669	5.73036e-20	Astacin-like metalloprotease toxin OS=Loxosceles intermedia PE=1 SV=1
71186	26.78	false	101.679	4.72336e-25	Astacin-like metalloprotease toxin OS=Loxosceles intermedia PE=1 SV=1
1970	84.43	true	103.219	3.88722e-25	Astacin-like metalloprotease toxin OS=Loxosceles intermedia PE=1 SV=1
21180	26.97	false	103.99	3.32694e-26	Astacin-like metalloprotease toxin OS=Loxosceles intermedia PE=1 SV=1
11496	6.79	false	110.923	1.71123e-28	Astacin-like metalloprotease toxin OS=Loxosceles intermedia PE=1 SV=1
71182	10.55	false	111.309	2.91719e-28	Astacin-like metalloprotease toxin OS=Loxosceles intermedia PE=1 SV=1
70896	6.28	false	112.079	3.17256e-28	Astacin-like metalloprotease toxin OS=Loxosceles intermedia PE=1 SV=1
5360	19.41	true	115.161	1.80324e-30	Astacin-like metalloprotease toxin OS=Loxosceles intermedia PE=1 SV=1
9707	8.25	false	118.242	2.34637e-30	Astacin-like metalloprotease toxin OS=Loxosceles intermedia PE=1 SV=1
19154	5.37	true	119.783	4.57213e-31	Astacin-like metalloprotease toxin OS=Loxosceles intermedia PE=1 SV=1
71187	300.22	false	120.168	3.39446e-32	Astacin-like metalloprotease toxin OS=Loxosceles intermedia PE=1 SV=1
71185	22.99	false	121.324	1.04357e-31	Astacin-like metalloprotease toxin OS=Loxosceles intermedia PE=1 SV=1
63712	4.11	true	122.094	2.28686e-32	Astacin-like metalloprotease toxin OS=Loxosceles intermedia PE=1 SV=1
1650	175.22	true	127.102	2.137e-34	Astacin-like metalloprotease toxin OS=Loxosceles intermedia PE=1 SV=1
17068	9.96	false	127.102	8.38436e-35	Astacin-like metalloprotease toxin OS=Loxosceles intermedia PE=1 SV=1
48758	4.33	true	127.102	1.96195e-34	Astacin-like metalloprotease toxin OS=Loxosceles intermedia PE=1 SV=1
77097	7.98	false	127.487	2.06307e-34	Astacin-like metalloprotease toxin OS=Loxosceles intermedia PE=1 SV=1
70900	111.77	false	129.028	2.51995e-33	Astacin-like metalloprotease toxin OS=Loxosceles intermedia PE=1 SV=1
70895	13.78	false	129.028	3.09189e-34	Astacin-like metalloprotease toxin OS=Loxosceles intermedia PE=1 SV=1
41598	6.66	true	129.028	2.56094e-33	Astacin-like metalloprotease toxin OS=Loxosceles intermedia PE=1 SV=1
19121	4.67	true	129.028	1.55199e-33	Astacin-like metalloprotease toxin OS=Loxosceles intermedia PE=1 SV=1
70897	23.42	false	129.413	3.44145e-34	Astacin-like metalloprotease toxin OS=Loxosceles intermedia PE=1 SV=1
70894	5.09	false	129.413	2.43852e-34	Astacin-like metalloprotease toxin OS=Loxosceles intermedia PE=1 SV=1
3520	72.49	true	135.191	3.29559e-37	Astacin-like metalloprotease toxin OS=Loxosceles intermedia PE=1 SV=1
63462	4.18	true	135.961	1.19351e-37	Astacin-like metalloprotease toxin OS=Loxosceles intermedia PE=1 SV=1
17920	11.27	false	138.658	1.81254e-36	Astacin-like metalloprotease toxin OS=Loxosceles intermedia PE=1 SV=1
74095	23.59	true	140.198	3.64273e-37	Astacin-like metalloprotease toxin OS=Loxosceles intermedia PE=1 SV=1
2565	5.47	true	140.584	6.26692e-38	Astacin-like metalloprotease toxin OS=Loxosceles intermedia PE=1 SV=1
70783	55.74	true	115.161	1.54044e-27	Snake venom metalloproteinase ACLF OS=Agkistrodon contortrix laticinctus GN=ACLPREF PE=1 SV=1
53288	9.22	false	130.183	2.83663e-32	Snake venom metalloproteinase BITM02A OS=Bothropoides insularis PE=2 SV=1
5147	18.49	true	106.686	4.79615e-25	Zinc metalloproteinase mocarhagin OS=Naja mossambica PE=1 SV=3
71194	23.55	true	56.9954	2.23879e-09	Zinc metalloproteinase-disintegrin batroxstatin-3 (Fragment) OS=Bothrops atrox PE=2 SV=1
27720	3.43	false	306.22	0	Zinc metalloproteinase-disintegrin BfMP (Fragment) OS=Bungarus fasciatus PE=2 SV=1
73286	39.57	true	114.005	5.64351e-27	Zinc metalloproteinase-disintegrin BjussuMP-1 (Fragment) OS=Bothrops jararacussu PE=1 SV=1
82215	6.53	false	69.707	3.40011e-14	Zinc metalloproteinase-disintegrin Eoc1 OS=Echis ocellatus GN=Svmp3-Eoc1 PE=2 SV=1
19454	21.51	true	110.923	1.67226e-26	Zinc metalloproteinase/disintegrin (Fragment) OS=Deinagkistrodon acutus PE=2 SV=1
38754	5.48	false	67.0106	2.44596e-12	Zinc metalloproteinase/disintegrin OS=Bothropoides insularis PE=1 SV=1
19453	2.9	true	73.9442	1.25788e-20	Zinc metalloproteinase/disintegrin OS=Deinagkistrodon acutus GN=wbfib4 PE=1 SV=1
54763	4.59	false	331.643	0	Zinc metalloproteinase/disintegrin OS=Protobothrops flavoviridis PE=1 SV=1
Other proteases
73932	7.23	false	51.6026	1.66742e-07	Venom dipeptidyl peptidase 4 OS=Apis mellifera PE=1 SV=1
73929	24.21	false	52.373	6.55124e-08	Venom dipeptidyl peptidase 4 OS=Apis mellifera PE=1 SV=1
40191	5.93	false	376.326	0	Venom dipeptidyl peptidase 4 OS=Vespula vulgaris PE=1 SV=1
24319	2.15	false	68.5514	1.2919e-16	Thrombin-like enzyme CPI-enzyme 2 OS=Gloydius ussuriensis PE=1 SV=1
74130	95.77	true	115.161	5.39335e-30	Venom protease OS=Megabombus pennsylvanicus PE=1 SV=1
74263	27.83	false	116.316	3.43343e-29	Venom protease OS=Megabombus pennsylvanicus PE=1 SV=1
74259	16.37	false	116.316	1.08638e-28	Venom protease OS=Megabombus pennsylvanicus PE=1 SV=1
23370	0.38	false	141.354	9.5189e-41	Venom protease OS=Megabombus pennsylvanicus PE=1 SV=1
42862	3.29	false	142.124	4.4998e-41	Venom protease OS=Megabombus pennsylvanicus PE=1 SV=1
71277	35.73	false	143.28	1.94222e-38	Venom protease OS=Megabombus pennsylvanicus PE=1 SV=1
18575	15.47	true	163.696	0	Venom protease OS=Megabombus pennsylvanicus PE=1 SV=1
73790	8.87	false	71.633	3.54948e-15	Blarina toxin OS=Blarina brevicauda GN=BTX PE=1 SV=1
73788	8.32	false	71.633	1.07442e-14	Blarina toxin OS=Blarina brevicauda GN=BTX PE=1 SV=1
73789	6.28	false	71.633	3.28969e-15	Blarina toxin OS=Blarina brevicauda GN=BTX PE=1 SV=1
73787	4.08	false	71.633	1.01359e-14	Blarina toxin OS=Blarina brevicauda GN=BTX PE=1 SV=1
73791	53.21	false	120.553	7.17134e-32	Blarina toxin OS=Blarina brevicauda GN=BTX PE=1 SV=1
73793	10.04	false	120.553	7.28002e-31	Blarina toxin OS=Blarina brevicauda GN=BTX PE=1 SV=1
73794	11.26	false	120.939	5.31551e-31	Blarina toxin OS=Blarina brevicauda GN=BTX PE=1 SV=1
38042	35.07	false	124.79	2.03023e-32	Blarina toxin OS=Blarina brevicauda GN=BTX PE=1 SV=1
32010	2.96	true	128.257	7.35901e-36	Blarina toxin OS=Blarina brevicauda GN=BTX PE=1 SV=1
53784	10.58	true	162.155	2.24e-44	Venom serine carboxypeptidase OS=Apis mellifera PE=2 SV=1
18122	0	true	162.155	2.1e-44	Venom serine carboxypeptidase OS=Apis mellifera PE=2 SV=1
1500	15.72	true	87.4261	1.50477e-19	Venom serine protease 34 OS=Apis mellifera PE=2 SV=1
Protease inhibitors
74743	39	false	54.299	2.08384e-10	Bitiscystatin OS=Bitis gabonica PE=1 SV=1
74742	21.4	false	54.299	2.26602e-10	Bitiscystatin OS=Bitis gabonica PE=1 SV=1
18094	14.43	false	54.299	2.04286e-10	Bitiscystatin OS=Bitis gabonica PE=1 SV=1
20248	2.33	true	67.0106	9.71974e-15	Kunitz-type proteinase inhibitor kalicludin-3 OS=Anemonia sulcata PE=1 SV=1
70776	15.45	true	61.6178	7.75127e-12	Protease inhibitor 4 OS=Walterinnesia aegyptia PE=1 SV=1
70773	30.96	false	62.7734	1.18752e-12	Protease inhibitor 4 OS=Walterinnesia aegyptia PE=1 SV=1
20501	2.49	false	112.079	2.34088e-28	Protease inhibitor OS=Austrelaps labialis PE=2 SV=1
5213	4.18	false	114.005	9.09849e-30	Protease inhibitor OS=Austrelaps labialis PE=2 SV=1
57964	1.81	false	51.6026	1.39199e-10	Taicatoxin, serine protease inhibitor component OS=Oxyuranus scutellatus scutellatus PE=1 SV=1
22348	1.19	false	51.6026	1.4773e-10	Taicatoxin, serine protease inhibitor component OS=Oxyuranus scutellatus scutellatus PE=1 SV=1
40974	6.07	true	51.9878	1.39419e-08	Turripeptide Gsg9.2 OS=Gemmula sogodensis PE=2 SV=1
72387	21.81	true	50.0618	1.22788e-08	Turripeptide Ici9.1 (Fragment) OS=Iotyrris cingulifera PE=2 SV=1
72390	14.67	true	50.0618	1.21162e-08	Turripeptide Ici9.1 (Fragment) OS=Iotyrris cingulifera PE=2 SV=1
54178	8.47	false	50.8322	7.02968e-09	Turripeptide Ici9.1 (Fragment) OS=Iotyrris cingulifera PE=2 SV=1
72392	6.45	false	50.8322	8.99572e-09	Turripeptide Ici9.1 (Fragment) OS=Iotyrris cingulifera PE=2 SV=1
16373	6.31	false	53.9138	7.04207e-10	Turripeptide Lol9.1 OS=Lophiotoma olangoensis PE=2 SV=1
53909	17.56	false	50.447	5.43131e-08	Turripeptide OL11-like (Fragment) OS=Lophiotoma albina PE=2 SV=1
19600	4.41	false	51.9878	2.24345e-09	Turripeptide OL11-like (Fragment) OS=Lophiotoma albina PE=2 SV=1
82296	6.64	false	52.373	5.05526e-10	Turripeptide OL11-like (Fragment) OS=Lophiotoma albina PE=2 SV=1
59685	0.49	true	52.373	4.07504e-11	Turripeptide OL11-like (Fragment) OS=Lophiotoma albina PE=2 SV=1
4433	6.81	false	54.6842	6.59229e-10	Turripeptide Pal9.2 OS=Polystira albida PE=2 SV=1
1814	123.65	true	61.2326	1.60863e-12	Turripeptide Pal9.2 OS=Polystira albida PE=2 SV=1
Alpha-macroglobulin
70500	16.76	false	216.468	0	A.superbus venom factor 1 OS=Austrelaps superbus PE=1 SV=1
72197	105.75	false	451.055	0	A.superbus venom factor 1 OS=Austrelaps superbus PE=1 SV=1
70494	13.35	false	51.2174	4.50406e-08	A.superbus venom factor 2 OS=Austrelaps superbus PE=2 SV=1
72196	4.92	false	122.479	3.90893e-30	A.superbus venom factor 2 OS=Austrelaps superbus PE=2 SV=1
36924	131.06	false	127.102	4.5969e-32	A.superbus venom factor 2 OS=Austrelaps superbus PE=2 SV=1
72250	0.87	false	111.309	1.74167e-26	Cobra venom factor OS=Naja kaouthia PE=1 SV=1
71939	82.52	false	172.555	1.4e-45	Cobra venom factor OS=Naja kaouthia PE=1 SV=1
72252	21.54	false	306.605	0	Cobra venom factor OS=Naja kaouthia PE=1 SV=1
70495	136.88	false	323.939	0	Cobra venom factor OS=Naja kaouthia PE=1 SV=1
70493	1.05	false	125.561	2.279e-30	Venom factor OS=Crotalus adamanteus PE=2 SV=1
70496	55.28	false	235.343	0	Venom factor OS=Crotalus adamanteus PE=2 SV=1
70492	20.18	false	235.728	0	Venom factor OS=Crotalus adamanteus PE=2 SV=1
71938	34.61	true	248.44	0	Venom factor OS=Crotalus adamanteus PE=2 SV=1
71937	70.69	true	248.825	0	Venom factor OS=Crotalus adamanteus PE=2 SV=1
72251	128.03	false	308.531	0	Venom factor OS=Crotalus adamanteus PE=2 SV=1
CfTXs
32640	3.45	true	114.775	7.36661e-29	Toxin AaTX-1-like
44144	3.49	false	341.273	0	Toxin CfTX-1
32229	1.12	false	51.2174	6.96669e-10	Toxin CfTX-1-like
10226	5.65	true	98.2117	3.12282e-25	Toxin CfTX-1-like
56577	4.5	false	347.051	0	Toxin CfTX-2
67128	1.59	false	62.003	1.62013e-13	Toxin CfTX-2-like
32230	2.61	false	221.861	0	Toxin CfTX-2-like
18743	3.5	false	508.449	0	Toxin CfTX-2-like
18744	0	false	525.783	0	Toxin CfTX-2-like
18742	0.44	false	558.91	0	Toxin CfTX-2-like
2953	12.81	true	487.649	0	Toxin CfTX-A
37616	0	true	488.034	0	Toxin CfTX-A-like
3262	12.82	true	511.531	0	Toxin CfTX-B
69439	0	false	55.4546	1.56074e-11	Toxin CqTX-A-like
18653	0.46	false	62.7734	7.8664e-14	Toxin CqTX-A-like
Coagulation factors
6195	2.18	true	66.6254	2.73613e-12	Coagulation factor V OS=Pseudonaja textilis GN=F5 PE=2 SV=1
32996	3.7	true	70.8626	6.40629e-15	Coagulation factor V OS=Pseudonaja textilis GN=F5 PE=2 SV=1
33614	2.11	false	81.6481	6.957e-18	Coagulation factor V OS=Pseudonaja textilis GN=F5 PE=2 SV=1
11472	4.1	false	90.8929	9.0009e-22	Coagulation factor V OS=Pseudonaja textilis GN=F5 PE=2 SV=1
23248	2.42	false	95.1301	1.43817e-22	Coagulation factor V OS=Pseudonaja textilis GN=F5 PE=2 SV=1
57897	6.04	false	96.6709	3.16613e-21	Coagulation factor V OS=Pseudonaja textilis GN=F5 PE=2 SV=1
72706	6.38	true	450.669	0	Coagulation factor V OS=Pseudonaja textilis GN=F5 PE=2 SV=1
72704	24.05	true	451.44	0	Coagulation factor V OS=Pseudonaja textilis GN=F5 PE=2 SV=1
73066	37.02	true	110.538	1.37135e-25	Coagulation factor X OS=Tropidechis carinatus GN=F10 PE=2 SV=1
38243	16.93	true	130.568	1.16941e-32	Coagulation factor X OS=Tropidechis carinatus GN=F10 PE=2 SV=1
52449	23.22	true	136.346	6.97132e-35	Coagulation factor X OS=Tropidechis carinatus GN=F10 PE=2 SV=1
52447	10.49	true	136.346	5.50388e-35	Coagulation factor X OS=Tropidechis carinatus GN=F10 PE=2 SV=1
16750	4.16	true	136.346	9.44091e-35	Coagulation factor X OS=Tropidechis carinatus GN=F10 PE=2 SV=1
80228	9.84	false	145.976	3.50595e-40	Coagulation factor X OS=Tropidechis carinatus GN=F10 PE=2 SV=1
19292	2.14	false	79.7221	2.84279e-16	Coagulation factor X-activating enzyme heavy chain OS=Macrovipera lebetina PE=1 SV=1
Miscellaneous
39825	4.95	true	167.933	0	Ryncolin-4 OS=Cerberus rynchops PE=1 SV=1
3749	57.02	false	182.57	0	Ryncolin-4 OS=Cerberus rynchops PE=1 SV=1
23918	11.11	true	243.047	0	Plancitoxin-1 OS=Acanthaster planci PE=1 SV=1
22273	3.81	false	200.29	0	Snake venom 5'-nucleotidase (Fragment) OS=Crotalus adamanteus PE=2 SV=1
24465	2.63	false	142.51	8.2454e-41	Glutaminyl-peptide cyclotransferase OS=Boiga irregularis GN=QPCT PE=2 SV=1
30335	3.04	false	119.783	2.1946e-33	Glutaminyl-peptide cyclotransferase OS=Gloydius blomhoffii GN=QPCT PE=2 SV=1
60162	5.29	false	114.775	3.45828e-28	Isoform S of Acetylcholinesterase OS=Bungarus fasciatus GN=ACHE
17317	19.9	false	125.946	1.91555e-30	Neoverrucotoxin subunit beta OS=Synanceia verrucosa PE=1 SV=1
3323	22.41	false	103.99	2.02656e-24	Perivitellin-2 67 kDa subunit OS=Pomacea canaliculata PE=1 SV=2
57695	3.1	false	164.081	0	Trehalase OS=Pimpla hypochondriaca GN=tre1 PE=1 SV=1
38478	7.5	false	151.369	7.549e-41	Venom acid phosphatase Acph-1 OS=Apis mellifera PE=1 SV=1
32438	8.31	false	233.802	0	Venom protein 2 OS=Pimpla hypochondriaca GN=vpr2 PE=1 SV=1
81902	22.39	false	62.3882	2.28901e-13	Venom protein 302 OS=Lychas mucronatus PE=2 SV=1
24385	4.65	false	62.3882	3.63426e-13	Venom protein 302 OS=Lychas mucronatus PE=2 SV=1
Lectins
33009	1.35	false	62.7734	2.95077e-14	C-type lectin BfL-2 OS=Bungarus fasciatus PE=2 SV=1
46707	0	false	62.003	9.16513e-14	C-type lectin lectoxin-Enh6 OS=Enhydris polylepis PE=2 SV=1
82864	5.98	false	62.7734	9.89484e-14	C-type lectin lectoxin-Enh6 OS=Enhydris polylepis PE=2 SV=1
32128	1.23	false	50.8322	1.07858e-10	C-type lectin lectoxin-Lio1 OS=Liophis poecilogyrus PE=2 SV=1
24826	2.96	false	90.8929	3.11295e-22	C-type lectin lectoxin-Lio1 OS=Liophis poecilogyrus PE=2 SV=1
26389	2.28	false	65.855	3.62569e-14	C-type lectin mannose-binding isoform OS=Tropidechis carinatus PE=2 SV=1
17157	41.09	false	80.8777	4.87795e-18	C-type lectin OS=Micrurus corallinus PE=1 SV=1
72441	32.13	false	81.6481	2.57864e-18	C-type lectin OS=Micrurus corallinus PE=1 SV=1
8072	0	false	82.0333	3.20989e-20	C-type lectin OS=Micrurus corallinus PE=1 SV=1
58573	2.16	false	52.7582	8.74118e-11	Galactose-specific lectin nattectin OS=Thalassophryne nattereri PE=1 SV=1
45426	1.16	false	63.1586	1.11935e-14	Galactose-specific lectin nattectin OS=Thalassophryne nattereri PE=1 SV=1
70893	8.09	true	64.6994	6.24589e-13	Galactose-specific lectin nattectin OS=Thalassophryne nattereri PE=1 SV=1
65322	2.31	false	88.5817	2.92303e-23	Galactose-specific lectin nattectin OS=Thalassophryne nattereri PE=1 SV=1
Lipases
76141	27.23	true	148.673	1.1644e-39	Putative endothelial lipase OS=Crotalus adamanteus PE=2 SV=1
19529	10.38	true	349.362	0	Putative lysosomal acid lipase/cholesteryl ester hydrolase OS=Crotalus adamanteus PE=2 SV=1
52524	6.27	false	379.407	0	Putative lysosomal acid lipase/cholesteryl ester hydrolase OS=Crotalus adamanteus PE=2 SV=1
70609	16.22	true	382.104	0	Putative lysosomal acid lipase/cholesteryl ester hydrolase OS=Crotalus adamanteus PE=2 SV=1
20442	0	true	382.104	0	Putative lysosomal acid lipase/cholesteryl ester hydrolase OS=Crotalus adamanteus PE=2 SV=1
37989	6.87	false	384.415	0	Putative lysosomal acid lipase/cholesteryl ester hydrolase OS=Crotalus adamanteus PE=2 SV=1
53529	20.2	true	287.73	0	Phospholipase B OS=Crotalus adamanteus PE=2 SV=1
SCP/TAPS
26096	2.77	false	55.0694	1.13053e-10	Cysteine-rich venom protein latisemin OS=Pseudolaticauda semifasciata PE=2 SV=1
2174	19	false	60.4622	1.5488e-11	Cysteine-rich venom protein latisemin OS=Pseudolaticauda semifasciata PE=2 SV=1
61535	1.46	false	68.5514	3.90552e-15	Cysteine-rich venom protein latisemin OS=Pseudolaticauda semifasciata PE=2 SV=1
36152	25.48	false	68.9366	1.11679e-13	Cysteine-rich venom protein pseudechetoxin-like OS=Pseudonaja textilis PE=2 SV=1
18413	42.61	false	63.929	3.33369e-13	Venom allergen 3 OS=Solenopsis richteri PE=1 SV=2
Oxido-Reductive
17484	1.34	false	66.2402	2.23762e-14	Peroxiredoxin-4 (Fragments) OS=Crotalus atrox PE=1 SV=1
75535	12.23	false	66.6254	1.19945e-14	Peroxiredoxin-4 (Fragments) OS=Crotalus atrox PE=1 SV=1
75536	374.72	false	67.0106	9.75436e-15	Peroxiredoxin-4 (Fragments) OS=Crotalus atrox PE=1 SV=1
19954	49.82	true	70.8626	2.00791e-16	Peroxiredoxin-4 (Fragments) OS=Crotalus atrox PE=1 SV=1
24485	5.47	false	94.7449	1.98303e-21	L-amino-acid oxidase OS=Crotalus atrox PE=1 SV=2
