# Supplementary material for: Transcriptome and venom proteome of the box jellyfish Chironex fleckeri
Source: BMC Genomics. 2015 May 27;16(1):407. doi: 10.1186/s12864-015-1568-3 (PMC4445812; doi:10.1186/s12864-015-1568-3)
Supplement: Additional file 5: — Potential toxins identified in the proteome of C. fleckeri . Excel file listing potential toxins identified in the venom proteome of C. fleckeri categorized by function. [file 12864_2015_1568_MOESM5_ESM.xlsx]

## Sheet: Combined
Accession	SC	Cover	SP	TM	Local	Description
Toxins
1428	28	17.4	-	-	Cyto	Cysteine-rich venom protein pseudechetoxin-like
1814	3	6.9	+	-	Extr	Turripeptide
1970	7	1.9	+	-	Extr	Astacin-like metalloprotease toxin
2174	3	11	-	-	Cyto	Cysteine-rich venom protein latisemin
2953	29	57	-	-	Extr	Toxin CfTX-A
3262	30	3.6	+	-	Plas	Toxin CfTX-B
10226	9	41.3	+	-	Extr	Toxin CfTX-1-like
17484	3	5.6	-	-	Extr	Peroxiredoxin
18653	5	19.1	-	-	Extr	Toxin CqTX-A-like
18742	13	6.9	-	-	Cyto	Toxin CfTX-2-like
18743	19	62.9	-	-	Cyto	Toxin CfTX-2-like
18744	12	6.9	-	-	Cyto	Toxin CfTX-2-like
19954	2	12	+	-	Extr	Peroxiredoxin-4
32010	2	4.4	+	-	Extr	Blarina toxin
32230	20	8.4	-	-	Cyto	Toxin CfTX-2-like
32640	18	33	+	-	Extr	Toxin AaTX-1-like
37616	28	4.1	-	-	Extr	Toxin CfTX-A-like
40191	4	1.6	-	-	Cyto	Venom dipeptidyl peptidase 4
44144	12	42.2	-	-	Cyto	Toxin CfTX-1
56577	7	10.4	-	-	Cyto	Toxin CfTX-2
67128	9	20.6	-	-	Extr	Toxin CfTX-2-like
71178	3	2.7	+	-	Extr	Zinc metalloproteinase nas-15
71185	6	4.2	-	-	Extr	Zinc metalloproteinase nas-4
71937	2	0.7	+	-	Extr	Venom factor (Crotalus adamanteus)
74130	10	3.8	+	-	Extr	Venom protease (Megabombus pennsylvanicus)
77097	3	1.9	-	-	ER	Zinc metalloproteinase nas-15
Proteases
1332	2	0.0287081	+	-	Extr	Carboxypeptidase D
2481	2	7	-	-	Cyto	Lysosomal aspartic protease
3161	7	0.0232558	-	-	Cyto	Xaa-Pro aminopeptidase 1
3379	3	0.0220751	+	-	Extr	Carboxypeptidase A2
28789	3	0.0696517	-	-	Cyto	PC3-like endoprotease variant B
37683	37	0.0153374	-	-	Cyto	Endoplasmic reticulum aminopeptidase 1
37984	9	0.034398	-	-	Cyto	Endothelin-converting enzyme 2
49138	4	32.7	-	-	Cyto	Gamma-glutamyl hydrolase B
68171	2	0.0900901	-	-	Extr	Endothelin-converting enzyme 1-like
70174	3	0.0483871	-	-	Nucl	72 kDa type IV collagenase
70177	8	0.0316832	+	-	ER	Collagenase 3
75709	2	5.7	-	-	Cyto	Adenosylhomocysteinase B
Structural
1007	5	0.0612245	-	-	Cyto	Tropomyosin-2
1073	6	0.0359551	-	-	Nucl	Tubulin beta-2A chain
1202	2	0.0194175	-	-	Cyto	Catenin beta
1349	11	0.0357942	-	-	Cyto	Tubulin beta chain
1485	2	0.00813481	+	-	Extr	Collagen alpha-2(IV) chain
1745	4	51	-	-	Cyto	Myosin-2 essential light chain
1749	8	7	-	-	Cyto	Clathrin heavy chain 1
2471	5	0.0375276	-	-	Cysk	Tubulin alpha-1D chain
2699	7	0.0283688	-	-	Cyto	Flotillin-1
5274	2	3.5	-	-	Cyto	Major vault protein
5527	4	12	-	-	Nucl	Flotillin-2
16754	2	1.1	-	-	Nucl	Spectrin alpha chain, non-erythrocytic 1
16829	2	0.00251544	-	-	Plas	Vitellogenin
17170	2	0.00734878	-	-	Extr	Collagen alpha-3(VI) chain
17363	2	0.0149095	+	-	Extr	Tectonin beta-propeller repeat-containing protein 1
17554	3	0.0507614	-	-	Cyto	Actin-related protein 2/3 complex subunit 4
17922	3	16.1	-	-	Mito	Collagen alpha-1(I) chain-like
18354	9	20.1	+	-	ER	failed axon connections homolog
18965	2	0.100719	-	-	Nucl	Histone H2B
19014	3	0.01473	+	-	Extr	EGF-containing fibulin-like extracellular matrix protein 2
22832	2	0.0427632	-	-	Cyto	Coiled-coil domain-containing protein 25
22956	2	0.00673725	-	-	Cyto	GRIP and coiled-coil domain-containing protein 2
26724	2	0.0606061	-	-	Cyto	Coiled-coil alpha-helical rod protein 1
28340	8	14.9	-	-	Mito	Flagellar-associated protein
30272	2	0.0597015	-	-	Nucl	Histone H2A
30927	6	0.0474934	-	-	Cyto	Collagen alpha-3(VI) chain-like
35901	1	14.5	-	-	Nucl	Myosin heavy chain
35957	3	0.0190583	+	-	ER	Collagen alpha-1(XII) chain
35959	29	63.5	-	-	Cysk	Tubulin alpha-1A chain
36230	9	0.0380313	-	-	Cyto	Tubulin beta chain
36345	2	0.00467836	-	-	Cyto	Talin-1
41915	2	0.0311111	-	-	Cysk	Tubulin alpha-1B chain
44011	15	46.5	-	-	Cysk	Actin-3
52845	2	0.0323276	-	-	Cyto	Fibulin-1
53383	5	41.7	-	-	Nucl	Histone H4
57146	2	2.3	-	-	Cyto	Armadillo repeat protein
70161	8	37.1	-	-	Cyto	Tropomyosin-2
70211	9	17.3	-	-	Cyto	Myosin heavy chain
70242	2	0.00572183	-	-	Cyto	Filamin-B
70261	2	25	-	-	Cyto	Myosin regulatory light polypeptide 9
70317	7	30.5	-	-	Cyto	Tropomyosin-1
70671	19	0.00621345	-	-	Nucl	Fibrillin-1
70742	37	25.3	-	-	Cyto	Dystonin
71602	4	26.3	-	-	Cyto	Microtubule-associated proteins 1A/1B light chain 3C
71856	141	22.7	-	-	Cyto	Microtubule-actin cross-linking factor 1
74423	4	0.0444444	-	-	Cyto	Tubulin beta chain
74809	7	4.8	-	-	Cyto	Dystonin
75345	7	5.3	-	-	Cyto	Dysferlin
76264	2	4.4	-	-	Cyto	Collagen alpha-6(VI) chain
83282	2	0.0325581	-	-	Cyto	Synaptotagmin-1-like
1490	3	27.7	-	-	Nucl	Tropomyosin-1
70139	22	16.6	-	-	Nucl	Myosin-9
70196	6	29.3	-	-	Cysk	Actin-1/2
70243	30	12.7	-	-	Cyto	Filamin-B
71188	17	10.7	-	-	Cyto	Myosin-10
72608	5	21.4	-	-	Cyto	Gelsolin-like protein 1
73130	2	1.6	-	-	Mito	Calpain-B
Oxido-reduction
1832	4	11	-	-	Mito	ATP synthase subunit alpha
1869	2	13.4	-	-	Mito	Peroxiredoxin-5
2329	3	6.6	-	-	Mito	Methylmalonate-semialdehyde dehydrogenase
4649	3	9.3	-	-	Plas	Alpha-aminoadipic semialdehyde dehydrogenase
8944	2	0.161905	-	-	Mito	Gamma-glutamyl hydrolase B
17053	2	11	-	-	Cyto	Peroxiredoxin-6
17284	7	9.4	-	-	Mito	Carbamoyl-phosphate synthase [ammonia]
17971	2	0.0177353	+	-	Extr	Superoxide dismutase [Cu-Zn]
18479	2	0.0118343	+	-	Extr	Lysyl oxidase homolog 2B
24343	3	0.0793651	-	-	Cyto	Cuticular glutathione peroxidase
29167	2	0.134021	-	-	Extr	Sulfhydryl oxidase 1
31416	3	0.0714286	-	-	Cyto	Sulfhydryl oxidase 1
39585	3	0.04	-	-	Cyto	V-type proton ATPase subunit d 1
45502	11	14.5	+	-	ER	Thioredoxin domain-containing protein 12
53150	2	2.7	-	13	Plas	NAD(P) transhydrogenase
59477	5	19.5	-	-	Extr	Transmembrane prolyl 4-hydroxylase
63195	12	0.0310559	-	-	Cyto	Alpha-N-acetylgalactosaminidase
70871	4	0.0358209	-	-	Plas	ADP,ATP carrier protein 3
76805	3	0.0167598	+	-	ER	Peptidyl-glycine alpha-amidating monooxygenase B
77359	2	2.6	-	-	Mito	Cytosolic 10-formyltetrahydrofolate dehydrogenase
2701	14	37.2	-	-	Mito	ATP synthase subunit beta
Heat Shock Proteins and chaperones
1012	9	19.7	-	-	Mito	60 kDa heat shock protein
52785	3	7.1	+	-	ER	Calnexin
70472	3	9.6	-	-	Cyto	Heat shock cognate 71 kDa protein
16699	2	5.5	-	-	Nucl	Heat shock protein HSP 90-alpha
70296	2	7.2	+	-	Extr	Protein disulfide-isomerase 2
75859	4	0.0631068	+	-	Extr	Peptidyl-prolyl cis-trans isomerase B
16925	4	24.1	-	-	Cyto	Peptidyl-prolyl cis-trans isomerase
77426	3	0.0748663	-	-	Cyto	Peptidyl-prolyl cis-trans isomerase 6
77427	8	0.0918919	-	-	Cyto	Peptidyl-prolyl cis-trans isomerase 6
Ribosomal
1075	3	10.9	-	-	Cyto	60S ribosomal protein L8
1562	2	10.6	-	-	Cyto	60S ribosomal protein L32
1609	2	17.7	-	-	Cyto	40S ribosomal protein S16
16633	4	18.4	-	-	Cyto	60S ribosomal protein L4
1676	2	14.3	-	-	Cyto	60S ribosomal protein L7a
2078	2	38.7	-	-	Cyto	60S ribosomal protein L30
2186	2	15.6	-	-	Cyto	60S ribosomal protein L14
35971	2	9.1	-	-	Cyto	60S ribosomal protein L5-A
36254	3	14.5	-	-	Cyto	40S ribosomal protein S3
1369	3	25.8	-	-	Mito	40S ribosomal protein S10
16581	3	31.7	-	-	Cyto	60S ribosomal protein L12
16661	3	15.6	-	-	Cyto	60S acidic ribosomal protein P0
16986	3	13.8	-	-	Cyto	40S ribosomal protein SA
3133	4	26.7	-	-	Cyto	60S ribosomal protein L9
35944	2	35.4	-	-	Extr	60S acidic ribosomal protein P2
36333	5	26	-	-	Nucl	60S ribosomal protein L6
52838	4	16.2	-	-	Cyto	40S ribosomal protein S9
1021	3	11.3	-	-	Cyto	40S ribosomal protein S4
18393	2	12.7	-	-	Extr	60S ribosomal protein L10a
37139	2	19.4	-	-	Cysk	40S ribosomal protein S5
19965	2	6.6	-	-	Cysk	Actin-related protein 2
1210	2	9.9	-	-	Cyto	40S ribosomal protein S2
17299	2	6.6	+	-	Cyto	60S ribosomal protein L19
16903	2	19.5	-	-	Cyto	40S ribosomal protein S8
52416	2	13.2	-	-	Cyto	40S ribosomal protein S19
16743	2	28	-	-	Cyto	60S ribosomal protein L22
36326	2	19.1	-	-	Cyto	40S ribosomal protein S13
36124	2	11.8	-	-	Mito	60S ribosomal protein L15
1034	2	13.8	-	-	Cyto	40S ribosomal protein S18
53148	2	9.7	-	-	Cyto	60S ribosomal protein L7
1577	2	20.3	-	-	Mito	40S ribosomal protein S3a
Miscellaneous
1032	3	10.4	-	-	Plas	Melanotransferrin
1118	2	10	-	-	Cyto	Sodium/potassium-transporting ATPase subunit beta-3
1147	6	0.0383387	-	-	Cyto	Voltage-dependent anion-selective channel protein 2
1161	5	0.0178306	-	3	Plas	Dolichyl-diphosphooligosaccharide--protein glycosyltransferase subunit 2
52802	4	1.8	+	-	Extr	Glycoside hydrolase
1880	2	3.7	-	-	Nucl	ATP-dependent RNA helicase DDX3Y
1225	4	0.0380711	-	-	Cyto	Polyubiquitin-C
1357	3	25.5	-	-	Cyto	Calmodulin
1517	2	0.0164948	-	7	Plas	Protein transport protein Sec61 subunit alpha isoform 2
2269	2	0.0609137	-	3	Cyto	Receptor expression-enhancing protein 5
2625	2	0.00707786	-	-	Nucl	Testis-expressed sequence 2 protein
2658	2	0.0369231	-	-	Cyto	Eukaryotic translation initiation factor 3 subunit I
2814	2	0.0209677	+	-	Extr	Periostin
3758	2	0.0406091	-	-	Plas	Translocon-associated protein subunit delta
4095	2	0.0120664	-	-	Pero	Embryonic protein UVS.2
5266	2	0.0134567	+	-	Plas	Contactin-associated protein-like 5
16534	2	4.8	-	-	Cyto	Elongation factor 1-alpha
16652	2	0.0141414	-	-	Plas	CUB and zona pellucida-like domain-containing protein 1
16772	2	0.0305677	-	-	Cyto	Protein phosphatase 1 regulatory subunit 7
16834	9	21.4	-	-	Nucl	Failed axon connections homolog
16908	2	0.0566802	-	-	Mito	ADP-ribosylation factor 1-like 2
16931	2	0.0246637	+	-	Extr	Intelectin-2
17107	2	0.0188679	-	-	Cyto	Annexin A7
17233	2	0.0381356	-	-	Cyto	Sorcin
17475	6	20.2	-	-	Cyto	S-adenosylmethionine synthase isoform type-2
17686	7	42	-	-	Cyto	14-3-3 protein gamma
17897	3	0.0722222	+	-	Extr	Hemagglutinin/amebocyte aggregation factor
18243	2	0.00684541	-	-	Nucl	Bromodomain adjacent to zinc finger domain protein 2A
18365	2	0.0132653	-	-	Nucl	Rho GTPase-activating protein 20
18538	3	23.3	+	-	Extr	Carbonic anhydrase 6
18740	4	10.8	-	-	Cysk	V-type proton ATPase subunit B
19298	2	1.9	-	-	Nucl	Membrane-associated guanylate kinase
19683	2	0.0163361	-	-	Cyto	Programmed cell death 6-interacting protein
19736	2	8	-	2	Plas	Dolichyl-diphosphooligosaccharide--protein glycosyltransferase subunit 1
19827	2	0.0155039	-	4	Plas	Potassium voltage-gated channel subfamily H member 7
20164	2	0.0119427	-	-	Nucl	Rho guanine nucleotide exchange factor 26
22238	2	4.4	-	-	Cysk	V-type proton ATPase catalytic subunit A isoform 2
22266	2	0.0512821	-	-	Extr	UPF0462 protein C4orf33
23107	2	0.0361011	-	-	Cyto	Prohibitin
23821	2	0.0091135	-	-	Nucl	Phosphorylase b kinase regulatory subunit alpha
24368	2	0.0156454	-	-	Nucl	Protein IWS1 homolog
24465	6	0.0497925	-	-	Extr	Glutaminyl-peptide cyclotransferase
24856	5	0.0165165	-	-	Mito	Beta-galactosidase-1-like protein 2
25585	2	0.0408719	-	-	Mito	DNA-(apurinic or apyrimidinic site) lyase
28484	5	41.1	-	-	Extr	Dickkopf-3 related protein
30335	3	0.138211	-	-	Cyto	Glutaminyl-peptide cyclotransferase
30866	5	0.108911	+	-	Extr	Protein D1
36061	2	6	-	-	Nucl	Nucleolysin TIA-1
36066	4	12.4	-	-	Mito	Ornithine aminotransferase
36352	10	23.3	-	-	Mito	N-acyl-phosphatidylethanolamine-hydrolyzing phospholipase D
38432	2	17.3	-	-	Cyto	14-3-3 protein zeta/delta
39106	2	11.4	-	-	Plas	Protein ERGIC-53
39674	2	0.0090834	-	-	Plas	Nck-associated protein 1 homolog
40180	2	0.00507872	-	-	Nucl	Chitobiase
40643	2	0.00952986	-	-	Nucl	Probable global transcription activator SNF2L2
44447	4	14.6	-	-	Nucl	Nematoblast-specific protein nb039a-sv15
52287	2	0.0111836	-	-	Nucl	Aspartate aminotransferase
52326	3	16.6	-	-	Cyto	14-3-3 protein zeta
53047	2	0.0224215	+	2	Extr	Dolichyl-diphosphooligosaccharide--protein glycosyltransferase 48 kDa subunit
53091	5	7.9	+	-	ER	Endoplasmin
54484	2	0.0036062	-	-	Nucl	Histone-lysine N-methyltransferase 2C
56220	2	0.0479042	-	-	Cyto	Programmed cell death protein 6
57852	2	31.6	-	-	Extr	Fucolectin-5
58318	16	0.0353201	-	-	Extr	Alpha-L-fucosidase
58451	2	0.00652842	-	-	Plas	Zinc finger ZZ-type and EF-hand domain-containing protein 1
59492	3	0.0243446	-	-	Cyto	Angiotensin-converting enzyme
70237	4	13.5	-	-	Nucl	Phosphate carrier protein
70871	3	10.7	-	-	Plas	ADP,ATP carrier protein 3
70928	5	15.2	-	4	Plas	CD63 antigen
71018	4	9.6	+	-	Extr	J3-crystallin
71357	9	0.0290698	+	-	ER	Periostin
72031	6	6.6	-	10	Plas	Sodium/potassium-transporting ATPase subunit alpha
72231	2	0.0147453	+	-	Mito	Phosphoenolpyruvate carboxykinase
73602	2	17.1	-	-	Mito	Calcyphosin-like protein
76143	2	0.00836502	-	-	Plas	Splicing factor 3B subunit 1
76805	2	0.0139665	-	-	ER	Peptidyl-glycine alpha-amidating monooxygenase B
84750	5	0.170732	-	-	Mito	Protein FAM3B
1157	2	8.4	-	-	Cyto	Translocon-associated protein subunit alpha
1217	3	18.1	-	-	Cyto	Guanine nucleotide-binding protein subunit beta-2-like 1
16525	2	6.1	-	-	Cyto	Betaine--homocysteine S-methyltransferase 1
16708	2	6.8	-	-	Cyto	Arginine kinase
35892	6	14.4	-	-	Cyto	Elongation factor 1-alpha
73265	2	6.9	-	-	Cyto	Calcium/calmodulin-dependent protein kinase type II delta chain
74019	3	6.5	-	7	Plas	Plasma membrane calcium-transporting ATPase 3
Unchacterised
76363	16	54.8	+	-	Extr	Uncharacterized protein LOC100209382 [Hydra magnipapillata]
22650	15	0.0207523	+	-	ER	Predicted protein [Nematostella vectensis]
77912	13	0.0278884	-	-	Cyto	Uncharacterized protein LOC100210555 [Hydra magnipapillata]
80632	12	41.4	-	-	Cyto	Uncharacterized protein LOC100201518 [Hydra magnipapillata]
18693	9	0.0776699	+	-	Extr	Uncharacterized protein LOC100200726 [Hydra magnipapillata]
39450	9	0.0818713	-	-	Cyto	Uncharacterized protein LOC100210555 [Hydra magnipapillata]
10738	8	0.0361842	-	-	Cyto	Uncharacterized protein LOC100201518 [Hydra magnipapillata]
57543	7	0.0780488	-	-	Cyto	Predicted protein [Nematostella vectensis]
58693	6	0.0869565	-	-	Cyto	Unknown
25101	5	0.0483092	+	-	Extr	Predicted protein [Nematostella vectensis]
52927	4	0.0322581	+	-	Extr	Hypothetical protein NEMVEDRAFT_v1g248838 [Nematostella vectensis]
81981	4	0.052	-	-	Cyto	Predicted protein [Nematostella vectensis]
16839	3	0.021645	-	-	Cyto	Predicted protein [Nematostella vectensis]
18583	2	6.8	-	-	Mito	Predicted protein [Nematostella vectensis]
18602	2	0.0648649	-	-	Plas	Predicted protein [Nematostella vectensis] (2.81981)
22252	2	0.0654912	+	-	Extr	Unknown
30892	2	13.2	-	-	Mito	Uncharacterized protein LOC100213431 [Hydra magnipapillata]
54754	2	0.00673401	+	-	ER	Uncharacterized protein LOC100203926 [Hydra magnipapillata]
59211	2	4.9	+	-	Extr	Unknown
61516	2	0.0583658	-	-	Cyto	Uncharacterized protein LOC100201149 [Hydra magnipapillata]
70268	2	0.0542986	+	-	Extr	Uncharacterized protein LOC100208799 [Hydra magnipapillata]
3199	2	6.5	-	-	Plas	Predicted protein [Nematostella vectensis]
71023	1	9	-	-	Extr	Uncharacterized protein LOC101238960 [Hydra magnipapillata]
