# Supplementary material for: Transcriptome and venom proteome of the box jellyfish Chironex fleckeri
Source: BMC Genomics. 2015 May 27;16(1):407. doi: 10.1186/s12864-015-1568-3 (PMC4445812; doi:10.1186/s12864-015-1568-3)
Supplement: Additional file 6: — Proteins identified in additional database searches. Excel file listing proteins identified during additional database searches categorized by function. [file 12864_2015_1568_MOESM6_ESM.xlsx]

## Sheet: Sheet1
Supplemental Table 4: Protein identifications made in additional databases searches not identified in searches of Oases assembly.
Accession	Prot. Score	SC	CO	Description	DB
Toxins
comp30980_c0_seq1	-42.4	5	0.29	Toxin CfTX-1 OS=Chironex fleckeri PE=1 SV=1	Trinity
Proteases
comp1143_c0_seq1	-17	2	0.34	Endoplasmic reticulum aminopeptidase 1 OS=Mus musculus GN=Erap1 PE=2 SV=2	Trinity
comp25580_c2_seq1	-9.4	2	0.02	Acidic endochitinase OS=Dioscorea japonica PE=1 SV=2	Trinity
comp28879_c0_seq1	-11.1	2	0.18	Gamma-glutamyl hydrolase OS=Homo sapiens GN=GGH PE=1 SV=2	Trinity
gi|156217944|gb|EDO38851.1|	-10	2	0.03	PC3-like endoprotease variant B OS=Hydra vulgaris PE=2 SV=1	Cnidarian
gi|156220874|gb|EDO41736.1|	-12.1	2	0.03	Endothelin-converting enzyme 1 OS=Mus musculus GN=Ece1 PE=1 SV=1	Cnidarian
gi|221132105|ref|XP_002162254.1|	-19.5	2	0.07	Endothelin-converting enzyme 2 OS=Homo sapiens GN=ECE2 PE=1 SV=4	Cnidarian
gi|449664062|ref|XP_002163863.2|	-33.7	2	0.05	Aminopeptidase N OS=Felis catus GN=ANPEP PE=1 SV=3	Cnidarian
gi|449665499|ref|XP_002157184.2|	-25.9	3	0.05	Endothelin-converting enzyme 1 OS=Cavia porcellus GN=ECE1 PE=2 SV=1	Cnidarian
gi|449665503|ref|XP_004206162.1|	-13.2	2	0.02	Endothelin-converting enzyme 1 OS=Homo sapiens GN=ECE1 PE=1 SV=2	Cnidarian
gi|449670852|ref|XP_002155074.2|	-35.6	4	0.07	Endothelin-converting enzyme 1 OS=Cavia porcellus GN=ECE1 PE=2 SV=1	Cnidarian
sp|P31944|CASPE_HUMAN	-19.1	3	0.13	Caspase-14 OS=Homo sapiens GN=CASP14 PE=1 SV=2	SwissProt
Structural
comp1509_c0_seq1	-10.6	2	0.2	Myosin heavy chain, striated muscle OS=Argopecten irradians PE=1 SV=1	Trinity
comp26221_c0_seq1	-8.3	2	0.01	Collagen alpha-5(VI) chain OS=Homo sapiens GN=COL6A5 PE=1 SV=1	Cnidarian
gi|156224975|gb|EDO45796.1|	-8.5	2	0.02	Supervillin OS=Mus musculus GN=Svil PE=1 SV=1	Cnidarian
gi|156226548|gb|EDO47357.1|	-10	2	0.08	Collagen alpha-1(X) chain OS=Bos taurus GN=COL10A1 PE=2 SV=1	Cnidarian
gi|215260535|gb|ACJ64658.1|	-9.5	2	0.1	Collagen alpha-1(XVII) chain OS=Mesocricetus auratus GN=COL17A1 PE=2 SV=1	Cnidarian
gi|215260537|gb|ACJ64659.1|	-10.5	2	0.08	Collagen alpha-1(III) chain OS=Rattus norvegicus GN=Col3a1 PE=2 SV=3	Cnidarian
gi|221132017|ref|XP_002156272.1|	-7.9	2	0.02	78 kDa glucose-regulated protein OS=Gallus gallus GN=HSPA5 PE=1 SV=1	Cnidarian
gi|156212228|gb|EDO33296.1|	-7.9	2	0.02	78 kDa glucose-regulated protein OS=Gallus gallus GN=HSPA5 PE=1 SV=1	Cnidarian
gi|449666254|ref|XP_004206309.1|	-7.6	2	0.05	Transport and Golgi organization protein 1 OS=Drosophila melanogaster GN=Tango1 PE=1 SV=2	Cnidarian
gi|449681182|ref|XP_002158814.2|	-8	2	0.01	Protein MON2 homolog OS=Mus musculus GN=Mon2 PE=2 SV=2	Cnidarian
sp|P23490|LORI_HUMAN	-10.9	2	0.04	Loricrin OS=Homo sapiens GN=LOR PE=1 SV=2	SwissProt
sp|Q02413|DSG1_HUMAN	-24.7	3	0.04	Desmoglein-1 OS=Homo sapiens GN=DSG1 PE=1 SV=2	SwissProt
sp|Q08554|DSC1_HUMAN	-8.1	2	0.02	Desmocollin-1 OS=Homo sapiens GN=DSC1 PE=1 SV=2	SwissProt
sp|Q13835|PKP1_HUMAN	-8.2	2	0.03	Plakophilin-1 OS=Homo sapiens GN=PKP1 PE=1 SV=2	SwissProt
sp|Q5D862|FILA2_HUMAN	-30.2	4	0.02	Filaggrin-2 OS=Homo sapiens GN=FLG2 PE=1 SV=1	SwissProt
sp|Q5T749|KPRP_HUMAN	-40.7	4	0.14	Keratinocyte proline-rich protein OS=Homo sapiens GN=KPRP PE=1 SV=1	SwissProt
sp|Q86YZ3|HORN_HUMAN	-26.3	3	0.02	Hornerin OS=Homo sapiens GN=HRNR PE=1 SV=2	SwissProt
sp|Q8SPJ1|PLAK_BOVIN	-71.8	7	0.16	Junction plakoglobin OS=Bos taurus GN=JUP PE=2 SV=1	SwissProt
Heat Shock Proteins and chaperones
gi|156213601|gb|EDO34614.1|	-10.7	2	0.12	Peptidyl-prolyl cis-trans isomerase B OS=Rattus norvegicus GN=Ppib PE=1 SV=3	Cnidarian
sp|P04792|HSPB1_HUMAN	-12.2	2	0.11	Heat shock protein beta-1 OS=Homo sapiens GN=HSPB1 PE=1 SV=2	SwissProt
sp|Q9XAU7|CH60_PSEHT	-10.9	2	0.05	60 kDa chaperonin OS=Pseudoalteromonas haloplanktis (strain TAC 125) GN=groL PE=3 SV=2	SwissProt
Protease inhibitors
sp|P01040|CYTA_HUMAN	-17	2	0.29	Cystatin-A OS=Homo sapiens GN=CSTA PE=1 SV=1	SwissProt
sp|P29508|SPB3_HUMAN	-32.4	3	0.13	Serpin B3 OS=Homo sapiens GN=SERPINB3 PE=1 SV=2	SwissProt
sp|P48594|SPB4_HUMAN	-20.8	3	0.07	Serpin B4 OS=Homo sapiens GN=SERPINB4 PE=1 SV=2	SwissProt
Oxido-reduction
comp1222_c0_seq1	-13.5	2	0.24	Beta-glucuronidase OS=Sus scrofa GN=GUSB PE=3 SV=1	Trinity
sp|P04406|G3P_HUMAN	-9.4	2	0.1	Glyceraldehyde-3-phosphate dehydrogenase OS=Homo sapiens GN=GAPDH PE=1 SV=3	SwissProt
sp|P08515|GST26_SCHJA	-60.1	6	0.31	Glutathione S-transferase class-mu 26 kDa isozyme OS=Schistosoma japonicum PE=1 SV=3	SwissProt
Lectins
comp7458_c1_seq1	-9.1	2	0.29	Fucolectin-5 OS=Anguilla japonica PE=2 SV=1	Trinity
comp9368_c0_seq1a	-16.5	2	0.32	L-rhamnose-binding lectin CSL3 OS=Oncorhynchus keta PE=1 SV=1	Trinity
sp|P47929|LEG7_HUMAN	-9	2	0.19	Galectin-7 OS=Homo sapiens GN=LGALS7 PE=1 SV=2	SwissProt
gi|306408172|dbj|BAJ16546.1|	-36.9	5	0.16	nematogalectin-related 2	Cnidarian
gi|308210736|dbj|BAJ22673.1|	-32.8	4	0.13	nematogalectin-related [Aurelia aurita]	Cnidarian
gi|306408168|dbj|BAJ16544.1|	-9.9	2	0.13	nematogalectin B [Hydra vulgaris]	Cnidarian
Miscellaneous
comp15069_c0_seq1	-8.1	2	0.06	Dickkopf-related protein 3 OS=Homo sapiens GN=DKK3 PE=1 SV=2	Trinity
comp11268_c0_seq1	-7.6	2	0.22	Rab proteins geranylgeranyltransferase component A OS=Saccharomyces cerevisiae (strain ATCC 204508 / S288c) GN=MRS6 PE=1 SV=2	Trinity
comp10070_c0_seq1	-17.1	2	0.27	Latrophilin-3 OS=Mus musculus GN=Lphn3 PE=2 SV=3	Trinity
comp15813_c1_seq1	-31.8	4	0.27	WW domain-containing adapter protein with coiled-coil OS=Homo sapiens GN=WAC PE=1 SV=3	Trinity
comp24394_c0_seq2	-7.3	2	0.03	Ubiquitin conjugation factor E4 A OS=Pongo abelii GN=UBE4A PE=2 SV=2	Trinity
comp22459_c0_seq1	-8.2	2	0.05	Sodium/potassium-transporting ATPase subunit beta-3 OS=Gallus gallus GN=ATP1B3 PE=2 SV=1	Trinity
comp25084_c0_seq2	-21.4	4	0.11	Protein FAM3B OS=Mus musculus GN=Fam3b PE=1 SV=1	Trinity
comp25671_c1_seq2	-17.1	2	0.03	V-type proton ATPase 116 kDa subunit a isoform 1 OS=Rattus norvegicus GN=Atp6v0a1 PE=2 SV=1	Trinity
comp25963_c0_seq2	-31.2	3	0.01	Apolipophorins OS=Locusta migratoria PE=1 SV=2	Trinity
comp26153_c0_seq1	-8.1	2	0.01	Neogenin OS=Mus musculus GN=Neo1 PE=1 SV=1	Trinity
comp5367_c0_seq1	-25.6	4	0.48	Relaxin-3 receptor 1 OS=Homo sapiens GN=RXFP3 PE=1 SV=1	Trinity
comp8826_c0_seq1	-9.6	2	0.04	Elongation factor 1-alpha OS=Danio rerio GN=eef1a PE=2 SV=1	Trinity
sp|Q8D240|EFTU_WIGBR	-21.7	3	0.1	Elongation factor Tu OS=Wigglesworthia glossinidia brevipalpis GN=tuf PE=3 SV=1	SwissProt
sp|A7ZSL4|EFTU1_ECO24	-11.7	2	0.06	Elongation factor Tu OS=Shigella flexneri GN=tufA PE=3 SV=3	SwissProt
gi|156211747|gb|EDO32839.1|	-8.8	2	0.05	Transcription initiation factor TFIID subunit 2 OS=Gallus gallus GN=TAF2 PE=2 SV=1	Cnidarian
gi|156224854|gb|EDO45676.1|	-7.6	2	0.01	Zinc finger protein 608 OS=Mus musculus GN=Znf608 PE=2 SV=1	Cnidarian
gi|165881974|gb|ABY71253.1|	-49.4	5	0.42	Dickkopf-related protein 3 OS=Mus musculus GN=Dkk3 PE=2 SV=1	Cnidarian
gi|221113984|ref|XP_002154333.1|	-15.7	2	0.08	Arylsulfatase B OS=Rattus norvegicus GN=Arsb PE=2 SV=2	Cnidarian
gi|221115495|ref|XP_002158204.1|	-32.9	3	0.26	Dickkopf-related protein 3 OS=Mus musculus GN=Dkk3 PE=2 SV=1	Cnidarian
gi|449664920|ref|XP_002163174.2|	-20.4	2	0.01	Chorion protein S38 OS=Drosophila melanogaster GN=Cp38 PE=2 SV=1	Cnidarian
gi|449671825|ref|XP_002165184.2|	-9.2	2	0.08	Arylsulfatase B OS=Mus musculus GN=Arsb PE=2 SV=3	Cnidarian
gi|449679157|ref|XP_002154947.2|	-9.9	2	0.03	Tissue alpha-L-fucosidase OS=Homo sapiens GN=FUCA1 PE=1 SV=4	Cnidarian
sp|A6W3S8|ATPB2_MARMS	-21.8	3	0.07	ATP synthase subunit beta 2 OS=Marinomonas sp. (strain MWYL1) GN=atpD2 PE=3 SV=1	SwissProt
sp|P02077|HBBA_CAPHI	-10.8	2	0.14	Hemoglobin subunit beta-A OS=Capra hircus PE=1 SV=1	SwissProt
sp|P02788|TRFL_HUMAN	-53.8	7	0.1	Lactotransferrin OS=Homo sapiens GN=LTF PE=1 SV=6	SwissProt
sp|P12273|PIP_HUMAN	-12.3	2	0.14	Prolactin-inducible protein OS=Homo sapiens GN=PIP PE=1 SV=1	SwissProt
sp|P12615|SSG1_AVESA	-177.9	16	0.37	12S seed storage globulin 1 OS=Avena sativa PE=2 SV=1	SwissProt
sp|P14614|GLUB4_ORYSJ	-15.1	2	0.05	Glutelin type-B 4 OS=Oryza sativa subsp. japonica GN=GLUB4 PE=1 SV=1	SwissProt
sp|P14812|SSG2_AVESA	-210.9	19	0.42	12S seed storage globulin 2 OS=Avena sativa PE=3 SV=1	SwissProt
sp|P15252|REF_HEVBR	-10.1	2	0.24	Rubber elongation factor protein OS=Hevea brasiliensis PE=1 SV=2	SwissProt
sp|P15924|DESP_HUMAN	-34	5	0.03	Desmoplakin OS=Homo sapiens GN=DSP PE=1 SV=3	SwissProt
sp|P17900|SAP3_HUMAN	-9.3	2	0.1	Ganglioside GM2 activator OS=Homo sapiens GN=GM2A PE=1 SV=4	SwissProt
sp|P25311|ZA2G_HUMAN	-19.9	3	0.07	Zinc-alpha-2-glycoprotein OS=Homo sapiens GN=AZGP1 PE=1 SV=2	SwissProt
sp|P27482|CALL3_HUMAN	-8.9	2	0.12	Calmodulin-like protein 3 OS=Homo sapiens GN=CALML3 PE=1 SV=2	SwissProt
sp|P27919|AVEN_AVESA	-21.3	3	0.12	Avenin OS=Avena sativa PE=1 SV=1	SwissProt
sp|P31947|1433S_HUMAN	-14.1	2	0.13	14-3-3 protein sigma OS=Homo sapiens GN=SFN PE=1 SV=1	SwissProt
sp|P35325|SPR2B_HUMAN	-24.2	3	0.44	Small proline-rich protein 2B OS=Homo sapiens GN=SPRR2B PE=2 SV=1	SwissProt
sp|P35326|SPR2A_HUMAN	-11.8	2	0.28	Small proline-rich protein 2A OS=Homo sapiens GN=SPRR2A PE=1 SV=1	SwissProt
sp|P81605|DCD_HUMAN	-19.4	3	0.21	Dermcidin OS=Homo sapiens GN=DCD PE=1 SV=2	SwissProt
sp|Q01469|FABP5_HUMAN	-8.2	2	0.12	Fatty acid-binding protein, epidermal OS=Homo sapiens GN=FABP5 PE=1 SV=3	SwissProt
sp|Q5T750|XP32_HUMAN	-10.3	2	0.06	Skin-specific protein 32 OS=Homo sapiens GN=XP32 PE=1 SV=1	SwissProt
sp|Q7U9G2|PYRB_SYNPX	-7.2	2	0.05	Aspartate carbamoyltransferase OS=Synechococcus sp. (strain WH8102) GN=pyrB PE=3 SV=1	SwissProt
sp|Q9NZT1|CALL5_HUMAN	-38.6	3	0.24	Calmodulin-like protein 5 OS=Homo sapiens GN=CALML5 PE=1 SV=2	SwissProt
Uncharacterised
comp11368_c0_seq1	-32.3	4	0.33	Unknown	Trinity
comp26222_c0_seq1	-8.2	2	0.07	Uncharacterized protein ZK673.1 OS=Caenorhabditis elegans GN=ZK673.1 PE=4 SV=2	Trinity
comp33303_c0_seq1	-9.6	2	0.21	Unknown	Trinity
comp35395_c0_seq1	-35.9	3	0.53	Unknown	Trinity
comp8376_c0_seq1	-18.7	3	0.12	Unknown	Trinity
gi|156225865|gb|EDO46679.1|	-9.2	2	0.25	Uncharacterized protein LF3 OS=Epstein-Barr virus (strain GD1) GN=LF3 PE=3 SV=1	Cnidarian
Contaminants
gi|221113955|ref|XP_002163983.1|	-50.2	5	0.47	2-nonaprenyl-3-methyl-6-methoxy-1,4-benzoquinol hydroxylase OS=Bordetella parapertussis (strain 12822 / ATCC BAA-587 / NCTC 13253) GN=coq7 PE=3 SV=2	Cnidarian
gi|449684121|ref|XP_004210545.1|	-46.5	4	0.38	2-nonaprenyl-3-methyl-6-methoxy-1,4-benzoquinol hydroxylase OS=Bordetella parapertussis (strain 12822 / ATCC BAA-587 / NCTC 13253) GN=coq7 PE=3 SV=2	Cnidarian
sp|A7ZHC0|DAPB_ECO24	-18.6	2	0.11	4-hydroxy-tetrahydrodipicolinate reductase OS=Escherichia coli (strain SE11) GN=dapB PE=3 SV=1	SwissProt
sp|A7ZI91|BGAL_ECO24	-24.8	3	0.04	Beta-galactosidase OS=Escherichia coli O139:H28 (strain E24377A / ETEC) GN=lacZ PE=3 SV=1	SwissProt
sp|B1KPH0|SUCC_SHEWM	-8.4	2	0.05	Succinyl-CoA ligase [ADP-forming] subunit beta OS=Shewanella woodyi (strain ATCC 51908 / MS32) GN=sucC PE=3 SV=1	SwissProt
sp|O76009|KT33A_HUMAN	-17.2	3	0.1	Keratin, type I cuticular Ha3-I OS=Homo sapiens GN=KRT33A PE=2 SV=2	SwissProt
sp|O77727|K1C15_SHEEP	-9.1	2	0.04	Keratin, type I cytoskeletal 15 OS=Ovis aries GN=KRT15 PE=2 SV=1	SwissProt
sp|O95678|K2C75_HUMAN	-43.8	6	0.11	Keratin, type II cytoskeletal 75 OS=Homo sapiens GN=KRT75 PE=1 SV=2	SwissProt
sp|P00761|TRYP_PIG	-36.6	4	0.23	Trypsin OS=Sus scrofa PE=1 SV=1	SwissProt
sp|P02533|K1C14_HUMAN	-142.2	13	0.35	Keratin, type I cytoskeletal 14 OS=Homo sapiens GN=KRT14 PE=1 SV=4	SwissProt
sp|P02534|K1M1_SHEEP	-58.9	7	0.19	Keratin, type I microfibrillar 48 kDa, component 8C-1 OS=Ovis aries PE=1 SV=2	SwissProt
sp|P02538|K2C6A_HUMAN	-192.8	18	0.35	Keratin, type II cytoskeletal 6A OS=Homo sapiens GN=KRT6A PE=1 SV=3	SwissProt
sp|P02539|K2M1_SHEEP	-18.1	3	0.25	Keratin, type II microfibrillar (Fragment) OS=Ovis aries PE=1 SV=1	SwissProt
sp|P04259|K2C6B_HUMAN	-59.8	7	0.13	Keratin, type II cytoskeletal 6B OS=Homo sapiens GN=KRT6B PE=1 SV=5	SwissProt
sp|P04260|K2C4_BOVIN	-16.7	3	0.06	Keratin, type II cytoskeletal 59 kDa, component IV (Fragment) OS=Bos taurus PE=2 SV=1	SwissProt
sp|P04264|K2C1_HUMAN	-184.9	17	0.34	Keratin, type II cytoskeletal 1 OS=Homo sapiens GN=KRT1 PE=1 SV=6	SwissProt
sp|P02768|ALBU_HUMAN	-17.4	3	0.18	Serum albumin OS=Homo sapiens GN=ALB PE=1 SV=2	SwissProt
sp|P02769|ALBU_BOVIN	-53.6	7	0.12	Serum albumin OS=Bos taurus GN=ALB PE=1 SV=4	SwissProt
sp|P05109|S10A8_HUMAN	-9.7	2	0.22	Protein S100-A8 OS=Homo sapiens GN=S100A8 PE=1 SV=1	SwissProt
sp|P05781|K1C4_XENLA	-8.8	2	0.04	Keratin, type I cytoskeletal 47 kDa OS=Xenopus laevis GN=xk81b2 PE=2 SV=1	SwissProt
sp|P06394|K1C10_BOVIN	-43.1	5	0.09	Keratin, type I cytoskeletal 10 OS=Bos taurus GN=KRT10 PE=3 SV=1	SwissProt
sp|P06702|S10A9_HUMAN	-10	2	0.23	Protein S100-A9 OS=Homo sapiens GN=S100A9 PE=1 SV=1	SwissProt
sp|P06871|TRY1_CANFA	-9.1	2	0.09	Cationic trypsin OS=Canis familiaris PE=2 SV=1	SwissProt
sp|P08426|TRY3_RAT	-8.4	2	0.06	Cationic trypsin-3 OS=Rattus norvegicus GN=Try3 PE=2 SV=1	SwissProt
sp|P08660|AK3_ECOLI	-19.1	2	0.06	Lysine-sensitive aspartokinase 3 OS=Escherichia coli (strain K12) GN=lysC PE=1 SV=2	SwissProt
sp|P08779|K1C16_HUMAN	-150.7	15	0.37	Keratin, type I cytoskeletal 16 OS=Homo sapiens GN=KRT16 PE=1 SV=4	SwissProt
sp|P11679|K2C8_MOUSE	-11.4	2	0.04	Keratin, type II cytoskeletal 8 OS=Mus musculus GN=Krt8 PE=1 SV=4	SwissProt
sp|P12035|K2C3_HUMAN	-46.1	6	0.07	Keratin, type II cytoskeletal 3 OS=Homo sapiens GN=KRT3 PE=1 SV=3	SwissProt
sp|P13645|K1C10_HUMAN	-45.1	5	0.12	Keratin, type I cytoskeletal 10 OS=Homo sapiens GN=KRT10 PE=1 SV=6	SwissProt
sp|P13646|K1C13_HUMAN	-10.6	2	0.05	Keratin, type I cytoskeletal 13 OS=Homo sapiens GN=KRT13 PE=1 SV=4	SwissProt
sp|P13647|K2C5_HUMAN	-14.7	2	0.05	Keratin, type II cytoskeletal 5 OS=Homo sapiens GN=KRT5 PE=1 SV=3	SwissProt
sp|P15241|K2M2_SHEEP	-24.2	4	0.08	Keratin, type II microfibrillar, component 7C OS=Ovis aries PE=1 SV=1	SwissProt
sp|P19001|K1C19_MOUSE	-9.1	2	0.06	Keratin, type I cytoskeletal 19 OS=Mus musculus GN=Krt19 PE=1 SV=1	SwissProt
sp|P19012|K1C15_HUMAN	-28.7	4	0.09	Keratin, type I cytoskeletal 15 OS=Homo sapiens GN=KRT15 PE=1 SV=3	SwissProt
sp|P19013|K2C4_HUMAN	-27.5	4	0.07	Keratin, type II cytoskeletal 4 OS=Homo sapiens GN=KRT4 PE=1 SV=4	SwissProt
sp|P25690|K1M2_SHEEP	-18.5	3	0.09	Keratin, type I microfibrillar, 47.6 kDa OS=Ovis aries PE=3 SV=2	SwissProt
sp|P25691|K2M3_SHEEP	-9.4	2	0.03	Keratin, type II microfibrillar, component 5 OS=Ovis aries PE=1 SV=1	SwissProt
sp|P31151|S10A7_HUMAN	-57.6	6	0.45	Protein S100-A7 OS=Homo sapiens GN=S100A7 PE=1 SV=4	SwissProt
sp|P32821|TRYA_RAT	-9.9	2	0.12	Trypsin V-A OS=Rattus norvegicus PE=2 SV=1	SwissProt
sp|P35030|TRY3_HUMAN	-7.9	2	0.06	Trypsin-3 OS=Homo sapiens GN=PRSS3 PE=1 SV=2	SwissProt
sp|P35527|K1C9_HUMAN	-50.1	5	0.12	Keratin, type I cytoskeletal 9 OS=Homo sapiens GN=KRT9 PE=1 SV=3	SwissProt
sp|P35908|K22E_HUMAN	-16.4	3	0.05	Keratin, type II cytoskeletal 2 epidermal OS=Homo sapiens GN=KRT2 PE=1 SV=2	SwissProt
sp|P48668|K2C6C_HUMAN	-182.7	19	0.33	Keratin, type II cytoskeletal 6C OS=Homo sapiens GN=KRT6C PE=1 SV=3	SwissProt
sp|P49064|ALBU_FELCA	-10.6	2	0.04	Serum albumin OS=Felis catus GN=ALB PE=1 SV=1	SwissProt
sp|P78386|KRT85_HUMAN	-28.1	4	0.11	Keratin, type II cuticular Hb5 OS=Homo sapiens GN=KRT85 PE=1 SV=1	SwissProt
sp|Q04695|K1C17_HUMAN	-88.2	9	0.25	Keratin, type I cytoskeletal 17 OS=Homo sapiens GN=KRT17 PE=1 SV=2	SwissProt
sp|Q08D91|K2C75_BOVIN	-7.6	2	0.03	Keratin, type II cytoskeletal 75 OS=Bos taurus GN=KRT75 PE=2 SV=1	SwissProt
sp|Q14532|K1H2_HUMAN	-18.5	3	0.08	Keratin, type I cuticular Ha2 OS=Homo sapiens GN=KRT32 PE=1 SV=3	SwissProt
sp|Q14533|KRT81_HUMAN	-30	4	0.11	Keratin, type II cuticular Hb1 OS=Homo sapiens GN=KRT81 PE=1 SV=3	SwissProt
sp|Q14JI3|HEM3_FRAT1	-8.2	2	0.08	Porphobilinogen deaminase OS=Francisella tularensis subsp. tularensis (strain SCHU S4 / Schu 4) GN=hemC PE=3 SV=1	SwissProt
sp|Q14ST5|S10A7_HORSE	-19	2	0.19	Protein S100-A7 OS=Equus caballus GN=s100A7 PE=3 SV=1	SwissProt
sp|Q15323|K1H1_HUMAN	-59.7	7	0.22	Keratin, type I cuticular Ha1 OS=Homo sapiens GN=KRT31 PE=2 SV=3	SwissProt
sp|Q29S21|K2C7_BOVIN	-16.9	3	0.06	Keratin, type II cytoskeletal 7 OS=Bos taurus GN=KRT7 PE=2 SV=1	SwissProt
sp|Q2M2I5|K1C24_HUMAN	-28.7	4	0.07	Keratin, type I cytoskeletal 24 OS=Homo sapiens GN=KRT24 PE=1 SV=1	SwissProt
sp|Q3IFH4|MDH_PSEHT	-13.6	2	0.09	Malate dehydrogenase OS=Pseudoalteromonas haloplanktis (strain TAC 125) GN=mdh PE=3 SV=1	SwissProt
sp|Q3IJ73|PNP_PSEHT	-19	3	0.05	Polyribonucleotide nucleotidyltransferase OS=Pseudoalteromonas haloplanktis (strain TAC 125) GN=pnp PE=1 SV=1	SwissProt
sp|Q3IJK7|RS11_PSEHT	-11.2	2	0.16	30S ribosomal protein S11 OS=Pseudoalteromonas haloplanktis (strain TAC 125) GN=rpsK PE=3 SV=1	SwissProt
sp|Q3ILP4|EFTU1_PSEHT	-36	4	0.13	Elongation factor Tu 1 OS=Pseudoalteromonas haloplanktis (strain TAC 125) GN=tuf1 PE=3 SV=1	SwissProt
sp|Q47VL0|MDH_COLP3	-10.1	2	0.09	Malate dehydrogenase OS=Colwellia psychrerythraea (strain 34H / ATCC BAA-681) GN=mdh PE=3 SV=1	SwissProt
sp|Q482S1|SUCC_COLP3	-8.6	2	0.05	Succinyl-CoA ligase [ADP-forming] subunit beta OS=Colwellia psychrerythraea (strain 34H / ATCC BAA-681) GN=sucC PE=3 SV=1	SwissProt
sp|Q482T5|PNP_COLP3	-18.2	3	0.05	Polyribonucleotide nucleotidyltransferase OS=Colwellia psychrerythraea (strain 34H / ATCC BAA-681) GN=pnp PE=3 SV=1	SwissProt
sp|Q4FZU2|K2C6A_RAT	-17.4	3	0.05	Keratin, type II cytoskeletal 6A OS=Rattus norvegicus GN=Krt6a PE=1 SV=1	SwissProt
sp|Q5PH64|LPP1_SALPA	-11.4	2	0.31	Major outer membrane lipoprotein 1 OS=Salmonella typhimurium (strain LT2 / SGSC1412 / ATCC 700720) GN=lpp1 PE=3 SV=1	SwissProt
sp|Q5XQN5|K2C5_BOVIN	-18.2	3	0.05	Keratin, type II cytoskeletal 5 OS=Bos taurus GN=KRT5 PE=1 SV=1	SwissProt
sp|Q61781|K1C14_MOUSE	-72	8	0.17	Keratin, type I cytoskeletal 14 OS=Mus musculus GN=Krt14 PE=1 SV=2	SwissProt
sp|Q6EIY9|K2C1_CANFA	-64.1	7	0.11	Keratin, type II cytoskeletal 1 OS=Canis familiaris GN=KRT1 PE=1 SV=1	SwissProt
sp|Q6EIZ0|K1C10_CANFA	-21.1	3	0.08	Keratin, type I cytoskeletal 10 OS=Canis familiaris GN=KRT10 PE=2 SV=1	SwissProt
sp|Q6EIZ1|K22E_CANFA	-10.3	2	0.03	Keratin, type II cytoskeletal 2 epidermal OS=Canis familiaris GN=KRT2 PE=2 SV=1	SwissProt
sp|Q6IFW6|K1C10_RAT	-54.5	6	0.13	Keratin, type I cytoskeletal 10 OS=Rattus norvegicus GN=Krt10 PE=3 SV=1	SwissProt
sp|Q6IMF3|K2C1_RAT	-49.7	6	0.08	Keratin, type II cytoskeletal 1 OS=Rattus norvegicus GN=Krt1 PE=2 SV=1	SwissProt
sp|Q7Z794|K2C1B_HUMAN	-20	3	0.05	Keratin, type II cytoskeletal 1b OS=Homo sapiens GN=KRT77 PE=2 SV=3	SwissProt
sp|Q86SG5|S1A7A_HUMAN	-46.4	5	0.51	Protein S100-A7A OS=Homo sapiens GN=S100A7A PE=1 SV=3	SwissProt
sp|Q9QWL7|K1C17_MOUSE	-28.8	4	0.09	Keratin, type I cytoskeletal 17 OS=Mus musculus GN=Krt17 PE=1 SV=3	SwissProt
sp|Q9Z2T6|KRT85_MOUSE	-18.9	3	0.05	Keratin, type II cuticular Hb5 OS=Mus musculus GN=Krt85 PE=2 SV=2	SwissProt
Prot. Score – X! Tandem protein score; SC – Unique peptides; CO – Cover; DB – Originating database, Trinity=Predicted protein set from Trinity assembly, Cnidarian=Cnidarian protein sequences from GenBank.
