# Supplementary material for: Transcriptome and venom proteome of the box jellyfish Chironex fleckeri
Source: BMC Genomics. 2015 May 27;16(1):407. doi: 10.1186/s12864-015-1568-3 (PMC4445812; doi:10.1186/s12864-015-1568-3)
Supplement: Additional file 7: — X! Tandem protein reports. Multi-worksheet excel file containing protein report for each search of C. fleckeri predicted protein set. [file 12864_2015_1568_MOESM7_ESM.xlsx]

## Sheet: isorhiza protein report
Experiment name	Accession	Description	Database	Expect	Unique peptides	Total peptides	Cover
S1.mzML	18742	Locus_2831_Transcript_1/3_Confidence_0.714_Length_1078 - Similar to sp|A7L036|CTX2_CHIFL Toxin CfTX-2 OS=Chironex fleckeri PE=1 SV=1 (0.0)	chironex-peps-ann	-68.6	8	15	0.30033
S1.mzML	3262	Locus_2509_Transcript_1/1_Confidence_1.000_Length_1476 - Similar to sp|Q9GNN8|CTXA_CARAL Toxin CaTX-A OS=Carybdea alata PE=1 SV=1 (0.0)	chironex-peps-ann	-210.6	21	97	0.477322
S1.mzML	10738	Locus_10441_Transcript_1/1_Confidence_1.000_Length_909 - Similar to gi|449665221|ref|XP_002157295.2| PREDICTED: uncharacterized protein LOC100201518, partial [Hydra magnipapillata] (3.53686E-20)	chironex-peps-ann	-22.3	4	4	0.118421
S1.mzML	16652	Locus_205_Transcript_1/3_Confidence_0.875_Length_4235 - Similar to sp|Q86UP6|CUZD1_HUMAN CUB and zona pellucida-like domain-containing protein 1 OS=Homo sapiens GN=CUZD1 PE=2 SV=1 (2.73316E-29)	chironex-peps-ann	-7.5	2	2	0.0252525
S1.mzML	18743	Locus_2831_Transcript_2/3_Confidence_0.714_Length_1078 - Similar to sp|A7L036|CTX2_CHIFL Toxin CfTX-2 OS=Chironex fleckeri PE=1 SV=1 (0.0)	chironex-peps-ann	-79.9	9	16	0.31761
S1.mzML	18653	Locus_2728_Transcript_1/1_Confidence_1.000_Length_278 - Similar to sp|P58762|CTXA_CHIQU Toxin CqTX-A OS=Chiropsalmus quadrigatus PE=2 SV=1 (2.38873E-11)	chironex-peps-ann	-29.8	3	9	0.446809
S1.mzML	10226	Locus_9907_Transcript_1/1_Confidence_1.000_Length_556 - Similar to sp|A7L035|CTX1_CHIFL Toxin CfTX-1 OS=Chironex fleckeri PE=1 SV=1 (9.48282E-23)	chironex-peps-ann	-48.7	4	52	0.413408
S1.mzML	30927	Locus_16440_Transcript_1/1_Confidence_1.000_Length_1251 - Similar to gi|449668116|ref|XP_002163331.2| PREDICTED: collagen alpha-3(VI) chain-like [Hydra magnipapillata] (2.24341E-9)	chironex-peps-ann	-30.1	4	5	0.139842
S1.mzML	32230	Locus_17985_Transcript_1/1_Confidence_1.000_Length_818 - Similar to sp|A7L036|CTX2_CHIFL Toxin CfTX-2 OS=Chironex fleckeri PE=1 SV=1 (0.0)	chironex-peps-ann	-123.3	14	32	0.47619
S1.mzML	37683	Locus_2075_Transcript_1/1_Confidence_1.000_Length_3305 - Similar to sp|Q9NZ08|ERAP1_HUMAN Endoplasmic reticulum aminopeptidase 1 OS=Homo sapiens GN=ERAP1 PE=1 SV=3 (0.0)	chironex-peps-ann	-39.2	5	5	0.0541922
S1.mzML	1225	Locus_280_Transcript_1/1_Confidence_1.000_Length_1464 - Similar to sp|P0CG68|UBC_PIG Polyubiquitin-C OS=Sus scrofa GN=UBC PE=2 SV=1 (0.0)	chironex-peps-ann	-27.5	4	5	0.109137
S1.mzML	77912	Locus_4231_Transcript_1/1_Confidence_1.000_Length_1506 - Similar to gi|449685647|ref|XP_002163959.2| PREDICTED: uncharacterized protein LOC100210555, partial [Hydra magnipapillata] (5.91837E-8)	chironex-peps-ann	-12.7	2	2	0.0398406
S1.mzML	56577	Locus_5064_Transcript_1/1_Confidence_1.000_Length_656 - Similar to sp|A7L036|CTX2_CHIFL Toxin CfTX-2 OS=Chironex fleckeri PE=1 SV=1 (0.0)	chironex-peps-ann	-37.2	5	8	0.308642
S1.mzML	37616	Locus_2005_Transcript_3/3_Confidence_0.600_Length_1481 - Similar to sp|Q9GNN8|CTXA_CARAL Toxin CaTX-A OS=Carybdea alata PE=1 SV=1 (0.0)	chironex-peps-ann	-242	24	178	0.483871
S1.mzML	2953	Locus_2165_Transcript_1/1_Confidence_1.000_Length_1538 - Similar to sp|Q9GNN8|CTXA_CARAL Toxin CaTX-A OS=Carybdea alata PE=1 SV=1 (0.0)	chironex-peps-ann	-238.8	24	176	0.483871
S1.mzML	44144	Locus_8996_Transcript_1/1_Confidence_1.000_Length_643 - Similar to sp|A7L035|CTX1_CHIFL Toxin CfTX-1 OS=Chironex fleckeri PE=1 SV=1 (0.0)	chironex-peps-ann	-29.5	5	6	0.217391
S1.mzML	67128	Locus_16338_Transcript_1/1_Confidence_1.000_Length_273 - Similar to sp|A7L036|CTX2_CHIFL Toxin CfTX-2 OS=Chironex fleckeri PE=1 SV=1 (4.91973E-11)	chironex-peps-ann	-39.2	6	15	0.521739
S10.mzML	3262	Locus_2509_Transcript_1/1_Confidence_1.000_Length_1476 - Similar to sp|Q9GNN8|CTXA_CARAL Toxin CaTX-A OS=Carybdea alata PE=1 SV=1 (0.0)	chironex-peps-ann	-151.5	17	29	0.367171
S10.mzML	80632	Locus_6457_Transcript_1/3_Confidence_0.714_Length_664 - Similar to gi|449665221|ref|XP_002157295.2| PREDICTED: uncharacterized protein LOC100201518, partial [Hydra magnipapillata] (9.70443E-21)	chironex-peps-ann	-45.8	6	7	0.27027
S10.mzML	10738	Locus_10441_Transcript_1/1_Confidence_1.000_Length_909 - Similar to gi|449665221|ref|XP_002157295.2| PREDICTED: uncharacterized protein LOC100201518, partial [Hydra magnipapillata] (3.53686E-20)	chironex-peps-ann	-45.1	6	7	0.197368
S10.mzML	18653	Locus_2728_Transcript_1/1_Confidence_1.000_Length_278 - Similar to sp|P58762|CTXA_CHIQU Toxin CqTX-A OS=Chiropsalmus quadrigatus PE=2 SV=1 (2.38873E-11)	chironex-peps-ann	-22.7	3	4	0.446809
S10.mzML	39450	Locus_4005_Transcript_1/1_Confidence_1.000_Length_511 - Similar to gi|449685647|ref|XP_002163959.2| PREDICTED: uncharacterized protein LOC100210555, partial [Hydra magnipapillata] (3.97269E-15)	chironex-peps-ann	-11.9	2	2	0.111111
S10.mzML	10226	Locus_9907_Transcript_1/1_Confidence_1.000_Length_556 - Similar to sp|A7L035|CTX1_CHIFL Toxin CfTX-1 OS=Chironex fleckeri PE=1 SV=1 (9.48282E-23)	chironex-peps-ann	-30.5	3	7	0.312849
S10.mzML	32230	Locus_17985_Transcript_1/1_Confidence_1.000_Length_818 - Similar to sp|A7L036|CTX2_CHIFL Toxin CfTX-2 OS=Chironex fleckeri PE=1 SV=1 (0.0)	chironex-peps-ann	-90.2	10	22	0.347985
S10.mzML	58318	Locus_6957_Transcript_1/1_Confidence_1.000_Length_2492 - Similar to sp|C3YWU0|FUCO_BRAFL Alpha-L-fucosidase OS=Branchiostoma floridae GN=BRAFLDRAFT_56888 PE=3 SV=2 (0.0)	chironex-peps-ann	-135.5	16	38	0.342163
S10.mzML	77912	Locus_4231_Transcript_1/1_Confidence_1.000_Length_1506 - Similar to gi|449685647|ref|XP_002163959.2| PREDICTED: uncharacterized protein LOC100210555, partial [Hydra magnipapillata] (5.91837E-8)	chironex-peps-ann	-9.2	2	2	0.0418327
S10.mzML	1032	Locus_44_Transcript_1/1_Confidence_1.000_Length_1499 - Similar to sp|O97490|TRFM_RABIT Melanotransferrin OS=Oryctolagus cuniculus GN=Mfi2 PE=2 SV=1 (0.0)	chironex-peps-ann	-17.6	3	3	0.0671642
S10.mzML	2699	Locus_1893_Transcript_1/1_Confidence_1.000_Length_1825 - Similar to sp|O61491|FLOT1_DROME Flotillin-1 OS=Drosophila melanogaster GN=Flo PE=2 SV=1 (0.0)	chironex-peps-ann	-58.5	7	7	0.186761
S10.mzML	2953	Locus_2165_Transcript_1/1_Confidence_1.000_Length_1538 - Similar to sp|Q9GNN8|CTXA_CARAL Toxin CaTX-A OS=Carybdea alata PE=1 SV=1 (0.0)	chironex-peps-ann	-156	17	26	0.352688
S10.mzML	1970	Locus_1093_Transcript_1/1_Confidence_1.000_Length_2239 - Similar to sp|P42674|BP10_PARLI Blastula protease 10 OS=Paracentrotus lividus GN=BP10 PE=2 SV=1 (1.5634E-37)	chironex-peps-ann	-41.9	6	6	0.0757801
S10.mzML	63195	Locus_12194_Transcript_1/1_Confidence_1.000_Length_1754 - Similar to sp|Q90744|NAGAB_CHICK Alpha-N-acetylgalactosaminidase OS=Gallus gallus GN=NAGA PE=1 SV=1 (0.0)	chironex-peps-ann	-25	4	4	0.0786749
S10.mzML	70174	Locus_11_Transcript_12/20_Confidence_0.333_Length_2957 - Similar to sp|P33436|MMP2_RAT 72 kDa type IV collagenase OS=Rattus norvegicus GN=Mmp2 PE=2 SV=2 (2.67212E-22)	chironex-peps-ann	-9.2	2	2	0.0725806
S10.mzML	67128	Locus_16338_Transcript_1/1_Confidence_1.000_Length_273 - Similar to sp|A7L036|CTX2_CHIFL Toxin CfTX-2 OS=Chironex fleckeri PE=1 SV=1 (4.91973E-11)	chironex-peps-ann	-16.3	3	4	0.282609
S11.mzML	5266	Locus_4668_Transcript_1/1_Confidence_1.000_Length_6619 - Similar to sp|Q8WYK1|CNTP5_HUMAN Contactin-associated protein-like 5 OS=Homo sapiens GN=CNTNAP5 PE=2 SV=1 (0.0)	chironex-peps-ann	-8.7	2	2	0.0243902
S11.mzML	52845	Locus_834_Transcript_1/1_Confidence_1.000_Length_2051 - Similar to sp|O73775|FBLN1_CHICK Fibulin-1 OS=Gallus gallus GN=FBLN1 PE=2 SV=2 (1.08136E-39)	chironex-peps-ann	-9.1	2	2	0.0366379
S11.mzML	3262	Locus_2509_Transcript_1/1_Confidence_1.000_Length_1476 - Similar to sp|Q9GNN8|CTXA_CARAL Toxin CaTX-A OS=Carybdea alata PE=1 SV=1 (0.0)	chironex-peps-ann	-155.2	17	22	0.352052
S11.mzML	10738	Locus_10441_Transcript_1/1_Confidence_1.000_Length_909 - Similar to gi|449665221|ref|XP_002157295.2| PREDICTED: uncharacterized protein LOC100201518, partial [Hydra magnipapillata] (3.53686E-20)	chironex-peps-ann	-18.1	3	3	0.0888158
S11.mzML	18653	Locus_2728_Transcript_1/1_Confidence_1.000_Length_278 - Similar to sp|P58762|CTXA_CHIQU Toxin CqTX-A OS=Chiropsalmus quadrigatus PE=2 SV=1 (2.38873E-11)	chironex-peps-ann	-26.9	3	5	0.446809
S11.mzML	39450	Locus_4005_Transcript_1/1_Confidence_1.000_Length_511 - Similar to gi|449685647|ref|XP_002163959.2| PREDICTED: uncharacterized protein LOC100210555, partial [Hydra magnipapillata] (3.97269E-15)	chironex-peps-ann	-11.7	2	2	0.111111
S11.mzML	10226	Locus_9907_Transcript_1/1_Confidence_1.000_Length_556 - Similar to sp|A7L035|CTX1_CHIFL Toxin CfTX-1 OS=Chironex fleckeri PE=1 SV=1 (9.48282E-23)	chironex-peps-ann	-35.3	3	10	0.307263
S11.mzML	32230	Locus_17985_Transcript_1/1_Confidence_1.000_Length_818 - Similar to sp|A7L036|CTX2_CHIFL Toxin CfTX-2 OS=Chironex fleckeri PE=1 SV=1 (0.0)	chironex-peps-ann	-60.8	8	13	0.267399
S11.mzML	58318	Locus_6957_Transcript_1/1_Confidence_1.000_Length_2492 - Similar to sp|C3YWU0|FUCO_BRAFL Alpha-L-fucosidase OS=Branchiostoma floridae GN=BRAFLDRAFT_56888 PE=3 SV=2 (0.0)	chironex-peps-ann	-40	6	8	0.10596
S11.mzML	37683	Locus_2075_Transcript_1/1_Confidence_1.000_Length_3305 - Similar to sp|Q9NZ08|ERAP1_HUMAN Endoplasmic reticulum aminopeptidase 1 OS=Homo sapiens GN=ERAP1 PE=1 SV=3 (0.0)	chironex-peps-ann	-68.5	9	9	0.0756646
S11.mzML	77912	Locus_4231_Transcript_1/1_Confidence_1.000_Length_1506 - Similar to gi|449685647|ref|XP_002163959.2| PREDICTED: uncharacterized protein LOC100210555, partial [Hydra magnipapillata] (5.91837E-8)	chironex-peps-ann	-20.1	3	5	0.061753
S11.mzML	37616	Locus_2005_Transcript_3/3_Confidence_0.600_Length_1481 - Similar to sp|Q9GNN8|CTXA_CARAL Toxin CaTX-A OS=Carybdea alata PE=1 SV=1 (0.0)	chironex-peps-ann	-171.2	19	26	0.369892
S11.mzML	1970	Locus_1093_Transcript_1/1_Confidence_1.000_Length_2239 - Similar to sp|P42674|BP10_PARLI Blastula protease 10 OS=Paracentrotus lividus GN=BP10 PE=2 SV=1 (1.5634E-37)	chironex-peps-ann	-8.7	2	2	0.02526
S11.mzML	63195	Locus_12194_Transcript_1/1_Confidence_1.000_Length_1754 - Similar to sp|Q90744|NAGAB_CHICK Alpha-N-acetylgalactosaminidase OS=Gallus gallus GN=NAGA PE=1 SV=1 (0.0)	chironex-peps-ann	-59.3	8	10	0.163561
S11.mzML	67128	Locus_16338_Transcript_1/1_Confidence_1.000_Length_273 - Similar to sp|A7L036|CTX2_CHIFL Toxin CfTX-2 OS=Chironex fleckeri PE=1 SV=1 (4.91973E-11)	chironex-peps-ann	-24.5	4	7	0.369565
S12.mzML	18742	Locus_2831_Transcript_1/3_Confidence_0.714_Length_1078 - Similar to sp|A7L036|CTX2_CHIFL Toxin CfTX-2 OS=Chironex fleckeri PE=1 SV=1 (0.0)	chironex-peps-ann	-55	8	12	0.287129
S12.mzML	32640	Locus_18478_Transcript_1/1_Confidence_1.000_Length_1498 - Similar to sp|Q9GV72|CTX1_CARRA Toxin CrTX-A OS=Carybdea rastonii PE=1 SV=1 (2.23696E-26)	chironex-peps-ann	-23.6	3	4	0.0938865
S12.mzML	54754	Locus_3047_Transcript_1/1_Confidence_1.000_Length_4710 - Similar to gi|449677444|ref|XP_002170250.2| PREDICTED: uncharacterized protein LOC100203926 [Hydra magnipapillata] (3.31161E-8)	chironex-peps-ann	-7.4	2	2	0.0148148
S12.mzML	3262	Locus_2509_Transcript_1/1_Confidence_1.000_Length_1476 - Similar to sp|Q9GNN8|CTXA_CARAL Toxin CaTX-A OS=Carybdea alata PE=1 SV=1 (0.0)	chironex-peps-ann	-173.1	18	46	0.425486
S12.mzML	10738	Locus_10441_Transcript_1/1_Confidence_1.000_Length_909 - Similar to gi|449665221|ref|XP_002157295.2| PREDICTED: uncharacterized protein LOC100201518, partial [Hydra magnipapillata] (3.53686E-20)	chironex-peps-ann	-15.7	3	3	0.0921053
S12.mzML	18743	Locus_2831_Transcript_2/3_Confidence_0.714_Length_1078 - Similar to sp|A7L036|CTX2_CHIFL Toxin CfTX-2 OS=Chironex fleckeri PE=1 SV=1 (0.0)	chironex-peps-ann	-66.4	9	13	0.311321
S12.mzML	18653	Locus_2728_Transcript_1/1_Confidence_1.000_Length_278 - Similar to sp|P58762|CTXA_CHIQU Toxin CqTX-A OS=Chiropsalmus quadrigatus PE=2 SV=1 (2.38873E-11)	chironex-peps-ann	-52	5	20	0.638298
S12.mzML	16772	Locus_376_Transcript_1/1_Confidence_1.000_Length_1921 - Similar to sp|Q3UM45|PP1R7_MOUSE Protein phosphatase 1 regulatory subunit 7 OS=Mus musculus GN=Ppp1r7 PE=1 SV=2 (0.0)	chironex-peps-ann	-8.2	2	2	0.058952
S12.mzML	39450	Locus_4005_Transcript_1/1_Confidence_1.000_Length_511 - Similar to gi|449685647|ref|XP_002163959.2| PREDICTED: uncharacterized protein LOC100210555, partial [Hydra magnipapillata] (3.97269E-15)	chironex-peps-ann	-17.1	2	2	0.146199
S12.mzML	10226	Locus_9907_Transcript_1/1_Confidence_1.000_Length_556 - Similar to sp|A7L035|CTX1_CHIFL Toxin CfTX-1 OS=Chironex fleckeri PE=1 SV=1 (9.48282E-23)	chironex-peps-ann	-65.5	5	140	0.486034
S12.mzML	32230	Locus_17985_Transcript_1/1_Confidence_1.000_Length_818 - Similar to sp|A7L036|CTX2_CHIFL Toxin CfTX-2 OS=Chironex fleckeri PE=1 SV=1 (0.0)	chironex-peps-ann	-216.8	20	129	0.688645
S12.mzML	37683	Locus_2075_Transcript_1/1_Confidence_1.000_Length_3305 - Similar to sp|Q9NZ08|ERAP1_HUMAN Endoplasmic reticulum aminopeptidase 1 OS=Homo sapiens GN=ERAP1 PE=1 SV=3 (0.0)	chironex-peps-ann	-34.5	5	5	0.0521472
S12.mzML	22956	Locus_7515_Transcript_2/3_Confidence_0.714_Length_6234 - Similar to sp|D3ZZL9|GCC2_RAT GRIP and coiled-coil domain-containing protein 2 OS=Rattus norvegicus GN=Gcc2 PE=1 SV=1 (2.8E-45)	chironex-peps-ann	-9.4	2	2	0.0129933
S12.mzML	53047	Locus_1070_Transcript_1/1_Confidence_1.000_Length_2490 - Similar to sp|Q5R501|OST48_PONAB Dolichyl-diphosphooligosaccharide--protein glycosyltransferase 48 kDa subunit OS=Pongo abelii GN=DDOST PE=2 SV=2 (0.0)	chironex-peps-ann	-9.9	2	2	0.0493274
S12.mzML	77912	Locus_4231_Transcript_1/1_Confidence_1.000_Length_1506 - Similar to gi|449685647|ref|XP_002163959.2| PREDICTED: uncharacterized protein LOC100210555, partial [Hydra magnipapillata] (5.91837E-8)	chironex-peps-ann	-31.7	4	4	0.0936255
S12.mzML	83282	Locus_8775_Transcript_1/2_Confidence_0.750_Length_689 - Similar to gi|221129742|ref|XP_002161895.1| PREDICTED: synaptotagmin-1-like [Hydra magnipapillata] (5.86773E-39)	chironex-peps-ann	-8	2	4	0.0372093
S12.mzML	56577	Locus_5064_Transcript_1/1_Confidence_1.000_Length_656 - Similar to sp|A7L036|CTX2_CHIFL Toxin CfTX-2 OS=Chironex fleckeri PE=1 SV=1 (0.0)	chironex-peps-ann	-30.7	5	5	0.296296
S12.mzML	37616	Locus_2005_Transcript_3/3_Confidence_0.600_Length_1481 - Similar to sp|Q9GNN8|CTXA_CARAL Toxin CaTX-A OS=Carybdea alata PE=1 SV=1 (0.0)	chironex-peps-ann	-170	19	42	0.427957
S12.mzML	2953	Locus_2165_Transcript_1/1_Confidence_1.000_Length_1538 - Similar to sp|Q9GNN8|CTXA_CARAL Toxin CaTX-A OS=Carybdea alata PE=1 SV=1 (0.0)	chironex-peps-ann	-168.6	19	41	0.427957
S12.mzML	44144	Locus_8996_Transcript_1/1_Confidence_1.000_Length_643 - Similar to sp|A7L035|CTX1_CHIFL Toxin CfTX-1 OS=Chironex fleckeri PE=1 SV=1 (0.0)	chironex-peps-ann	-38.6	6	9	0.285714
S12.mzML	63195	Locus_12194_Transcript_1/1_Confidence_1.000_Length_1754 - Similar to sp|Q90744|NAGAB_CHICK Alpha-N-acetylgalactosaminidase OS=Gallus gallus GN=NAGA PE=1 SV=1 (0.0)	chironex-peps-ann	-88.2	12	16	0.204969
S12.mzML	67128	Locus_16338_Transcript_1/1_Confidence_1.000_Length_273 - Similar to sp|A7L036|CTX2_CHIFL Toxin CfTX-2 OS=Chironex fleckeri PE=1 SV=1 (4.91973E-11)	chironex-peps-ann	-75.2	9	31	0.73913
S13.mzML	18479	Locus_2512_Transcript_3/3_Confidence_0.500_Length_4965 - Similar to sp|A1L1V4|LOL2B_DANRE Lysyl oxidase homolog 2B OS=Danio rerio GN=loxl2b PE=2 SV=1 (0.0)	chironex-peps-ann	-7.1	2	2	0.0236686
S13.mzML	3262	Locus_2509_Transcript_1/1_Confidence_1.000_Length_1476 - Similar to sp|Q9GNN8|CTXA_CARAL Toxin CaTX-A OS=Carybdea alata PE=1 SV=1 (0.0)	chironex-peps-ann	-332	30	429	0.552916
S13.mzML	10738	Locus_10441_Transcript_1/1_Confidence_1.000_Length_909 - Similar to gi|449665221|ref|XP_002157295.2| PREDICTED: uncharacterized protein LOC100201518, partial [Hydra magnipapillata] (3.53686E-20)	chironex-peps-ann	-19.7	3	3	0.108553
S13.mzML	18653	Locus_2728_Transcript_1/1_Confidence_1.000_Length_278 - Similar to sp|P58762|CTXA_CHIQU Toxin CqTX-A OS=Chiropsalmus quadrigatus PE=2 SV=1 (2.38873E-11)	chironex-peps-ann	-15.1	2	2	0.37234
S13.mzML	19683	Locus_3912_Transcript_1/1_Confidence_1.000_Length_3894 - Similar to sp|Q9W6C5|PDC6I_XENLA Programmed cell death 6-interacting protein OS=Xenopus laevis GN=pdcd6ip PE=1 SV=1 (0.0)	chironex-peps-ann	-8.4	2	2	0.033839
S13.mzML	39450	Locus_4005_Transcript_1/1_Confidence_1.000_Length_511 - Similar to gi|449685647|ref|XP_002163959.2| PREDICTED: uncharacterized protein LOC100210555, partial [Hydra magnipapillata] (3.97269E-15)	chironex-peps-ann	-17.4	3	3	0.157895
S13.mzML	10226	Locus_9907_Transcript_1/1_Confidence_1.000_Length_556 - Similar to sp|A7L035|CTX1_CHIFL Toxin CfTX-1 OS=Chironex fleckeri PE=1 SV=1 (9.48282E-23)	chironex-peps-ann	-46.9	4	21	0.413408
S13.mzML	32230	Locus_17985_Transcript_1/1_Confidence_1.000_Length_818 - Similar to sp|A7L036|CTX2_CHIFL Toxin CfTX-2 OS=Chironex fleckeri PE=1 SV=1 (0.0)	chironex-peps-ann	-84.2	9	29	0.373626
S13.mzML	37683	Locus_2075_Transcript_1/1_Confidence_1.000_Length_3305 - Similar to sp|Q9NZ08|ERAP1_HUMAN Endoplasmic reticulum aminopeptidase 1 OS=Homo sapiens GN=ERAP1 PE=1 SV=3 (0.0)	chironex-peps-ann	-27.4	4	4	0.0388548
S13.mzML	77912	Locus_4231_Transcript_1/1_Confidence_1.000_Length_1506 - Similar to gi|449685647|ref|XP_002163959.2| PREDICTED: uncharacterized protein LOC100210555, partial [Hydra magnipapillata] (5.91837E-8)	chironex-peps-ann	-32.3	5	6	0.101594
S13.mzML	37616	Locus_2005_Transcript_3/3_Confidence_0.600_Length_1481 - Similar to sp|Q9GNN8|CTXA_CARAL Toxin CaTX-A OS=Carybdea alata PE=1 SV=1 (0.0)	chironex-peps-ann	-293.3	27	490	0.541936
S13.mzML	2953	Locus_2165_Transcript_1/1_Confidence_1.000_Length_1538 - Similar to sp|Q9GNN8|CTXA_CARAL Toxin CaTX-A OS=Carybdea alata PE=1 SV=1 (0.0)	chironex-peps-ann	-287.6	27	492	0.541936
S13.mzML	67128	Locus_16338_Transcript_1/1_Confidence_1.000_Length_273 - Similar to sp|A7L036|CTX2_CHIFL Toxin CfTX-2 OS=Chironex fleckeri PE=1 SV=1 (4.91973E-11)	chironex-peps-ann	-22.8	4	5	0.369565
S14.mzML	44011	Locus_8855_Transcript_1/1_Confidence_1.000_Length_1552 - Similar to sp|P41113|ACT3_PODCA Actin-3 OS=Podocoryne carnea GN=ACT3 PE=3 SV=1 (0.0)	chironex-peps-ann	-17.8	3	3	0.087766
S14.mzML	84750	Locus_10137_Transcript_1/1_Confidence_1.000_Length_244 - Similar to sp|Q9D309|FAM3B_MOUSE Protein FAM3B OS=Mus musculus GN=Fam3b PE=1 SV=1 (1.52765E-7)	chironex-peps-ann	-10.2	2	2	0.268293
S14.mzML	3262	Locus_2509_Transcript_1/1_Confidence_1.000_Length_1476 - Similar to sp|Q9GNN8|CTXA_CARAL Toxin CaTX-A OS=Carybdea alata PE=1 SV=1 (0.0)	chironex-peps-ann	-315.8	29	360	0.550756
S14.mzML	18653	Locus_2728_Transcript_1/1_Confidence_1.000_Length_278 - Similar to sp|P58762|CTXA_CHIQU Toxin CqTX-A OS=Chiropsalmus quadrigatus PE=2 SV=1 (2.38873E-11)	chironex-peps-ann	-20.9	2	2	0.37234
S14.mzML	39450	Locus_4005_Transcript_1/1_Confidence_1.000_Length_511 - Similar to gi|449685647|ref|XP_002163959.2| PREDICTED: uncharacterized protein LOC100210555, partial [Hydra magnipapillata] (3.97269E-15)	chironex-peps-ann	-11.7	2	3	0.111111
S14.mzML	10226	Locus_9907_Transcript_1/1_Confidence_1.000_Length_556 - Similar to sp|A7L035|CTX1_CHIFL Toxin CfTX-1 OS=Chironex fleckeri PE=1 SV=1 (9.48282E-23)	chironex-peps-ann	-30.6	3	6	0.307263
S14.mzML	32230	Locus_17985_Transcript_1/1_Confidence_1.000_Length_818 - Similar to sp|A7L036|CTX2_CHIFL Toxin CfTX-2 OS=Chironex fleckeri PE=1 SV=1 (0.0)	chironex-peps-ann	-66.3	7	18	0.296703
S14.mzML	2625	Locus_1805_Transcript_2/3_Confidence_0.750_Length_3444 - Similar to sp|Q8IWB9|TEX2_HUMAN Testis-expressed sequence 2 protein OS=Homo sapiens GN=TEX2 PE=1 SV=2 (4.2E-45)	chironex-peps-ann	-7.3	2	2	0.0141557
S14.mzML	77912	Locus_4231_Transcript_1/1_Confidence_1.000_Length_1506 - Similar to gi|449685647|ref|XP_002163959.2| PREDICTED: uncharacterized protein LOC100210555, partial [Hydra magnipapillata] (5.91837E-8)	chironex-peps-ann	-32.8	5	5	0.0996016
S14.mzML	70928	Locus_266_Transcript_1/1_Confidence_1.000_Length_1916 - Similar to sp|Q76B49|CD63_FELCA CD63 antigen OS=Felis catus GN=CD63 PE=2 SV=3 (1.37403E-26)	chironex-peps-ann	-16.3	3	3	0.106007
S14.mzML	37616	Locus_2005_Transcript_3/3_Confidence_0.600_Length_1481 - Similar to sp|Q9GNN8|CTXA_CARAL Toxin CaTX-A OS=Carybdea alata PE=1 SV=1 (0.0)	chironex-peps-ann	-281.5	27	181	0.541936
S14.mzML	2953	Locus_2165_Transcript_1/1_Confidence_1.000_Length_1538 - Similar to sp|Q9GNN8|CTXA_CARAL Toxin CaTX-A OS=Carybdea alata PE=1 SV=1 (0.0)	chironex-peps-ann	-280.2	27	180	0.541936
S14.mzML	70174	Locus_11_Transcript_12/20_Confidence_0.333_Length_2957 - Similar to sp|P33436|MMP2_RAT 72 kDa type IV collagenase OS=Rattus norvegicus GN=Mmp2 PE=2 SV=2 (2.67212E-22)	chironex-peps-ann	-13.4	2	2	0.0927419
S14.mzML	67128	Locus_16338_Transcript_1/1_Confidence_1.000_Length_273 - Similar to sp|A7L036|CTX2_CHIFL Toxin CfTX-2 OS=Chironex fleckeri PE=1 SV=1 (4.91973E-11)	chironex-peps-ann	-16.3	3	5	0.282609
S15.mzML	84750	Locus_10137_Transcript_1/1_Confidence_1.000_Length_244 - Similar to sp|Q9D309|FAM3B_MOUSE Protein FAM3B OS=Mus musculus GN=Fam3b PE=1 SV=1 (1.52765E-7)	chironex-peps-ann	-32.2	5	8	0.47561
S15.mzML	3262	Locus_2509_Transcript_1/1_Confidence_1.000_Length_1476 - Similar to sp|Q9GNN8|CTXA_CARAL Toxin CaTX-A OS=Carybdea alata PE=1 SV=1 (0.0)	chironex-peps-ann	-273.7	26	230	0.542117
S15.mzML	10738	Locus_10441_Transcript_1/1_Confidence_1.000_Length_909 - Similar to gi|449665221|ref|XP_002157295.2| PREDICTED: uncharacterized protein LOC100201518, partial [Hydra magnipapillata] (3.53686E-20)	chironex-peps-ann	-17.6	3	3	0.108553
S15.mzML	24343	Locus_9032_Transcript_1/1_Confidence_1.000_Length_838 - Similar to sp|P67878|GPXC_BRUPA Cuticular glutathione peroxidase OS=Brugia pahangi PE=1 SV=1 (9.8E-45)	chironex-peps-ann	-7.6	2	2	0.137566
S15.mzML	39450	Locus_4005_Transcript_1/1_Confidence_1.000_Length_511 - Similar to gi|449685647|ref|XP_002163959.2| PREDICTED: uncharacterized protein LOC100210555, partial [Hydra magnipapillata] (3.97269E-15)	chironex-peps-ann	-57.7	7	10	0.345029
S15.mzML	57543	Locus_6113_Transcript_1/1_Confidence_1.000_Length_885 - Similar to gi|156365793|ref|XP_001626827.1| predicted protein [Nematostella vectensis] (4.19011)	chironex-peps-ann	-7.5	2	2	0.107317
S15.mzML	10226	Locus_9907_Transcript_1/1_Confidence_1.000_Length_556 - Similar to sp|A7L035|CTX1_CHIFL Toxin CfTX-1 OS=Chironex fleckeri PE=1 SV=1 (9.48282E-23)	chironex-peps-ann	-41.4	4	8	0.413408
S15.mzML	32230	Locus_17985_Transcript_1/1_Confidence_1.000_Length_818 - Similar to sp|A7L036|CTX2_CHIFL Toxin CfTX-2 OS=Chironex fleckeri PE=1 SV=1 (0.0)	chironex-peps-ann	-81.6	9	20	0.340659
S15.mzML	52287	Locus_94_Transcript_2/3_Confidence_0.375_Length_3691 - Similar to gi|449680577|ref|XP_002168444.2| PREDICTED: aspartate aminotransferase, mitochondrial-like [Hydra magnipapillata] (5.02081)	chironex-peps-ann	-7.5	2	3	0.0205033
S15.mzML	58693	Locus_7372_Transcript_1/1_Confidence_1.000_Length_548	chironex-peps-ann	-56.6	6	39	0.217391
S15.mzML	37683	Locus_2075_Transcript_1/1_Confidence_1.000_Length_3305 - Similar to sp|Q9NZ08|ERAP1_HUMAN Endoplasmic reticulum aminopeptidase 1 OS=Homo sapiens GN=ERAP1 PE=1 SV=3 (0.0)	chironex-peps-ann	-35.1	5	5	0.0531697
S15.mzML	77912	Locus_4231_Transcript_1/1_Confidence_1.000_Length_1506 - Similar to gi|449685647|ref|XP_002163959.2| PREDICTED: uncharacterized protein LOC100210555, partial [Hydra magnipapillata] (5.91837E-8)	chironex-peps-ann	-118.2	13	38	0.187251
S15.mzML	37616	Locus_2005_Transcript_3/3_Confidence_0.600_Length_1481 - Similar to sp|Q9GNN8|CTXA_CARAL Toxin CaTX-A OS=Carybdea alata PE=1 SV=1 (0.0)	chironex-peps-ann	-306	28	566	0.554839
S15.mzML	81981	Locus_7636_Transcript_1/1_Confidence_1.000_Length_747 - Similar to gi|156403608|ref|XP_001640000.1| predicted protein [Nematostella vectensis] (9.33925E-6)	chironex-peps-ann	-28.3	4	9	0.1
S15.mzML	2953	Locus_2165_Transcript_1/1_Confidence_1.000_Length_1538 - Similar to sp|Q9GNN8|CTXA_CARAL Toxin CaTX-A OS=Carybdea alata PE=1 SV=1 (0.0)	chironex-peps-ann	-304.4	28	567	0.554839
S15.mzML	1970	Locus_1093_Transcript_1/1_Confidence_1.000_Length_2239 - Similar to sp|P42674|BP10_PARLI Blastula protease 10 OS=Paracentrotus lividus GN=BP10 PE=2 SV=1 (1.5634E-37)	chironex-peps-ann	-8.7	2	2	0.0312036
S15.mzML	70174	Locus_11_Transcript_12/20_Confidence_0.333_Length_2957 - Similar to sp|P33436|MMP2_RAT 72 kDa type IV collagenase OS=Rattus norvegicus GN=Mmp2 PE=2 SV=2 (2.67212E-22)	chironex-peps-ann	-13.7	2	2	0.0927419
S15.mzML	67128	Locus_16338_Transcript_1/1_Confidence_1.000_Length_273 - Similar to sp|A7L036|CTX2_CHIFL Toxin CfTX-2 OS=Chironex fleckeri PE=1 SV=1 (4.91973E-11)	chironex-peps-ann	-8.1	2	3	0.195652
S16.mzML	84750	Locus_10137_Transcript_1/1_Confidence_1.000_Length_244 - Similar to sp|Q9D309|FAM3B_MOUSE Protein FAM3B OS=Mus musculus GN=Fam3b PE=1 SV=1 (1.52765E-7)	chironex-peps-ann	-37.2	5	9	0.47561
S16.mzML	3262	Locus_2509_Transcript_1/1_Confidence_1.000_Length_1476 - Similar to sp|Q9GNN8|CTXA_CARAL Toxin CaTX-A OS=Carybdea alata PE=1 SV=1 (0.0)	chironex-peps-ann	-224.3	23	75	0.5054
S16.mzML	19827	Locus_4046_Transcript_1/1_Confidence_1.000_Length_3557 - Similar to sp|O54852|KCNH7_RAT Potassium voltage-gated channel subfamily H member 7 OS=Rattus norvegicus GN=Kcnh7 PE=1 SV=1 (0.0)	chironex-peps-ann	-8.1	2	2	0.0290698
S16.mzML	10738	Locus_10441_Transcript_1/1_Confidence_1.000_Length_909 - Similar to gi|449665221|ref|XP_002157295.2| PREDICTED: uncharacterized protein LOC100201518, partial [Hydra magnipapillata] (3.53686E-20)	chironex-peps-ann	-52	7	8	0.203947
S16.mzML	76805	Locus_3395_Transcript_1/2_Confidence_0.667_Length_2640 - Similar to sp|P12890|AMDB_XENLA Peptidyl-glycine alpha-amidating monooxygenase B OS=Xenopus laevis GN=pam-b PE=2 SV=1 (0.0)	chironex-peps-ann	-16	2	2	0.0293296
S16.mzML	24343	Locus_9032_Transcript_1/1_Confidence_1.000_Length_838 - Similar to sp|P67878|GPXC_BRUPA Cuticular glutathione peroxidase OS=Brugia pahangi PE=1 SV=1 (9.8E-45)	chironex-peps-ann	-10.5	2	2	0.137566
S16.mzML	39450	Locus_4005_Transcript_1/1_Confidence_1.000_Length_511 - Similar to gi|449685647|ref|XP_002163959.2| PREDICTED: uncharacterized protein LOC100210555, partial [Hydra magnipapillata] (3.97269E-15)	chironex-peps-ann	-34.4	5	6	0.274854
S16.mzML	57543	Locus_6113_Transcript_1/1_Confidence_1.000_Length_885 - Similar to gi|156365793|ref|XP_001626827.1| predicted protein [Nematostella vectensis] (4.19011)	chironex-peps-ann	-10.3	2	2	0.126829
S16.mzML	32230	Locus_17985_Transcript_1/1_Confidence_1.000_Length_818 - Similar to sp|A7L036|CTX2_CHIFL Toxin CfTX-2 OS=Chironex fleckeri PE=1 SV=1 (0.0)	chironex-peps-ann	-33.6	5	6	0.18315
S16.mzML	58693	Locus_7372_Transcript_1/1_Confidence_1.000_Length_548	chironex-peps-ann	-37.2	3	21	0.141304
S16.mzML	37683	Locus_2075_Transcript_1/1_Confidence_1.000_Length_3305 - Similar to sp|Q9NZ08|ERAP1_HUMAN Endoplasmic reticulum aminopeptidase 1 OS=Homo sapiens GN=ERAP1 PE=1 SV=3 (0.0)	chironex-peps-ann	-21.9	4	4	0.0398773
S16.mzML	77912	Locus_4231_Transcript_1/1_Confidence_1.000_Length_1506 - Similar to gi|449685647|ref|XP_002163959.2| PREDICTED: uncharacterized protein LOC100210555, partial [Hydra magnipapillata] (5.91837E-8)	chironex-peps-ann	-84.7	10	26	0.139442
S16.mzML	70317	Locus_76_Transcript_1/1_Confidence_1.000_Length_1022 - Similar to sp|P41114|TPM1_PODCA Tropomyosin-1 OS=Podocoryne carnea GN=TPM1 PE=2 SV=1 (1.81466E-23)	chironex-peps-ann	-38.2	5	5	0.200717
S16.mzML	40643	Locus_5284_Transcript_1/1_Confidence_1.000_Length_7476 - Similar to sp|Q6DIC0|SMCA2_MOUSE Probable global transcription activator SNF2L2 OS=Mus musculus GN=Smarca2 PE=1 SV=1 (0.0)	chironex-peps-ann	-7.8	2	2	0.0171537
S16.mzML	37616	Locus_2005_Transcript_3/3_Confidence_0.600_Length_1481 - Similar to sp|Q9GNN8|CTXA_CARAL Toxin CaTX-A OS=Carybdea alata PE=1 SV=1 (0.0)	chironex-peps-ann	-240.6	23	114	0.488172
S16.mzML	81981	Locus_7636_Transcript_1/1_Confidence_1.000_Length_747 - Similar to gi|156403608|ref|XP_001640000.1| predicted protein [Nematostella vectensis] (9.33925E-6)	chironex-peps-ann	-19.1	3	6	0.088
S16.mzML	2953	Locus_2165_Transcript_1/1_Confidence_1.000_Length_1538 - Similar to sp|Q9GNN8|CTXA_CARAL Toxin CaTX-A OS=Carybdea alata PE=1 SV=1 (0.0)	chironex-peps-ann	-239.9	23	114	0.488172
S16.mzML	44144	Locus_8996_Transcript_1/1_Confidence_1.000_Length_643 - Similar to sp|A7L035|CTX1_CHIFL Toxin CfTX-1 OS=Chironex fleckeri PE=1 SV=1 (0.0)	chironex-peps-ann	-16.5	3	3	0.167702
S16.mzML	1970	Locus_1093_Transcript_1/1_Confidence_1.000_Length_2239 - Similar to sp|P42674|BP10_PARLI Blastula protease 10 OS=Paracentrotus lividus GN=BP10 PE=2 SV=1 (1.5634E-37)	chironex-peps-ann	-32.4	5	6	0.0549777
S16.mzML	67128	Locus_16338_Transcript_1/1_Confidence_1.000_Length_273 - Similar to sp|A7L036|CTX2_CHIFL Toxin CfTX-2 OS=Chironex fleckeri PE=1 SV=1 (4.91973E-11)	chironex-peps-ann	-8.8	2	2	0.195652
S17.mzML	18742	Locus_2831_Transcript_1/3_Confidence_0.714_Length_1078 - Similar to sp|A7L036|CTX2_CHIFL Toxin CfTX-2 OS=Chironex fleckeri PE=1 SV=1 (0.0)	chironex-peps-ann	-14.2	3	3	0.10231
S17.mzML	76363	Locus_3088_Transcript_1/2_Confidence_0.750_Length_1092 - Similar to gi|221107145|ref|XP_002161108.1| PREDICTED: uncharacterized protein LOC100209382 [Hydra magnipapillata] (0.0)	chironex-peps-ann	-8.5	2	2	0.0808824
S17.mzML	84750	Locus_10137_Transcript_1/1_Confidence_1.000_Length_244 - Similar to sp|Q9D309|FAM3B_MOUSE Protein FAM3B OS=Mus musculus GN=Fam3b PE=1 SV=1 (1.52765E-7)	chironex-peps-ann	-25	4	6	0.463415
S17.mzML	3262	Locus_2509_Transcript_1/1_Confidence_1.000_Length_1476 - Similar to sp|Q9GNN8|CTXA_CARAL Toxin CaTX-A OS=Carybdea alata PE=1 SV=1 (0.0)	chironex-peps-ann	-189	19	41	0.457883
S17.mzML	10738	Locus_10441_Transcript_1/1_Confidence_1.000_Length_909 - Similar to gi|449665221|ref|XP_002157295.2| PREDICTED: uncharacterized protein LOC100201518, partial [Hydra magnipapillata] (3.53686E-20)	chironex-peps-ann	-72.3	8	12	0.240132
S17.mzML	76805	Locus_3395_Transcript_1/2_Confidence_0.667_Length_2640 - Similar to sp|P12890|AMDB_XENLA Peptidyl-glycine alpha-amidating monooxygenase B OS=Xenopus laevis GN=pam-b PE=2 SV=1 (0.0)	chironex-peps-ann	-25.4	3	3	0.0418994
S17.mzML	39450	Locus_4005_Transcript_1/1_Confidence_1.000_Length_511 - Similar to gi|449685647|ref|XP_002163959.2| PREDICTED: uncharacterized protein LOC100210555, partial [Hydra magnipapillata] (3.97269E-15)	chironex-peps-ann	-29.5	4	5	0.269006
S17.mzML	57543	Locus_6113_Transcript_1/1_Confidence_1.000_Length_885 - Similar to gi|156365793|ref|XP_001626827.1| predicted protein [Nematostella vectensis] (4.19011)	chironex-peps-ann	-29.6	4	4	0.214634
S17.mzML	32230	Locus_17985_Transcript_1/1_Confidence_1.000_Length_818 - Similar to sp|A7L036|CTX2_CHIFL Toxin CfTX-2 OS=Chironex fleckeri PE=1 SV=1 (0.0)	chironex-peps-ann	-30.5	4	6	0.161172
S17.mzML	58693	Locus_7372_Transcript_1/1_Confidence_1.000_Length_548	chironex-peps-ann	-16.6	3	3	0.184783
S17.mzML	37683	Locus_2075_Transcript_1/1_Confidence_1.000_Length_3305 - Similar to sp|Q9NZ08|ERAP1_HUMAN Endoplasmic reticulum aminopeptidase 1 OS=Homo sapiens GN=ERAP1 PE=1 SV=3 (0.0)	chironex-peps-ann	-17.4	3	3	0.0265849
S17.mzML	77912	Locus_4231_Transcript_1/1_Confidence_1.000_Length_1506 - Similar to gi|449685647|ref|XP_002163959.2| PREDICTED: uncharacterized protein LOC100210555, partial [Hydra magnipapillata] (5.91837E-8)	chironex-peps-ann	-64.8	8	11	0.155378
S17.mzML	37616	Locus_2005_Transcript_3/3_Confidence_0.600_Length_1481 - Similar to sp|Q9GNN8|CTXA_CARAL Toxin CaTX-A OS=Carybdea alata PE=1 SV=1 (0.0)	chironex-peps-ann	-204.6	21	49	0.492473
S17.mzML	81981	Locus_7636_Transcript_1/1_Confidence_1.000_Length_747 - Similar to gi|156403608|ref|XP_001640000.1| predicted protein [Nematostella vectensis] (9.33925E-6)	chironex-peps-ann	-10.1	2	3	0.084
S18.mzML	18742	Locus_2831_Transcript_1/3_Confidence_0.714_Length_1078 - Similar to sp|A7L036|CTX2_CHIFL Toxin CfTX-2 OS=Chironex fleckeri PE=1 SV=1 (0.0)	chironex-peps-ann	-11.7	2	2	0.0627063
S18.mzML	76363	Locus_3088_Transcript_1/2_Confidence_0.750_Length_1092 - Similar to gi|221107145|ref|XP_002161108.1| PREDICTED: uncharacterized protein LOC100209382 [Hydra magnipapillata] (0.0)	chironex-peps-ann	-54	6	7	0.227941
S18.mzML	84750	Locus_10137_Transcript_1/1_Confidence_1.000_Length_244 - Similar to sp|Q9D309|FAM3B_MOUSE Protein FAM3B OS=Mus musculus GN=Fam3b PE=1 SV=1 (1.52765E-7)	chironex-peps-ann	-27.6	4	6	0.463415
S18.mzML	1147	Locus_189_Transcript_1/1_Confidence_1.000_Length_1734 - Similar to sp|P81004|VDAC2_XENLA Voltage-dependent anion-selective channel protein 2 OS=Xenopus laevis GN=vdac2 PE=1 SV=1 (0.0)	chironex-peps-ann	-11.3	2	2	0.0766773
S18.mzML	3262	Locus_2509_Transcript_1/1_Confidence_1.000_Length_1476 - Similar to sp|Q9GNN8|CTXA_CARAL Toxin CaTX-A OS=Carybdea alata PE=1 SV=1 (0.0)	chironex-peps-ann	-143.6	17	31	0.382289
S18.mzML	10738	Locus_10441_Transcript_1/1_Confidence_1.000_Length_909 - Similar to gi|449665221|ref|XP_002157295.2| PREDICTED: uncharacterized protein LOC100201518, partial [Hydra magnipapillata] (3.53686E-20)	chironex-peps-ann	-10.9	2	2	0.0657895
S18.mzML	39450	Locus_4005_Transcript_1/1_Confidence_1.000_Length_511 - Similar to gi|449685647|ref|XP_002163959.2| PREDICTED: uncharacterized protein LOC100210555, partial [Hydra magnipapillata] (3.97269E-15)	chironex-peps-ann	-66.4	8	13	0.391813
S18.mzML	57543	Locus_6113_Transcript_1/1_Confidence_1.000_Length_885 - Similar to gi|156365793|ref|XP_001626827.1| predicted protein [Nematostella vectensis] (4.19011)	chironex-peps-ann	-8.6	2	2	0.0829268
S18.mzML	10226	Locus_9907_Transcript_1/1_Confidence_1.000_Length_556 - Similar to sp|A7L035|CTX1_CHIFL Toxin CfTX-1 OS=Chironex fleckeri PE=1 SV=1 (9.48282E-23)	chironex-peps-ann	-31.4	4	6	0.413408
S18.mzML	32230	Locus_17985_Transcript_1/1_Confidence_1.000_Length_818 - Similar to sp|A7L036|CTX2_CHIFL Toxin CfTX-2 OS=Chironex fleckeri PE=1 SV=1 (0.0)	chironex-peps-ann	-71.8	8	15	0.285714
S18.mzML	58693	Locus_7372_Transcript_1/1_Confidence_1.000_Length_548	chironex-peps-ann	-27.7	4	4	0.184783
S18.mzML	77912	Locus_4231_Transcript_1/1_Confidence_1.000_Length_1506 - Similar to gi|449685647|ref|XP_002163959.2| PREDICTED: uncharacterized protein LOC100210555, partial [Hydra magnipapillata] (5.91837E-8)	chironex-peps-ann	-95.9	11	24	0.183267
S18.mzML	1517	Locus_593_Transcript_1/1_Confidence_1.000_Length_1749 - Similar to sp|Q9JLR1|S61A2_MOUSE Protein transport protein Sec61 subunit alpha isoform 2 OS=Mus musculus GN=Sec61a2 PE=2 SV=3 (0.0)	chironex-peps-ann	-7.4	2	2	0.0350515
S18.mzML	1007	Locus_9_Transcript_6/6_Confidence_0.444_Length_4783 - Similar to sp|Q9U5M4|TPM2_PODCA Tropomyosin-2 OS=Podocoryne carnea GN=TPM2 PE=2 SV=1 (1.16521E-33)	chironex-peps-ann	-25.1	4	4	0.171429
S18.mzML	37616	Locus_2005_Transcript_3/3_Confidence_0.600_Length_1481 - Similar to sp|Q9GNN8|CTXA_CARAL Toxin CaTX-A OS=Carybdea alata PE=1 SV=1 (0.0)	chironex-peps-ann	-177.6	19	52	0.402151
S18.mzML	81981	Locus_7636_Transcript_1/1_Confidence_1.000_Length_747 - Similar to gi|156403608|ref|XP_001640000.1| predicted protein [Nematostella vectensis] (9.33925E-6)	chironex-peps-ann	-11.1	2	3	0.084
S18.mzML	67128	Locus_16338_Transcript_1/1_Confidence_1.000_Length_273 - Similar to sp|A7L036|CTX2_CHIFL Toxin CfTX-2 OS=Chironex fleckeri PE=1 SV=1 (4.91973E-11)	chironex-peps-ann	-15.4	3	3	0.282609
S18.mzML	17107	Locus_846_Transcript_1/1_Confidence_1.000_Length_4235 - Similar to sp|P20072|ANXA7_BOVIN Annexin A7 OS=Bos taurus GN=ANXA7 PE=1 SV=2 (0.0)	chironex-peps-ann	-9.1	2	2	0.0396226
S19.mzML	18742	Locus_2831_Transcript_1/3_Confidence_0.714_Length_1078 - Similar to sp|A7L036|CTX2_CHIFL Toxin CfTX-2 OS=Chironex fleckeri PE=1 SV=1 (0.0)	chironex-peps-ann	-8.6	2	2	0.0528053
S19.mzML	76363	Locus_3088_Transcript_1/2_Confidence_0.750_Length_1092 - Similar to gi|221107145|ref|XP_002161108.1| PREDICTED: uncharacterized protein LOC100209382 [Hydra magnipapillata] (0.0)	chironex-peps-ann	-31.5	4	10	0.165441
S19.mzML	44011	Locus_8855_Transcript_1/1_Confidence_1.000_Length_1552 - Similar to sp|P41113|ACT3_PODCA Actin-3 OS=Podocoryne carnea GN=ACT3 PE=3 SV=1 (0.0)	chironex-peps-ann	-8.5	2	2	0.0478723
S19.mzML	84750	Locus_10137_Transcript_1/1_Confidence_1.000_Length_244 - Similar to sp|Q9D309|FAM3B_MOUSE Protein FAM3B OS=Mus musculus GN=Fam3b PE=1 SV=1 (1.52765E-7)	chironex-peps-ann	-17.7	3	4	0.341463
S19.mzML	1147	Locus_189_Transcript_1/1_Confidence_1.000_Length_1734 - Similar to sp|P81004|VDAC2_XENLA Voltage-dependent anion-selective channel protein 2 OS=Xenopus laevis GN=vdac2 PE=1 SV=1 (0.0)	chironex-peps-ann	-50.2	6	6	0.220447
S19.mzML	71185	Locus_364_Transcript_12/14_Confidence_0.275_Length_1885 - Similar to sp|P55112|NAS4_CAEEL Zinc metalloproteinase nas-4 OS=Caenorhabditis elegans GN=nas-4 PE=2 SV=4 (0.0)	chironex-peps-ann	-27.4	4	5	0.11315
S19.mzML	30892	Locus_16399_Transcript_1/1_Confidence_1.000_Length_1356 - Similar to gi|449690440|ref|XP_002156803.2| PREDICTED: uncharacterized protein LOC100213431, partial [Hydra magnipapillata] (0.0)	chironex-peps-ann	-13.8	2	2	0.0631868
S19.mzML	3262	Locus_2509_Transcript_1/1_Confidence_1.000_Length_1476 - Similar to sp|Q9GNN8|CTXA_CARAL Toxin CaTX-A OS=Carybdea alata PE=1 SV=1 (0.0)	chironex-peps-ann	-166.7	19	38	0.386609
S19.mzML	19827	Locus_4046_Transcript_1/1_Confidence_1.000_Length_3557 - Similar to sp|O54852|KCNH7_RAT Potassium voltage-gated channel subfamily H member 7 OS=Rattus norvegicus GN=Kcnh7 PE=1 SV=1 (0.0)	chironex-peps-ann	-8.4	2	2	0.0290698
S19.mzML	25101	Locus_9861_Transcript_1/1_Confidence_1.000_Length_732 - Similar to gi|156384952|ref|XP_001633396.1| predicted protein [Nematostella vectensis] (1.50292E-22)	chironex-peps-ann	-9.3	2	2	0.0917874
S19.mzML	39450	Locus_4005_Transcript_1/1_Confidence_1.000_Length_511 - Similar to gi|449685647|ref|XP_002163959.2| PREDICTED: uncharacterized protein LOC100210555, partial [Hydra magnipapillata] (3.97269E-15)	chironex-peps-ann	-53.5	7	14	0.385965
S19.mzML	10226	Locus_9907_Transcript_1/1_Confidence_1.000_Length_556 - Similar to sp|A7L035|CTX1_CHIFL Toxin CfTX-1 OS=Chironex fleckeri PE=1 SV=1 (9.48282E-23)	chironex-peps-ann	-18.5	3	3	0.307263
S19.mzML	52927	Locus_939_Transcript_3/3_Confidence_0.800_Length_1238 - Similar to gi|156336323|ref|XP_001619695.1| hypothetical protein NEMVEDRAFT_v1g248838 [Nematostella vectensis] (1.02814E-23)	chironex-peps-ann	-20.5	3	5	0.0997067
S19.mzML	32230	Locus_17985_Transcript_1/1_Confidence_1.000_Length_818 - Similar to sp|A7L036|CTX2_CHIFL Toxin CfTX-2 OS=Chironex fleckeri PE=1 SV=1 (0.0)	chironex-peps-ann	-66.7	7	21	0.285714
S19.mzML	3379	Locus_2630_Transcript_1/1_Confidence_1.000_Length_1594 - Similar to sp|P48052|CBPA2_HUMAN Carboxypeptidase A2 OS=Homo sapiens GN=CPA2 PE=1 SV=3 (0.0)	chironex-peps-ann	-21.3	3	3	0.0640177
S19.mzML	77912	Locus_4231_Transcript_1/1_Confidence_1.000_Length_1506 - Similar to gi|449685647|ref|XP_002163959.2| PREDICTED: uncharacterized protein LOC100210555, partial [Hydra magnipapillata] (5.91837E-8)	chironex-peps-ann	-95.8	11	26	0.197211
S19.mzML	16829	Locus_456_Transcript_1/3_Confidence_0.778_Length_13896 - Similar to sp|Q6RG02|VIT_FENME Vitellogenin OS=Fenneropenaeus merguiensis PE=1 SV=2 (0.0)	chironex-peps-ann	-14.5	2	2	0.00503087
S19.mzML	37616	Locus_2005_Transcript_3/3_Confidence_0.600_Length_1481 - Similar to sp|Q9GNN8|CTXA_CARAL Toxin CaTX-A OS=Carybdea alata PE=1 SV=1 (0.0)	chironex-peps-ann	-190.4	20	52	0.408602
S19.mzML	81981	Locus_7636_Transcript_1/1_Confidence_1.000_Length_747 - Similar to gi|156403608|ref|XP_001640000.1| predicted protein [Nematostella vectensis] (9.33925E-6)	chironex-peps-ann	-10	2	3	0.084
S19.mzML	2953	Locus_2165_Transcript_1/1_Confidence_1.000_Length_1538 - Similar to sp|Q9GNN8|CTXA_CARAL Toxin CaTX-A OS=Carybdea alata PE=1 SV=1 (0.0)	chironex-peps-ann	-185.2	20	52	0.408602
S19.mzML	67128	Locus_16338_Transcript_1/1_Confidence_1.000_Length_273 - Similar to sp|A7L036|CTX2_CHIFL Toxin CfTX-2 OS=Chironex fleckeri PE=1 SV=1 (4.91973E-11)	chironex-peps-ann	-16.7	3	6	0.282609
S2.mzML	18742	Locus_2831_Transcript_1/3_Confidence_0.714_Length_1078 - Similar to sp|A7L036|CTX2_CHIFL Toxin CfTX-2 OS=Chironex fleckeri PE=1 SV=1 (0.0)	chironex-peps-ann	-18.7	3	3	0.112211
S2.mzML	77097	Locus_3625_Transcript_1/1_Confidence_1.000_Length_1515 - Similar to sp|P55115|NAS15_CAEEL Zinc metalloproteinase nas-15 OS=Caenorhabditis elegans GN=nas-15 PE=2 SV=2 (1.02E-43)	chironex-peps-ann	-15.2	3	3	0.0574257
S2.mzML	3262	Locus_2509_Transcript_1/1_Confidence_1.000_Length_1476 - Similar to sp|Q9GNN8|CTXA_CARAL Toxin CaTX-A OS=Carybdea alata PE=1 SV=1 (0.0)	chironex-peps-ann	-160.4	16	31	0.408207
S2.mzML	10738	Locus_10441_Transcript_1/1_Confidence_1.000_Length_909 - Similar to gi|449665221|ref|XP_002157295.2| PREDICTED: uncharacterized protein LOC100201518, partial [Hydra magnipapillata] (3.53686E-20)	chironex-peps-ann	-62.5	8	8	0.233553
S2.mzML	18743	Locus_2831_Transcript_2/3_Confidence_0.714_Length_1078 - Similar to sp|A7L036|CTX2_CHIFL Toxin CfTX-2 OS=Chironex fleckeri PE=1 SV=1 (0.0)	chironex-peps-ann	-18	3	3	0.116352
S2.mzML	68171	Locus_17441_Transcript_1/1_Confidence_1.000_Length_841 - Similar to gi|221121838|ref|XP_002166665.1| PREDICTED: endothelin-converting enzyme 1-like [Hydra magnipapillata] (1.45141E-14)	chironex-peps-ann	-10.3	2	2	0.198198
S2.mzML	70671	Locus_184_Transcript_28/33_Confidence_0.263_Length_8618 - Similar to sp|P98133|FBN1_BOVIN Fibrillin-1 OS=Bos taurus GN=FBN1 PE=1 SV=1 (0.0)	chironex-peps-ann	-161.4	19	21	0.0778509
S2.mzML	24343	Locus_9032_Transcript_1/1_Confidence_1.000_Length_838 - Similar to sp|P67878|GPXC_BRUPA Cuticular glutathione peroxidase OS=Brugia pahangi PE=1 SV=1 (9.8E-45)	chironex-peps-ann	-21.7	3	5	0.185185
S2.mzML	39450	Locus_4005_Transcript_1/1_Confidence_1.000_Length_511 - Similar to gi|449685647|ref|XP_002163959.2| PREDICTED: uncharacterized protein LOC100210555, partial [Hydra magnipapillata] (3.97269E-15)	chironex-peps-ann	-18.5	3	3	0.19883
S2.mzML	10226	Locus_9907_Transcript_1/1_Confidence_1.000_Length_556 - Similar to sp|A7L035|CTX1_CHIFL Toxin CfTX-1 OS=Chironex fleckeri PE=1 SV=1 (9.48282E-23)	chironex-peps-ann	-41.9	4	7	0.413408
S2.mzML	30927	Locus_16440_Transcript_1/1_Confidence_1.000_Length_1251 - Similar to gi|449668116|ref|XP_002163331.2| PREDICTED: collagen alpha-3(VI) chain-like [Hydra magnipapillata] (2.24341E-9)	chironex-peps-ann	-50.3	6	7	0.21372
S2.mzML	32230	Locus_17985_Transcript_1/1_Confidence_1.000_Length_818 - Similar to sp|A7L036|CTX2_CHIFL Toxin CfTX-2 OS=Chironex fleckeri PE=1 SV=1 (0.0)	chironex-peps-ann	-67.2	8	13	0.282051
S2.mzML	37683	Locus_2075_Transcript_1/1_Confidence_1.000_Length_3305 - Similar to sp|Q9NZ08|ERAP1_HUMAN Endoplasmic reticulum aminopeptidase 1 OS=Homo sapiens GN=ERAP1 PE=1 SV=3 (0.0)	chironex-peps-ann	-78.6	10	10	0.104294
S2.mzML	71937	Locus_655_Transcript_1/7_Confidence_0.278_Length_4758 - Similar to sp|Q5R4N8|A2MG_PONAB Alpha-2-macroglobulin OS=Pongo abelii GN=A2M PE=2 SV=1 (0.0)	chironex-peps-ann	-10	2	2	0.0148675
S2.mzML	77912	Locus_4231_Transcript_1/1_Confidence_1.000_Length_1506 - Similar to gi|449685647|ref|XP_002163959.2| PREDICTED: uncharacterized protein LOC100210555, partial [Hydra magnipapillata] (5.91837E-8)	chironex-peps-ann	-26.7	4	5	0.0876494
S2.mzML	37984	Locus_2414_Transcript_1/1_Confidence_1.000_Length_2996 - Similar to sp|O60344|ECE2_HUMAN Endothelin-converting enzyme 2 OS=Homo sapiens GN=ECE2 PE=1 SV=4 (0.0)	chironex-peps-ann	-20.4	3	4	0.0737101
S2.mzML	37616	Locus_2005_Transcript_3/3_Confidence_0.600_Length_1481 - Similar to sp|Q9GNN8|CTXA_CARAL Toxin CaTX-A OS=Carybdea alata PE=1 SV=1 (0.0)	chironex-peps-ann	-154.4	17	33	0.380645
S2.mzML	2953	Locus_2165_Transcript_1/1_Confidence_1.000_Length_1538 - Similar to sp|Q9GNN8|CTXA_CARAL Toxin CaTX-A OS=Carybdea alata PE=1 SV=1 (0.0)	chironex-peps-ann	-149	17	33	0.380645
S2.mzML	44144	Locus_8996_Transcript_1/1_Confidence_1.000_Length_643 - Similar to sp|A7L035|CTX1_CHIFL Toxin CfTX-1 OS=Chironex fleckeri PE=1 SV=1 (0.0)	chironex-peps-ann	-7.5	2	2	0.10559
S2.mzML	67128	Locus_16338_Transcript_1/1_Confidence_1.000_Length_273 - Similar to sp|A7L036|CTX2_CHIFL Toxin CfTX-2 OS=Chironex fleckeri PE=1 SV=1 (4.91973E-11)	chironex-peps-ann	-16.3	3	3	0.282609
S20.mzML	84750	Locus_10137_Transcript_1/1_Confidence_1.000_Length_244 - Similar to sp|Q9D309|FAM3B_MOUSE Protein FAM3B OS=Mus musculus GN=Fam3b PE=1 SV=1 (1.52765E-7)	chironex-peps-ann	-18.4	3	3	0.378049
S20.mzML	1147	Locus_189_Transcript_1/1_Confidence_1.000_Length_1734 - Similar to sp|P81004|VDAC2_XENLA Voltage-dependent anion-selective channel protein 2 OS=Xenopus laevis GN=vdac2 PE=1 SV=1 (0.0)	chironex-peps-ann	-16.9	3	3	0.105431
S20.mzML	71185	Locus_364_Transcript_12/14_Confidence_0.275_Length_1885 - Similar to sp|P55112|NAS4_CAEEL Zinc metalloproteinase nas-4 OS=Caenorhabditis elegans GN=nas-4 PE=2 SV=4 (0.0)	chironex-peps-ann	-43.4	5	7	0.159021
S20.mzML	30892	Locus_16399_Transcript_1/1_Confidence_1.000_Length_1356 - Similar to gi|449690440|ref|XP_002156803.2| PREDICTED: uncharacterized protein LOC100213431, partial [Hydra magnipapillata] (0.0)	chironex-peps-ann	-11.4	2	2	0.0631868
S20.mzML	3262	Locus_2509_Transcript_1/1_Confidence_1.000_Length_1476 - Similar to sp|Q9GNN8|CTXA_CARAL Toxin CaTX-A OS=Carybdea alata PE=1 SV=1 (0.0)	chironex-peps-ann	-193.4	20	44	0.477322
S20.mzML	18365	Locus_2379_Transcript_1/1_Confidence_1.000_Length_3632 - Similar to sp|Q6IFT4|RHG20_MOUSE Rho GTPase-activating protein 20 OS=Mus musculus GN=Arhgap20 PE=2 SV=1 (0.0)	chironex-peps-ann	-7.5	2	2	0.0234694
S20.mzML	18653	Locus_2728_Transcript_1/1_Confidence_1.000_Length_278 - Similar to sp|P58762|CTXA_CHIQU Toxin CqTX-A OS=Chiropsalmus quadrigatus PE=2 SV=1 (2.38873E-11)	chironex-peps-ann	-12	2	3	0.37234
S20.mzML	39450	Locus_4005_Transcript_1/1_Confidence_1.000_Length_511 - Similar to gi|449685647|ref|XP_002163959.2| PREDICTED: uncharacterized protein LOC100210555, partial [Hydra magnipapillata] (3.97269E-15)	chironex-peps-ann	-60.9	8	12	0.385965
S20.mzML	57543	Locus_6113_Transcript_1/1_Confidence_1.000_Length_885 - Similar to gi|156365793|ref|XP_001626827.1| predicted protein [Nematostella vectensis] (4.19011)	chironex-peps-ann	-28.5	4	4	0.204878
S20.mzML	52927	Locus_939_Transcript_3/3_Confidence_0.800_Length_1238 - Similar to gi|156336323|ref|XP_001619695.1| hypothetical protein NEMVEDRAFT_v1g248838 [Nematostella vectensis] (1.02814E-23)	chironex-peps-ann	-32	4	6	0.131965
S20.mzML	32230	Locus_17985_Transcript_1/1_Confidence_1.000_Length_818 - Similar to sp|A7L036|CTX2_CHIFL Toxin CfTX-2 OS=Chironex fleckeri PE=1 SV=1 (0.0)	chironex-peps-ann	-47.4	6	10	0.234432
S20.mzML	58693	Locus_7372_Transcript_1/1_Confidence_1.000_Length_548	chironex-peps-ann	-25.7	3	4	0.184783
S20.mzML	37683	Locus_2075_Transcript_1/1_Confidence_1.000_Length_3305 - Similar to sp|Q9NZ08|ERAP1_HUMAN Endoplasmic reticulum aminopeptidase 1 OS=Homo sapiens GN=ERAP1 PE=1 SV=3 (0.0)	chironex-peps-ann	-8.4	2	2	0.0224949
S20.mzML	77912	Locus_4231_Transcript_1/1_Confidence_1.000_Length_1506 - Similar to gi|449685647|ref|XP_002163959.2| PREDICTED: uncharacterized protein LOC100210555, partial [Hydra magnipapillata] (5.91837E-8)	chironex-peps-ann	-77.1	10	20	0.185259
S20.mzML	37616	Locus_2005_Transcript_3/3_Confidence_0.600_Length_1481 - Similar to sp|Q9GNN8|CTXA_CARAL Toxin CaTX-A OS=Carybdea alata PE=1 SV=1 (0.0)	chironex-peps-ann	-218.9	22	67	0.507527
S20.mzML	2953	Locus_2165_Transcript_1/1_Confidence_1.000_Length_1538 - Similar to sp|Q9GNN8|CTXA_CARAL Toxin CaTX-A OS=Carybdea alata PE=1 SV=1 (0.0)	chironex-peps-ann	-219.1	22	67	0.507527
S20.mzML	67128	Locus_16338_Transcript_1/1_Confidence_1.000_Length_273 - Similar to sp|A7L036|CTX2_CHIFL Toxin CfTX-2 OS=Chironex fleckeri PE=1 SV=1 (4.91973E-11)	chironex-peps-ann	-16.8	3	3	0.282609
S21.mzML	74130	Locus_1731_Transcript_1/1_Confidence_1.000_Length_1622 - Similar to sp|Q9CQ52|CEL3B_MOUSE Chymotrypsin-like elastase family member 3B OS=Mus musculus GN=Cela3b PE=2 SV=1 (0.0)	chironex-peps-ann	-9.2	2	2	0.0518018
S21.mzML	84750	Locus_10137_Transcript_1/1_Confidence_1.000_Length_244 - Similar to sp|Q9D309|FAM3B_MOUSE Protein FAM3B OS=Mus musculus GN=Fam3b PE=1 SV=1 (1.52765E-7)	chironex-peps-ann	-12.2	2	3	0.268293
S21.mzML	71185	Locus_364_Transcript_12/14_Confidence_0.275_Length_1885 - Similar to sp|P55112|NAS4_CAEEL Zinc metalloproteinase nas-4 OS=Caenorhabditis elegans GN=nas-4 PE=2 SV=4 (0.0)	chironex-peps-ann	-12.2	2	2	0.0611621
S21.mzML	36345	Locus_558_Transcript_1/4_Confidence_0.350_Length_8918 - Similar to sp|P54939|TLN1_CHICK Talin-1 OS=Gallus gallus GN=TLN1 PE=1 SV=2 (0.0)	chironex-peps-ann	-7.5	2	2	0.00974659
S21.mzML	3262	Locus_2509_Transcript_1/1_Confidence_1.000_Length_1476 - Similar to sp|Q9GNN8|CTXA_CARAL Toxin CaTX-A OS=Carybdea alata PE=1 SV=1 (0.0)	chironex-peps-ann	-140	15	29	0.334773
S21.mzML	25585	Locus_10416_Transcript_1/1_Confidence_1.000_Length_2932 - Similar to sp|A0MTA1|APEX1_DANRE DNA-(apurinic or apyrimidinic site) lyase OS=Danio rerio GN=apex1 PE=1 SV=1 (0.0)	chironex-peps-ann	-9	2	2	0.0599455
S21.mzML	39450	Locus_4005_Transcript_1/1_Confidence_1.000_Length_511 - Similar to gi|449685647|ref|XP_002163959.2| PREDICTED: uncharacterized protein LOC100210555, partial [Hydra magnipapillata] (3.97269E-15)	chironex-peps-ann	-65.9	8	14	0.368421
S21.mzML	57543	Locus_6113_Transcript_1/1_Confidence_1.000_Length_885 - Similar to gi|156365793|ref|XP_001626827.1| predicted protein [Nematostella vectensis] (4.19011)	chironex-peps-ann	-35.5	5	5	0.258537
S21.mzML	52927	Locus_939_Transcript_3/3_Confidence_0.800_Length_1238 - Similar to gi|156336323|ref|XP_001619695.1| hypothetical protein NEMVEDRAFT_v1g248838 [Nematostella vectensis] (1.02814E-23)	chironex-peps-ann	-25.7	4	4	0.111437
S21.mzML	32230	Locus_17985_Transcript_1/1_Confidence_1.000_Length_818 - Similar to sp|A7L036|CTX2_CHIFL Toxin CfTX-2 OS=Chironex fleckeri PE=1 SV=1 (0.0)	chironex-peps-ann	-18	3	3	0.120879
S21.mzML	58693	Locus_7372_Transcript_1/1_Confidence_1.000_Length_548	chironex-peps-ann	-9.2	2	2	0.0923913
S21.mzML	54484	Locus_2757_Transcript_1/1_Confidence_1.000_Length_8744 - Similar to sp|Q8NEZ4|KMT2C_HUMAN Histone-lysine N-methyltransferase 2C OS=Homo sapiens GN=KMT2C PE=1 SV=3 (0.0)	chironex-peps-ann	-7.8	2	2	0.00757303
S21.mzML	77912	Locus_4231_Transcript_1/1_Confidence_1.000_Length_1506 - Similar to gi|449685647|ref|XP_002163959.2| PREDICTED: uncharacterized protein LOC100210555, partial [Hydra magnipapillata] (5.91837E-8)	chironex-peps-ann	-72.7	9	11	0.165339
S21.mzML	81981	Locus_7636_Transcript_1/1_Confidence_1.000_Length_747 - Similar to gi|156403608|ref|XP_001640000.1| predicted protein [Nematostella vectensis] (9.33925E-6)	chironex-peps-ann	-12.4	2	2	0.084
S21.mzML	2953	Locus_2165_Transcript_1/1_Confidence_1.000_Length_1538 - Similar to sp|Q9GNN8|CTXA_CARAL Toxin CaTX-A OS=Carybdea alata PE=1 SV=1 (0.0)	chironex-peps-ann	-176	19	37	0.389247
S21.mzML	67128	Locus_16338_Transcript_1/1_Confidence_1.000_Length_273 - Similar to sp|A7L036|CTX2_CHIFL Toxin CfTX-2 OS=Chironex fleckeri PE=1 SV=1 (4.91973E-11)	chironex-peps-ann	-9.6	2	3	0.195652
S21.mzML	1332	Locus_396_Transcript_1/3_Confidence_0.667_Length_2860 - Similar to sp|P83852|CBPD_LOPSP Carboxypeptidase D (Fragment) OS=Lophonetta specularioides GN=CPD PE=1 SV=1 (0.0)	chironex-peps-ann	-7.8	2	2	0.062201
S22.mzML	76363	Locus_3088_Transcript_1/2_Confidence_0.750_Length_1092 - Similar to gi|221107145|ref|XP_002161108.1| PREDICTED: uncharacterized protein LOC100209382 [Hydra magnipapillata] (0.0)	chironex-peps-ann	-15.8	2	3	0.0772059
S22.mzML	74130	Locus_1731_Transcript_1/1_Confidence_1.000_Length_1622 - Similar to sp|Q9CQ52|CEL3B_MOUSE Chymotrypsin-like elastase family member 3B OS=Mus musculus GN=Cela3b PE=2 SV=1 (0.0)	chironex-peps-ann	-87.2	10	16	0.245496
S22.mzML	84750	Locus_10137_Transcript_1/1_Confidence_1.000_Length_244 - Similar to sp|Q9D309|FAM3B_MOUSE Protein FAM3B OS=Mus musculus GN=Fam3b PE=1 SV=1 (1.52765E-7)	chironex-peps-ann	-20.8	3	10	0.353659
S22.mzML	3262	Locus_2509_Transcript_1/1_Confidence_1.000_Length_1476 - Similar to sp|Q9GNN8|CTXA_CARAL Toxin CaTX-A OS=Carybdea alata PE=1 SV=1 (0.0)	chironex-peps-ann	-123.7	15	28	0.317495
S22.mzML	10738	Locus_10441_Transcript_1/1_Confidence_1.000_Length_909 - Similar to gi|449665221|ref|XP_002157295.2| PREDICTED: uncharacterized protein LOC100201518, partial [Hydra magnipapillata] (3.53686E-20)	chironex-peps-ann	-32.8	5	5	0.131579
S22.mzML	39450	Locus_4005_Transcript_1/1_Confidence_1.000_Length_511 - Similar to gi|449685647|ref|XP_002163959.2| PREDICTED: uncharacterized protein LOC100210555, partial [Hydra magnipapillata] (3.97269E-15)	chironex-peps-ann	-49.2	6	12	0.362573
S22.mzML	57543	Locus_6113_Transcript_1/1_Confidence_1.000_Length_885 - Similar to gi|156365793|ref|XP_001626827.1| predicted protein [Nematostella vectensis] (4.19011)	chironex-peps-ann	-38.3	5	8	0.258537
S22.mzML	32230	Locus_17985_Transcript_1/1_Confidence_1.000_Length_818 - Similar to sp|A7L036|CTX2_CHIFL Toxin CfTX-2 OS=Chironex fleckeri PE=1 SV=1 (0.0)	chironex-peps-ann	-9.9	2	2	0.0915751
S22.mzML	77912	Locus_4231_Transcript_1/1_Confidence_1.000_Length_1506 - Similar to gi|449685647|ref|XP_002163959.2| PREDICTED: uncharacterized protein LOC100210555, partial [Hydra magnipapillata] (5.91837E-8)	chironex-peps-ann	-54.4	7	13	0.151394
S22.mzML	2814	Locus_1999_Transcript_1/3_Confidence_0.714_Length_4089 - Similar to sp|Q15063|POSTN_HUMAN Periostin OS=Homo sapiens GN=POSTN PE=1 SV=2 (3.00443E-24)	chironex-peps-ann	-7.3	2	2	0.0225806
S22.mzML	81981	Locus_7636_Transcript_1/1_Confidence_1.000_Length_747 - Similar to gi|156403608|ref|XP_001640000.1| predicted protein [Nematostella vectensis] (9.33925E-6)	chironex-peps-ann	-11.5	2	3	0.084
S22.mzML	2953	Locus_2165_Transcript_1/1_Confidence_1.000_Length_1538 - Similar to sp|Q9GNN8|CTXA_CARAL Toxin CaTX-A OS=Carybdea alata PE=1 SV=1 (0.0)	chironex-peps-ann	-131.6	15	44	0.292473
S22.mzML	67128	Locus_16338_Transcript_1/1_Confidence_1.000_Length_273 - Similar to sp|A7L036|CTX2_CHIFL Toxin CfTX-2 OS=Chironex fleckeri PE=1 SV=1 (4.91973E-11)	chironex-peps-ann	-15.4	3	3	0.282609
S22.mzML	71856	Locus_618_Transcript_1/9_Confidence_0.680_Length_26403 - Similar to sp|Q9UPN3|MACF1_HUMAN Microtubule-actin cross-linking factor 1, isoforms 1/2/3/5 OS=Homo sapiens GN=MACF1 PE=1 SV=4 (0.0)	chironex-peps-ann	-16.8	3	3	0.00330891
S23.mzML	18742	Locus_2831_Transcript_1/3_Confidence_0.714_Length_1078 - Similar to sp|A7L036|CTX2_CHIFL Toxin CfTX-2 OS=Chironex fleckeri PE=1 SV=1 (0.0)	chironex-peps-ann	-9.9	2	2	0.0660066
S23.mzML	76363	Locus_3088_Transcript_1/2_Confidence_0.750_Length_1092 - Similar to gi|221107145|ref|XP_002161108.1| PREDICTED: uncharacterized protein LOC100209382 [Hydra magnipapillata] (0.0)	chironex-peps-ann	-37.1	5	10	0.183824
S23.mzML	74130	Locus_1731_Transcript_1/1_Confidence_1.000_Length_1622 - Similar to sp|Q9CQ52|CEL3B_MOUSE Chymotrypsin-like elastase family member 3B OS=Mus musculus GN=Cela3b PE=2 SV=1 (0.0)	chironex-peps-ann	-41.2	6	8	0.148649
S23.mzML	84750	Locus_10137_Transcript_1/1_Confidence_1.000_Length_244 - Similar to sp|Q9D309|FAM3B_MOUSE Protein FAM3B OS=Mus musculus GN=Fam3b PE=1 SV=1 (1.52765E-7)	chironex-peps-ann	-22.5	3	5	0.280488
S23.mzML	3262	Locus_2509_Transcript_1/1_Confidence_1.000_Length_1476 - Similar to sp|Q9GNN8|CTXA_CARAL Toxin CaTX-A OS=Carybdea alata PE=1 SV=1 (0.0)	chironex-peps-ann	-141.4	16	29	0.339093
S23.mzML	10738	Locus_10441_Transcript_1/1_Confidence_1.000_Length_909 - Similar to gi|449665221|ref|XP_002157295.2| PREDICTED: uncharacterized protein LOC100201518, partial [Hydra magnipapillata] (3.53686E-20)	chironex-peps-ann	-35	5	5	0.138158
S23.mzML	39450	Locus_4005_Transcript_1/1_Confidence_1.000_Length_511 - Similar to gi|449685647|ref|XP_002163959.2| PREDICTED: uncharacterized protein LOC100210555, partial [Hydra magnipapillata] (3.97269E-15)	chironex-peps-ann	-30.3	4	7	0.245614
S23.mzML	57543	Locus_6113_Transcript_1/1_Confidence_1.000_Length_885 - Similar to gi|156365793|ref|XP_001626827.1| predicted protein [Nematostella vectensis] (4.19011)	chironex-peps-ann	-56.7	7	15	0.321951
S23.mzML	32230	Locus_17985_Transcript_1/1_Confidence_1.000_Length_818 - Similar to sp|A7L036|CTX2_CHIFL Toxin CfTX-2 OS=Chironex fleckeri PE=1 SV=1 (0.0)	chironex-peps-ann	-46	6	6	0.197802
S23.mzML	77912	Locus_4231_Transcript_1/1_Confidence_1.000_Length_1506 - Similar to gi|449685647|ref|XP_002163959.2| PREDICTED: uncharacterized protein LOC100210555, partial [Hydra magnipapillata] (5.91837E-8)	chironex-peps-ann	-78	9	14	0.153386
S23.mzML	81981	Locus_7636_Transcript_1/1_Confidence_1.000_Length_747 - Similar to gi|156403608|ref|XP_001640000.1| predicted protein [Nematostella vectensis] (9.33925E-6)	chironex-peps-ann	-17.4	3	5	0.088
S23.mzML	2953	Locus_2165_Transcript_1/1_Confidence_1.000_Length_1538 - Similar to sp|Q9GNN8|CTXA_CARAL Toxin CaTX-A OS=Carybdea alata PE=1 SV=1 (0.0)	chironex-peps-ann	-194.2	20	62	0.412903
S23.mzML	67128	Locus_16338_Transcript_1/1_Confidence_1.000_Length_273 - Similar to sp|A7L036|CTX2_CHIFL Toxin CfTX-2 OS=Chironex fleckeri PE=1 SV=1 (4.91973E-11)	chironex-peps-ann	-24	4	4	0.369565
S24.mzML	76363	Locus_3088_Transcript_1/2_Confidence_0.750_Length_1092 - Similar to gi|221107145|ref|XP_002161108.1| PREDICTED: uncharacterized protein LOC100209382 [Hydra magnipapillata] (0.0)	chironex-peps-ann	-47	6	6	0.216912
S24.mzML	84750	Locus_10137_Transcript_1/1_Confidence_1.000_Length_244 - Similar to sp|Q9D309|FAM3B_MOUSE Protein FAM3B OS=Mus musculus GN=Fam3b PE=1 SV=1 (1.52765E-7)	chironex-peps-ann	-14.6	3	4	0.353659
S24.mzML	71185	Locus_364_Transcript_12/14_Confidence_0.275_Length_1885 - Similar to sp|P55112|NAS4_CAEEL Zinc metalloproteinase nas-4 OS=Caenorhabditis elegans GN=nas-4 PE=2 SV=4 (0.0)	chironex-peps-ann	-47.7	6	7	0.180428
S24.mzML	73602	Locus_1457_Transcript_1/2_Confidence_0.750_Length_1772 - Similar to sp|Q6P8Y1|CAPSL_MOUSE Calcyphosin-like protein OS=Mus musculus GN=Capsl PE=2 SV=4 (0.0)	chironex-peps-ann	-12.9	2	2	0.0878049
S24.mzML	18693	Locus_2771_Transcript_1/1_Confidence_1.000_Length_1023 - Similar to gi|449670079|ref|XP_004207190.1| PREDICTED: uncharacterized protein LOC100200726 [Hydra magnipapillata] (2.07005)	chironex-peps-ann	-84.5	9	15	0.402913
S24.mzML	3262	Locus_2509_Transcript_1/1_Confidence_1.000_Length_1476 - Similar to sp|Q9GNN8|CTXA_CARAL Toxin CaTX-A OS=Carybdea alata PE=1 SV=1 (0.0)	chironex-peps-ann	-129.2	15	22	0.285097
S24.mzML	10738	Locus_10441_Transcript_1/1_Confidence_1.000_Length_909 - Similar to gi|449665221|ref|XP_002157295.2| PREDICTED: uncharacterized protein LOC100201518, partial [Hydra magnipapillata] (3.53686E-20)	chironex-peps-ann	-31.7	5	5	0.161184
S24.mzML	39450	Locus_4005_Transcript_1/1_Confidence_1.000_Length_511 - Similar to gi|449685647|ref|XP_002163959.2| PREDICTED: uncharacterized protein LOC100210555, partial [Hydra magnipapillata] (3.97269E-15)	chironex-peps-ann	-43.2	5	7	0.292398
S24.mzML	57543	Locus_6113_Transcript_1/1_Confidence_1.000_Length_885 - Similar to gi|156365793|ref|XP_001626827.1| predicted protein [Nematostella vectensis] (4.19011)	chironex-peps-ann	-64	6	18	0.395122
S24.mzML	22266	Locus_6746_Transcript_1/1_Confidence_1.000_Length_894 - Similar to sp|Q8N1A6|CD033_HUMAN UPF0462 protein C4orf33 OS=Homo sapiens GN=C4orf33 PE=1 SV=2 (0.0)	chironex-peps-ann	-12.3	2	2	0.106838
S24.mzML	32230	Locus_17985_Transcript_1/1_Confidence_1.000_Length_818 - Similar to sp|A7L036|CTX2_CHIFL Toxin CfTX-2 OS=Chironex fleckeri PE=1 SV=1 (0.0)	chironex-peps-ann	-25	4	4	0.113553
S24.mzML	18243	Locus_2233_Transcript_2/3_Confidence_0.630_Length_8170 - Similar to sp|B7ZS37|BAZ2A_XENLA Bromodomain adjacent to zinc finger domain protein 2A OS=Xenopus laevis GN=baz2a PE=2 SV=1 (0.0)	chironex-peps-ann	-8.4	2	2	0.0125499
S24.mzML	77912	Locus_4231_Transcript_1/1_Confidence_1.000_Length_1506 - Similar to gi|449685647|ref|XP_002163959.2| PREDICTED: uncharacterized protein LOC100210555, partial [Hydra magnipapillata] (5.91837E-8)	chironex-peps-ann	-61.4	7	11	0.131474
S24.mzML	2953	Locus_2165_Transcript_1/1_Confidence_1.000_Length_1538 - Similar to sp|Q9GNN8|CTXA_CARAL Toxin CaTX-A OS=Carybdea alata PE=1 SV=1 (0.0)	chironex-peps-ann	-155.3	17	33	0.341936
S24.mzML	70174	Locus_11_Transcript_12/20_Confidence_0.333_Length_2957 - Similar to sp|P33436|MMP2_RAT 72 kDa type IV collagenase OS=Rattus norvegicus GN=Mmp2 PE=2 SV=2 (2.67212E-22)	chironex-peps-ann	-19	3	3	0.112903
S24.mzML	67128	Locus_16338_Transcript_1/1_Confidence_1.000_Length_273 - Similar to sp|A7L036|CTX2_CHIFL Toxin CfTX-2 OS=Chironex fleckeri PE=1 SV=1 (4.91973E-11)	chironex-peps-ann	-16.3	3	3	0.282609
S25.mzML	76363	Locus_3088_Transcript_1/2_Confidence_0.750_Length_1092 - Similar to gi|221107145|ref|XP_002161108.1| PREDICTED: uncharacterized protein LOC100209382 [Hydra magnipapillata] (0.0)	chironex-peps-ann	-50	6	6	0.235294
S25.mzML	84750	Locus_10137_Transcript_1/1_Confidence_1.000_Length_244 - Similar to sp|Q9D309|FAM3B_MOUSE Protein FAM3B OS=Mus musculus GN=Fam3b PE=1 SV=1 (1.52765E-7)	chironex-peps-ann	-8	2	2	0.170732
S25.mzML	71185	Locus_364_Transcript_12/14_Confidence_0.275_Length_1885 - Similar to sp|P55112|NAS4_CAEEL Zinc metalloproteinase nas-4 OS=Caenorhabditis elegans GN=nas-4 PE=2 SV=4 (0.0)	chironex-peps-ann	-55	6	6	0.180428
S25.mzML	18693	Locus_2771_Transcript_1/1_Confidence_1.000_Length_1023 - Similar to gi|449670079|ref|XP_004207190.1| PREDICTED: uncharacterized protein LOC100200726 [Hydra magnipapillata] (2.07005)	chironex-peps-ann	-44.7	6	7	0.262136
S25.mzML	3262	Locus_2509_Transcript_1/1_Confidence_1.000_Length_1476 - Similar to sp|Q9GNN8|CTXA_CARAL Toxin CaTX-A OS=Carybdea alata PE=1 SV=1 (0.0)	chironex-peps-ann	-114.4	14	22	0.280778
S25.mzML	10738	Locus_10441_Transcript_1/1_Confidence_1.000_Length_909 - Similar to gi|449665221|ref|XP_002157295.2| PREDICTED: uncharacterized protein LOC100201518, partial [Hydra magnipapillata] (3.53686E-20)	chironex-peps-ann	-27.4	4	4	0.134868
S25.mzML	39450	Locus_4005_Transcript_1/1_Confidence_1.000_Length_511 - Similar to gi|449685647|ref|XP_002163959.2| PREDICTED: uncharacterized protein LOC100210555, partial [Hydra magnipapillata] (3.97269E-15)	chironex-peps-ann	-26.8	4	4	0.245614
S25.mzML	57543	Locus_6113_Transcript_1/1_Confidence_1.000_Length_885 - Similar to gi|156365793|ref|XP_001626827.1| predicted protein [Nematostella vectensis] (4.19011)	chironex-peps-ann	-55.7	6	14	0.312195
S25.mzML	30335	Locus_15765_Transcript_1/1_Confidence_1.000_Length_523 - Similar to sp|Q9CYK2|QPCT_MOUSE Glutaminyl-peptide cyclotransferase OS=Mus musculus GN=Qpct PE=1 SV=2 (4.89543E-31)	chironex-peps-ann	-9	2	2	0.154472
S25.mzML	77912	Locus_4231_Transcript_1/1_Confidence_1.000_Length_1506 - Similar to gi|449685647|ref|XP_002163959.2| PREDICTED: uncharacterized protein LOC100210555, partial [Hydra magnipapillata] (5.91837E-8)	chironex-peps-ann	-50.4	7	8	0.121514
S25.mzML	72231	Locus_780_Transcript_3/10_Confidence_0.433_Length_3434 - Similar to sp|P35558|PCKGC_HUMAN Phosphoenolpyruvate carboxykinase, cytosolic [GTP] OS=Homo sapiens GN=PCK1 PE=1 SV=3 (0.0)	chironex-peps-ann	-7.4	2	2	0.0281501
S25.mzML	81981	Locus_7636_Transcript_1/1_Confidence_1.000_Length_747 - Similar to gi|156403608|ref|XP_001640000.1| predicted protein [Nematostella vectensis] (9.33925E-6)	chironex-peps-ann	-9.4	2	3	0.084
S25.mzML	2953	Locus_2165_Transcript_1/1_Confidence_1.000_Length_1538 - Similar to sp|Q9GNN8|CTXA_CARAL Toxin CaTX-A OS=Carybdea alata PE=1 SV=1 (0.0)	chironex-peps-ann	-138	16	38	0.294624
S25.mzML	67128	Locus_16338_Transcript_1/1_Confidence_1.000_Length_273 - Similar to sp|A7L036|CTX2_CHIFL Toxin CfTX-2 OS=Chironex fleckeri PE=1 SV=1 (4.91973E-11)	chironex-peps-ann	-16	3	3	0.282609
S26.mzML	76363	Locus_3088_Transcript_1/2_Confidence_0.750_Length_1092 - Similar to gi|221107145|ref|XP_002161108.1| PREDICTED: uncharacterized protein LOC100209382 [Hydra magnipapillata] (0.0)	chironex-peps-ann	-25.8	4	5	0.139706
S26.mzML	84750	Locus_10137_Transcript_1/1_Confidence_1.000_Length_244 - Similar to sp|Q9D309|FAM3B_MOUSE Protein FAM3B OS=Mus musculus GN=Fam3b PE=1 SV=1 (1.52765E-7)	chironex-peps-ann	-17.1	3	3	0.353659
S26.mzML	71185	Locus_364_Transcript_12/14_Confidence_0.275_Length_1885 - Similar to sp|P55112|NAS4_CAEEL Zinc metalloproteinase nas-4 OS=Caenorhabditis elegans GN=nas-4 PE=2 SV=4 (0.0)	chironex-peps-ann	-32.6	4	5	0.131498
S26.mzML	75859	Locus_2733_Transcript_1/1_Confidence_1.000_Length_784 - Similar to sp|P24367|PPIB_CHICK Peptidyl-prolyl cis-trans isomerase B OS=Gallus gallus GN=PPIB PE=2 SV=1 (0.0)	chironex-peps-ann	-26.9	4	6	0.199029
S26.mzML	18693	Locus_2771_Transcript_1/1_Confidence_1.000_Length_1023 - Similar to gi|449670079|ref|XP_004207190.1| PREDICTED: uncharacterized protein LOC100200726 [Hydra magnipapillata] (2.07005)	chironex-peps-ann	-36.9	5	5	0.213592
S26.mzML	3262	Locus_2509_Transcript_1/1_Confidence_1.000_Length_1476 - Similar to sp|Q9GNN8|CTXA_CARAL Toxin CaTX-A OS=Carybdea alata PE=1 SV=1 (0.0)	chironex-peps-ann	-90.6	11	14	0.228942
S26.mzML	10738	Locus_10441_Transcript_1/1_Confidence_1.000_Length_909 - Similar to gi|449665221|ref|XP_002157295.2| PREDICTED: uncharacterized protein LOC100201518, partial [Hydra magnipapillata] (3.53686E-20)	chironex-peps-ann	-26.5	4	4	0.125
S26.mzML	39450	Locus_4005_Transcript_1/1_Confidence_1.000_Length_511 - Similar to gi|449685647|ref|XP_002163959.2| PREDICTED: uncharacterized protein LOC100210555, partial [Hydra magnipapillata] (3.97269E-15)	chironex-peps-ann	-42.6	6	7	0.28655
S26.mzML	57543	Locus_6113_Transcript_1/1_Confidence_1.000_Length_885 - Similar to gi|156365793|ref|XP_001626827.1| predicted protein [Nematostella vectensis] (4.19011)	chironex-peps-ann	-60.5	7	15	0.307317
S26.mzML	32230	Locus_17985_Transcript_1/1_Confidence_1.000_Length_818 - Similar to sp|A7L036|CTX2_CHIFL Toxin CfTX-2 OS=Chironex fleckeri PE=1 SV=1 (0.0)	chironex-peps-ann	-15.3	3	3	0.0842491
S26.mzML	37683	Locus_2075_Transcript_1/1_Confidence_1.000_Length_3305 - Similar to sp|Q9NZ08|ERAP1_HUMAN Endoplasmic reticulum aminopeptidase 1 OS=Homo sapiens GN=ERAP1 PE=1 SV=3 (0.0)	chironex-peps-ann	-9.5	2	2	0.0224949
S26.mzML	77912	Locus_4231_Transcript_1/1_Confidence_1.000_Length_1506 - Similar to gi|449685647|ref|XP_002163959.2| PREDICTED: uncharacterized protein LOC100210555, partial [Hydra magnipapillata] (5.91837E-8)	chironex-peps-ann	-74.7	9	12	0.165339
S26.mzML	81981	Locus_7636_Transcript_1/1_Confidence_1.000_Length_747 - Similar to gi|156403608|ref|XP_001640000.1| predicted protein [Nematostella vectensis] (9.33925E-6)	chironex-peps-ann	-10.8	2	3	0.084
S26.mzML	2953	Locus_2165_Transcript_1/1_Confidence_1.000_Length_1538 - Similar to sp|Q9GNN8|CTXA_CARAL Toxin CaTX-A OS=Carybdea alata PE=1 SV=1 (0.0)	chironex-peps-ann	-110.6	14	19	0.301075
S26.mzML	22252	Locus_6730_Transcript_1/1_Confidence_1.000_Length_1748	chironex-peps-ann	-9.5	2	2	0.108312
S26.mzML	70174	Locus_11_Transcript_12/20_Confidence_0.333_Length_2957 - Similar to sp|P33436|MMP2_RAT 72 kDa type IV collagenase OS=Rattus norvegicus GN=Mmp2 PE=2 SV=2 (2.67212E-22)	chironex-peps-ann	-7.8	2	2	0.0725806
S26.mzML	1332	Locus_396_Transcript_1/3_Confidence_0.667_Length_2860 - Similar to sp|P83852|CBPD_LOPSP Carboxypeptidase D (Fragment) OS=Lophonetta specularioides GN=CPD PE=1 SV=1 (0.0)	chironex-peps-ann	-7.8	2	2	0.062201
S26.mzML	77427	Locus_3870_Transcript_2/2_Confidence_0.667_Length_842 - Similar to sp|P52014|CYP6_CAEEL Peptidyl-prolyl cis-trans isomerase 6 OS=Caenorhabditis elegans GN=cyn-6 PE=2 SV=1 (0.0)	chironex-peps-ann	-56.3	7	11	0.481081
S27.mzML	76363	Locus_3088_Transcript_1/2_Confidence_0.750_Length_1092 - Similar to gi|221107145|ref|XP_002161108.1| PREDICTED: uncharacterized protein LOC100209382 [Hydra magnipapillata] (0.0)	chironex-peps-ann	-28.4	4	5	0.158088
S27.mzML	44011	Locus_8855_Transcript_1/1_Confidence_1.000_Length_1552 - Similar to sp|P41113|ACT3_PODCA Actin-3 OS=Podocoryne carnea GN=ACT3 PE=3 SV=1 (0.0)	chironex-peps-ann	-8.6	2	2	0.0744681
S27.mzML	75859	Locus_2733_Transcript_1/1_Confidence_1.000_Length_784 - Similar to sp|P24367|PPIB_CHICK Peptidyl-prolyl cis-trans isomerase B OS=Gallus gallus GN=PPIB PE=2 SV=1 (0.0)	chironex-peps-ann	-25.3	4	7	0.160194
S27.mzML	3262	Locus_2509_Transcript_1/1_Confidence_1.000_Length_1476 - Similar to sp|Q9GNN8|CTXA_CARAL Toxin CaTX-A OS=Carybdea alata PE=1 SV=1 (0.0)	chironex-peps-ann	-107.1	13	22	0.257019
S27.mzML	10738	Locus_10441_Transcript_1/1_Confidence_1.000_Length_909 - Similar to gi|449665221|ref|XP_002157295.2| PREDICTED: uncharacterized protein LOC100201518, partial [Hydra magnipapillata] (3.53686E-20)	chironex-peps-ann	-34.3	5	5	0.164474
S27.mzML	39450	Locus_4005_Transcript_1/1_Confidence_1.000_Length_511 - Similar to gi|449685647|ref|XP_002163959.2| PREDICTED: uncharacterized protein LOC100210555, partial [Hydra magnipapillata] (3.97269E-15)	chironex-peps-ann	-37.9	5	7	0.28655
S27.mzML	57543	Locus_6113_Transcript_1/1_Confidence_1.000_Length_885 - Similar to gi|156365793|ref|XP_001626827.1| predicted protein [Nematostella vectensis] (4.19011)	chironex-peps-ann	-42	5	12	0.312195
S27.mzML	77912	Locus_4231_Transcript_1/1_Confidence_1.000_Length_1506 - Similar to gi|449685647|ref|XP_002163959.2| PREDICTED: uncharacterized protein LOC100210555, partial [Hydra magnipapillata] (5.91837E-8)	chironex-peps-ann	-50.7	6	9	0.12749
S27.mzML	2953	Locus_2165_Transcript_1/1_Confidence_1.000_Length_1538 - Similar to sp|Q9GNN8|CTXA_CARAL Toxin CaTX-A OS=Carybdea alata PE=1 SV=1 (0.0)	chironex-peps-ann	-108.3	13	21	0.236559
S27.mzML	77427	Locus_3870_Transcript_2/2_Confidence_0.667_Length_842 - Similar to sp|P52014|CYP6_CAEEL Peptidyl-prolyl cis-trans isomerase 6 OS=Caenorhabditis elegans GN=cyn-6 PE=2 SV=1 (0.0)	chironex-peps-ann	-71.7	8	15	0.508108
S28.mzML	76363	Locus_3088_Transcript_1/2_Confidence_0.750_Length_1092 - Similar to gi|221107145|ref|XP_002161108.1| PREDICTED: uncharacterized protein LOC100209382 [Hydra magnipapillata] (0.0)	chironex-peps-ann	-15.8	3	3	0.0919118
S28.mzML	44011	Locus_8855_Transcript_1/1_Confidence_1.000_Length_1552 - Similar to sp|P41113|ACT3_PODCA Actin-3 OS=Podocoryne carnea GN=ACT3 PE=3 SV=1 (0.0)	chironex-peps-ann	-8.7	2	2	0.0531915
S28.mzML	39674	Locus_4237_Transcript_1/1_Confidence_1.000_Length_5936 - Similar to sp|A7RU46|NAPA_NEMVE Nck-associated protein 1 homolog OS=Nematostella vectensis GN=napA PE=3 SV=1 (0.0)	chironex-peps-ann	-9.1	2	2	0.0181668
S28.mzML	3262	Locus_2509_Transcript_1/1_Confidence_1.000_Length_1476 - Similar to sp|Q9GNN8|CTXA_CARAL Toxin CaTX-A OS=Carybdea alata PE=1 SV=1 (0.0)	chironex-peps-ann	-111.8	14	18	0.282937
S28.mzML	10738	Locus_10441_Transcript_1/1_Confidence_1.000_Length_909 - Similar to gi|449665221|ref|XP_002157295.2| PREDICTED: uncharacterized protein LOC100201518, partial [Hydra magnipapillata] (3.53686E-20)	chironex-peps-ann	-36.5	5	5	0.131579
S28.mzML	39450	Locus_4005_Transcript_1/1_Confidence_1.000_Length_511 - Similar to gi|449685647|ref|XP_002163959.2| PREDICTED: uncharacterized protein LOC100210555, partial [Hydra magnipapillata] (3.97269E-15)	chironex-peps-ann	-67.6	8	20	0.339181
S28.mzML	57543	Locus_6113_Transcript_1/1_Confidence_1.000_Length_885 - Similar to gi|156365793|ref|XP_001626827.1| predicted protein [Nematostella vectensis] (4.19011)	chironex-peps-ann	-26.2	3	3	0.160976
S28.mzML	32230	Locus_17985_Transcript_1/1_Confidence_1.000_Length_818 - Similar to sp|A7L036|CTX2_CHIFL Toxin CfTX-2 OS=Chironex fleckeri PE=1 SV=1 (0.0)	chironex-peps-ann	-9.6	2	2	0.0659341
S28.mzML	37683	Locus_2075_Transcript_1/1_Confidence_1.000_Length_3305 - Similar to sp|Q9NZ08|ERAP1_HUMAN Endoplasmic reticulum aminopeptidase 1 OS=Homo sapiens GN=ERAP1 PE=1 SV=3 (0.0)	chironex-peps-ann	-9.8	2	2	0.0224949
S28.mzML	77912	Locus_4231_Transcript_1/1_Confidence_1.000_Length_1506 - Similar to gi|449685647|ref|XP_002163959.2| PREDICTED: uncharacterized protein LOC100210555, partial [Hydra magnipapillata] (5.91837E-8)	chironex-peps-ann	-88.3	10	21	0.157371
S28.mzML	2953	Locus_2165_Transcript_1/1_Confidence_1.000_Length_1538 - Similar to sp|Q9GNN8|CTXA_CARAL Toxin CaTX-A OS=Carybdea alata PE=1 SV=1 (0.0)	chironex-peps-ann	-128.1	15	18	0.262366
S28.mzML	67128	Locus_16338_Transcript_1/1_Confidence_1.000_Length_273 - Similar to sp|A7L036|CTX2_CHIFL Toxin CfTX-2 OS=Chironex fleckeri PE=1 SV=1 (4.91973E-11)	chironex-peps-ann	-17.2	3	3	0.282609
S28.mzML	77427	Locus_3870_Transcript_2/2_Confidence_0.667_Length_842 - Similar to sp|P52014|CYP6_CAEEL Peptidyl-prolyl cis-trans isomerase 6 OS=Caenorhabditis elegans GN=cyn-6 PE=2 SV=1 (0.0)	chironex-peps-ann	-59.2	8	12	0.513513
S29.mzML	76363	Locus_3088_Transcript_1/2_Confidence_0.750_Length_1092 - Similar to gi|221107145|ref|XP_002161108.1| PREDICTED: uncharacterized protein LOC100209382 [Hydra magnipapillata] (0.0)	chironex-peps-ann	-36.1	5	8	0.1875
S29.mzML	84750	Locus_10137_Transcript_1/1_Confidence_1.000_Length_244 - Similar to sp|Q9D309|FAM3B_MOUSE Protein FAM3B OS=Mus musculus GN=Fam3b PE=1 SV=1 (1.52765E-7)	chironex-peps-ann	-36.8	5	6	0.47561
S29.mzML	28484	Locus_13662_Transcript_1/1_Confidence_1.000_Length_374 - Similar to gi|37498690|gb|AAQ91437.1| dickkopf-3 related protein [Hydra magnipapillata] (2.6197E-31)	chironex-peps-ann	-10.3	2	4	0.410714
S29.mzML	3262	Locus_2509_Transcript_1/1_Confidence_1.000_Length_1476 - Similar to sp|Q9GNN8|CTXA_CARAL Toxin CaTX-A OS=Carybdea alata PE=1 SV=1 (0.0)	chironex-peps-ann	-118.8	14	20	0.272138
S29.mzML	10738	Locus_10441_Transcript_1/1_Confidence_1.000_Length_909 - Similar to gi|449665221|ref|XP_002157295.2| PREDICTED: uncharacterized protein LOC100201518, partial [Hydra magnipapillata] (3.53686E-20)	chironex-peps-ann	-44.3	6	6	0.197368
S29.mzML	25101	Locus_9861_Transcript_1/1_Confidence_1.000_Length_732 - Similar to gi|156384952|ref|XP_001633396.1| predicted protein [Nematostella vectensis] (1.50292E-22)	chironex-peps-ann	-9.1	2	2	0.0724638
S29.mzML	17233	Locus_1006_Transcript_2/2_Confidence_0.667_Length_2622 - Similar to sp|Q5R4U9|SORCN_PONAB Sorcin OS=Pongo abelii GN=SRI PE=2 SV=1 (0.0)	chironex-peps-ann	-10.6	2	3	0.0762712
S29.mzML	39450	Locus_4005_Transcript_1/1_Confidence_1.000_Length_511 - Similar to gi|449685647|ref|XP_002163959.2| PREDICTED: uncharacterized protein LOC100210555, partial [Hydra magnipapillata] (3.97269E-15)	chironex-peps-ann	-39.8	5	7	0.28655
S29.mzML	57543	Locus_6113_Transcript_1/1_Confidence_1.000_Length_885 - Similar to gi|156365793|ref|XP_001626827.1| predicted protein [Nematostella vectensis] (4.19011)	chironex-peps-ann	-19	3	3	0.141463
S29.mzML	70268	Locus_50_Transcript_1/2_Confidence_0.750_Length_3912 - Similar to gi|449668732|ref|XP_002167799.2| PREDICTED: uncharacterized protein LOC100208799 [Hydra magnipapillata] (5.94216E-25)	chironex-peps-ann	-8.4	2	2	0.0995475
S29.mzML	30335	Locus_15765_Transcript_1/1_Confidence_1.000_Length_523 - Similar to sp|Q9CYK2|QPCT_MOUSE Glutaminyl-peptide cyclotransferase OS=Mus musculus GN=Qpct PE=1 SV=2 (4.89543E-31)	chironex-peps-ann	-14.9	3	3	0.300813
S29.mzML	77912	Locus_4231_Transcript_1/1_Confidence_1.000_Length_1506 - Similar to gi|449685647|ref|XP_002163959.2| PREDICTED: uncharacterized protein LOC100210555, partial [Hydra magnipapillata] (5.91837E-8)	chironex-peps-ann	-60.1	7	10	0.139442
S29.mzML	56220	Locus_4675_Transcript_1/1_Confidence_1.000_Length_2065 - Similar to sp|P12815|PDCD6_MOUSE Programmed cell death protein 6 OS=Mus musculus GN=Pdcd6 PE=1 SV=2 (0.0)	chironex-peps-ann	-10.4	2	2	0.0958084
S29.mzML	77426	Locus_3870_Transcript_1/2_Confidence_0.667_Length_821 - Similar to sp|P52014|CYP6_CAEEL Peptidyl-prolyl cis-trans isomerase 6 OS=Caenorhabditis elegans GN=cyn-6 PE=2 SV=1 (0.0)	chironex-peps-ann	-11.8	2	2	0.101604
S29.mzML	2953	Locus_2165_Transcript_1/1_Confidence_1.000_Length_1538 - Similar to sp|Q9GNN8|CTXA_CARAL Toxin CaTX-A OS=Carybdea alata PE=1 SV=1 (0.0)	chironex-peps-ann	-132.8	16	23	0.298925
S29.mzML	2269	Locus_1400_Transcript_1/1_Confidence_1.000_Length_2010 - Similar to sp|Q29RM3|REEP5_BOVIN Receptor expression-enhancing protein 5 OS=Bos taurus GN=REEP5 PE=2 SV=1 (0.0)	chironex-peps-ann	-12.9	2	2	0.106599
S30.mzML	76363	Locus_3088_Transcript_1/2_Confidence_0.750_Length_1092 - Similar to gi|221107145|ref|XP_002161108.1| PREDICTED: uncharacterized protein LOC100209382 [Hydra magnipapillata] (0.0)	chironex-peps-ann	-47.4	6	11	0.242647
S30.mzML	84750	Locus_10137_Transcript_1/1_Confidence_1.000_Length_244 - Similar to sp|Q9D309|FAM3B_MOUSE Protein FAM3B OS=Mus musculus GN=Fam3b PE=1 SV=1 (1.52765E-7)	chironex-peps-ann	-27	4	8	0.365854
S30.mzML	28484	Locus_13662_Transcript_1/1_Confidence_1.000_Length_374 - Similar to gi|37498690|gb|AAQ91437.1| dickkopf-3 related protein [Hydra magnipapillata] (2.6197E-31)	chironex-peps-ann	-33	4	14	0.571429
S30.mzML	75859	Locus_2733_Transcript_1/1_Confidence_1.000_Length_784 - Similar to sp|P24367|PPIB_CHICK Peptidyl-prolyl cis-trans isomerase B OS=Gallus gallus GN=PPIB PE=2 SV=1 (0.0)	chironex-peps-ann	-10.8	2	2	0.101942
S30.mzML	3262	Locus_2509_Transcript_1/1_Confidence_1.000_Length_1476 - Similar to sp|Q9GNN8|CTXA_CARAL Toxin CaTX-A OS=Carybdea alata PE=1 SV=1 (0.0)	chironex-peps-ann	-140.8	16	24	0.347732
S30.mzML	10738	Locus_10441_Transcript_1/1_Confidence_1.000_Length_909 - Similar to gi|449665221|ref|XP_002157295.2| PREDICTED: uncharacterized protein LOC100201518, partial [Hydra magnipapillata] (3.53686E-20)	chironex-peps-ann	-25.3	4	5	0.118421
S30.mzML	25101	Locus_9861_Transcript_1/1_Confidence_1.000_Length_732 - Similar to gi|156384952|ref|XP_001633396.1| predicted protein [Nematostella vectensis] (1.50292E-22)	chironex-peps-ann	-36.2	5	6	0.241546
S30.mzML	39450	Locus_4005_Transcript_1/1_Confidence_1.000_Length_511 - Similar to gi|449685647|ref|XP_002163959.2| PREDICTED: uncharacterized protein LOC100210555, partial [Hydra magnipapillata] (3.97269E-15)	chironex-peps-ann	-56.7	7	9	0.362573
S30.mzML	58693	Locus_7372_Transcript_1/1_Confidence_1.000_Length_548	chironex-peps-ann	-18.3	3	4	0.184783
S30.mzML	77912	Locus_4231_Transcript_1/1_Confidence_1.000_Length_1506 - Similar to gi|449685647|ref|XP_002163959.2| PREDICTED: uncharacterized protein LOC100210555, partial [Hydra magnipapillata] (5.91837E-8)	chironex-peps-ann	-80.9	9	15	0.149402
S30.mzML	56220	Locus_4675_Transcript_1/1_Confidence_1.000_Length_2065 - Similar to sp|P12815|PDCD6_MOUSE Programmed cell death protein 6 OS=Mus musculus GN=Pdcd6 PE=1 SV=2 (0.0)	chironex-peps-ann	-9.7	2	3	0.0958084
S30.mzML	17897	Locus_1806_Transcript_2/3_Confidence_0.600_Length_1254 - Similar to sp|Q01528|HAAF_LIMPO Hemagglutinin/amebocyte aggregation factor OS=Limulus polyphemus PE=1 SV=1 (2.24951E-28)	chironex-peps-ann	-15.7	3	4	0.183333
S30.mzML	37616	Locus_2005_Transcript_3/3_Confidence_0.600_Length_1481 - Similar to sp|Q9GNN8|CTXA_CARAL Toxin CaTX-A OS=Carybdea alata PE=1 SV=1 (0.0)	chironex-peps-ann	-134.3	16	25	0.286021
S30.mzML	63195	Locus_12194_Transcript_1/1_Confidence_1.000_Length_1754 - Similar to sp|Q90744|NAGAB_CHICK Alpha-N-acetylgalactosaminidase OS=Gallus gallus GN=NAGA PE=1 SV=1 (0.0)	chironex-peps-ann	-7.7	2	2	0.0496894
S30.mzML	77427	Locus_3870_Transcript_2/2_Confidence_0.667_Length_842 - Similar to sp|P52014|CYP6_CAEEL Peptidyl-prolyl cis-trans isomerase 6 OS=Caenorhabditis elegans GN=cyn-6 PE=2 SV=1 (0.0)	chironex-peps-ann	-18.3	3	3	0.151351
S31.mzML	76363	Locus_3088_Transcript_1/2_Confidence_0.750_Length_1092 - Similar to gi|221107145|ref|XP_002161108.1| PREDICTED: uncharacterized protein LOC100209382 [Hydra magnipapillata] (0.0)	chironex-peps-ann	-14.8	3	3	0.0919118
S31.mzML	84750	Locus_10137_Transcript_1/1_Confidence_1.000_Length_244 - Similar to sp|Q9D309|FAM3B_MOUSE Protein FAM3B OS=Mus musculus GN=Fam3b PE=1 SV=1 (1.52765E-7)	chironex-peps-ann	-8	2	3	0.170732
S31.mzML	28484	Locus_13662_Transcript_1/1_Confidence_1.000_Length_374 - Similar to gi|37498690|gb|AAQ91437.1| dickkopf-3 related protein [Hydra magnipapillata] (2.6197E-31)	chironex-peps-ann	-14.8	2	4	0.410714
S31.mzML	3262	Locus_2509_Transcript_1/1_Confidence_1.000_Length_1476 - Similar to sp|Q9GNN8|CTXA_CARAL Toxin CaTX-A OS=Carybdea alata PE=1 SV=1 (0.0)	chironex-peps-ann	-120	15	21	0.300216
S31.mzML	10738	Locus_10441_Transcript_1/1_Confidence_1.000_Length_909 - Similar to gi|449665221|ref|XP_002157295.2| PREDICTED: uncharacterized protein LOC100201518, partial [Hydra magnipapillata] (3.53686E-20)	chironex-peps-ann	-9.2	2	2	0.0592105
S31.mzML	25101	Locus_9861_Transcript_1/1_Confidence_1.000_Length_732 - Similar to gi|156384952|ref|XP_001633396.1| predicted protein [Nematostella vectensis] (1.50292E-22)	chironex-peps-ann	-51.2	7	8	0.333333
S31.mzML	39450	Locus_4005_Transcript_1/1_Confidence_1.000_Length_511 - Similar to gi|449685647|ref|XP_002163959.2| PREDICTED: uncharacterized protein LOC100210555, partial [Hydra magnipapillata] (3.97269E-15)	chironex-peps-ann	-56.1	6	10	0.280702
S31.mzML	57543	Locus_6113_Transcript_1/1_Confidence_1.000_Length_885 - Similar to gi|156365793|ref|XP_001626827.1| predicted protein [Nematostella vectensis] (4.19011)	chironex-peps-ann	-9.7	2	2	0.107317
S31.mzML	77912	Locus_4231_Transcript_1/1_Confidence_1.000_Length_1506 - Similar to gi|449685647|ref|XP_002163959.2| PREDICTED: uncharacterized protein LOC100210555, partial [Hydra magnipapillata] (5.91837E-8)	chironex-peps-ann	-112.4	11	22	0.187251
S31.mzML	56220	Locus_4675_Transcript_1/1_Confidence_1.000_Length_2065 - Similar to sp|P12815|PDCD6_MOUSE Programmed cell death protein 6 OS=Mus musculus GN=Pdcd6 PE=1 SV=2 (0.0)	chironex-peps-ann	-12.6	2	3	0.0958084
S31.mzML	2953	Locus_2165_Transcript_1/1_Confidence_1.000_Length_1538 - Similar to sp|Q9GNN8|CTXA_CARAL Toxin CaTX-A OS=Carybdea alata PE=1 SV=1 (0.0)	chironex-peps-ann	-65.6	9	14	0.178495
S31.mzML	2269	Locus_1400_Transcript_1/1_Confidence_1.000_Length_2010 - Similar to sp|Q29RM3|REEP5_BOVIN Receptor expression-enhancing protein 5 OS=Bos taurus GN=REEP5 PE=2 SV=1 (0.0)	chironex-peps-ann	-11.4	2	2	0.106599
S32.mzML	76363	Locus_3088_Transcript_1/2_Confidence_0.750_Length_1092 - Similar to gi|221107145|ref|XP_002161108.1| PREDICTED: uncharacterized protein LOC100209382 [Hydra magnipapillata] (0.0)	chironex-peps-ann	-15.3	3	3	0.0919118
S32.mzML	44011	Locus_8855_Transcript_1/1_Confidence_1.000_Length_1552 - Similar to sp|P41113|ACT3_PODCA Actin-3 OS=Podocoryne carnea GN=ACT3 PE=3 SV=1 (0.0)	chironex-peps-ann	-9.7	2	2	0.0478723
S32.mzML	3758	Locus_3033_Transcript_1/1_Confidence_1.000_Length_651 - Similar to sp|Q2TBX5|SSRD_BOVIN Translocon-associated protein subunit delta OS=Bos taurus GN=SSR4 PE=2 SV=1 (1.24675E-31)	chironex-peps-ann	-9.8	2	2	0.0913706
S32.mzML	3262	Locus_2509_Transcript_1/1_Confidence_1.000_Length_1476 - Similar to sp|Q9GNN8|CTXA_CARAL Toxin CaTX-A OS=Carybdea alata PE=1 SV=1 (0.0)	chironex-peps-ann	-88.2	11	17	0.220302
S32.mzML	25101	Locus_9861_Transcript_1/1_Confidence_1.000_Length_732 - Similar to gi|156384952|ref|XP_001633396.1| predicted protein [Nematostella vectensis] (1.50292E-22)	chironex-peps-ann	-56.8	7	8	0.333333
S32.mzML	39450	Locus_4005_Transcript_1/1_Confidence_1.000_Length_511 - Similar to gi|449685647|ref|XP_002163959.2| PREDICTED: uncharacterized protein LOC100210555, partial [Hydra magnipapillata] (3.97269E-15)	chironex-peps-ann	-38.3	5	10	0.222222
S32.mzML	32230	Locus_17985_Transcript_1/1_Confidence_1.000_Length_818 - Similar to sp|A7L036|CTX2_CHIFL Toxin CfTX-2 OS=Chironex fleckeri PE=1 SV=1 (0.0)	chironex-peps-ann	-8.9	2	2	0.0586081
S32.mzML	58693	Locus_7372_Transcript_1/1_Confidence_1.000_Length_548	chironex-peps-ann	-12.9	2	3	0.13587
S32.mzML	1225	Locus_280_Transcript_1/1_Confidence_1.000_Length_1464 - Similar to sp|P0CG68|UBC_PIG Polyubiquitin-C OS=Sus scrofa GN=UBC PE=2 SV=1 (0.0)	chironex-peps-ann	-23	3	3	0.0862944
S32.mzML	77912	Locus_4231_Transcript_1/1_Confidence_1.000_Length_1506 - Similar to gi|449685647|ref|XP_002163959.2| PREDICTED: uncharacterized protein LOC100210555, partial [Hydra magnipapillata] (5.91837E-8)	chironex-peps-ann	-117	13	38	0.239044
S32.mzML	76143	Locus_2937_Transcript_1/2_Confidence_0.750_Length_4850 - Similar to sp|O57683|SF3B1_XENLA Splicing factor 3B subunit 1 OS=Xenopus laevis GN=sf3b1 PE=2 SV=1 (0.0)	chironex-peps-ann	-7.3	2	2	0.0152091
S32.mzML	2953	Locus_2165_Transcript_1/1_Confidence_1.000_Length_1538 - Similar to sp|Q9GNN8|CTXA_CARAL Toxin CaTX-A OS=Carybdea alata PE=1 SV=1 (0.0)	chironex-peps-ann	-82.4	10	18	0.202151
S32.mzML	67128	Locus_16338_Transcript_1/1_Confidence_1.000_Length_273 - Similar to sp|A7L036|CTX2_CHIFL Toxin CfTX-2 OS=Chironex fleckeri PE=1 SV=1 (4.91973E-11)	chironex-peps-ann	-8.7	2	2	0.195652
S33.mzML	18742	Locus_2831_Transcript_1/3_Confidence_0.714_Length_1078 - Similar to sp|A7L036|CTX2_CHIFL Toxin CfTX-2 OS=Chironex fleckeri PE=1 SV=1 (0.0)	chironex-peps-ann	-10.9	2	3	0.0693069
S33.mzML	76363	Locus_3088_Transcript_1/2_Confidence_0.750_Length_1092 - Similar to gi|221107145|ref|XP_002161108.1| PREDICTED: uncharacterized protein LOC100209382 [Hydra magnipapillata] (0.0)	chironex-peps-ann	-16.6	3	3	0.110294
S33.mzML	35959	Locus_105_Transcript_1/1_Confidence_1.000_Length_1888 - Similar to sp|P68370|TBA1A_RAT Tubulin alpha-1A chain OS=Rattus norvegicus GN=Tuba1a PE=1 SV=1 (0.0)	chironex-peps-ann	-9.2	2	2	0.0420354
S33.mzML	84750	Locus_10137_Transcript_1/1_Confidence_1.000_Length_244 - Similar to sp|Q9D309|FAM3B_MOUSE Protein FAM3B OS=Mus musculus GN=Fam3b PE=1 SV=1 (1.52765E-7)	chironex-peps-ann	-11	2	3	0.268293
S33.mzML	1428	Locus_491_Transcript_2/3_Confidence_0.500_Length_6417 - Similar to sp|Q9CYL5|GAPR1_MOUSE Golgi-associated plant pathogenesis-related protein 1 OS=Mus musculus GN=Glipr2 PE=2 SV=3 (2.25563E-36)	chironex-peps-ann	-10.2	2	2	0.0100946
S33.mzML	3262	Locus_2509_Transcript_1/1_Confidence_1.000_Length_1476 - Similar to sp|Q9GNN8|CTXA_CARAL Toxin CaTX-A OS=Carybdea alata PE=1 SV=1 (0.0)	chironex-peps-ann	-121	14	22	0.302376
S33.mzML	25101	Locus_9861_Transcript_1/1_Confidence_1.000_Length_732 - Similar to gi|156384952|ref|XP_001633396.1| predicted protein [Nematostella vectensis] (1.50292E-22)	chironex-peps-ann	-34.9	5	5	0.241546
S33.mzML	18743	Locus_2831_Transcript_2/3_Confidence_0.714_Length_1078 - Similar to sp|A7L036|CTX2_CHIFL Toxin CfTX-2 OS=Chironex fleckeri PE=1 SV=1 (0.0)	chironex-peps-ann	-19	3	4	0.110063
S33.mzML	24465	Locus_9162_Transcript_1/1_Confidence_1.000_Length_723 - Similar to sp|A7ISW1|QPCT_BOIIR Glutaminyl-peptide cyclotransferase OS=Boiga irregularis GN=QPCT PE=2 SV=1 (2.5038E-38)	chironex-peps-ann	-14.7	3	3	0.107884
S33.mzML	39450	Locus_4005_Transcript_1/1_Confidence_1.000_Length_511 - Similar to gi|449685647|ref|XP_002163959.2| PREDICTED: uncharacterized protein LOC100210555, partial [Hydra magnipapillata] (3.97269E-15)	chironex-peps-ann	-74	9	14	0.409357
S33.mzML	32230	Locus_17985_Transcript_1/1_Confidence_1.000_Length_818 - Similar to sp|A7L036|CTX2_CHIFL Toxin CfTX-2 OS=Chironex fleckeri PE=1 SV=1 (0.0)	chironex-peps-ann	-9	2	3	0.0586081
S33.mzML	58693	Locus_7372_Transcript_1/1_Confidence_1.000_Length_548	chironex-peps-ann	-9.8	2	3	0.0923913
S33.mzML	77912	Locus_4231_Transcript_1/1_Confidence_1.000_Length_1506 - Similar to gi|449685647|ref|XP_002163959.2| PREDICTED: uncharacterized protein LOC100210555, partial [Hydra magnipapillata] (5.91837E-8)	chironex-peps-ann	-112	12	28	0.213147
S33.mzML	56577	Locus_5064_Transcript_1/1_Confidence_1.000_Length_656 - Similar to sp|A7L036|CTX2_CHIFL Toxin CfTX-2 OS=Chironex fleckeri PE=1 SV=1 (0.0)	chironex-peps-ann	-9.6	2	2	0.111111
S33.mzML	1202	Locus_257_Transcript_1/3_Confidence_0.667_Length_4221 - Similar to sp|P35224|CTNB_URECA Catenin beta OS=Urechis caupo PE=2 SV=1 (0.0)	chironex-peps-ann	-8.8	2	2	0.0323625
S33.mzML	2953	Locus_2165_Transcript_1/1_Confidence_1.000_Length_1538 - Similar to sp|Q9GNN8|CTXA_CARAL Toxin CaTX-A OS=Carybdea alata PE=1 SV=1 (0.0)	chironex-peps-ann	-121.4	14	24	0.307527
S33.mzML	1073	Locus_99_Transcript_1/1_Confidence_1.000_Length_3320 - Similar to sp|P85108|TBB2A_RAT Tubulin beta-2A chain OS=Rattus norvegicus GN=Tubb2a PE=1 SV=1 (0.0)	chironex-peps-ann	-15.7	3	4	0.0651685
S33.mzML	67128	Locus_16338_Transcript_1/1_Confidence_1.000_Length_273 - Similar to sp|A7L036|CTX2_CHIFL Toxin CfTX-2 OS=Chironex fleckeri PE=1 SV=1 (4.91973E-11)	chironex-peps-ann	-10.1	2	3	0.195652
S34.mzML	76363	Locus_3088_Transcript_1/2_Confidence_0.750_Length_1092 - Similar to gi|221107145|ref|XP_002161108.1| PREDICTED: uncharacterized protein LOC100209382 [Hydra magnipapillata] (0.0)	chironex-peps-ann	-16	3	3	0.0919118
S34.mzML	84750	Locus_10137_Transcript_1/1_Confidence_1.000_Length_244 - Similar to sp|Q9D309|FAM3B_MOUSE Protein FAM3B OS=Mus musculus GN=Fam3b PE=1 SV=1 (1.52765E-7)	chironex-peps-ann	-8.3	2	2	0.170732
S34.mzML	23821	Locus_8477_Transcript_1/1_Confidence_1.000_Length_4416 - Similar to sp|P46018|KPB2_RABIT Phosphorylase b kinase regulatory subunit alpha, liver isoform OS=Oryctolagus cuniculus GN=PHKA2 PE=2 SV=1 (0.0)	chironex-peps-ann	-7.5	2	2	0.0190555
S34.mzML	3262	Locus_2509_Transcript_1/1_Confidence_1.000_Length_1476 - Similar to sp|Q9GNN8|CTXA_CARAL Toxin CaTX-A OS=Carybdea alata PE=1 SV=1 (0.0)	chironex-peps-ann	-137.2	15	23	0.328294
S34.mzML	18743	Locus_2831_Transcript_2/3_Confidence_0.714_Length_1078 - Similar to sp|A7L036|CTX2_CHIFL Toxin CfTX-2 OS=Chironex fleckeri PE=1 SV=1 (0.0)	chironex-peps-ann	-9.3	2	2	0.0723271
S34.mzML	24465	Locus_9162_Transcript_1/1_Confidence_1.000_Length_723 - Similar to sp|A7ISW1|QPCT_BOIIR Glutaminyl-peptide cyclotransferase OS=Boiga irregularis GN=QPCT PE=2 SV=1 (2.5038E-38)	chironex-peps-ann	-28	4	5	0.165975
S34.mzML	18653	Locus_2728_Transcript_1/1_Confidence_1.000_Length_278 - Similar to sp|P58762|CTXA_CHIQU Toxin CqTX-A OS=Chiropsalmus quadrigatus PE=2 SV=1 (2.38873E-11)	chironex-peps-ann	-32.4	3	5	0.446809
S34.mzML	39450	Locus_4005_Transcript_1/1_Confidence_1.000_Length_511 - Similar to gi|449685647|ref|XP_002163959.2| PREDICTED: uncharacterized protein LOC100210555, partial [Hydra magnipapillata] (3.97269E-15)	chironex-peps-ann	-54.8	7	11	0.362573
S34.mzML	10226	Locus_9907_Transcript_1/1_Confidence_1.000_Length_556 - Similar to sp|A7L035|CTX1_CHIFL Toxin CfTX-1 OS=Chironex fleckeri PE=1 SV=1 (9.48282E-23)	chironex-peps-ann	-18.1	2	3	0.206704
S34.mzML	30335	Locus_15765_Transcript_1/1_Confidence_1.000_Length_523 - Similar to sp|Q9CYK2|QPCT_MOUSE Glutaminyl-peptide cyclotransferase OS=Mus musculus GN=Qpct PE=1 SV=2 (4.89543E-31)	chironex-peps-ann	-8.6	2	3	0.154472
S34.mzML	77912	Locus_4231_Transcript_1/1_Confidence_1.000_Length_1506 - Similar to gi|449685647|ref|XP_002163959.2| PREDICTED: uncharacterized protein LOC100210555, partial [Hydra magnipapillata] (5.91837E-8)	chironex-peps-ann	-92.9	11	37	0.207171
S34.mzML	58451	Locus_7107_Transcript_1/1_Confidence_1.000_Length_8464 - Similar to sp|O43149|ZZEF1_HUMAN Zinc finger ZZ-type and EF-hand domain-containing protein 1 OS=Homo sapiens GN=ZZEF1 PE=1 SV=6 (0.0)	chironex-peps-ann	-8	2	2	0.0103687
S34.mzML	37616	Locus_2005_Transcript_3/3_Confidence_0.600_Length_1481 - Similar to sp|Q9GNN8|CTXA_CARAL Toxin CaTX-A OS=Carybdea alata PE=1 SV=1 (0.0)	chironex-peps-ann	-119.5	14	25	0.288172
S34.mzML	81981	Locus_7636_Transcript_1/1_Confidence_1.000_Length_747 - Similar to gi|156403608|ref|XP_001640000.1| predicted protein [Nematostella vectensis] (9.33925E-6)	chironex-peps-ann	-11.5	2	3	0.084
S34.mzML	1970	Locus_1093_Transcript_1/1_Confidence_1.000_Length_2239 - Similar to sp|P42674|BP10_PARLI Blastula protease 10 OS=Paracentrotus lividus GN=BP10 PE=2 SV=1 (1.5634E-37)	chironex-peps-ann	-8	2	2	0.0222883
S34.mzML	1073	Locus_99_Transcript_1/1_Confidence_1.000_Length_3320 - Similar to sp|P85108|TBB2A_RAT Tubulin beta-2A chain OS=Rattus norvegicus GN=Tubb2a PE=1 SV=1 (0.0)	chironex-peps-ann	-9.6	2	2	0.0426966
S34.mzML	67128	Locus_16338_Transcript_1/1_Confidence_1.000_Length_273 - Similar to sp|A7L036|CTX2_CHIFL Toxin CfTX-2 OS=Chironex fleckeri PE=1 SV=1 (4.91973E-11)	chironex-peps-ann	-10.3	2	3	0.195652
S35.mzML	76363	Locus_3088_Transcript_1/2_Confidence_0.750_Length_1092 - Similar to gi|221107145|ref|XP_002161108.1| PREDICTED: uncharacterized protein LOC100209382 [Hydra magnipapillata] (0.0)	chironex-peps-ann	-9	2	2	0.0808824
S35.mzML	3262	Locus_2509_Transcript_1/1_Confidence_1.000_Length_1476 - Similar to sp|Q9GNN8|CTXA_CARAL Toxin CaTX-A OS=Carybdea alata PE=1 SV=1 (0.0)	chironex-peps-ann	-100.3	13	20	0.233261
S35.mzML	16534	Locus_21_Transcript_2/3_Confidence_0.333_Length_2142 - Similar to sp|P28295|EF1A_ABSGL Elongation factor 1-alpha OS=Absidia glauca GN=TEF-1 PE=3 SV=1 (0.0)	chironex-peps-ann	-9.1	2	2	0.0575
S35.mzML	10738	Locus_10441_Transcript_1/1_Confidence_1.000_Length_909 - Similar to gi|449665221|ref|XP_002157295.2| PREDICTED: uncharacterized protein LOC100201518, partial [Hydra magnipapillata] (3.53686E-20)	chironex-peps-ann	-11.2	2	2	0.0657895
S35.mzML	24465	Locus_9162_Transcript_1/1_Confidence_1.000_Length_723 - Similar to sp|A7ISW1|QPCT_BOIIR Glutaminyl-peptide cyclotransferase OS=Boiga irregularis GN=QPCT PE=2 SV=1 (2.5038E-38)	chironex-peps-ann	-38.5	6	8	0.248963
S35.mzML	39450	Locus_4005_Transcript_1/1_Confidence_1.000_Length_511 - Similar to gi|449685647|ref|XP_002163959.2| PREDICTED: uncharacterized protein LOC100210555, partial [Hydra magnipapillata] (3.97269E-15)	chironex-peps-ann	-44.9	6	8	0.321637
S35.mzML	10226	Locus_9907_Transcript_1/1_Confidence_1.000_Length_556 - Similar to sp|A7L035|CTX1_CHIFL Toxin CfTX-1 OS=Chironex fleckeri PE=1 SV=1 (9.48282E-23)	chironex-peps-ann	-21	2	3	0.206704
S35.mzML	30335	Locus_15765_Transcript_1/1_Confidence_1.000_Length_523 - Similar to sp|Q9CYK2|QPCT_MOUSE Glutaminyl-peptide cyclotransferase OS=Mus musculus GN=Qpct PE=1 SV=2 (4.89543E-31)	chironex-peps-ann	-9	2	2	0.154472
S35.mzML	17475	Locus_1318_Transcript_1/1_Confidence_1.000_Length_3035 - Similar to sp|P18298|METK2_RAT S-adenosylmethionine synthase isoform type-2 OS=Rattus norvegicus GN=Mat2a PE=1 SV=1 (0.0)	chironex-peps-ann	-10.7	2	3	0.0460358
S35.mzML	77912	Locus_4231_Transcript_1/1_Confidence_1.000_Length_1506 - Similar to gi|449685647|ref|XP_002163959.2| PREDICTED: uncharacterized protein LOC100210555, partial [Hydra magnipapillata] (5.91837E-8)	chironex-peps-ann	-59.9	8	13	0.163347
S35.mzML	2953	Locus_2165_Transcript_1/1_Confidence_1.000_Length_1538 - Similar to sp|Q9GNN8|CTXA_CARAL Toxin CaTX-A OS=Carybdea alata PE=1 SV=1 (0.0)	chironex-peps-ann	-131	16	27	0.288172
S35.mzML	1970	Locus_1093_Transcript_1/1_Confidence_1.000_Length_2239 - Similar to sp|P42674|BP10_PARLI Blastula protease 10 OS=Paracentrotus lividus GN=BP10 PE=2 SV=1 (1.5634E-37)	chironex-peps-ann	-7.9	2	3	0.0222883
S35.mzML	1073	Locus_99_Transcript_1/1_Confidence_1.000_Length_3320 - Similar to sp|P85108|TBB2A_RAT Tubulin beta-2A chain OS=Rattus norvegicus GN=Tubb2a PE=1 SV=1 (0.0)	chironex-peps-ann	-9.4	2	4	0.0449438
S36.mzML	3262	Locus_2509_Transcript_1/1_Confidence_1.000_Length_1476 - Similar to sp|Q9GNN8|CTXA_CARAL Toxin CaTX-A OS=Carybdea alata PE=1 SV=1 (0.0)	chironex-peps-ann	-85.1	11	15	0.241901
S36.mzML	39450	Locus_4005_Transcript_1/1_Confidence_1.000_Length_511 - Similar to gi|449685647|ref|XP_002163959.2| PREDICTED: uncharacterized protein LOC100210555, partial [Hydra magnipapillata] (3.97269E-15)	chironex-peps-ann	-8.2	2	3	0.116959
S36.mzML	17475	Locus_1318_Transcript_1/1_Confidence_1.000_Length_3035 - Similar to sp|P18298|METK2_RAT S-adenosylmethionine synthase isoform type-2 OS=Rattus norvegicus GN=Mat2a PE=1 SV=1 (0.0)	chironex-peps-ann	-10.2	2	3	0.0460358
S36.mzML	77912	Locus_4231_Transcript_1/1_Confidence_1.000_Length_1506 - Similar to gi|449685647|ref|XP_002163959.2| PREDICTED: uncharacterized protein LOC100210555, partial [Hydra magnipapillata] (5.91837E-8)	chironex-peps-ann	-37.8	5	7	0.0956175
S36.mzML	71018	Locus_295_Transcript_23/29_Confidence_0.279_Length_5362 - Similar to gi|9957077|gb|AAG09203.1|AF175577_1 J3-crystallin [Tripedalia cystophora] (8.41423E-12)	chironex-peps-ann	-25	4	4	0.0717132
S36.mzML	2953	Locus_2165_Transcript_1/1_Confidence_1.000_Length_1538 - Similar to sp|Q9GNN8|CTXA_CARAL Toxin CaTX-A OS=Carybdea alata PE=1 SV=1 (0.0)	chironex-peps-ann	-112.8	14	24	0.23871
S36.mzML	1073	Locus_99_Transcript_1/1_Confidence_1.000_Length_3320 - Similar to sp|P85108|TBB2A_RAT Tubulin beta-2A chain OS=Rattus norvegicus GN=Tubb2a PE=1 SV=1 (0.0)	chironex-peps-ann	-7.5	2	2	0.0426966
S37.mzML	76363	Locus_3088_Transcript_1/2_Confidence_0.750_Length_1092 - Similar to gi|221107145|ref|XP_002161108.1| PREDICTED: uncharacterized protein LOC100209382 [Hydra magnipapillata] (0.0)	chironex-peps-ann	-16.3	2	2	0.0772059
S37.mzML	35959	Locus_105_Transcript_1/1_Confidence_1.000_Length_1888 - Similar to sp|P68370|TBA1A_RAT Tubulin alpha-1A chain OS=Rattus norvegicus GN=Tuba1a PE=1 SV=1 (0.0)	chironex-peps-ann	-9.9	2	2	0.0420354
S37.mzML	44011	Locus_8855_Transcript_1/1_Confidence_1.000_Length_1552 - Similar to sp|P41113|ACT3_PODCA Actin-3 OS=Podocoryne carnea GN=ACT3 PE=3 SV=1 (0.0)	chironex-peps-ann	-9.2	2	3	0.0478723
S37.mzML	1428	Locus_491_Transcript_2/3_Confidence_0.500_Length_6417 - Similar to sp|Q9CYL5|GAPR1_MOUSE Golgi-associated plant pathogenesis-related protein 1 OS=Mus musculus GN=Glipr2 PE=2 SV=3 (2.25563E-36)	chironex-peps-ann	-8.1	2	3	0.0100946
S37.mzML	3262	Locus_2509_Transcript_1/1_Confidence_1.000_Length_1476 - Similar to sp|Q9GNN8|CTXA_CARAL Toxin CaTX-A OS=Carybdea alata PE=1 SV=1 (0.0)	chironex-peps-ann	-104.9	13	15	0.233261
S37.mzML	24465	Locus_9162_Transcript_1/1_Confidence_1.000_Length_723 - Similar to sp|A7ISW1|QPCT_BOIIR Glutaminyl-peptide cyclotransferase OS=Boiga irregularis GN=QPCT PE=2 SV=1 (2.5038E-38)	chironex-peps-ann	-10.6	2	2	0.0788382
S37.mzML	77912	Locus_4231_Transcript_1/1_Confidence_1.000_Length_1506 - Similar to gi|449685647|ref|XP_002163959.2| PREDICTED: uncharacterized protein LOC100210555, partial [Hydra magnipapillata] (5.91837E-8)	chironex-peps-ann	-48.5	6	7	0.111554
S37.mzML	2953	Locus_2165_Transcript_1/1_Confidence_1.000_Length_1538 - Similar to sp|Q9GNN8|CTXA_CARAL Toxin CaTX-A OS=Carybdea alata PE=1 SV=1 (0.0)	chironex-peps-ann	-99.9	12	17	0.212903
S37.mzML	1073	Locus_99_Transcript_1/1_Confidence_1.000_Length_3320 - Similar to sp|P85108|TBB2A_RAT Tubulin beta-2A chain OS=Rattus norvegicus GN=Tubb2a PE=1 SV=1 (0.0)	chironex-peps-ann	-26.7	4	7	0.0876404
S38.mzML	35959	Locus_105_Transcript_1/1_Confidence_1.000_Length_1888 - Similar to sp|P68370|TBA1A_RAT Tubulin alpha-1A chain OS=Rattus norvegicus GN=Tuba1a PE=1 SV=1 (0.0)	chironex-peps-ann	-9.5	2	2	0.0597345
S38.mzML	36345	Locus_558_Transcript_1/4_Confidence_0.350_Length_8918 - Similar to sp|P54939|TLN1_CHICK Talin-1 OS=Gallus gallus GN=TLN1 PE=1 SV=2 (0.0)	chironex-peps-ann	-7.6	2	2	0.00779727
S38.mzML	3262	Locus_2509_Transcript_1/1_Confidence_1.000_Length_1476 - Similar to sp|Q9GNN8|CTXA_CARAL Toxin CaTX-A OS=Carybdea alata PE=1 SV=1 (0.0)	chironex-peps-ann	-74	9	12	0.181425
S38.mzML	77912	Locus_4231_Transcript_1/1_Confidence_1.000_Length_1506 - Similar to gi|449685647|ref|XP_002163959.2| PREDICTED: uncharacterized protein LOC100210555, partial [Hydra magnipapillata] (5.91837E-8)	chironex-peps-ann	-30.3	4	5	0.0796813
S38.mzML	18602	Locus_2661_Transcript_1/1_Confidence_1.000_Length_1317 - Similar to gi|156389241|ref|XP_001634900.1| predicted protein [Nematostella vectensis] (2.81981)	chironex-peps-ann	-8.7	2	2	0.124324
S38.mzML	2953	Locus_2165_Transcript_1/1_Confidence_1.000_Length_1538 - Similar to sp|Q9GNN8|CTXA_CARAL Toxin CaTX-A OS=Carybdea alata PE=1 SV=1 (0.0)	chironex-peps-ann	-78.5	10	14	0.176344
S38.mzML	1332	Locus_396_Transcript_1/3_Confidence_0.667_Length_2860 - Similar to sp|P83852|CBPD_LOPSP Carboxypeptidase D (Fragment) OS=Lophonetta specularioides GN=CPD PE=1 SV=1 (0.0)	chironex-peps-ann	-7.8	2	2	0.062201
S38.mzML	53383	Locus_1491_Transcript_1/1_Confidence_1.000_Length_1462 - Similar to sp|Q6LAF1|H4_DENKL Histone H4 OS=Dendronephthya klunzingeri GN=H4DEKL PE=3 SV=3 (0.0)	chironex-peps-ann	-11.8	2	2	0.194175
S38.mzML	36230	Locus_419_Transcript_1/3_Confidence_0.667_Length_1812 - Similar to sp|P11833|TBB_PARLI Tubulin beta chain OS=Paracentrotus lividus PE=2 SV=1 (0.0)	chironex-peps-ann	-18.2	3	4	0.0872483
S39.mzML	76363	Locus_3088_Transcript_1/2_Confidence_0.750_Length_1092 - Similar to gi|221107145|ref|XP_002161108.1| PREDICTED: uncharacterized protein LOC100209382 [Hydra magnipapillata] (0.0)	chironex-peps-ann	-8.6	2	2	0.0625
S39.mzML	35959	Locus_105_Transcript_1/1_Confidence_1.000_Length_1888 - Similar to sp|P68370|TBA1A_RAT Tubulin alpha-1A chain OS=Rattus norvegicus GN=Tuba1a PE=1 SV=1 (0.0)	chironex-peps-ann	-10.8	2	3	0.0420354
S39.mzML	44011	Locus_8855_Transcript_1/1_Confidence_1.000_Length_1552 - Similar to sp|P41113|ACT3_PODCA Actin-3 OS=Podocoryne carnea GN=ACT3 PE=3 SV=1 (0.0)	chironex-peps-ann	-11.8	2	3	0.0478723
S39.mzML	1428	Locus_491_Transcript_2/3_Confidence_0.500_Length_6417 - Similar to sp|Q9CYL5|GAPR1_MOUSE Golgi-associated plant pathogenesis-related protein 1 OS=Mus musculus GN=Glipr2 PE=2 SV=3 (2.25563E-36)	chironex-peps-ann	-8.2	2	3	0.0100946
S39.mzML	3262	Locus_2509_Transcript_1/1_Confidence_1.000_Length_1476 - Similar to sp|Q9GNN8|CTXA_CARAL Toxin CaTX-A OS=Carybdea alata PE=1 SV=1 (0.0)	chironex-peps-ann	-61.6	8	10	0.166307
S39.mzML	77912	Locus_4231_Transcript_1/1_Confidence_1.000_Length_1506 - Similar to gi|449685647|ref|XP_002163959.2| PREDICTED: uncharacterized protein LOC100210555, partial [Hydra magnipapillata] (5.91837E-8)	chironex-peps-ann	-19.8	3	3	0.061753
S39.mzML	2953	Locus_2165_Transcript_1/1_Confidence_1.000_Length_1538 - Similar to sp|Q9GNN8|CTXA_CARAL Toxin CaTX-A OS=Carybdea alata PE=1 SV=1 (0.0)	chironex-peps-ann	-96.9	12	18	0.221505
S39.mzML	1073	Locus_99_Transcript_1/1_Confidence_1.000_Length_3320 - Similar to sp|P85108|TBB2A_RAT Tubulin beta-2A chain OS=Rattus norvegicus GN=Tubb2a PE=1 SV=1 (0.0)	chironex-peps-ann	-19	3	3	0.0651685
S4.mzML	22832	Locus_7393_Transcript_1/1_Confidence_1.000_Length_940 - Similar to sp|Q7T312|CCD25_DANRE Coiled-coil domain-containing protein 25 OS=Danio rerio GN=ccdc25 PE=1 SV=1 (0.0)	chironex-peps-ann	-7.4	2	2	0.0756579
S4.mzML	40191	Locus_4801_Transcript_1/1_Confidence_1.000_Length_2990 - Similar to sp|P97321|SEPR_MOUSE Seprase OS=Mus musculus GN=Fap PE=2 SV=1 (0.0)	chironex-peps-ann	-24.7	4	5	0.0615595
S4.mzML	32640	Locus_18478_Transcript_1/1_Confidence_1.000_Length_1498 - Similar to sp|Q9GV72|CTX1_CARRA Toxin CrTX-A OS=Carybdea rastonii PE=1 SV=1 (2.23696E-26)	chironex-peps-ann	-7.5	2	2	0.0327511
S4.mzML	3262	Locus_2509_Transcript_1/1_Confidence_1.000_Length_1476 - Similar to sp|Q9GNN8|CTXA_CARAL Toxin CaTX-A OS=Carybdea alata PE=1 SV=1 (0.0)	chironex-peps-ann	-126.4	15	23	0.317495
S4.mzML	10738	Locus_10441_Transcript_1/1_Confidence_1.000_Length_909 - Similar to gi|449665221|ref|XP_002157295.2| PREDICTED: uncharacterized protein LOC100201518, partial [Hydra magnipapillata] (3.53686E-20)	chironex-peps-ann	-53.4	7	7	0.230263
S4.mzML	39450	Locus_4005_Transcript_1/1_Confidence_1.000_Length_511 - Similar to gi|449685647|ref|XP_002163959.2| PREDICTED: uncharacterized protein LOC100210555, partial [Hydra magnipapillata] (3.97269E-15)	chironex-peps-ann	-22.2	3	3	0.19883
S4.mzML	10226	Locus_9907_Transcript_1/1_Confidence_1.000_Length_556 - Similar to sp|A7L035|CTX1_CHIFL Toxin CfTX-1 OS=Chironex fleckeri PE=1 SV=1 (9.48282E-23)	chironex-peps-ann	-18.4	2	4	0.206704
S4.mzML	32230	Locus_17985_Transcript_1/1_Confidence_1.000_Length_818 - Similar to sp|A7L036|CTX2_CHIFL Toxin CfTX-2 OS=Chironex fleckeri PE=1 SV=1 (0.0)	chironex-peps-ann	-75.8	9	17	0.344322
S4.mzML	20164	Locus_4438_Transcript_3/3_Confidence_0.667_Length_7075 - Similar to sp|Q96DR7|ARHGQ_HUMAN Rho guanine nucleotide exchange factor 26 OS=Homo sapiens GN=ARHGEF26 PE=1 SV=4 (0.0)	chironex-peps-ann	-7.2	2	2	0.0199045
S4.mzML	71357	Locus_421_Transcript_17/18_Confidence_0.150_Length_2280 - Similar to sp|Q15063|POSTN_HUMAN Periostin OS=Homo sapiens GN=POSTN PE=1 SV=2 (5.59128E-39)	chironex-peps-ann	-79.8	9	9	0.193798
S4.mzML	37683	Locus_2075_Transcript_1/1_Confidence_1.000_Length_3305 - Similar to sp|Q9NZ08|ERAP1_HUMAN Endoplasmic reticulum aminopeptidase 1 OS=Homo sapiens GN=ERAP1 PE=1 SV=3 (0.0)	chironex-peps-ann	-322.8	34	58	0.336401
S4.mzML	77912	Locus_4231_Transcript_1/1_Confidence_1.000_Length_1506 - Similar to gi|449685647|ref|XP_002163959.2| PREDICTED: uncharacterized protein LOC100210555, partial [Hydra magnipapillata] (5.91837E-8)	chironex-peps-ann	-46.4	6	9	0.123506
S4.mzML	37984	Locus_2414_Transcript_1/1_Confidence_1.000_Length_2996 - Similar to sp|O60344|ECE2_HUMAN Endothelin-converting enzyme 2 OS=Homo sapiens GN=ECE2 PE=1 SV=4 (0.0)	chironex-peps-ann	-69.3	9	12	0.208845
S4.mzML	2953	Locus_2165_Transcript_1/1_Confidence_1.000_Length_1538 - Similar to sp|Q9GNN8|CTXA_CARAL Toxin CaTX-A OS=Carybdea alata PE=1 SV=1 (0.0)	chironex-peps-ann	-130.9	15	28	0.277419
S4.mzML	1970	Locus_1093_Transcript_1/1_Confidence_1.000_Length_2239 - Similar to sp|P42674|BP10_PARLI Blastula protease 10 OS=Paracentrotus lividus GN=BP10 PE=2 SV=1 (1.5634E-37)	chironex-peps-ann	-47.3	6	6	0.0906389
S4.mzML	67128	Locus_16338_Transcript_1/1_Confidence_1.000_Length_273 - Similar to sp|A7L036|CTX2_CHIFL Toxin CfTX-2 OS=Chironex fleckeri PE=1 SV=1 (4.91973E-11)	chironex-peps-ann	-8.4	2	2	0.195652
S40.mzML	76363	Locus_3088_Transcript_1/2_Confidence_0.750_Length_1092 - Similar to gi|221107145|ref|XP_002161108.1| PREDICTED: uncharacterized protein LOC100209382 [Hydra magnipapillata] (0.0)	chironex-peps-ann	-8.4	2	2	0.0625
S40.mzML	35959	Locus_105_Transcript_1/1_Confidence_1.000_Length_1888 - Similar to sp|P68370|TBA1A_RAT Tubulin alpha-1A chain OS=Rattus norvegicus GN=Tuba1a PE=1 SV=1 (0.0)	chironex-peps-ann	-23.8	4	4	0.0929204
S40.mzML	1349	Locus_413_Transcript_1/3_Confidence_0.600_Length_1720 - Similar to sp|P11833|TBB_PARLI Tubulin beta chain OS=Paracentrotus lividus PE=2 SV=1 (0.0)	chironex-peps-ann	-20.9	3	7	0.064877
S40.mzML	1428	Locus_491_Transcript_2/3_Confidence_0.500_Length_6417 - Similar to sp|Q9CYL5|GAPR1_MOUSE Golgi-associated plant pathogenesis-related protein 1 OS=Mus musculus GN=Glipr2 PE=2 SV=3 (2.25563E-36)	chironex-peps-ann	-9.5	2	5	0.0100946
S40.mzML	3262	Locus_2509_Transcript_1/1_Confidence_1.000_Length_1476 - Similar to sp|Q9GNN8|CTXA_CARAL Toxin CaTX-A OS=Carybdea alata PE=1 SV=1 (0.0)	chironex-peps-ann	-47	7	9	0.131749
S40.mzML	77912	Locus_4231_Transcript_1/1_Confidence_1.000_Length_1506 - Similar to gi|449685647|ref|XP_002163959.2| PREDICTED: uncharacterized protein LOC100210555, partial [Hydra magnipapillata] (5.91837E-8)	chironex-peps-ann	-11.7	2	2	0.0398406
S40.mzML	70742	Locus_205_Transcript_1/4_Confidence_0.545_Length_5267 - Similar to sp|Q03001|DYST_HUMAN Dystonin OS=Homo sapiens GN=DST PE=1 SV=4 (2.02931E-13)	chironex-peps-ann	-8	2	2	0.01082
S40.mzML	2953	Locus_2165_Transcript_1/1_Confidence_1.000_Length_1538 - Similar to sp|Q9GNN8|CTXA_CARAL Toxin CaTX-A OS=Carybdea alata PE=1 SV=1 (0.0)	chironex-peps-ann	-96.2	12	17	0.204301
S40.mzML	1332	Locus_396_Transcript_1/3_Confidence_0.667_Length_2860 - Similar to sp|P83852|CBPD_LOPSP Carboxypeptidase D (Fragment) OS=Lophonetta specularioides GN=CPD PE=1 SV=1 (0.0)	chironex-peps-ann	-8.9	2	2	0.062201
S41.mzML	76363	Locus_3088_Transcript_1/2_Confidence_0.750_Length_1092 - Similar to gi|221107145|ref|XP_002161108.1| PREDICTED: uncharacterized protein LOC100209382 [Hydra magnipapillata] (0.0)	chironex-peps-ann	-8.4	2	2	0.0625
S41.mzML	35959	Locus_105_Transcript_1/1_Confidence_1.000_Length_1888 - Similar to sp|P68370|TBA1A_RAT Tubulin alpha-1A chain OS=Rattus norvegicus GN=Tuba1a PE=1 SV=1 (0.0)	chironex-peps-ann	-31.3	4	4	0.0929204
S41.mzML	1428	Locus_491_Transcript_2/3_Confidence_0.500_Length_6417 - Similar to sp|Q9CYL5|GAPR1_MOUSE Golgi-associated plant pathogenesis-related protein 1 OS=Mus musculus GN=Glipr2 PE=2 SV=3 (2.25563E-36)	chironex-peps-ann	-7.5	2	3	0.0100946
S41.mzML	70139	Locus_3_Transcript_1/5_Confidence_0.250_Length_6432 - Similar to sp|Q258K2|MYH9_CANFA Myosin-9 OS=Canis familiaris GN=MYH9 PE=2 SV=1 (0.0)	chironex-peps-ann	-15.2	3	3	0.012513
S41.mzML	3262	Locus_2509_Transcript_1/1_Confidence_1.000_Length_1476 - Similar to sp|Q9GNN8|CTXA_CARAL Toxin CaTX-A OS=Carybdea alata PE=1 SV=1 (0.0)	chironex-peps-ann	-57.8	8	10	0.12959
S41.mzML	77912	Locus_4231_Transcript_1/1_Confidence_1.000_Length_1506 - Similar to gi|449685647|ref|XP_002163959.2| PREDICTED: uncharacterized protein LOC100210555, partial [Hydra magnipapillata] (5.91837E-8)	chironex-peps-ann	-12	2	2	0.0398406
S41.mzML	2953	Locus_2165_Transcript_1/1_Confidence_1.000_Length_1538 - Similar to sp|Q9GNN8|CTXA_CARAL Toxin CaTX-A OS=Carybdea alata PE=1 SV=1 (0.0)	chironex-peps-ann	-89	11	17	0.189247
S41.mzML	1073	Locus_99_Transcript_1/1_Confidence_1.000_Length_3320 - Similar to sp|P85108|TBB2A_RAT Tubulin beta-2A chain OS=Rattus norvegicus GN=Tubb2a PE=1 SV=1 (0.0)	chironex-peps-ann	-29.1	4	8	0.0876404
S5.mzML	40191	Locus_4801_Transcript_1/1_Confidence_1.000_Length_2990 - Similar to sp|P97321|SEPR_MOUSE Seprase OS=Mus musculus GN=Fap PE=2 SV=1 (0.0)	chironex-peps-ann	-17.7	3	3	0.0410397
S5.mzML	84750	Locus_10137_Transcript_1/1_Confidence_1.000_Length_244 - Similar to sp|Q9D309|FAM3B_MOUSE Protein FAM3B OS=Mus musculus GN=Fam3b PE=1 SV=1 (1.52765E-7)	chironex-peps-ann	-23.3	4	5	0.463415
S5.mzML	2658	Locus_1852_Transcript_1/1_Confidence_1.000_Length_1113 - Similar to sp|A7RM20|EIF3I_NEMVE Eukaryotic translation initiation factor 3 subunit I OS=Nematostella vectensis GN=v1g239264 PE=3 SV=1 (0.0)	chironex-peps-ann	-8.3	2	2	0.0769231
S5.mzML	3262	Locus_2509_Transcript_1/1_Confidence_1.000_Length_1476 - Similar to sp|Q9GNN8|CTXA_CARAL Toxin CaTX-A OS=Carybdea alata PE=1 SV=1 (0.0)	chironex-peps-ann	-185.7	20	52	0.473002
S5.mzML	10738	Locus_10441_Transcript_1/1_Confidence_1.000_Length_909 - Similar to gi|449665221|ref|XP_002157295.2| PREDICTED: uncharacterized protein LOC100201518, partial [Hydra magnipapillata] (3.53686E-20)	chironex-peps-ann	-40.4	6	7	0.197368
S5.mzML	68171	Locus_17441_Transcript_1/1_Confidence_1.000_Length_841 - Similar to gi|221121838|ref|XP_002166665.1| PREDICTED: endothelin-converting enzyme 1-like [Hydra magnipapillata] (1.45141E-14)	chironex-peps-ann	-13.2	2	3	0.198198
S5.mzML	29167	Locus_14436_Transcript_1/1_Confidence_1.000_Length_290 - Similar to sp|O00391|QSOX1_HUMAN Sulfhydryl oxidase 1 OS=Homo sapiens GN=QSOX1 PE=1 SV=3 (1.15435E-21)	chironex-peps-ann	-15.8	2	2	0.257732
S5.mzML	39450	Locus_4005_Transcript_1/1_Confidence_1.000_Length_511 - Similar to gi|449685647|ref|XP_002163959.2| PREDICTED: uncharacterized protein LOC100210555, partial [Hydra magnipapillata] (3.97269E-15)	chironex-peps-ann	-14.8	3	3	0.187135
S5.mzML	10226	Locus_9907_Transcript_1/1_Confidence_1.000_Length_556 - Similar to sp|A7L035|CTX1_CHIFL Toxin CfTX-1 OS=Chironex fleckeri PE=1 SV=1 (9.48282E-23)	chironex-peps-ann	-28.4	3	5	0.307263
S5.mzML	30927	Locus_16440_Transcript_1/1_Confidence_1.000_Length_1251 - Similar to gi|449668116|ref|XP_002163331.2| PREDICTED: collagen alpha-3(VI) chain-like [Hydra magnipapillata] (2.24341E-9)	chironex-peps-ann	-18	3	3	0.113456
S5.mzML	32230	Locus_17985_Transcript_1/1_Confidence_1.000_Length_818 - Similar to sp|A7L036|CTX2_CHIFL Toxin CfTX-2 OS=Chironex fleckeri PE=1 SV=1 (0.0)	chironex-peps-ann	-79.7	9	18	0.340659
S5.mzML	71357	Locus_421_Transcript_17/18_Confidence_0.150_Length_2280 - Similar to sp|Q15063|POSTN_HUMAN Periostin OS=Homo sapiens GN=POSTN PE=1 SV=2 (5.59128E-39)	chironex-peps-ann	-41.4	5	5	0.124031
S5.mzML	22650	Locus_7190_Transcript_1/1_Confidence_1.000_Length_2930 - Similar to gi|156405818|ref|XP_001640928.1| predicted protein [Nematostella vectensis] (0.0)	chironex-peps-ann	-10	2	2	0.0363165
S5.mzML	37683	Locus_2075_Transcript_1/1_Confidence_1.000_Length_3305 - Similar to sp|Q9NZ08|ERAP1_HUMAN Endoplasmic reticulum aminopeptidase 1 OS=Homo sapiens GN=ERAP1 PE=1 SV=3 (0.0)	chironex-peps-ann	-335.9	37	56	0.350716
S5.mzML	77912	Locus_4231_Transcript_1/1_Confidence_1.000_Length_1506 - Similar to gi|449685647|ref|XP_002163959.2| PREDICTED: uncharacterized protein LOC100210555, partial [Hydra magnipapillata] (5.91837E-8)	chironex-peps-ann	-40.9	6	6	0.131474
S5.mzML	37984	Locus_2414_Transcript_1/1_Confidence_1.000_Length_2996 - Similar to sp|O60344|ECE2_HUMAN Endothelin-converting enzyme 2 OS=Homo sapiens GN=ECE2 PE=1 SV=4 (0.0)	chironex-peps-ann	-38.9	6	6	0.149877
S5.mzML	3161	Locus_2390_Transcript_1/1_Confidence_1.000_Length_2337 - Similar to sp|Q1JPJ2|XPP1_BOVIN Xaa-Pro aminopeptidase 1 OS=Bos taurus GN=XPNPEP1 PE=2 SV=1 (0.0)	chironex-peps-ann	-17.6	3	3	0.0410397
S5.mzML	37616	Locus_2005_Transcript_3/3_Confidence_0.600_Length_1481 - Similar to sp|Q9GNN8|CTXA_CARAL Toxin CaTX-A OS=Carybdea alata PE=1 SV=1 (0.0)	chironex-peps-ann	-202.7	22	51	0.473118
S5.mzML	2953	Locus_2165_Transcript_1/1_Confidence_1.000_Length_1538 - Similar to sp|Q9GNN8|CTXA_CARAL Toxin CaTX-A OS=Carybdea alata PE=1 SV=1 (0.0)	chironex-peps-ann	-201.4	22	53	0.473118
S5.mzML	1970	Locus_1093_Transcript_1/1_Confidence_1.000_Length_2239 - Similar to sp|P42674|BP10_PARLI Blastula protease 10 OS=Paracentrotus lividus GN=BP10 PE=2 SV=1 (1.5634E-37)	chironex-peps-ann	-55.9	7	7	0.105498
S5.mzML	67128	Locus_16338_Transcript_1/1_Confidence_1.000_Length_273 - Similar to sp|A7L036|CTX2_CHIFL Toxin CfTX-2 OS=Chironex fleckeri PE=1 SV=1 (4.91973E-11)	chironex-peps-ann	-16.7	3	3	0.282609
S6.mzML	30892	Locus_16399_Transcript_1/1_Confidence_1.000_Length_1356 - Similar to gi|449690440|ref|XP_002156803.2| PREDICTED: uncharacterized protein LOC100213431, partial [Hydra magnipapillata] (0.0)	chironex-peps-ann	-10	2	3	0.0631868
S6.mzML	18354	Locus_2362_Transcript_1/1_Confidence_1.000_Length_2633 - Similar to sp|Q90593|GRP78_CHICK 78 kDa glucose-regulated protein OS=Gallus gallus GN=HSPA5 PE=1 SV=1 (0.0)	chironex-peps-ann	-33.8	5	5	0.0749625
S6.mzML	3262	Locus_2509_Transcript_1/1_Confidence_1.000_Length_1476 - Similar to sp|Q9GNN8|CTXA_CARAL Toxin CaTX-A OS=Carybdea alata PE=1 SV=1 (0.0)	chironex-peps-ann	-203.5	21	51	0.477322
S6.mzML	10738	Locus_10441_Transcript_1/1_Confidence_1.000_Length_909 - Similar to gi|449665221|ref|XP_002157295.2| PREDICTED: uncharacterized protein LOC100201518, partial [Hydra magnipapillata] (3.53686E-20)	chironex-peps-ann	-47.7	6	9	0.200658
S6.mzML	39450	Locus_4005_Transcript_1/1_Confidence_1.000_Length_511 - Similar to gi|449685647|ref|XP_002163959.2| PREDICTED: uncharacterized protein LOC100210555, partial [Hydra magnipapillata] (3.97269E-15)	chironex-peps-ann	-18.2	3	3	0.19883
S6.mzML	10226	Locus_9907_Transcript_1/1_Confidence_1.000_Length_556 - Similar to sp|A7L035|CTX1_CHIFL Toxin CfTX-1 OS=Chironex fleckeri PE=1 SV=1 (9.48282E-23)	chironex-peps-ann	-30.8	3	3	0.307263
S6.mzML	32230	Locus_17985_Transcript_1/1_Confidence_1.000_Length_818 - Similar to sp|A7L036|CTX2_CHIFL Toxin CfTX-2 OS=Chironex fleckeri PE=1 SV=1 (0.0)	chironex-peps-ann	-55.7	7	11	0.227106
S6.mzML	59492	Locus_8243_Transcript_1/1_Confidence_1.000_Length_1669 - Similar to sp|P47820|ACE_RAT Angiotensin-converting enzyme OS=Rattus norvegicus GN=Ace PE=2 SV=1 (0.0)	chironex-peps-ann	-17.3	3	4	0.0617978
S6.mzML	22650	Locus_7190_Transcript_1/1_Confidence_1.000_Length_2930 - Similar to gi|156405818|ref|XP_001640928.1| predicted protein [Nematostella vectensis] (0.0)	chironex-peps-ann	-81.1	10	15	0.140078
S6.mzML	58693	Locus_7372_Transcript_1/1_Confidence_1.000_Length_548	chironex-peps-ann	-10.2	2	2	0.0923913
S6.mzML	31416	Locus_17013_Transcript_1/1_Confidence_1.000_Length_420 - Similar to sp|O00391|QSOX1_HUMAN Sulfhydryl oxidase 1 OS=Homo sapiens GN=QSOX1 PE=1 SV=3 (5.16331E-14)	chironex-peps-ann	-17	3	3	0.185714
S6.mzML	37683	Locus_2075_Transcript_1/1_Confidence_1.000_Length_3305 - Similar to sp|Q9NZ08|ERAP1_HUMAN Endoplasmic reticulum aminopeptidase 1 OS=Homo sapiens GN=ERAP1 PE=1 SV=3 (0.0)	chironex-peps-ann	-90.3	11	13	0.107362
S6.mzML	77912	Locus_4231_Transcript_1/1_Confidence_1.000_Length_1506 - Similar to gi|449685647|ref|XP_002163959.2| PREDICTED: uncharacterized protein LOC100210555, partial [Hydra magnipapillata] (5.91837E-8)	chironex-peps-ann	-41.6	6	8	0.133466
S6.mzML	37984	Locus_2414_Transcript_1/1_Confidence_1.000_Length_2996 - Similar to sp|O60344|ECE2_HUMAN Endothelin-converting enzyme 2 OS=Homo sapiens GN=ECE2 PE=1 SV=4 (0.0)	chironex-peps-ann	-27.1	4	4	0.0958231
S6.mzML	24368	Locus_9059_Transcript_1/1_Confidence_1.000_Length_3014 - Similar to sp|Q8C1D8|IWS1_MOUSE Protein IWS1 homolog OS=Mus musculus GN=Iws1 PE=1 SV=1 (0.0)	chironex-peps-ann	-7.9	2	2	0.0247718
S6.mzML	3161	Locus_2390_Transcript_1/1_Confidence_1.000_Length_2337 - Similar to sp|Q1JPJ2|XPP1_BOVIN Xaa-Pro aminopeptidase 1 OS=Bos taurus GN=XPNPEP1 PE=2 SV=1 (0.0)	chironex-peps-ann	-50	7	8	0.108071
S6.mzML	37616	Locus_2005_Transcript_3/3_Confidence_0.600_Length_1481 - Similar to sp|Q9GNN8|CTXA_CARAL Toxin CaTX-A OS=Carybdea alata PE=1 SV=1 (0.0)	chironex-peps-ann	-191.5	21	52	0.447312
S6.mzML	2953	Locus_2165_Transcript_1/1_Confidence_1.000_Length_1538 - Similar to sp|Q9GNN8|CTXA_CARAL Toxin CaTX-A OS=Carybdea alata PE=1 SV=1 (0.0)	chironex-peps-ann	-188	21	51	0.447312
S6.mzML	1485	Locus_562_Transcript_1/1_Confidence_1.000_Length_6145 - Similar to sp|P27393|CO4A2_ASCSU Collagen alpha-2(IV) chain OS=Ascaris suum PE=2 SV=1 (0.0)	chironex-peps-ann	-9.3	2	2	0.0139454
S6.mzML	75345	Locus_2440_Transcript_3/9_Confidence_0.565_Length_7655 - Similar to sp|O75923|DYSF_HUMAN Dysferlin OS=Homo sapiens GN=DYSF PE=1 SV=1 (0.0)	chironex-peps-ann	-19.6	3	3	0.0179003
S6.mzML	67128	Locus_16338_Transcript_1/1_Confidence_1.000_Length_273 - Similar to sp|A7L036|CTX2_CHIFL Toxin CfTX-2 OS=Chironex fleckeri PE=1 SV=1 (4.91973E-11)	chironex-peps-ann	-30.3	5	6	0.413043
S7.mzML	28789	Locus_14009_Transcript_1/1_Confidence_1.000_Length_603 - Similar to sp|P29145|NECB_HYDVU PC3-like endoprotease variant B OS=Hydra vulgaris PE=2 SV=1 (2.99713E-33)	chironex-peps-ann	-23.5	3	4	0.189055
S7.mzML	74130	Locus_1731_Transcript_1/1_Confidence_1.000_Length_1622 - Similar to sp|Q9CQ52|CEL3B_MOUSE Chymotrypsin-like elastase family member 3B OS=Mus musculus GN=Cela3b PE=2 SV=1 (0.0)	chironex-peps-ann	-9.2	2	2	0.0540541
S7.mzML	24856	Locus_9607_Transcript_1/1_Confidence_1.000_Length_3685 - Similar to sp|Q3UPY5|GLBL2_MOUSE Beta-galactosidase-1-like protein 2 OS=Mus musculus GN=Glb1l2 PE=2 SV=1 (0.0)	chironex-peps-ann	-39.6	5	5	0.0780781
S7.mzML	30892	Locus_16399_Transcript_1/1_Confidence_1.000_Length_1356 - Similar to gi|449690440|ref|XP_002156803.2| PREDICTED: uncharacterized protein LOC100213431, partial [Hydra magnipapillata] (0.0)	chironex-peps-ann	-9.7	2	2	0.0631868
S7.mzML	39674	Locus_4237_Transcript_1/1_Confidence_1.000_Length_5936 - Similar to sp|A7RU46|NAPA_NEMVE Nck-associated protein 1 homolog OS=Nematostella vectensis GN=napA PE=3 SV=1 (0.0)	chironex-peps-ann	-7.6	2	2	0.0181668
S7.mzML	3262	Locus_2509_Transcript_1/1_Confidence_1.000_Length_1476 - Similar to sp|Q9GNN8|CTXA_CARAL Toxin CaTX-A OS=Carybdea alata PE=1 SV=1 (0.0)	chironex-peps-ann	-140.8	14	27	0.345572
S7.mzML	80632	Locus_6457_Transcript_1/3_Confidence_0.714_Length_664 - Similar to gi|449665221|ref|XP_002157295.2| PREDICTED: uncharacterized protein LOC100201518, partial [Hydra magnipapillata] (9.70443E-21)	chironex-peps-ann	-54.1	7	10	0.315315
S7.mzML	39450	Locus_4005_Transcript_1/1_Confidence_1.000_Length_511 - Similar to gi|449685647|ref|XP_002163959.2| PREDICTED: uncharacterized protein LOC100210555, partial [Hydra magnipapillata] (3.97269E-15)	chironex-peps-ann	-21.6	3	3	0.19883
S7.mzML	10226	Locus_9907_Transcript_1/1_Confidence_1.000_Length_556 - Similar to sp|A7L035|CTX1_CHIFL Toxin CfTX-1 OS=Chironex fleckeri PE=1 SV=1 (9.48282E-23)	chironex-peps-ann	-25.8	3	4	0.307263
S7.mzML	32230	Locus_17985_Transcript_1/1_Confidence_1.000_Length_818 - Similar to sp|A7L036|CTX2_CHIFL Toxin CfTX-2 OS=Chironex fleckeri PE=1 SV=1 (0.0)	chironex-peps-ann	-47.2	6	12	0.296703
S7.mzML	1161	Locus_208_Transcript_1/1_Confidence_1.000_Length_2396 - Similar to sp|Q5RBM1|RPN2_PONAB Dolichyl-diphosphooligosaccharide--protein glycosyltransferase subunit 2 OS=Pongo abelii GN=RPN2 PE=2 SV=1 (0.0)	chironex-peps-ann	-31.4	5	5	0.0742942
S7.mzML	22650	Locus_7190_Transcript_1/1_Confidence_1.000_Length_2930 - Similar to gi|156405818|ref|XP_001640928.1| predicted protein [Nematostella vectensis] (0.0)	chironex-peps-ann	-130	15	24	0.220493
S7.mzML	31416	Locus_17013_Transcript_1/1_Confidence_1.000_Length_420 - Similar to sp|O00391|QSOX1_HUMAN Sulfhydryl oxidase 1 OS=Homo sapiens GN=QSOX1 PE=1 SV=3 (5.16331E-14)	chironex-peps-ann	-14.7	2	2	0.157143
S7.mzML	37683	Locus_2075_Transcript_1/1_Confidence_1.000_Length_3305 - Similar to sp|Q9NZ08|ERAP1_HUMAN Endoplasmic reticulum aminopeptidase 1 OS=Homo sapiens GN=ERAP1 PE=1 SV=3 (0.0)	chironex-peps-ann	-103.9	12	13	0.127812
S7.mzML	77912	Locus_4231_Transcript_1/1_Confidence_1.000_Length_1506 - Similar to gi|449685647|ref|XP_002163959.2| PREDICTED: uncharacterized protein LOC100210555, partial [Hydra magnipapillata] (5.91837E-8)	chironex-peps-ann	-37.3	5	7	0.111554
S7.mzML	37616	Locus_2005_Transcript_3/3_Confidence_0.600_Length_1481 - Similar to sp|Q9GNN8|CTXA_CARAL Toxin CaTX-A OS=Carybdea alata PE=1 SV=1 (0.0)	chironex-peps-ann	-167.3	18	33	0.391398
S7.mzML	67128	Locus_16338_Transcript_1/1_Confidence_1.000_Length_273 - Similar to sp|A7L036|CTX2_CHIFL Toxin CfTX-2 OS=Chironex fleckeri PE=1 SV=1 (4.91973E-11)	chironex-peps-ann	-9.3	2	3	0.195652
S7.mzML	1332	Locus_396_Transcript_1/3_Confidence_0.667_Length_2860 - Similar to sp|P83852|CBPD_LOPSP Carboxypeptidase D (Fragment) OS=Lophonetta specularioides GN=CPD PE=1 SV=1 (0.0)	chironex-peps-ann	-7.4	2	2	0.062201
S7.mzML	71856	Locus_618_Transcript_1/9_Confidence_0.680_Length_26403 - Similar to sp|Q9UPN3|MACF1_HUMAN Microtubule-actin cross-linking factor 1, isoforms 1/2/3/5 OS=Homo sapiens GN=MACF1 PE=1 SV=4 (0.0)	chironex-peps-ann	-9.4	2	2	0.00271803
S8.mzML	74130	Locus_1731_Transcript_1/1_Confidence_1.000_Length_1622 - Similar to sp|Q9CQ52|CEL3B_MOUSE Chymotrypsin-like elastase family member 3B OS=Mus musculus GN=Cela3b PE=2 SV=1 (0.0)	chironex-peps-ann	-20.8	3	3	0.0743243
S8.mzML	16839	Locus_473_Transcript_1/1_Confidence_1.000_Length_1730 - Similar to gi|156377259|ref|XP_001630774.1| predicted protein [Nematostella vectensis] (1.67221)	chironex-peps-ann	-20.6	3	4	0.0649351
S8.mzML	70177	Locus_11_Transcript_15/20_Confidence_0.431_Length_3485 - Similar to sp|O77656|MMP13_BOVIN Collagenase 3 OS=Bos taurus GN=MMP13 PE=2 SV=1 (0.0)	chironex-peps-ann	-9	2	2	0.039604
S8.mzML	3262	Locus_2509_Transcript_1/1_Confidence_1.000_Length_1476 - Similar to sp|Q9GNN8|CTXA_CARAL Toxin CaTX-A OS=Carybdea alata PE=1 SV=1 (0.0)	chironex-peps-ann	-116.3	13	24	0.293737
S8.mzML	4095	Locus_3403_Transcript_1/3_Confidence_0.714_Length_2325 - Similar to sp|P42664|UVS2_XENLA Embryonic protein UVS.2 OS=Xenopus laevis PE=2 SV=2 (7.80154E-31)	chironex-peps-ann	-10.8	2	2	0.025641
S8.mzML	10738	Locus_10441_Transcript_1/1_Confidence_1.000_Length_909 - Similar to gi|449665221|ref|XP_002157295.2| PREDICTED: uncharacterized protein LOC100201518, partial [Hydra magnipapillata] (3.53686E-20)	chironex-peps-ann	-35.6	5	6	0.157895
S8.mzML	18653	Locus_2728_Transcript_1/1_Confidence_1.000_Length_278 - Similar to sp|P58762|CTXA_CHIQU Toxin CqTX-A OS=Chiropsalmus quadrigatus PE=2 SV=1 (2.38873E-11)	chironex-peps-ann	-8.7	2	2	0.244681
S8.mzML	10226	Locus_9907_Transcript_1/1_Confidence_1.000_Length_556 - Similar to sp|A7L035|CTX1_CHIFL Toxin CfTX-1 OS=Chironex fleckeri PE=1 SV=1 (9.48282E-23)	chironex-peps-ann	-30.9	3	5	0.307263
S8.mzML	32230	Locus_17985_Transcript_1/1_Confidence_1.000_Length_818 - Similar to sp|A7L036|CTX2_CHIFL Toxin CfTX-2 OS=Chironex fleckeri PE=1 SV=1 (0.0)	chironex-peps-ann	-41.1	5	8	0.230769
S8.mzML	19014	Locus_3159_Transcript_1/1_Confidence_1.000_Length_2341 - Similar to sp|O55058|FBLN4_CRIGR EGF-containing fibulin-like extracellular matrix protein 2 OS=Cricetulus griseus GN=EFEMP2 PE=2 SV=1 (0.0)	chironex-peps-ann	-16.2	3	3	0.0392799
S8.mzML	32010	Locus_17710_Transcript_1/1_Confidence_1.000_Length_800 - Similar to sp|Q6GPI1|CTRB2_HUMAN Chymotrypsinogen B2 OS=Homo sapiens GN=CTRB2 PE=2 SV=2 (0.0)	chironex-peps-ann	-10.6	2	2	0.0858209
S8.mzML	22650	Locus_7190_Transcript_1/1_Confidence_1.000_Length_2930 - Similar to gi|156405818|ref|XP_001640928.1| predicted protein [Nematostella vectensis] (0.0)	chironex-peps-ann	-74.2	10	12	0.130999
S8.mzML	37683	Locus_2075_Transcript_1/1_Confidence_1.000_Length_3305 - Similar to sp|Q9NZ08|ERAP1_HUMAN Endoplasmic reticulum aminopeptidase 1 OS=Homo sapiens GN=ERAP1 PE=1 SV=3 (0.0)	chironex-peps-ann	-87	11	11	0.106339
S8.mzML	77912	Locus_4231_Transcript_1/1_Confidence_1.000_Length_1506 - Similar to gi|449685647|ref|XP_002163959.2| PREDICTED: uncharacterized protein LOC100210555, partial [Hydra magnipapillata] (5.91837E-8)	chironex-peps-ann	-29.8	4	5	0.0836653
S8.mzML	37616	Locus_2005_Transcript_3/3_Confidence_0.600_Length_1481 - Similar to sp|Q9GNN8|CTXA_CARAL Toxin CaTX-A OS=Carybdea alata PE=1 SV=1 (0.0)	chironex-peps-ann	-170.9	19	31	0.369892
S8.mzML	1485	Locus_562_Transcript_1/1_Confidence_1.000_Length_6145 - Similar to sp|P27393|CO4A2_ASCSU Collagen alpha-2(IV) chain OS=Ascaris suum PE=2 SV=1 (0.0)	chironex-peps-ann	-8.3	2	2	0.0139454
S8.mzML	67128	Locus_16338_Transcript_1/1_Confidence_1.000_Length_273 - Similar to sp|A7L036|CTX2_CHIFL Toxin CfTX-2 OS=Chironex fleckeri PE=1 SV=1 (4.91973E-11)	chironex-peps-ann	-10	2	2	0.195652
S9.mzML	52802	Locus_773_Transcript_1/1_Confidence_1.000_Length_2011 - Similar to gi|449682262|ref|XP_002153867.2| PREDICTED: zinc metalloproteinase nas-13-like [Hydra magnipapillata] (9.32464E-6)	chironex-peps-ann	-30	4	4	0.0772443
S9.mzML	70177	Locus_11_Transcript_15/20_Confidence_0.431_Length_3485 - Similar to sp|O77656|MMP13_BOVIN Collagenase 3 OS=Bos taurus GN=MMP13 PE=2 SV=1 (0.0)	chironex-peps-ann	-61.1	8	10	0.182178
S9.mzML	1118	Locus_157_Transcript_1/1_Confidence_1.000_Length_2537 - Similar to sp|P33879|AT1B3_CHICK Sodium/potassium-transporting ATPase subunit beta-3 OS=Gallus gallus GN=ATP1B3 PE=2 SV=1 (2.34034E-28)	chironex-peps-ann	-8.2	2	2	0.0529595
S9.mzML	52845	Locus_834_Transcript_1/1_Confidence_1.000_Length_2051 - Similar to sp|O73775|FBLN1_CHICK Fibulin-1 OS=Gallus gallus GN=FBLN1 PE=2 SV=2 (1.08136E-39)	chironex-peps-ann	-9.1	2	2	0.0366379
S9.mzML	3262	Locus_2509_Transcript_1/1_Confidence_1.000_Length_1476 - Similar to sp|Q9GNN8|CTXA_CARAL Toxin CaTX-A OS=Carybdea alata PE=1 SV=1 (0.0)	chironex-peps-ann	-90.8	11	18	0.231102
S9.mzML	10738	Locus_10441_Transcript_1/1_Confidence_1.000_Length_909 - Similar to gi|449665221|ref|XP_002157295.2| PREDICTED: uncharacterized protein LOC100201518, partial [Hydra magnipapillata] (3.53686E-20)	chironex-peps-ann	-43.8	6	6	0.197368
S9.mzML	39450	Locus_4005_Transcript_1/1_Confidence_1.000_Length_511 - Similar to gi|449685647|ref|XP_002163959.2| PREDICTED: uncharacterized protein LOC100210555, partial [Hydra magnipapillata] (3.97269E-15)	chironex-peps-ann	-19.2	3	3	0.187135
S9.mzML	10226	Locus_9907_Transcript_1/1_Confidence_1.000_Length_556 - Similar to sp|A7L035|CTX1_CHIFL Toxin CfTX-1 OS=Chironex fleckeri PE=1 SV=1 (9.48282E-23)	chironex-peps-ann	-20.9	2	6	0.206704
S9.mzML	32230	Locus_17985_Transcript_1/1_Confidence_1.000_Length_818 - Similar to sp|A7L036|CTX2_CHIFL Toxin CfTX-2 OS=Chironex fleckeri PE=1 SV=1 (0.0)	chironex-peps-ann	-57.6	7	12	0.252747
S9.mzML	32010	Locus_17710_Transcript_1/1_Confidence_1.000_Length_800 - Similar to sp|Q6GPI1|CTRB2_HUMAN Chymotrypsinogen B2 OS=Homo sapiens GN=CTRB2 PE=2 SV=2 (0.0)	chironex-peps-ann	-9.8	2	2	0.0820895
S9.mzML	22650	Locus_7190_Transcript_1/1_Confidence_1.000_Length_2930 - Similar to gi|156405818|ref|XP_001640928.1| predicted protein [Nematostella vectensis] (0.0)	chironex-peps-ann	-7.6	2	2	0.0272374
S9.mzML	58693	Locus_7372_Transcript_1/1_Confidence_1.000_Length_548	chironex-peps-ann	-8.9	2	3	0.0923913
S9.mzML	37683	Locus_2075_Transcript_1/1_Confidence_1.000_Length_3305 - Similar to sp|Q9NZ08|ERAP1_HUMAN Endoplasmic reticulum aminopeptidase 1 OS=Homo sapiens GN=ERAP1 PE=1 SV=3 (0.0)	chironex-peps-ann	-136.3	16	19	0.152352
S9.mzML	77912	Locus_4231_Transcript_1/1_Confidence_1.000_Length_1506 - Similar to gi|449685647|ref|XP_002163959.2| PREDICTED: uncharacterized protein LOC100210555, partial [Hydra magnipapillata] (5.91837E-8)	chironex-peps-ann	-55.6	7	8	0.149402
S9.mzML	16931	Locus_604_Transcript_1/1_Confidence_1.000_Length_2201 - Similar to sp|Q8WWU7|ITLN2_HUMAN Intelectin-2 OS=Homo sapiens GN=ITLN2 PE=2 SV=1 (9.61943E-8)	chironex-peps-ann	-10.7	2	2	0.044843
S9.mzML	2953	Locus_2165_Transcript_1/1_Confidence_1.000_Length_1538 - Similar to sp|Q9GNN8|CTXA_CARAL Toxin CaTX-A OS=Carybdea alata PE=1 SV=1 (0.0)	chironex-peps-ann	-149.5	17	26	0.316129
S9.mzML	1970	Locus_1093_Transcript_1/1_Confidence_1.000_Length_2239 - Similar to sp|P42674|BP10_PARLI Blastula protease 10 OS=Paracentrotus lividus GN=BP10 PE=2 SV=1 (1.5634E-37)	chironex-peps-ann	-8.1	2	2	0.0267459
S9.mzML	67128	Locus_16338_Transcript_1/1_Confidence_1.000_Length_273 - Similar to sp|A7L036|CTX2_CHIFL Toxin CfTX-2 OS=Chironex fleckeri PE=1 SV=1 (4.91973E-11)	chironex-peps-ann	-23.5	4	6	0.369565

## Sheet: isorhiza peptide report
Experiment name	Protein accession	Protein description	Peptide ID	Peptide expect	Precursor mz	Precursor mh	Delta	Rank	Peptide sequence	Pre sequence	Post sequence	Peptide start index	Peptide end index	Peptide mods	Attributed also to
S1.mzML	18742	Locus_2831_Transcript_1/3_Confidence_0.714_Length_1078 - Similar to sp|A7L036|CTX2_CHIFL Toxin CfTX-2 OS=Chironex fleckeri PE=1 SV=1 (0.0)	8215.2.1	9.9e-12	1144.09	2287.19	0.0021	2	SDLSPTEVSALAANVPIYQGVR	RNEK	FIAM	15	36		18743,18744
S1.mzML	18742	Locus_2831_Transcript_1/3_Confidence_0.714_Length_1078 - Similar to sp|A7L036|CTX2_CHIFL Toxin CfTX-2 OS=Chironex fleckeri PE=1 SV=1 (0.0)	7997.2.1	0.0012	515.32	1029.63	0.0049	2	TANGLLSILK	YSQK	DVPS	267	276		18743,56577,18744
S1.mzML	18742	Locus_2831_Transcript_1/3_Confidence_0.714_Length_1078 - Similar to sp|A7L036|CTX2_CHIFL Toxin CfTX-2 OS=Chironex fleckeri PE=1 SV=1 (0.0)	6573.2.1	4e-05	682.86	1364.72	0.002	2	FSFVPVQVEGQK	ELEK	AYLL	237	248		18743,18744
S1.mzML	18742	Locus_2831_Transcript_1/3_Confidence_0.714_Length_1078 - Similar to sp|A7L036|CTX2_CHIFL Toxin CfTX-2 OS=Chironex fleckeri PE=1 SV=1 (0.0)	4951.1.1	0.0047	522.27	1043.54	-0.0004	1	LSDGFYTIK	KLEK	TYGR	200	208		56577
S1.mzML	18742	Locus_2831_Transcript_1/3_Confidence_0.714_Length_1078 - Similar to sp|A7L036|CTX2_CHIFL Toxin CfTX-2 OS=Chironex fleckeri PE=1 SV=1 (0.0)	4664.2.1	0.0095	496.29	991.582	-0.0015	2	KVFEDLLK	EEYK	TDDK	110	117		18743,18744
S1.mzML	18742	Locus_2831_Transcript_1/3_Confidence_0.714_Length_1078 - Similar to sp|A7L036|CTX2_CHIFL Toxin CfTX-2 OS=Chironex fleckeri PE=1 SV=1 (0.0)	3295.2.1	0.007	490.271	979.544	-0.0037	2	FIAMVVQR	QGVR	IKNI	37	44	16.0 at M3	18743,18744
S1.mzML	18742	Locus_2831_Transcript_1/3_Confidence_0.714_Length_1078 - Similar to sp|A7L036|CTX2_CHIFL Toxin CfTX-2 OS=Chironex fleckeri PE=1 SV=1 (0.0)	2431.2.1	1.1e-07	703.355	1405.7	0.0063	2	KWPHNFAYSQK	LSTK	TANG	256	266		18743,56577,18744
S1.mzML	18742	Locus_2831_Transcript_1/3_Confidence_0.714_Length_1078 - Similar to sp|A7L036|CTX2_CHIFL Toxin CfTX-2 OS=Chironex fleckeri PE=1 SV=1 (0.0)	1267.1.1	0.0009	582.79	1164.57	0.001	1	ISSTSNGELEK	DYVK	FSFV	226	236		56577
S1.mzML	3262	Locus_2509_Transcript_1/1_Confidence_1.000_Length_1476 - Similar to sp|Q9GNN8|CTXA_CARAL Toxin CaTX-A OS=Carybdea alata PE=1 SV=1 (0.0)	6249.3.1	3.3e-09	1107.52	2214.04	-0.0059	3	KWPNYFVYMESSASGYIR	ISTK	SWHN	431	448	16.0 at M8	37616,2953
S1.mzML	3262	Locus_2509_Transcript_1/1_Confidence_1.000_Length_1476 - Similar to sp|Q9GNN8|CTXA_CARAL Toxin CaTX-A OS=Carybdea alata PE=1 SV=1 (0.0)	946.1.1	0.00032	466.745	932.48	0.0091	1	TTVSANPSR	TELK	ISQV	68	76
S1.mzML	3262	Locus_2509_Transcript_1/1_Confidence_1.000_Length_1476 - Similar to sp|Q9GNN8|CTXA_CARAL Toxin CaTX-A OS=Carybdea alata PE=1 SV=1 (0.0)	1252.1.1	0.005	374.712	748.42	0.0055	1	SVGSSLAK	AVVK	FKTG	86	93
S1.mzML	3262	Locus_2509_Transcript_1/1_Confidence_1.000_Length_1476 - Similar to sp|Q9GNN8|CTXA_CARAL Toxin CaTX-A OS=Carybdea alata PE=1 SV=1 (0.0)	4781.1.1	1.3e-13	772.905	1544.81	0.0011	1	SAGVHISALDNGYLK	SHIK	INLK	369	383
S1.mzML	3262	Locus_2509_Transcript_1/1_Confidence_1.000_Length_1476 - Similar to sp|Q9GNN8|CTXA_CARAL Toxin CaTX-A OS=Carybdea alata PE=1 SV=1 (0.0)	921.3.1	0.037	485.733	970.508	-0.042	3	GKNMYITK	INLK	HAQG	388	395	16.0 at M3	37616,2953
S1.mzML	3262	Locus_2509_Transcript_1/1_Confidence_1.000_Length_1476 - Similar to sp|Q9GNN8|CTXA_CARAL Toxin CaTX-A OS=Carybdea alata PE=1 SV=1 (0.0)	6761.1.1	6.7e-05	531.27	1061.54	0.0006	1	YFGLPDPPR	TFTR	NTFQ	323	331
S1.mzML	3262	Locus_2509_Transcript_1/1_Confidence_1.000_Length_1476 - Similar to sp|Q9GNN8|CTXA_CARAL Toxin CaTX-A OS=Carybdea alata PE=1 SV=1 (0.0)	5283.1.1	0.00064	566.315	1131.63	0.0062	1	GIQETLTELK	ADTK	TTVS	58	67
S1.mzML	3262	Locus_2509_Transcript_1/1_Confidence_1.000_Length_1476 - Similar to sp|Q9GNN8|CTXA_CARAL Toxin CaTX-A OS=Carybdea alata PE=1 SV=1 (0.0)	3774.3.1	9.1e-05	525.25	1049.5	0.0048	3	SGYYMISTK	VPLK	KWPN	422	430		37616,2953
S1.mzML	3262	Locus_2509_Transcript_1/1_Confidence_1.000_Length_1476 - Similar to sp|Q9GNN8|CTXA_CARAL Toxin CaTX-A OS=Carybdea alata PE=1 SV=1 (0.0)	4834.1.1	2.3e-09	857.405	1713.81	0.0004	1	FENYANGISASIDANK	KLGK	QAVH	266	281
S1.mzML	3262	Locus_2509_Transcript_1/1_Confidence_1.000_Length_1476 - Similar to sp|Q9GNN8|CTXA_CARAL Toxin CaTX-A OS=Carybdea alata PE=1 SV=1 (0.0)	1233.3.1	0.0069	393.195	785.391	-0.0015	3	NMYITK	LKGK	HAQG	390	395	16.0 at M1	37616,2953
S1.mzML	3262	Locus_2509_Transcript_1/1_Confidence_1.000_Length_1476 - Similar to sp|Q9GNN8|CTXA_CARAL Toxin CaTX-A OS=Carybdea alata PE=1 SV=1 (0.0)	6136.1.1	4.2e-05	554.305	1107.6	0.0042	1	TFNDVIGTLK	GASR	NLTD	174	183
S1.mzML	3262	Locus_2509_Transcript_1/1_Confidence_1.000_Length_1476 - Similar to sp|Q9GNN8|CTXA_CARAL Toxin CaTX-A OS=Carybdea alata PE=1 SV=1 (0.0)	7759.1.1	1.4e-10	945.48	1889.96	0.0017	1	QAVHDTILFLHQMEPK	DANK	NVVC	282	297	-17.02655 at Q0
S1.mzML	3262	Locus_2509_Transcript_1/1_Confidence_1.000_Length_1476 - Similar to sp|Q9GNN8|CTXA_CARAL Toxin CaTX-A OS=Carybdea alata PE=1 SV=1 (0.0)	2460.3.1	7.4e-05	589.29	1177.59	-0.01	3	SGYYMISTKK	VPLK	WPNY	422	431		37616,2953
S1.mzML	3262	Locus_2509_Transcript_1/1_Confidence_1.000_Length_1476 - Similar to sp|Q9GNN8|CTXA_CARAL Toxin CaTX-A OS=Carybdea alata PE=1 SV=1 (0.0)	5085.3.1	0.0013	714.795	1428.59	0.0007	3	HAQGWAWGTADND	YITK	PGEQ	396	408		37616,2953
S1.mzML	3262	Locus_2509_Transcript_1/1_Confidence_1.000_Length_1476 - Similar to sp|Q9GNN8|CTXA_CARAL Toxin CaTX-A OS=Carybdea alata PE=1 SV=1 (0.0)	3229.3.1	7.1e-09	636.265	1271.53	0.0025	3	ESYMGNHMFR	HICK	GCSH	353	362		37616,2953
S1.mzML	3262	Locus_2509_Transcript_1/1_Confidence_1.000_Length_1476 - Similar to sp|Q9GNN8|CTXA_CARAL Toxin CaTX-A OS=Carybdea alata PE=1 SV=1 (0.0)	2577.1.1	0.007	465.783	930.562	0.0034	1	ISQVSAVVK	NPSR	SVGS	77	85
S1.mzML	3262	Locus_2509_Transcript_1/1_Confidence_1.000_Length_1476 - Similar to sp|Q9GNN8|CTXA_CARAL Toxin CaTX-A OS=Carybdea alata PE=1 SV=1 (0.0)	2188.1.1	0.00089	689.85	1378.7	0.0062	1	YRDEELQGQLK	AFKR	GASR	159	169
S1.mzML	3262	Locus_2509_Transcript_1/1_Confidence_1.000_Length_1476 - Similar to sp|Q9GNN8|CTXA_CARAL Toxin CaTX-A OS=Carybdea alata PE=1 SV=1 (0.0)	10694.1.1	7.7e-05	915.49	1829.99	-0.0021	1	TVDFIFLYLELAVMR	EAKR	ETLL	235	249
S1.mzML	3262	Locus_2509_Transcript_1/1_Confidence_1.000_Length_1476 - Similar to sp|Q9GNN8|CTXA_CARAL Toxin CaTX-A OS=Carybdea alata PE=1 SV=1 (0.0)	2383.2.1	1.2e-09	780.875	1560.75	0.0027	2	SWHNNPGLQGHWK	GYIR	LT]	449	461		37616
S1.mzML	3262	Locus_2509_Transcript_1/1_Confidence_1.000_Length_1476 - Similar to sp|Q9GNN8|CTXA_CARAL Toxin CaTX-A OS=Carybdea alata PE=1 SV=1 (0.0)	2888.1.1	0.008	492.746	984.49	0.0036	1	NTFQGVYR	DPPR	VENR	332	339
S1.mzML	3262	Locus_2509_Transcript_1/1_Confidence_1.000_Length_1476 - Similar to sp|Q9GNN8|CTXA_CARAL Toxin CaTX-A OS=Carybdea alata PE=1 SV=1 (0.0)	2677.1.1	2.3e-07	711.355	1421.71	-0.0021	1	INTGSTTTDLAEAK	IESR	RTVD	220	233
S1.mzML	10738	Locus_10441_Transcript_1/1_Confidence_1.000_Length_909 - Similar to gi|449665221|ref|XP_002157295.2| PREDICTED: uncharacterized protein LOC100201518, partial [Hydra magnipapillata] (3.53686E-20)	7628.1.1	0.002	470.266	939.53	0.0023	1	GSFALIGFK	MGLR	GTGK	159	167		80632
S1.mzML	10738	Locus_10441_Transcript_1/1_Confidence_1.000_Length_909 - Similar to gi|449665221|ref|XP_002157295.2| PREDICTED: uncharacterized protein LOC100201518, partial [Hydra magnipapillata] (3.53686E-20)	4636.1.1	0.0066	453.262	905.52	0.0031	1	GLNIVAYR	LRKR	YPSG	80	87		80632
S1.mzML	10738	Locus_10441_Transcript_1/1_Confidence_1.000_Length_909 - Similar to gi|449665221|ref|XP_002157295.2| PREDICTED: uncharacterized protein LOC100201518, partial [Hydra magnipapillata] (3.53686E-20)	3613.1.1	0.016	487.284	973.568	0.0003	1	SIGSIVVNGK	KCGK	EMSL	63	72		80632
S1.mzML	10738	Locus_10441_Transcript_1/1_Confidence_1.000_Length_909 - Similar to gi|449665221|ref|XP_002157295.2| PREDICTED: uncharacterized protein LOC100201518, partial [Hydra magnipapillata] (3.53686E-20)	3415.1.1	0.015	516.255	1031.52	-0.0015	1	ISIDFHGDK	YLSR	HASS	97	105		80632
S1.mzML	16652	Locus_205_Transcript_1/3_Confidence_0.875_Length_4235 - Similar to sp|Q86UP6|CUZD1_HUMAN CUB and zona pellucida-like domain-containing protein 1 OS=Homo sapiens GN=CUZD1 PE=2 SV=1 (2.73316E-29)	6356.1.1	0.047	892.44	1783.96	-0.079	1	YLESAVIYSNKIIDR	TRRR	YVPN	695	709		36021
S1.mzML	16652	Locus_205_Transcript_1/3_Confidence_0.875_Length_4235 - Similar to sp|Q86UP6|CUZD1_HUMAN CUB and zona pellucida-like domain-containing protein 1 OS=Homo sapiens GN=CUZD1 PE=2 SV=1 (2.73316E-29)	1652.1.1	0.018	567.3	1133.56	0.038	1	EGRFLTEDGK	CSCK	TCEN	326	335	-18.01056 at E0
S1.mzML	18743	Locus_2831_Transcript_2/3_Confidence_0.714_Length_1078 - Similar to sp|A7L036|CTX2_CHIFL Toxin CfTX-2 OS=Chironex fleckeri PE=1 SV=1 (0.0)	6573.1.1	4e-05	682.86	1364.72	0.002	1	FSFVPVQVEGQK	ELEK	AYLL	237	248		18742,18744
S1.mzML	18743	Locus_2831_Transcript_2/3_Confidence_0.714_Length_1078 - Similar to sp|A7L036|CTX2_CHIFL Toxin CfTX-2 OS=Chironex fleckeri PE=1 SV=1 (0.0)	3295.1.1	0.007	490.271	979.544	-0.0037	1	FIAMVVQR	QGVR	IKNI	37	44	16.0 at M3	18742,18744
S1.mzML	18743	Locus_2831_Transcript_2/3_Confidence_0.714_Length_1078 - Similar to sp|A7L036|CTX2_CHIFL Toxin CfTX-2 OS=Chironex fleckeri PE=1 SV=1 (0.0)	4788.1.1	0.043	427.227	853.449	0.0048	1	YGLMLEK	HKQR	LNDG	193	199		18744
S1.mzML	18743	Locus_2831_Transcript_2/3_Confidence_0.714_Length_1078 - Similar to sp|A7L036|CTX2_CHIFL Toxin CfTX-2 OS=Chironex fleckeri PE=1 SV=1 (0.0)	3522.1.1	0.0017	543.775	1086.55	0.0021	1	LNDGYYTIK	MLEK	TAGE	200	208		18744
S1.mzML	18743	Locus_2831_Transcript_2/3_Confidence_0.714_Length_1078 - Similar to sp|A7L036|CTX2_CHIFL Toxin CfTX-2 OS=Chironex fleckeri PE=1 SV=1 (0.0)	8215.1.1	9.9e-12	1144.09	2287.19	0.0021	1	SDLSPTEVSALAANVPIYQGVR	RNEK	FIAM	15	36		18742,18744
S1.mzML	18743	Locus_2831_Transcript_2/3_Confidence_0.714_Length_1078 - Similar to sp|A7L036|CTX2_CHIFL Toxin CfTX-2 OS=Chironex fleckeri PE=1 SV=1 (0.0)	4664.1.1	0.0095	496.29	991.582	-0.0015	1	KVFEDLLK	EEYK	TDDK	110	117		18742,18744
S1.mzML	18743	Locus_2831_Transcript_2/3_Confidence_0.714_Length_1078 - Similar to sp|A7L036|CTX2_CHIFL Toxin CfTX-2 OS=Chironex fleckeri PE=1 SV=1 (0.0)	2431.1.1	1.1e-07	703.355	1405.7	0.0063	1	KWPHNFAYSQK	LSTK	TANG	256	266		18742,56577,18744
S1.mzML	18743	Locus_2831_Transcript_2/3_Confidence_0.714_Length_1078 - Similar to sp|A7L036|CTX2_CHIFL Toxin CfTX-2 OS=Chironex fleckeri PE=1 SV=1 (0.0)	7997.1.1	0.0012	515.32	1029.63	0.0049	1	TANGLLSILK	YSQK	DVPS	267	276		18742,56577,18744
S1.mzML	18743	Locus_2831_Transcript_2/3_Confidence_0.714_Length_1078 - Similar to sp|A7L036|CTX2_CHIFL Toxin CfTX-2 OS=Chironex fleckeri PE=1 SV=1 (0.0)	7571.1.1	4.2e-08	758.89	1516.78	0.0039	1	LGYGNQGFFTLATK	VPSK	SALR	282	295
S1.mzML	18653	Locus_2728_Transcript_1/1_Confidence_1.000_Length_278 - Similar to sp|P58762|CTXA_CHIQU Toxin CqTX-A OS=Chiropsalmus quadrigatus PE=2 SV=1 (2.38873E-11)	8501.1.1	8.2e-08	1008.07	2015.13	0.0054	1	FNLIPVTVGGHAVYLLSSK	ESTK	SSPG	56	74		69439
S1.mzML	18653	Locus_2728_Transcript_1/1_Confidence_1.000_Length_278 - Similar to sp|P58762|CTXA_CHIQU Toxin CqTX-A OS=Chiropsalmus quadrigatus PE=2 SV=1 (2.38873E-11)	5456.1.1	1.4e-12	922.92	1844.84	0.0014	1	CAYPLSNDYVGLEESK	GNWR	YDES	34	49	57.022 at C0	69439
S1.mzML	18653	Locus_2728_Transcript_1/1_Confidence_1.000_Length_278 - Similar to sp|P58762|CTXA_CHIQU Toxin CqTX-A OS=Chiropsalmus quadrigatus PE=2 SV=1 (2.38873E-11)	998.1.1	0.014	406.678	812.353	0.0039	1	SNSFSDR	[X	DKIN	2	8
S1.mzML	10226	Locus_9907_Transcript_1/1_Confidence_1.000_Length_556 - Similar to sp|A7L035|CTX1_CHIFL Toxin CfTX-1 OS=Chironex fleckeri PE=1 SV=1 (9.48282E-23)	9307.1.1	1.3e-08	908.475	1815.95	0.0022	1	IASGCLDILAGIAGEIDK	EGTK	LARF	134	151	57.022 at C4
S1.mzML	10226	Locus_9907_Transcript_1/1_Confidence_1.000_Length_556 - Similar to sp|A7L035|CTX1_CHIFL Toxin CfTX-1 OS=Chironex fleckeri PE=1 SV=1 (9.48282E-23)	10902.1.1	3.4e-08	1040.59	2080.18	0.0035	1	FSPILSILSMVIGLFTPTK	KLAR	VKES	155	173	16.0 at M9
S1.mzML	10226	Locus_9907_Transcript_1/1_Confidence_1.000_Length_556 - Similar to sp|A7L035|CTX1_CHIFL Toxin CfTX-1 OS=Chironex fleckeri PE=1 SV=1 (9.48282E-23)	4560.1.1	1.9e-11	898.935	1796.87	-0.0031	1	SIVDSMASLVDASTTAGR	RSSR	NLVE	69	86	16.0 at M5
S1.mzML	10226	Locus_9907_Transcript_1/1_Confidence_1.000_Length_556 - Similar to sp|A7L035|CTX1_CHIFL Toxin CfTX-1 OS=Chironex fleckeri PE=1 SV=1 (9.48282E-23)	6302.1.1	1.6e-09	943.51	1886.02	0.0001	1	VISAISTALPNLQSGEGTK	SVGK	IASG	115	133
S1.mzML	30927	Locus_16440_Transcript_1/1_Confidence_1.000_Length_1251 - Similar to gi|449668116|ref|XP_002163331.2| PREDICTED: collagen alpha-3(VI) chain-like [Hydra magnipapillata] (2.24341E-9)	10484.1.1	3.1e-07	1076.6	2152.19	0.0065	1	LFEIPSTLTTIISYSLTPR	NFLR	VLYV	102	120		58683
S1.mzML	30927	Locus_16440_Transcript_1/1_Confidence_1.000_Length_1251 - Similar to gi|449668116|ref|XP_002163331.2| PREDICTED: collagen alpha-3(VI) chain-like [Hydra magnipapillata] (2.24341E-9)	3949.1.1	0.0015	572.835	1144.67	0.0024	1	VLYVNQPLAK	LTPR	IKAL	121	130		58683
S1.mzML	30927	Locus_16440_Transcript_1/1_Confidence_1.000_Length_1251 - Similar to gi|449668116|ref|XP_002163331.2| PREDICTED: collagen alpha-3(VI) chain-like [Hydra magnipapillata] (2.24341E-9)	3818.1.1	0.036	587.325	1173.66	-0.013	1	QISTITAGIGGR	TGTR	EVGQ	257	268		58683
S1.mzML	30927	Locus_16440_Transcript_1/1_Confidence_1.000_Length_1251 - Similar to gi|449668116|ref|XP_002163331.2| PREDICTED: collagen alpha-3(VI) chain-like [Hydra magnipapillata] (2.24341E-9)	3211.1.1	3.5e-06	598.83	1196.65	0.0039	1	LPVAEVTPEGGK	RNPK	GGAT	308	319		58683
S1.mzML	32230	Locus_17985_Transcript_1/1_Confidence_1.000_Length_818 - Similar to sp|A7L036|CTX2_CHIFL Toxin CfTX-2 OS=Chironex fleckeri PE=1 SV=1 (0.0)	10534.1.1	1e-06	892.47	1783.94	-0.005	1	LMALMELLADLISYR	EAER	DIII	87	101	16.0 at M1,16.0 at M4
S1.mzML	32230	Locus_17985_Transcript_1/1_Confidence_1.000_Length_818 - Similar to sp|A7L036|CTX2_CHIFL Toxin CfTX-2 OS=Chironex fleckeri PE=1 SV=1 (0.0)	3287.1.1	0.0051	529.775	1058.55	0.0023	1	LSNGYYTIK	RFRK	GKRS	235	243		67128
S1.mzML	32230	Locus_17985_Transcript_1/1_Confidence_1.000_Length_818 - Similar to sp|A7L036|CTX2_CHIFL Toxin CfTX-2 OS=Chironex fleckeri PE=1 SV=1 (0.0)	4879.1.1	0.0071	475.267	949.529	0.0043	1	FIGMVVQR	QGVR	IERT	65	72
S1.mzML	32230	Locus_17985_Transcript_1/1_Confidence_1.000_Length_818 - Similar to sp|A7L036|CTX2_CHIFL Toxin CfTX-2 OS=Chironex fleckeri PE=1 SV=1 (0.0)	5122.1.1	8.6e-12	850.415	1699.84	-0.0059	1	MLSDQDLQEALHGVK	RVLR	REYE	11	25	16.0 at M0
S1.mzML	32230	Locus_17985_Transcript_1/1_Confidence_1.000_Length_818 - Similar to sp|A7L036|CTX2_CHIFL Toxin CfTX-2 OS=Chironex fleckeri PE=1 SV=1 (0.0)	2241.1.1	0.00021	583.25	1165.49	0.0016	1	MGAQWNDESK	SFCR	IRFR	220	229		67128
S1.mzML	32230	Locus_17985_Transcript_1/1_Confidence_1.000_Length_818 - Similar to sp|A7L036|CTX2_CHIFL Toxin CfTX-2 OS=Chironex fleckeri PE=1 SV=1 (0.0)	5729.1.1	5.8e-05	594.275	1187.55	0.0008	1	QDYLVSFCR	PKDR	MGAQ	211	219	57.022 at C7
S1.mzML	32230	Locus_17985_Transcript_1/1_Confidence_1.000_Length_818 - Similar to sp|A7L036|CTX2_CHIFL Toxin CfTX-2 OS=Chironex fleckeri PE=1 SV=1 (0.0)	898.1.1	0.0086	519.25	1037.5	0.0036	1	NIDRNDYK	QRVK	RVID	130	137
S1.mzML	32230	Locus_17985_Transcript_1/1_Confidence_1.000_Length_818 - Similar to sp|A7L036|CTX2_CHIFL Toxin CfTX-2 OS=Chironex fleckeri PE=1 SV=1 (0.0)	8665.1.1	0.028	1237.66	2474.29	0.018	1	ETSQLTASEVAAVAANIPVYQGVR	GVRK	FIGM	41	64
S1.mzML	32230	Locus_17985_Transcript_1/1_Confidence_1.000_Length_818 - Similar to sp|A7L036|CTX2_CHIFL Toxin CfTX-2 OS=Chironex fleckeri PE=1 SV=1 (0.0)	917.1.1	0.026	450.741	900.479	0.0034	1	QGSEQLKK	LLPR	IYKF	162	169	-17.02655 at Q0
S1.mzML	32230	Locus_17985_Transcript_1/1_Confidence_1.000_Length_818 - Similar to sp|A7L036|CTX2_CHIFL Toxin CfTX-2 OS=Chironex fleckeri PE=1 SV=1 (0.0)	3586.1.1	6.7e-11	823.42	1645.84	0.0006	1	ADEDISGDKNIVTLR	PISR	FPTF	185	199
S1.mzML	32230	Locus_17985_Transcript_1/1_Confidence_1.000_Length_818 - Similar to sp|A7L036|CTX2_CHIFL Toxin CfTX-2 OS=Chironex fleckeri PE=1 SV=1 (0.0)	2443.1.1	0.00017	593.825	1186.65	0.0033	1	KLSNGYYTIK	IRFR	GKRS	234	243		67128
S1.mzML	32230	Locus_17985_Transcript_1/1_Confidence_1.000_Length_818 - Similar to sp|A7L036|CTX2_CHIFL Toxin CfTX-2 OS=Chironex fleckeri PE=1 SV=1 (0.0)	4955.1.1	0.00039	729.84	1458.68	0	1	DRQDYLVSFCR	ACPK	MGAQ	209	219	57.022 at C9
S1.mzML	32230	Locus_17985_Transcript_1/1_Confidence_1.000_Length_818 - Similar to sp|A7L036|CTX2_CHIFL Toxin CfTX-2 OS=Chironex fleckeri PE=1 SV=1 (0.0)	1598.1.1	0.003	343.694	686.383	0.0039	1	VDPISR	DLIK	ADED	179	184
S1.mzML	32230	Locus_17985_Transcript_1/1_Confidence_1.000_Length_818 - Similar to sp|A7L036|CTX2_CHIFL Toxin CfTX-2 OS=Chironex fleckeri PE=1 SV=1 (0.0)	974.1.1	0.0003	475.206	949.411	0.0014	1	ADEDISGDK	PISR	NIVT	185	193
S1.mzML	37683	Locus_2075_Transcript_1/1_Confidence_1.000_Length_3305 - Similar to sp|Q9NZ08|ERAP1_HUMAN Endoplasmic reticulum aminopeptidase 1 OS=Homo sapiens GN=ERAP1 PE=1 SV=3 (0.0)	8770.1.1	6e-06	689.35	1377.7	0.0022	1	ANLIDDAFELTR	AADR	ANQL	678	689
S1.mzML	37683	Locus_2075_Transcript_1/1_Confidence_1.000_Length_3305 - Similar to sp|Q9NZ08|ERAP1_HUMAN Endoplasmic reticulum aminopeptidase 1 OS=Homo sapiens GN=ERAP1 PE=1 SV=3 (0.0)	6233.1.1	3.2e-06	633.32	1265.64	0	1	WEVPLTYETK	FNYK	SGPK	599	608
S1.mzML	37683	Locus_2075_Transcript_1/1_Confidence_1.000_Length_3305 - Similar to sp|Q9NZ08|ERAP1_HUMAN Endoplasmic reticulum aminopeptidase 1 OS=Homo sapiens GN=ERAP1 PE=1 SV=3 (0.0)	5056.1.1	0.0017	512.285	1023.57	0.0011	1	LTSLLYDAK	ITYR	ESSV	385	393
S1.mzML	37683	Locus_2075_Transcript_1/1_Confidence_1.000_Length_3305 - Similar to sp|Q9NZ08|ERAP1_HUMAN Endoplasmic reticulum aminopeptidase 1 OS=Homo sapiens GN=ERAP1 PE=1 SV=3 (0.0)	2644.1.1	0.0024	726.36	1451.73	-0.0049	1	YIATTHFEATAAR	GEKR	SAFP	232	244
S1.mzML	37683	Locus_2075_Transcript_1/1_Confidence_1.000_Length_3305 - Similar to sp|Q9NZ08|ERAP1_HUMAN Endoplasmic reticulum aminopeptidase 1 OS=Homo sapiens GN=ERAP1 PE=1 SV=3 (0.0)	938.1.1	4.6e-05	516.75	1032.5	0.0039	1	ESTVPSEQR	QKQK	KLLF	829	837
S1.mzML	1225	Locus_280_Transcript_1/1_Confidence_1.000_Length_1464 - Similar to sp|P0CG68|UBC_PIG Polyubiquitin-C OS=Sus scrofa GN=UBC PE=2 SV=1 (0.0)	5911.1.1	5.8e-06	894.465	1787.93	0.0006	1	TITLEVEPSDTIENVK	LTGK	AKIQ	25	40		52441,70967,16736,52440,16737,36115,36046,2915
S1.mzML	1225	Locus_280_Transcript_1/1_Confidence_1.000_Length_1464 - Similar to sp|P0CG68|UBC_PIG Polyubiquitin-C OS=Sus scrofa GN=UBC PE=2 SV=1 (0.0)	4421.1.1	7.4e-05	534.31	1067.62	-0.0017	1	ESTLHLVLR	[	LRGG	1	9		52441,70967,16736,52440,16737,36115,36046,2915
S1.mzML	1225	Locus_280_Transcript_1/1_Confidence_1.000_Length_1464 - Similar to sp|P0CG68|UBC_PIG Polyubiquitin-C OS=Sus scrofa GN=UBC PE=2 SV=1 (0.0)	2632.1.1	0.0099	541.275	1081.55	0.0015	1	TLSDYNIQK	EDGR	ESTL	68	76		52441,70967,16736,52440,36115,36046,2915
S1.mzML	1225	Locus_280_Transcript_1/1_Confidence_1.000_Length_1464 - Similar to sp|P0CG68|UBC_PIG Polyubiquitin-C OS=Sus scrofa GN=UBC PE=2 SV=1 (0.0)	1226.1.1	0.0049	520.26	1039.52	0.004	1	EGIPPDQQR	IQDK	LIFA	47	55		52441,70967,16736,52440,36115,36046,2915
S1.mzML	77912	Locus_4231_Transcript_1/1_Confidence_1.000_Length_1506 - Similar to gi|449685647|ref|XP_002163959.2| PREDICTED: uncharacterized protein LOC100210555, partial [Hydra magnipapillata] (5.91837E-8)	5110.1.1	0.00043	561.31	1121.62	0.0032	1	GINIVTYDVK	PNKR	EDKA	112	121
S1.mzML	77912	Locus_4231_Transcript_1/1_Confidence_1.000_Length_1506 - Similar to gi|449685647|ref|XP_002163959.2| PREDICTED: uncharacterized protein LOC100210555, partial [Hydra magnipapillata] (5.91837E-8)	3993.1.1	1.2e-05	557.265	1113.52	0.0074	1	AAFDTFADQK	ADKK	AGEK	129	138
S1.mzML	56577	Locus_5064_Transcript_1/1_Confidence_1.000_Length_656 - Similar to sp|A7L036|CTX2_CHIFL Toxin CfTX-2 OS=Chironex fleckeri PE=1 SV=1 (0.0)	7997.4.1	0.0012	515.32	1029.63	0.0049	4	TANGLLSILK	YSQK	DVPS	126	135		18742,18743,18744
S1.mzML	56577	Locus_5064_Transcript_1/1_Confidence_1.000_Length_656 - Similar to sp|A7L036|CTX2_CHIFL Toxin CfTX-2 OS=Chironex fleckeri PE=1 SV=1 (0.0)	6760.1.1	0.00064	525.8	1050.6	0.0013	1	FSFVPVQVK	ELEK	GQKA	96	104
S1.mzML	56577	Locus_5064_Transcript_1/1_Confidence_1.000_Length_656 - Similar to sp|A7L036|CTX2_CHIFL Toxin CfTX-2 OS=Chironex fleckeri PE=1 SV=1 (0.0)	4951.2.1	0.0047	522.27	1043.54	-0.0004	2	LSDGFYTIK	KLEK	TYGR	59	67		18742
S1.mzML	56577	Locus_5064_Transcript_1/1_Confidence_1.000_Length_656 - Similar to sp|A7L036|CTX2_CHIFL Toxin CfTX-2 OS=Chironex fleckeri PE=1 SV=1 (0.0)	2431.4.1	1.1e-07	703.355	1405.7	0.0063	4	KWPHNFAYSQK	LSTK	TANG	115	125		18742,18743,18744
S1.mzML	56577	Locus_5064_Transcript_1/1_Confidence_1.000_Length_656 - Similar to sp|A7L036|CTX2_CHIFL Toxin CfTX-2 OS=Chironex fleckeri PE=1 SV=1 (0.0)	1267.2.1	0.0009	582.79	1164.57	0.001	2	ISSTSNGELEK	DYVK	FSFV	85	95		18742
S1.mzML	37616	Locus_2005_Transcript_3/3_Confidence_0.600_Length_1481 - Similar to sp|Q9GNN8|CTXA_CARAL Toxin CaTX-A OS=Carybdea alata PE=1 SV=1 (0.0)	6249.1.1	3.3e-09	1107.52	2214.04	-0.0059	1	KWPNYFVYMESSASGYIR	ISTK	SWHN	433	450	16.0 at M8	3262,2953
S1.mzML	37616	Locus_2005_Transcript_3/3_Confidence_0.600_Length_1481 - Similar to sp|Q9GNN8|CTXA_CARAL Toxin CaTX-A OS=Carybdea alata PE=1 SV=1 (0.0)	2185.1.1	0.013	482.277	963.551	0.004	1	KVIEEAFK	SATR	THRD	153	160		2953
S1.mzML	37616	Locus_2005_Transcript_3/3_Confidence_0.600_Length_1481 - Similar to sp|Q9GNN8|CTXA_CARAL Toxin CaTX-A OS=Carybdea alata PE=1 SV=1 (0.0)	6265.1.1	3.1e-12	1024.52	2048.03	-0.0041	1	QVPAADTYANAVSISLDANK	LILK	ESVR	264	283		2953
S1.mzML	37616	Locus_2005_Transcript_3/3_Confidence_0.600_Length_1481 - Similar to sp|Q9GNN8|CTXA_CARAL Toxin CaTX-A OS=Carybdea alata PE=1 SV=1 (0.0)	2958.1.1	0.0033	395.22	789.435	0.0039	1	SALEELK	AAIK	TEVS	64	70		2953
S1.mzML	37616	Locus_2005_Transcript_3/3_Confidence_0.600_Length_1481 - Similar to sp|Q9GNN8|CTXA_CARAL Toxin CaTX-A OS=Carybdea alata PE=1 SV=1 (0.0)	921.1.1	0.037	485.733	970.508	-0.042	1	GKNMYITK	INLR	HAQG	390	397	16.0 at M3	3262,2953
S1.mzML	37616	Locus_2005_Transcript_3/3_Confidence_0.600_Length_1481 - Similar to sp|Q9GNN8|CTXA_CARAL Toxin CaTX-A OS=Carybdea alata PE=1 SV=1 (0.0)	2948.1.1	0.0014	457.228	913.453	0.0032	1	NTFGGVYR	DPPR	VQNR	334	341		2953
S1.mzML	37616	Locus_2005_Transcript_3/3_Confidence_0.600_Length_1481 - Similar to sp|Q9GNN8|CTXA_CARAL Toxin CaTX-A OS=Carybdea alata PE=1 SV=1 (0.0)	3774.1.1	9.1e-05	525.25	1049.5	0.0048	1	SGYYMISTK	VPLK	KWPN	424	432		3262,2953
S1.mzML	37616	Locus_2005_Transcript_3/3_Confidence_0.600_Length_1481 - Similar to sp|Q9GNN8|CTXA_CARAL Toxin CaTX-A OS=Carybdea alata PE=1 SV=1 (0.0)	4892.1.1	4.6e-11	1083.98	2166.96	0.0022	1	NAVCGAYYYPIYHSEMTK	MEAK	SILS	300	317	57.022 at C3	2953
S1.mzML	37616	Locus_2005_Transcript_3/3_Confidence_0.600_Length_1481 - Similar to sp|Q9GNN8|CTXA_CARAL Toxin CaTX-A OS=Carybdea alata PE=1 SV=1 (0.0)	1233.1.1	0.0069	393.195	785.391	-0.0015	1	NMYITK	LRGK	HAQG	392	397	16.0 at M1	3262,2953
S1.mzML	37616	Locus_2005_Transcript_3/3_Confidence_0.600_Length_1481 - Similar to sp|Q9GNN8|CTXA_CARAL Toxin CaTX-A OS=Carybdea alata PE=1 SV=1 (0.0)	7534.1.1	3.2e-06	523.275	1045.55	-0.0009	1	FFGLPDPPR	SFAK	NTFG	325	333		2953
S1.mzML	37616	Locus_2005_Transcript_3/3_Confidence_0.600_Length_1481 - Similar to sp|Q9GNN8|CTXA_CARAL Toxin CaTX-A OS=Carybdea alata PE=1 SV=1 (0.0)	923.1.1	5.6e-05	597.765	1194.52	0.0018	1	GSTSTDAAEAER	RINR	TVEF	225	236		2953
S1.mzML	37616	Locus_2005_Transcript_3/3_Confidence_0.600_Length_1481 - Similar to sp|Q9GNN8|CTXA_CARAL Toxin CaTX-A OS=Carybdea alata PE=1 SV=1 (0.0)	2460.1.1	7.4e-05	589.29	1177.59	-0.01	1	SGYYMISTKK	VPLK	WPNY	424	433		3262,2953
S1.mzML	37616	Locus_2005_Transcript_3/3_Confidence_0.600_Length_1481 - Similar to sp|Q9GNN8|CTXA_CARAL Toxin CaTX-A OS=Carybdea alata PE=1 SV=1 (0.0)	5085.1.1	0.0013	714.795	1428.59	0.0007	1	HAQGWAWGTADND	YITK	PGEQ	398	410		3262,2953
S1.mzML	37616	Locus_2005_Transcript_3/3_Confidence_0.600_Length_1481 - Similar to sp|Q9GNN8|CTXA_CARAL Toxin CaTX-A OS=Carybdea alata PE=1 SV=1 (0.0)	10035.1.1	2.9e-05	584.325	1167.64	0.013	1	TFNDVIAFLK	GARR	GASK	177	186		2953
S1.mzML	37616	Locus_2005_Transcript_3/3_Confidence_0.600_Length_1481 - Similar to sp|Q9GNN8|CTXA_CARAL Toxin CaTX-A OS=Carybdea alata PE=1 SV=1 (0.0)	3692.1.1	1.7e-12	791.9	1582.81	-0.0037	1	HGNVTEQELEVISK	GASK	GVPL	191	204		2953
S1.mzML	37616	Locus_2005_Transcript_3/3_Confidence_0.600_Length_1481 - Similar to sp|Q9GNN8|CTXA_CARAL Toxin CaTX-A OS=Carybdea alata PE=1 SV=1 (0.0)	3099.1.1	0.041	418.231	835.456	0.0062	1	VIEEAFK	ATRK	THRD	154	160		2953
S1.mzML	37616	Locus_2005_Transcript_3/3_Confidence_0.600_Length_1481 - Similar to sp|Q9GNN8|CTXA_CARAL Toxin CaTX-A OS=Carybdea alata PE=1 SV=1 (0.0)	10341.1.1	1.6e-05	602.33	1203.66	0.007	1	LSDTLGILESR	PLTK	INRG	211	221		2953
S1.mzML	37616	Locus_2005_Transcript_3/3_Confidence_0.600_Length_1481 - Similar to sp|Q9GNN8|CTXA_CARAL Toxin CaTX-A OS=Carybdea alata PE=1 SV=1 (0.0)	3229.1.1	7.1e-09	636.265	1271.53	0.0025	1	ESYMGNHMFR	YICK	GCSN	355	364		3262,2953
S1.mzML	37616	Locus_2005_Transcript_3/3_Confidence_0.600_Length_1481 - Similar to sp|Q9GNN8|CTXA_CARAL Toxin CaTX-A OS=Carybdea alata PE=1 SV=1 (0.0)	1142.1.1	0.031	461.733	922.463	0.0018	1	ALENGYQK	VQIR	INLR	378	385		2953
S1.mzML	37616	Locus_2005_Transcript_3/3_Confidence_0.600_Length_1481 - Similar to sp|Q9GNN8|CTXA_CARAL Toxin CaTX-A OS=Carybdea alata PE=1 SV=1 (0.0)	7386.1.1	3.1e-05	662.375	1323.74	0.0039	1	RTFNDVIAFLK	NGAR	GASK	176	186		2953
S1.mzML	37616	Locus_2005_Transcript_3/3_Confidence_0.600_Length_1481 - Similar to sp|Q9GNN8|CTXA_CARAL Toxin CaTX-A OS=Carybdea alata PE=1 SV=1 (0.0)	7610.1.1	5.1e-09	715.34	1429.68	-0.0001	1	ETIDFLHNMEAK	ESVR	NAVC	288	299	-18.01056 at E0	2953
S1.mzML	37616	Locus_2005_Transcript_3/3_Confidence_0.600_Length_1481 - Similar to sp|Q9GNN8|CTXA_CARAL Toxin CaTX-A OS=Carybdea alata PE=1 SV=1 (0.0)	2383.1.1	1.2e-09	780.875	1560.75	0.0027	1	SWHNNPGLQGHWK	GYIR	LT]	451	463		3262
S1.mzML	37616	Locus_2005_Transcript_3/3_Confidence_0.600_Length_1481 - Similar to sp|Q9GNN8|CTXA_CARAL Toxin CaTX-A OS=Carybdea alata PE=1 SV=1 (0.0)	8065.1.1	0.00017	658.81	1316.61	0.002	1	YWPTWYICK	VQNR	ESYM	346	354	57.022 at C7	2953
S1.mzML	37616	Locus_2005_Transcript_3/3_Confidence_0.600_Length_1481 - Similar to sp|Q9GNN8|CTXA_CARAL Toxin CaTX-A OS=Carybdea alata PE=1 SV=1 (0.0)	5421.1.1	0.0058	383.228	765.451	0.0056	1	SILSFAK	EMTK	FFGL	318	324		2953
S1.mzML	2953	Locus_2165_Transcript_1/1_Confidence_1.000_Length_1538 - Similar to sp|Q9GNN8|CTXA_CARAL Toxin CaTX-A OS=Carybdea alata PE=1 SV=1 (0.0)	6249.2.1	3.3e-09	1107.52	2214.04	-0.0059	2	KWPNYFVYMESSASGYIR	ISTK	SWDH	433	450	16.0 at M8	3262,37616
S1.mzML	2953	Locus_2165_Transcript_1/1_Confidence_1.000_Length_1538 - Similar to sp|Q9GNN8|CTXA_CARAL Toxin CaTX-A OS=Carybdea alata PE=1 SV=1 (0.0)	2185.2.1	0.013	482.277	963.551	0.004	2	KVIEEAFK	SATR	THRD	153	160		37616
S1.mzML	2953	Locus_2165_Transcript_1/1_Confidence_1.000_Length_1538 - Similar to sp|Q9GNN8|CTXA_CARAL Toxin CaTX-A OS=Carybdea alata PE=1 SV=1 (0.0)	6265.2.1	3.1e-12	1024.52	2048.03	-0.0041	2	QVPAADTYANAVSISLDANK	LILK	ESVR	264	283		37616
S1.mzML	2953	Locus_2165_Transcript_1/1_Confidence_1.000_Length_1538 - Similar to sp|Q9GNN8|CTXA_CARAL Toxin CaTX-A OS=Carybdea alata PE=1 SV=1 (0.0)	2958.2.1	0.0033	395.22	789.435	0.0039	2	SALEELK	AAIK	TEVS	64	70		37616
S1.mzML	2953	Locus_2165_Transcript_1/1_Confidence_1.000_Length_1538 - Similar to sp|Q9GNN8|CTXA_CARAL Toxin CaTX-A OS=Carybdea alata PE=1 SV=1 (0.0)	921.2.1	0.037	485.733	970.508	-0.042	2	GKNMYITK	INLR	HAQG	390	397	16.0 at M3	3262,37616
S1.mzML	2953	Locus_2165_Transcript_1/1_Confidence_1.000_Length_1538 - Similar to sp|Q9GNN8|CTXA_CARAL Toxin CaTX-A OS=Carybdea alata PE=1 SV=1 (0.0)	2948.2.1	0.0014	457.228	913.453	0.0032	2	NTFGGVYR	DPPR	VQNR	334	341		37616
S1.mzML	2953	Locus_2165_Transcript_1/1_Confidence_1.000_Length_1538 - Similar to sp|Q9GNN8|CTXA_CARAL Toxin CaTX-A OS=Carybdea alata PE=1 SV=1 (0.0)	3774.2.1	9.1e-05	525.25	1049.5	0.0048	2	SGYYMISTK	VPLK	KWPN	424	432		3262,37616
S1.mzML	2953	Locus_2165_Transcript_1/1_Confidence_1.000_Length_1538 - Similar to sp|Q9GNN8|CTXA_CARAL Toxin CaTX-A OS=Carybdea alata PE=1 SV=1 (0.0)	2993.1.1	1.8e-06	795.365	1589.74	-0.0016	1	SWDHNPGLQGHWR	GYIR	IL]	451	463
S1.mzML	2953	Locus_2165_Transcript_1/1_Confidence_1.000_Length_1538 - Similar to sp|Q9GNN8|CTXA_CARAL Toxin CaTX-A OS=Carybdea alata PE=1 SV=1 (0.0)	4892.2.1	4.6e-11	1083.98	2166.96	0.0022	2	NAVCGAYYYPIYHSEMTK	MEAK	SILS	300	317	57.022 at C3	37616
S1.mzML	2953	Locus_2165_Transcript_1/1_Confidence_1.000_Length_1538 - Similar to sp|Q9GNN8|CTXA_CARAL Toxin CaTX-A OS=Carybdea alata PE=1 SV=1 (0.0)	1233.2.1	0.0069	393.195	785.391	-0.0015	2	NMYITK	LRGK	HAQG	392	397	16.0 at M1	3262,37616
S1.mzML	2953	Locus_2165_Transcript_1/1_Confidence_1.000_Length_1538 - Similar to sp|Q9GNN8|CTXA_CARAL Toxin CaTX-A OS=Carybdea alata PE=1 SV=1 (0.0)	7534.2.1	3.2e-06	523.275	1045.55	-0.0009	2	FFGLPDPPR	SFAK	NTFG	325	333		37616
S1.mzML	2953	Locus_2165_Transcript_1/1_Confidence_1.000_Length_1538 - Similar to sp|Q9GNN8|CTXA_CARAL Toxin CaTX-A OS=Carybdea alata PE=1 SV=1 (0.0)	923.2.1	5.6e-05	597.765	1194.52	0.0018	2	GSTSTDAAEAER	RINR	TVEF	225	236		37616
S1.mzML	2953	Locus_2165_Transcript_1/1_Confidence_1.000_Length_1538 - Similar to sp|Q9GNN8|CTXA_CARAL Toxin CaTX-A OS=Carybdea alata PE=1 SV=1 (0.0)	2460.2.1	7.4e-05	589.29	1177.59	-0.01	2	SGYYMISTKK	VPLK	WPNY	424	433		3262,37616
S1.mzML	2953	Locus_2165_Transcript_1/1_Confidence_1.000_Length_1538 - Similar to sp|Q9GNN8|CTXA_CARAL Toxin CaTX-A OS=Carybdea alata PE=1 SV=1 (0.0)	5085.2.1	0.0013	714.795	1428.59	0.0007	2	HAQGWAWGTADND	YITK	PGEQ	398	410		3262,37616
S1.mzML	2953	Locus_2165_Transcript_1/1_Confidence_1.000_Length_1538 - Similar to sp|Q9GNN8|CTXA_CARAL Toxin CaTX-A OS=Carybdea alata PE=1 SV=1 (0.0)	10035.2.1	2.9e-05	584.325	1167.64	0.013	2	TFNDVIAFLK	GARR	GASK	177	186		37616
S1.mzML	2953	Locus_2165_Transcript_1/1_Confidence_1.000_Length_1538 - Similar to sp|Q9GNN8|CTXA_CARAL Toxin CaTX-A OS=Carybdea alata PE=1 SV=1 (0.0)	3692.2.1	1.7e-12	791.9	1582.81	-0.0037	2	HGNVTEQELEVISK	GASK	GVPL	191	204		37616
S1.mzML	2953	Locus_2165_Transcript_1/1_Confidence_1.000_Length_1538 - Similar to sp|Q9GNN8|CTXA_CARAL Toxin CaTX-A OS=Carybdea alata PE=1 SV=1 (0.0)	3099.2.1	0.041	418.231	835.456	0.0062	2	VIEEAFK	ATRK	THRD	154	160		37616
S1.mzML	2953	Locus_2165_Transcript_1/1_Confidence_1.000_Length_1538 - Similar to sp|Q9GNN8|CTXA_CARAL Toxin CaTX-A OS=Carybdea alata PE=1 SV=1 (0.0)	10341.2.1	1.6e-05	602.33	1203.66	0.007	2	LSDTLGILESR	PLTK	INRG	211	221		37616
S1.mzML	2953	Locus_2165_Transcript_1/1_Confidence_1.000_Length_1538 - Similar to sp|Q9GNN8|CTXA_CARAL Toxin CaTX-A OS=Carybdea alata PE=1 SV=1 (0.0)	3229.2.1	7.1e-09	636.265	1271.53	0.0025	2	ESYMGNHMFR	YICK	GCSN	355	364		3262,37616
S1.mzML	2953	Locus_2165_Transcript_1/1_Confidence_1.000_Length_1538 - Similar to sp|Q9GNN8|CTXA_CARAL Toxin CaTX-A OS=Carybdea alata PE=1 SV=1 (0.0)	1142.2.1	0.031	461.733	922.463	0.0018	2	ALENGYQK	VQIR	INLR	378	385		37616
S1.mzML	2953	Locus_2165_Transcript_1/1_Confidence_1.000_Length_1538 - Similar to sp|Q9GNN8|CTXA_CARAL Toxin CaTX-A OS=Carybdea alata PE=1 SV=1 (0.0)	7386.2.1	3.1e-05	662.375	1323.74	0.0039	2	RTFNDVIAFLK	NGAR	GASK	176	186		37616
S1.mzML	2953	Locus_2165_Transcript_1/1_Confidence_1.000_Length_1538 - Similar to sp|Q9GNN8|CTXA_CARAL Toxin CaTX-A OS=Carybdea alata PE=1 SV=1 (0.0)	7610.2.1	5.1e-09	715.34	1429.68	-0.0001	2	ETIDFLHNMEAK	ESVR	NAVC	288	299	-18.01056 at E0	37616
S1.mzML	2953	Locus_2165_Transcript_1/1_Confidence_1.000_Length_1538 - Similar to sp|Q9GNN8|CTXA_CARAL Toxin CaTX-A OS=Carybdea alata PE=1 SV=1 (0.0)	8065.2.1	0.00017	658.81	1316.61	0.002	2	YWPTWYICK	VQNR	ESYM	346	354	57.022 at C7	37616
S1.mzML	2953	Locus_2165_Transcript_1/1_Confidence_1.000_Length_1538 - Similar to sp|Q9GNN8|CTXA_CARAL Toxin CaTX-A OS=Carybdea alata PE=1 SV=1 (0.0)	5421.2.1	0.0058	383.228	765.451	0.0056	2	SILSFAK	EMTK	FFGL	318	324		37616
S1.mzML	44144	Locus_8996_Transcript_1/1_Confidence_1.000_Length_643 - Similar to sp|A7L035|CTX1_CHIFL Toxin CfTX-1 OS=Chironex fleckeri PE=1 SV=1 (0.0)	5523.1.1	0.043	425.743	850.482	0.0045	1	FNFVPVK	DLEK	LEKR	104	110
S1.mzML	44144	Locus_8996_Transcript_1/1_Confidence_1.000_Length_643 - Similar to sp|A7L035|CTX1_CHIFL Toxin CfTX-1 OS=Chironex fleckeri PE=1 SV=1 (0.0)	5353.1.1	0.016	476.769	952.535	0.0035	1	EIYLLSSK	LEKR	ESPN	115	122
S1.mzML	44144	Locus_8996_Transcript_1/1_Confidence_1.000_Length_643 - Similar to sp|A7L035|CTX1_CHIFL Toxin CfTX-1 OS=Chironex fleckeri PE=1 SV=1 (0.0)	4896.1.1	0.00095	628.325	1255.65	0.002	1	YGNYILFTHK	ICHR	RNDD	87	96
S1.mzML	44144	Locus_8996_Transcript_1/1_Confidence_1.000_Length_643 - Similar to sp|A7L035|CTX1_CHIFL Toxin CfTX-1 OS=Chironex fleckeri PE=1 SV=1 (0.0)	3638.1.1	0.0024	554.82	1108.64	0.0027	1	REIYLLSSK	KLEK	ESPN	114	122
S1.mzML	44144	Locus_8996_Transcript_1/1_Confidence_1.000_Length_643 - Similar to sp|A7L035|CTX1_CHIFL Toxin CfTX-1 OS=Chironex fleckeri PE=1 SV=1 (0.0)	3396.1.1	0.0096	536.765	1072.53	0.0035	1	LNDGYYSIK	KLDK	TTQH	67	75
S1.mzML	67128	Locus_16338_Transcript_1/1_Confidence_1.000_Length_273 - Similar to sp|A7L036|CTX2_CHIFL Toxin CfTX-2 OS=Chironex fleckeri PE=1 SV=1 (4.91973E-11)	8206.1.1	0.017	670.88	1340.76	-0.0009	1	QFNLIPVKVDGK	GDNR	DCYL	58	69	-17.02655 at Q0
S1.mzML	67128	Locus_16338_Transcript_1/1_Confidence_1.000_Length_273 - Similar to sp|A7L036|CTX2_CHIFL Toxin CfTX-2 OS=Chironex fleckeri PE=1 SV=1 (4.91973E-11)	3414.1.1	0.0073	513.745	1026.49	0.0015	1	DCYLITNK	VDGK	AYPG	70	77	57.022 at C1
S1.mzML	67128	Locus_16338_Transcript_1/1_Confidence_1.000_Length_273 - Similar to sp|A7L036|CTX2_CHIFL Toxin CfTX-2 OS=Chironex fleckeri PE=1 SV=1 (4.91973E-11)	3287.2.1	0.0051	529.775	1058.55	0.0023	2	LSNGYYTIK	RFRK	GKRS	21	29		32230
S1.mzML	67128	Locus_16338_Transcript_1/1_Confidence_1.000_Length_273 - Similar to sp|A7L036|CTX2_CHIFL Toxin CfTX-2 OS=Chironex fleckeri PE=1 SV=1 (4.91973E-11)	2443.2.1	0.00017	593.825	1186.65	0.0033	2	KLSNGYYTIK	IRFR	GKRS	20	29		32230
S1.mzML	67128	Locus_16338_Transcript_1/1_Confidence_1.000_Length_273 - Similar to sp|A7L036|CTX2_CHIFL Toxin CfTX-2 OS=Chironex fleckeri PE=1 SV=1 (4.91973E-11)	2241.2.1	0.00021	583.25	1165.49	0.0016	2	MGAQWNDESK	SFCR	IRFR	6	15		32230
S1.mzML	67128	Locus_16338_Transcript_1/1_Confidence_1.000_Length_273 - Similar to sp|A7L036|CTX2_CHIFL Toxin CfTX-2 OS=Chironex fleckeri PE=1 SV=1 (4.91973E-11)	1948.1.1	0.012	480.234	959.458	0.0099	1	FAYTSSQR	YPGK	AG]	83	90
S10.mzML	3262	Locus_2509_Transcript_1/1_Confidence_1.000_Length_1476 - Similar to sp|Q9GNN8|CTXA_CARAL Toxin CaTX-A OS=Carybdea alata PE=1 SV=1 (0.0)	4419.1.1	0.029	454.737	908.472	0.0031	1	SIVDEAFK	NSLK	RYRD	150	157
S10.mzML	3262	Locus_2509_Transcript_1/1_Confidence_1.000_Length_1476 - Similar to sp|Q9GNN8|CTXA_CARAL Toxin CaTX-A OS=Carybdea alata PE=1 SV=1 (0.0)	3534.1.1	0.00089	532.79	1064.57	0.003	1	SIVDEAFKR	NSLK	YRDE	150	158
S10.mzML	3262	Locus_2509_Transcript_1/1_Confidence_1.000_Length_1476 - Similar to sp|Q9GNN8|CTXA_CARAL Toxin CaTX-A OS=Carybdea alata PE=1 SV=1 (0.0)	880.1.1	0.0001	466.743	932.48	0.0062	1	TTVSANPSR	TELK	ISQV	68	76
S10.mzML	3262	Locus_2509_Transcript_1/1_Confidence_1.000_Length_1476 - Similar to sp|Q9GNN8|CTXA_CARAL Toxin CaTX-A OS=Carybdea alata PE=1 SV=1 (0.0)	1252.1.1	0.0047	374.711	748.42	0.0025	1	SVGSSLAK	AVVK	FKTG	86	93
S10.mzML	3262	Locus_2509_Transcript_1/1_Confidence_1.000_Length_1476 - Similar to sp|Q9GNN8|CTXA_CARAL Toxin CaTX-A OS=Carybdea alata PE=1 SV=1 (0.0)	4392.1.1	7.8e-13	772.905	1544.81	0.0035	1	SAGVHISALDNGYLK	SHIK	INLK	369	383
S10.mzML	3262	Locus_2509_Transcript_1/1_Confidence_1.000_Length_1476 - Similar to sp|Q9GNN8|CTXA_CARAL Toxin CaTX-A OS=Carybdea alata PE=1 SV=1 (0.0)	6242.1.1	8.6e-06	531.27	1061.54	0.003	1	YFGLPDPPR	TFTR	NTFQ	323	331
S10.mzML	3262	Locus_2509_Transcript_1/1_Confidence_1.000_Length_1476 - Similar to sp|Q9GNN8|CTXA_CARAL Toxin CaTX-A OS=Carybdea alata PE=1 SV=1 (0.0)	4960.1.1	0.00046	566.315	1131.63	0.0063	1	GIQETLTELK	ADTK	TTVS	58	67
S10.mzML	3262	Locus_2509_Transcript_1/1_Confidence_1.000_Length_1476 - Similar to sp|Q9GNN8|CTXA_CARAL Toxin CaTX-A OS=Carybdea alata PE=1 SV=1 (0.0)	2615.2.1	0.009	533.245	1065.5	-0.0023	2	SGYYMISTK	VPLK	KWPN	422	430	16.0 at M4	37616,2953
S10.mzML	3262	Locus_2509_Transcript_1/1_Confidence_1.000_Length_1476 - Similar to sp|Q9GNN8|CTXA_CARAL Toxin CaTX-A OS=Carybdea alata PE=1 SV=1 (0.0)	4551.1.1	0.0011	857.41	1713.81	0.01	1	FENYANGISASIDANK	KLGK	QAVH	266	281
S10.mzML	3262	Locus_2509_Transcript_1/1_Confidence_1.000_Length_1476 - Similar to sp|Q9GNN8|CTXA_CARAL Toxin CaTX-A OS=Carybdea alata PE=1 SV=1 (0.0)	1184.2.1	0.00077	393.194	785.391	-0.0033	2	NMYITK	LKGK	HAQG	390	395	16.0 at M1	37616,2953
S10.mzML	3262	Locus_2509_Transcript_1/1_Confidence_1.000_Length_1476 - Similar to sp|Q9GNN8|CTXA_CARAL Toxin CaTX-A OS=Carybdea alata PE=1 SV=1 (0.0)	5671.1.1	1.5e-05	554.305	1107.6	0.0039	1	TFNDVIGTLK	GASR	NLTD	174	183
S10.mzML	3262	Locus_2509_Transcript_1/1_Confidence_1.000_Length_1476 - Similar to sp|Q9GNN8|CTXA_CARAL Toxin CaTX-A OS=Carybdea alata PE=1 SV=1 (0.0)	7324.1.1	0.00038	945.485	1889.96	0.016	1	QAVHDTILFLHQMEPK	DANK	NVVC	282	297	-17.02655 at Q0
S10.mzML	3262	Locus_2509_Transcript_1/1_Confidence_1.000_Length_1476 - Similar to sp|Q9GNN8|CTXA_CARAL Toxin CaTX-A OS=Carybdea alata PE=1 SV=1 (0.0)	3079.2.1	5e-06	636.27	1271.53	0.0076	2	ESYMGNHMFR	HICK	GCSH	353	362		37616,2953
S10.mzML	3262	Locus_2509_Transcript_1/1_Confidence_1.000_Length_1476 - Similar to sp|Q9GNN8|CTXA_CARAL Toxin CaTX-A OS=Carybdea alata PE=1 SV=1 (0.0)	9646.1.1	0.00024	701.425	1401.84	0.015	1	ETLLTQLILFTK	AVMR	KLGK	250	261	-18.01056 at E0
S10.mzML	3262	Locus_2509_Transcript_1/1_Confidence_1.000_Length_1476 - Similar to sp|Q9GNN8|CTXA_CARAL Toxin CaTX-A OS=Carybdea alata PE=1 SV=1 (0.0)	2265.1.1	0.021	465.781	930.562	0.0008	1	ISQVSAVVK	NPSR	SVGS	77	85
S10.mzML	3262	Locus_2509_Transcript_1/1_Confidence_1.000_Length_1476 - Similar to sp|Q9GNN8|CTXA_CARAL Toxin CaTX-A OS=Carybdea alata PE=1 SV=1 (0.0)	2767.1.1	0.016	492.746	984.49	0.0022	1	NTFQGVYR	DPPR	VENR	332	339
S10.mzML	3262	Locus_2509_Transcript_1/1_Confidence_1.000_Length_1476 - Similar to sp|Q9GNN8|CTXA_CARAL Toxin CaTX-A OS=Carybdea alata PE=1 SV=1 (0.0)	2242.1.1	5.8e-07	711.355	1421.71	0.0007	1	INTGSTTTDLAEAK	IESR	RTVD	220	233
S10.mzML	80632	Locus_6457_Transcript_1/3_Confidence_0.714_Length_664 - Similar to gi|449665221|ref|XP_002157295.2| PREDICTED: uncharacterized protein LOC100201518, partial [Hydra magnipapillata] (9.70443E-21)	8794.1.1	0.0009	736.415	1471.81	0.025	1	IIYQLWLFGYR	GPAR	LTGG	201	211
S10.mzML	80632	Locus_6457_Transcript_1/3_Confidence_0.714_Length_664 - Similar to gi|449665221|ref|XP_002157295.2| PREDICTED: uncharacterized protein LOC100201518, partial [Hydra magnipapillata] (9.70443E-21)	8581.1.1	4.3e-07	753.385	1505.77	0.0008	1	IMYQLWLFGYR	GPAR	LTGG	20	30	16.0 at M1	10738
S10.mzML	80632	Locus_6457_Transcript_1/3_Confidence_0.714_Length_664 - Similar to gi|449665221|ref|XP_002157295.2| PREDICTED: uncharacterized protein LOC100201518, partial [Hydra magnipapillata] (9.70443E-21)	7222.1.1	0.015	470.265	939.53	-0.0001	1	GSFALIGFK	MGLR	GTGK	170	178		10738
S10.mzML	80632	Locus_6457_Transcript_1/3_Confidence_0.714_Length_664 - Similar to gi|449665221|ref|XP_002157295.2| PREDICTED: uncharacterized protein LOC100201518, partial [Hydra magnipapillata] (9.70443E-21)	4367.1.1	0.0081	453.262	905.52	0.0025	1	GLNIVAYR	LRKR	YPSG	91	98		10738
S10.mzML	80632	Locus_6457_Transcript_1/3_Confidence_0.714_Length_664 - Similar to gi|449665221|ref|XP_002157295.2| PREDICTED: uncharacterized protein LOC100201518, partial [Hydra magnipapillata] (9.70443E-21)	3200.1.1	0.018	516.26	1031.52	0.0035	1	ISIDFHGDK	YLSR	HASS	108	116		10738
S10.mzML	80632	Locus_6457_Transcript_1/3_Confidence_0.714_Length_664 - Similar to gi|449665221|ref|XP_002157295.2| PREDICTED: uncharacterized protein LOC100201518, partial [Hydra magnipapillata] (9.70443E-21)	2963.1.1	1.2e-06	604.36	1207.72	0.0031	1	VLHSIGAVGNIK	RAIK	MGLR	154	165		10738
S10.mzML	10738	Locus_10441_Transcript_1/1_Confidence_1.000_Length_909 - Similar to gi|449665221|ref|XP_002157295.2| PREDICTED: uncharacterized protein LOC100201518, partial [Hydra magnipapillata] (3.53686E-20)	9192.1.1	0.0046	737.395	1473.77	0.017	1	IMYQLWLFGFR	GPAR	LTGL	190	200		80633
S10.mzML	10738	Locus_10441_Transcript_1/1_Confidence_1.000_Length_909 - Similar to gi|449665221|ref|XP_002157295.2| PREDICTED: uncharacterized protein LOC100201518, partial [Hydra magnipapillata] (3.53686E-20)	8581.2.1	4.3e-07	753.385	1505.77	0.0008	2	IMYQLWLFGYR	GPAR	LTGG	9	19	16.0 at M1	80632
S10.mzML	10738	Locus_10441_Transcript_1/1_Confidence_1.000_Length_909 - Similar to gi|449665221|ref|XP_002157295.2| PREDICTED: uncharacterized protein LOC100201518, partial [Hydra magnipapillata] (3.53686E-20)	7222.2.1	0.015	470.265	939.53	-0.0001	2	GSFALIGFK	MGLR	GTGK	159	167		80632
S10.mzML	10738	Locus_10441_Transcript_1/1_Confidence_1.000_Length_909 - Similar to gi|449665221|ref|XP_002157295.2| PREDICTED: uncharacterized protein LOC100201518, partial [Hydra magnipapillata] (3.53686E-20)	4367.2.1	0.0081	453.262	905.52	0.0025	2	GLNIVAYR	LRKR	YPSG	80	87		80632
S10.mzML	10738	Locus_10441_Transcript_1/1_Confidence_1.000_Length_909 - Similar to gi|449665221|ref|XP_002157295.2| PREDICTED: uncharacterized protein LOC100201518, partial [Hydra magnipapillata] (3.53686E-20)	3200.2.1	0.018	516.26	1031.52	0.0035	2	ISIDFHGDK	YLSR	HASS	97	105		80632
S10.mzML	10738	Locus_10441_Transcript_1/1_Confidence_1.000_Length_909 - Similar to gi|449665221|ref|XP_002157295.2| PREDICTED: uncharacterized protein LOC100201518, partial [Hydra magnipapillata] (3.53686E-20)	2963.2.1	1.2e-06	604.36	1207.72	0.0031	2	VLHSIGAVGNIK	RAIK	MGLR	143	154		80632
S10.mzML	18653	Locus_2728_Transcript_1/1_Confidence_1.000_Length_278 - Similar to sp|P58762|CTXA_CHIQU Toxin CqTX-A OS=Chiropsalmus quadrigatus PE=2 SV=1 (2.38873E-11)	7995.1.1	4e-08	1008.08	2015.13	0.014	1	FNLIPVTVGGHAVYLLSSK	ESTK	SSPG	56	74		69439
S10.mzML	18653	Locus_2728_Transcript_1/1_Confidence_1.000_Length_278 - Similar to sp|P58762|CTXA_CHIQU Toxin CqTX-A OS=Chiropsalmus quadrigatus PE=2 SV=1 (2.38873E-11)	5166.1.1	5.4e-05	922.92	1844.84	0.0062	1	CAYPLSNDYVGLEESK	GNWR	YDES	34	49	57.022 at C0	69439
S10.mzML	18653	Locus_2728_Transcript_1/1_Confidence_1.000_Length_278 - Similar to sp|P58762|CTXA_CHIQU Toxin CqTX-A OS=Chiropsalmus quadrigatus PE=2 SV=1 (2.38873E-11)	1021.1.1	0.023	406.678	812.353	0.0033	1	SNSFSDR	[X	DKIN	2	8
S10.mzML	39450	Locus_4005_Transcript_1/1_Confidence_1.000_Length_511 - Similar to gi|449685647|ref|XP_002163959.2| PREDICTED: uncharacterized protein LOC100210555, partial [Hydra magnipapillata] (3.97269E-15)	4332.1.1	1.8e-05	522.305	1043.61	0.0038	1	GVNIVTVDVK	PNKR	SGKV	43	52
S10.mzML	39450	Locus_4005_Transcript_1/1_Confidence_1.000_Length_511 - Similar to gi|449685647|ref|XP_002163959.2| PREDICTED: uncharacterized protein LOC100210555, partial [Hydra magnipapillata] (3.97269E-15)	3389.1.1	0.0024	509.235	1017.45	0.019	1	STFDTFGDK	VDKK	EASK	60	68
S10.mzML	10226	Locus_9907_Transcript_1/1_Confidence_1.000_Length_556 - Similar to sp|A7L035|CTX1_CHIFL Toxin CfTX-1 OS=Chironex fleckeri PE=1 SV=1 (9.48282E-23)	9836.1.1	0.0015	1040.6	2080.18	0.015	1	FSPILSILSMVIGLFTPTK	KLAR	VKES	155	173	16.0 at M9
S10.mzML	10226	Locus_9907_Transcript_1/1_Confidence_1.000_Length_556 - Similar to sp|A7L035|CTX1_CHIFL Toxin CfTX-1 OS=Chironex fleckeri PE=1 SV=1 (9.48282E-23)	5958.1.1	7.5e-11	943.515	1886.02	0.0078	1	VISAISTALPNLQSGEGTK	SVGK	IASG	115	133
S10.mzML	10226	Locus_9907_Transcript_1/1_Confidence_1.000_Length_556 - Similar to sp|A7L035|CTX1_CHIFL Toxin CfTX-1 OS=Chironex fleckeri PE=1 SV=1 (9.48282E-23)	4205.1.1	7.8e-09	898.94	1796.87	0.0068	1	SIVDSMASLVDASTTAGR	RSSR	NLVE	69	86	16.0 at M5
S10.mzML	32230	Locus_17985_Transcript_1/1_Confidence_1.000_Length_818 - Similar to sp|A7L036|CTX2_CHIFL Toxin CfTX-2 OS=Chironex fleckeri PE=1 SV=1 (0.0)	9748.1.1	2.5e-11	884.475	1767.94	0.0086	1	LMALMELLADLISYR	EAER	DIII	87	101	16.0 at M1
S10.mzML	32230	Locus_17985_Transcript_1/1_Confidence_1.000_Length_818 - Similar to sp|A7L036|CTX2_CHIFL Toxin CfTX-2 OS=Chironex fleckeri PE=1 SV=1 (0.0)	4581.1.1	0.0053	475.266	949.529	0.0037	1	FIGMVVQR	QGVR	IERT	65	72
S10.mzML	32230	Locus_17985_Transcript_1/1_Confidence_1.000_Length_818 - Similar to sp|A7L036|CTX2_CHIFL Toxin CfTX-2 OS=Chironex fleckeri PE=1 SV=1 (0.0)	1489.1.1	0.0029	591.245	1181.49	-0.0014	1	MGAQWNDESK	SFCR	IRFR	220	229	16.0 at M0	67128
S10.mzML	32230	Locus_17985_Transcript_1/1_Confidence_1.000_Length_818 - Similar to sp|A7L036|CTX2_CHIFL Toxin CfTX-2 OS=Chironex fleckeri PE=1 SV=1 (0.0)	5503.1.1	0.027	594.29	1187.55	0.026	1	QDYLVSFCR	PKDR	MGAQ	211	219	57.022 at C7
S10.mzML	32230	Locus_17985_Transcript_1/1_Confidence_1.000_Length_818 - Similar to sp|A7L036|CTX2_CHIFL Toxin CfTX-2 OS=Chironex fleckeri PE=1 SV=1 (0.0)	888.1.1	0.022	519.235	1037.5	-0.033	1	NIDRNDYK	QRVK	RVID	130	137
S10.mzML	32230	Locus_17985_Transcript_1/1_Confidence_1.000_Length_818 - Similar to sp|A7L036|CTX2_CHIFL Toxin CfTX-2 OS=Chironex fleckeri PE=1 SV=1 (0.0)	9579.1.1	1.2e-12	1003.97	2006.93	0.015	1	NDDMDNFFFLSYLLPR	KKMK	QGSE	146	161
S10.mzML	32230	Locus_17985_Transcript_1/1_Confidence_1.000_Length_818 - Similar to sp|A7L036|CTX2_CHIFL Toxin CfTX-2 OS=Chironex fleckeri PE=1 SV=1 (0.0)	909.1.1	0.041	450.74	900.479	0.0019	1	QGSEQLKK	LLPR	IYKF	162	169	-17.02655 at Q0
S10.mzML	32230	Locus_17985_Transcript_1/1_Confidence_1.000_Length_818 - Similar to sp|A7L036|CTX2_CHIFL Toxin CfTX-2 OS=Chironex fleckeri PE=1 SV=1 (0.0)	3315.1.1	1.4e-07	823.42	1645.84	0.0016	1	ADEDISGDKNIVTLR	PISR	FPTF	185	199
S10.mzML	32230	Locus_17985_Transcript_1/1_Confidence_1.000_Length_818 - Similar to sp|A7L036|CTX2_CHIFL Toxin CfTX-2 OS=Chironex fleckeri PE=1 SV=1 (0.0)	1448.1.1	0.0027	343.691	686.383	0	1	VDPISR	DLIK	ADED	179	184
S10.mzML	32230	Locus_17985_Transcript_1/1_Confidence_1.000_Length_818 - Similar to sp|A7L036|CTX2_CHIFL Toxin CfTX-2 OS=Chironex fleckeri PE=1 SV=1 (0.0)	928.1.1	0.0019	475.207	949.411	0.0017	1	ADEDISGDK	PISR	NIVT	185	193
S10.mzML	58318	Locus_6957_Transcript_1/1_Confidence_1.000_Length_2492 - Similar to sp|C3YWU0|FUCO_BRAFL Alpha-L-fucosidase OS=Branchiostoma floridae GN=BRAFLDRAFT_56888 PE=3 SV=2 (0.0)	6546.1.1	1.7e-06	602.785	1204.57	0.0038	1	YPNYELFMK	GNPK	ENYP	75	83
S10.mzML	58318	Locus_6957_Transcript_1/1_Confidence_1.000_Length_2492 - Similar to sp|C3YWU0|FUCO_BRAFL Alpha-L-fucosidase OS=Branchiostoma floridae GN=BRAFLDRAFT_56888 PE=3 SV=2 (0.0)	4486.1.1	0.016	476.72	952.438	0.0022	1	WGIGTMCK	VNDR	HGDV	255	262	57.022 at C6
S10.mzML	58318	Locus_6957_Transcript_1/1_Confidence_1.000_Length_2492 - Similar to sp|C3YWU0|FUCO_BRAFL Alpha-L-fucosidase OS=Branchiostoma floridae GN=BRAFLDRAFT_56888 PE=3 SV=2 (0.0)	2974.1.1	0.0095	476.229	951.457	0.0015	1	ENYPPGFK	LFMK	YADF	84	91
S10.mzML	58318	Locus_6957_Transcript_1/1_Confidence_1.000_Length_2492 - Similar to sp|C3YWU0|FUCO_BRAFL Alpha-L-fucosidase OS=Branchiostoma floridae GN=BRAFLDRAFT_56888 PE=3 SV=2 (0.0)	2530.1.1	0.00096	575.305	1149.61	0.0029	1	AIYESKPWR	TNGK	VQNE	358	366
S10.mzML	58318	Locus_6957_Transcript_1/1_Confidence_1.000_Length_2492 - Similar to sp|C3YWU0|FUCO_BRAFL Alpha-L-fucosidase OS=Branchiostoma floridae GN=BRAFLDRAFT_56888 PE=3 SV=2 (0.0)	3569.1.1	0.044	427.244	853.49	-0.0019	1	VYAILMK	KDDK	WPSN	382	388	16.0 at M5
S10.mzML	58318	Locus_6957_Transcript_1/1_Confidence_1.000_Length_2492 - Similar to sp|C3YWU0|FUCO_BRAFL Alpha-L-fucosidase OS=Branchiostoma floridae GN=BRAFLDRAFT_56888 PE=3 SV=2 (0.0)	9519.1.1	0.021	1097.07	2193.12	0.021	1	FGLYFSLYEWFHPLFVK	TDLK	DQDN	169	185
S10.mzML	58318	Locus_6957_Transcript_1/1_Confidence_1.000_Length_2492 - Similar to sp|C3YWU0|FUCO_BRAFL Alpha-L-fucosidase OS=Branchiostoma floridae GN=BRAFLDRAFT_56888 PE=3 SV=2 (0.0)	5000.1.1	0.046	446.233	891.461	0.0038	1	YFVFTSK	AGAR	HHEG	120	126
S10.mzML	58318	Locus_6957_Transcript_1/1_Confidence_1.000_Length_2492 - Similar to sp|C3YWU0|FUCO_BRAFL Alpha-L-fucosidase OS=Branchiostoma floridae GN=BRAFLDRAFT_56888 PE=3 SV=2 (0.0)	2283.1.1	5.8e-06	608.31	1215.62	0.008	1	HKLPEWYDK	SLDK	AKFG	35	43
S10.mzML	58318	Locus_6957_Transcript_1/1_Confidence_1.000_Length_2492 - Similar to sp|C3YWU0|FUCO_BRAFL Alpha-L-fucosidase OS=Branchiostoma floridae GN=BRAFLDRAFT_56888 PE=3 SV=2 (0.0)	5437.1.1	0.00022	598.32	1195.64	0.0037	1	DDKVYAILMK	YTRK	WPSN	379	388
S10.mzML	58318	Locus_6957_Transcript_1/1_Confidence_1.000_Length_2492 - Similar to sp|C3YWU0|FUCO_BRAFL Alpha-L-fucosidase OS=Branchiostoma floridae GN=BRAFLDRAFT_56888 PE=3 SV=2 (0.0)	9559.1.1	1.4e-07	789.405	1577.8	0.014	1	EFLAWLYNESPVK	WRSR	DTVL	234	246	-18.01056 at E0
S10.mzML	58318	Locus_6957_Transcript_1/1_Confidence_1.000_Length_2492 - Similar to sp|C3YWU0|FUCO_BRAFL Alpha-L-fucosidase OS=Branchiostoma floridae GN=BRAFLDRAFT_56888 PE=3 SV=2 (0.0)	4190.1.1	4.8e-08	789.435	1577.86	0.0081	1	LHLAAPLPTDSTSVR	SNGK	LLGF	395	409
S10.mzML	58318	Locus_6957_Transcript_1/1_Confidence_1.000_Length_2492 - Similar to sp|C3YWU0|FUCO_BRAFL Alpha-L-fucosidase OS=Branchiostoma floridae GN=BRAFLDRAFT_56888 PE=3 SV=2 (0.0)	5483.1.1	0.0039	619.29	1237.57	0.0056	1	FEPTWDSLDK	TASK	HKLP	25	34
S10.mzML	58318	Locus_6957_Transcript_1/1_Confidence_1.000_Length_2492 - Similar to sp|C3YWU0|FUCO_BRAFL Alpha-L-fucosidase OS=Branchiostoma floridae GN=BRAFLDRAFT_56888 PE=3 SV=2 (0.0)	2211.1.1	0.021	466.243	931.484	0.0027	1	DTVLVNDR	SPVK	WGIG	247	254
S10.mzML	58318	Locus_6957_Transcript_1/1_Confidence_1.000_Length_2492 - Similar to sp|C3YWU0|FUCO_BRAFL Alpha-L-fucosidase OS=Branchiostoma floridae GN=BRAFLDRAFT_56888 PE=3 SV=2 (0.0)	7181.1.1	0.01	508.79	1016.58	0.0029	1	ILPIFEER	HDGR	LRQI	337	344
S10.mzML	58318	Locus_6957_Transcript_1/1_Confidence_1.000_Length_2492 - Similar to sp|C3YWU0|FUCO_BRAFL Alpha-L-fucosidase OS=Branchiostoma floridae GN=BRAFLDRAFT_56888 PE=3 SV=2 (0.0)	2133.1.1	0.00015	592.27	1183.54	0.002	1	HHEGFTNWR	FTSK	SNVS	127	135
S10.mzML	58318	Locus_6957_Transcript_1/1_Confidence_1.000_Length_2492 - Similar to sp|C3YWU0|FUCO_BRAFL Alpha-L-fucosidase OS=Branchiostoma floridae GN=BRAFLDRAFT_56888 PE=3 SV=2 (0.0)	7446.1.1	7.5e-07	878.89	1756.77	0.0081	1	WENAMTIDSGSWGFR	QPYK	REAT	283	297
S10.mzML	77912	Locus_4231_Transcript_1/1_Confidence_1.000_Length_1506 - Similar to gi|449685647|ref|XP_002163959.2| PREDICTED: uncharacterized protein LOC100210555, partial [Hydra magnipapillata] (5.91837E-8)	4762.1.1	0.0032	561.31	1121.62	0.0046	1	GINIVTYDVK	PNKR	EDKA	112	121
S10.mzML	77912	Locus_4231_Transcript_1/1_Confidence_1.000_Length_1506 - Similar to gi|449685647|ref|XP_002163959.2| PREDICTED: uncharacterized protein LOC100210555, partial [Hydra magnipapillata] (5.91837E-8)	1531.1.1	0.0068	596.77	1192.53	0.0048	1	GLSDVDSQEDK	IAAK	KEPK	199	209
S10.mzML	1032	Locus_44_Transcript_1/1_Confidence_1.000_Length_1499 - Similar to sp|O97490|TRFM_RABIT Melanotransferrin OS=Oryctolagus cuniculus GN=Mfi2 PE=2 SV=1 (0.0)	5009.1.1	0.002	522.275	1043.54	0.0047	1	LYDGTLFSK	SGFK	STEK	334	342
S10.mzML	1032	Locus_44_Transcript_1/1_Confidence_1.000_Length_1499 - Similar to sp|O97490|TRFM_RABIT Melanotransferrin OS=Oryctolagus cuniculus GN=Mfi2 PE=2 SV=1 (0.0)	3257.1.1	0.00012	533.26	1065.53	-0.0028	1	YYSYTGALK	SNER	CLED	238	246
S10.mzML	1032	Locus_44_Transcript_1/1_Confidence_1.000_Length_1499 - Similar to sp|O97490|TRFM_RABIT Melanotransferrin OS=Oryctolagus cuniculus GN=Mfi2 PE=2 SV=1 (0.0)	1541.1.1	0.034	459.255	917.505	0.0046	1	QSTVLGNAK	AFIK	KDSY	260	268
S10.mzML	2699	Locus_1893_Transcript_1/1_Confidence_1.000_Length_1825 - Similar to sp|O61491|FLOT1_DROME Flotillin-1 OS=Drosophila melanogaster GN=Flo PE=2 SV=1 (0.0)	7563.1.1	0.0003	600.365	1199.72	0.0042	1	ITGELLDIVVK	GAAK	LPGA	394	404
S10.mzML	2699	Locus_1893_Transcript_1/1_Confidence_1.000_Length_1825 - Similar to sp|O61491|FLOT1_DROME Flotillin-1 OS=Drosophila melanogaster GN=Flo PE=2 SV=1 (0.0)	4728.1.1	5.5e-05	715.325	1429.75	-0.107	1	VILEAEAEAESIR	NRNR	VKGE	306	318
S10.mzML	2699	Locus_1893_Transcript_1/1_Confidence_1.000_Length_1825 - Similar to sp|O61491|FLOT1_DROME Flotillin-1 OS=Drosophila melanogaster GN=Flo PE=2 SV=1 (0.0)	3697.1.1	3.7e-05	690.87	1380.72	0.021	1	NIALETLEGHQR	SEIK	AIMG	99	110
S10.mzML	2699	Locus_1893_Transcript_1/1_Confidence_1.000_Length_1825 - Similar to sp|O61491|FLOT1_DROME Flotillin-1 OS=Drosophila melanogaster GN=Flo PE=2 SV=1 (0.0)	2976.1.1	8.6e-06	520.305	1039.61	-0.0009	1	VAAEVAAPLAK	TLPK	CKKV	365	375
S10.mzML	2699	Locus_1893_Transcript_1/1_Confidence_1.000_Length_1825 - Similar to sp|O61491|FLOT1_DROME Flotillin-1 OS=Drosophila melanogaster GN=Flo PE=2 SV=1 (0.0)	2911.1.1	0.003	615.335	1229.65	0.022	1	INLQEQEISR	RAQR	KEKE	266	275
S10.mzML	2699	Locus_1893_Transcript_1/1_Confidence_1.000_Length_1825 - Similar to sp|O61491|FLOT1_DROME Flotillin-1 OS=Drosophila melanogaster GN=Flo PE=2 SV=1 (0.0)	2471.1.1	0.023	571.265	1141.52	0.0078	1	AAYDMEVNTK	NLKK	KATS	222	231
S10.mzML	2699	Locus_1893_Transcript_1/1_Confidence_1.000_Length_1825 - Similar to sp|O61491|FLOT1_DROME Flotillin-1 OS=Drosophila melanogaster GN=Flo PE=2 SV=1 (0.0)	2321.1.1	9.3e-08	639.805	1278.61	0.0035	1	FGNDTGIAQAER	LKSK	DFNL	204	215
S10.mzML	2953	Locus_2165_Transcript_1/1_Confidence_1.000_Length_1538 - Similar to sp|Q9GNN8|CTXA_CARAL Toxin CaTX-A OS=Carybdea alata PE=1 SV=1 (0.0)	2151.1.1	0.0091	482.276	963.551	0.0008	1	KVIEEAFK	SATR	THRD	153	160		37616
S10.mzML	2953	Locus_2165_Transcript_1/1_Confidence_1.000_Length_1538 - Similar to sp|Q9GNN8|CTXA_CARAL Toxin CaTX-A OS=Carybdea alata PE=1 SV=1 (0.0)	5895.1.1	1.8e-12	1024.52	2048.03	0.0004	1	QVPAADTYANAVSISLDANK	LILK	ESVR	264	283		37616
S10.mzML	2953	Locus_2165_Transcript_1/1_Confidence_1.000_Length_1538 - Similar to sp|Q9GNN8|CTXA_CARAL Toxin CaTX-A OS=Carybdea alata PE=1 SV=1 (0.0)	2873.1.1	0.0063	395.218	789.435	0.0004	1	SALEELK	AAIK	TEVS	64	70		37616
S10.mzML	2953	Locus_2165_Transcript_1/1_Confidence_1.000_Length_1538 - Similar to sp|Q9GNN8|CTXA_CARAL Toxin CaTX-A OS=Carybdea alata PE=1 SV=1 (0.0)	2615.1.1	0.009	533.245	1065.5	-0.0023	1	SGYYMISTK	VPLK	KWPN	424	432	16.0 at M4	3262,37616
S10.mzML	2953	Locus_2165_Transcript_1/1_Confidence_1.000_Length_1538 - Similar to sp|Q9GNN8|CTXA_CARAL Toxin CaTX-A OS=Carybdea alata PE=1 SV=1 (0.0)	2898.1.1	0.0022	795.365	1589.74	-0.0083	1	SWDHNPGLQGHWR	GYIR	IL]	451	463
S10.mzML	2953	Locus_2165_Transcript_1/1_Confidence_1.000_Length_1538 - Similar to sp|Q9GNN8|CTXA_CARAL Toxin CaTX-A OS=Carybdea alata PE=1 SV=1 (0.0)	1184.1.1	0.00077	393.194	785.391	-0.0033	1	NMYITK	LRGK	HAQG	392	397	16.0 at M1	3262,37616
S10.mzML	2953	Locus_2165_Transcript_1/1_Confidence_1.000_Length_1538 - Similar to sp|Q9GNN8|CTXA_CARAL Toxin CaTX-A OS=Carybdea alata PE=1 SV=1 (0.0)	7243.1.1	1.6e-06	523.275	1045.55	-0.0007	1	FFGLPDPPR	SFAK	NTFG	325	333		37616
S10.mzML	2953	Locus_2165_Transcript_1/1_Confidence_1.000_Length_1538 - Similar to sp|Q9GNN8|CTXA_CARAL Toxin CaTX-A OS=Carybdea alata PE=1 SV=1 (0.0)	850.1.1	1.7e-06	597.765	1194.52	0.0058	1	GSTSTDAAEAER	RINR	TVEF	225	236		37616
S10.mzML	2953	Locus_2165_Transcript_1/1_Confidence_1.000_Length_1538 - Similar to sp|Q9GNN8|CTXA_CARAL Toxin CaTX-A OS=Carybdea alata PE=1 SV=1 (0.0)	8244.1.1	0.0012	584.325	1167.64	0.0046	1	TFNDVIAFLK	GARR	GASK	177	186		37616
S10.mzML	2953	Locus_2165_Transcript_1/1_Confidence_1.000_Length_1538 - Similar to sp|Q9GNN8|CTXA_CARAL Toxin CaTX-A OS=Carybdea alata PE=1 SV=1 (0.0)	5972.1.1	0.001	602.33	1203.66	0.006	1	LSDTLGILESR	PLTK	INRG	211	221		37616
S10.mzML	2953	Locus_2165_Transcript_1/1_Confidence_1.000_Length_1538 - Similar to sp|Q9GNN8|CTXA_CARAL Toxin CaTX-A OS=Carybdea alata PE=1 SV=1 (0.0)	3079.1.1	5e-06	636.27	1271.53	0.0076	1	ESYMGNHMFR	YICK	GCSN	355	364		3262,37616
S10.mzML	2953	Locus_2165_Transcript_1/1_Confidence_1.000_Length_1538 - Similar to sp|Q9GNN8|CTXA_CARAL Toxin CaTX-A OS=Carybdea alata PE=1 SV=1 (0.0)	1079.1.1	0.012	461.732	922.463	0.0013	1	ALENGYQK	VQIR	INLR	378	385		37616
S10.mzML	2953	Locus_2165_Transcript_1/1_Confidence_1.000_Length_1538 - Similar to sp|Q9GNN8|CTXA_CARAL Toxin CaTX-A OS=Carybdea alata PE=1 SV=1 (0.0)	7061.1.1	8.2e-08	662.37	1323.74	0.0019	1	RTFNDVIAFLK	NGAR	GASK	176	186		37616
S10.mzML	2953	Locus_2165_Transcript_1/1_Confidence_1.000_Length_1538 - Similar to sp|Q9GNN8|CTXA_CARAL Toxin CaTX-A OS=Carybdea alata PE=1 SV=1 (0.0)	5508.1.1	9.3e-07	724.35	1447.69	0.0077	1	ETIDFLHNMEAK	ESVR	NAVC	288	299		37616
S10.mzML	2953	Locus_2165_Transcript_1/1_Confidence_1.000_Length_1538 - Similar to sp|Q9GNN8|CTXA_CARAL Toxin CaTX-A OS=Carybdea alata PE=1 SV=1 (0.0)	7439.1.1	0.00022	658.81	1316.61	0.0046	1	YWPTWYICK	VQNR	ESYM	346	354	57.022 at C7	37616
S10.mzML	2953	Locus_2165_Transcript_1/1_Confidence_1.000_Length_1538 - Similar to sp|Q9GNN8|CTXA_CARAL Toxin CaTX-A OS=Carybdea alata PE=1 SV=1 (0.0)	9492.1.1	0.00016	702.43	1403.85	0.012	1	DTLITNFILILK	ATMR	QVPA	252	263		37616
S10.mzML	2953	Locus_2165_Transcript_1/1_Confidence_1.000_Length_1538 - Similar to sp|Q9GNN8|CTXA_CARAL Toxin CaTX-A OS=Carybdea alata PE=1 SV=1 (0.0)	5082.1.1	0.016	383.227	765.451	0.0026	1	SILSFAK	EMTK	FFGL	318	324		37616
S10.mzML	1970	Locus_1093_Transcript_1/1_Confidence_1.000_Length_2239 - Similar to sp|P42674|BP10_PARLI Blastula protease 10 OS=Paracentrotus lividus GN=BP10 PE=2 SV=1 (1.5634E-37)	5918.1.1	0.00023	487.74	974.473	0.0069	1	NYVEFFR	TTQR	GSGC	136	142
S10.mzML	1970	Locus_1093_Transcript_1/1_Confidence_1.000_Length_2239 - Similar to sp|P42674|BP10_PARLI Blastula protease 10 OS=Paracentrotus lividus GN=BP10 PE=2 SV=1 (1.5634E-37)	5790.1.1	0.0012	577.29	1153.57	0.0075	1	AIYAAMAEWK	RATR	SKTC	112	121
S10.mzML	1970	Locus_1093_Transcript_1/1_Confidence_1.000_Length_2239 - Similar to sp|P42674|BP10_PARLI Blastula protease 10 OS=Paracentrotus lividus GN=BP10 PE=2 SV=1 (1.5634E-37)	4837.1.1	0.00054	600.835	1200.66	0.0069	1	VLSDLDALQAR	QPYR	KMYN	258	268
S10.mzML	1970	Locus_1093_Transcript_1/1_Confidence_1.000_Length_2239 - Similar to sp|P42674|BP10_PARLI Blastula protease 10 OS=Paracentrotus lividus GN=BP10 PE=2 SV=1 (1.5634E-37)	3212.1.1	0.024	503.23	1005.45	0.003	1	YMLQYCK	RNPR	RSCR	388	394	57.022 at C5
S10.mzML	1970	Locus_1093_Transcript_1/1_Confidence_1.000_Length_2239 - Similar to sp|P42674|BP10_PARLI Blastula protease 10 OS=Paracentrotus lividus GN=BP10 PE=2 SV=1 (1.5634E-37)	2243.1.1	0.018	486.229	971.462	-0.0029	1	LSVSYCSR	RSCR	LARN	332	339	57.022 at C5
S10.mzML	1970	Locus_1093_Transcript_1/1_Confidence_1.000_Length_2239 - Similar to sp|P42674|BP10_PARLI Blastula protease 10 OS=Paracentrotus lividus GN=BP10 PE=2 SV=1 (1.5634E-37)	1592.1.1	0.00012	451.738	902.473	0.0036	1	SLHEAFAK	NVPR	YGRD	204	211
S10.mzML	63195	Locus_12194_Transcript_1/1_Confidence_1.000_Length_1754 - Similar to sp|Q90744|NAGAB_CHICK Alpha-N-acetylgalactosaminidase OS=Gallus gallus GN=NAGA PE=1 SV=1 (0.0)	6847.1.1	6.5e-05	564.815	1128.62	0.0042	1	VNPWGVVMVK	FKAK	LSAV	431	440
S10.mzML	63195	Locus_12194_Transcript_1/1_Confidence_1.000_Length_1754 - Similar to sp|Q90744|NAGAB_CHICK Alpha-N-acetylgalactosaminidase OS=Gallus gallus GN=NAGA PE=1 SV=1 (0.0)	5224.1.1	0.0015	535.78	1070.55	0.0048	1	LGIYGDFGTK	KGMK	TCAG	162	171
S10.mzML	63195	Locus_12194_Transcript_1/1_Confidence_1.000_Length_1754 - Similar to sp|Q90744|NAGAB_CHICK Alpha-N-acetylgalactosaminidase OS=Gallus gallus GN=NAGA PE=1 SV=1 (0.0)	3959.1.1	0.031	471.557	942.493	-0.378	1	YGYLIADK	ERDK	KRFP	134	141
S10.mzML	63195	Locus_12194_Transcript_1/1_Confidence_1.000_Length_1754 - Similar to sp|Q90744|NAGAB_CHICK Alpha-N-acetylgalactosaminidase OS=Gallus gallus GN=NAGA PE=1 SV=1 (0.0)	1739.1.1	0.0088	627.27	1253.55	-0.01	1	NYPNECISEK	IDCK	LFKR	89	98	57.022 at C5
S10.mzML	70174	Locus_11_Transcript_12/20_Confidence_0.333_Length_2957 - Similar to sp|P33436|MMP2_RAT 72 kDa type IV collagenase OS=Rattus norvegicus GN=Mmp2 PE=2 SV=2 (2.67212E-22)	5816.1.1	0.0022	600.33	1199.65	0.012	1	QIDAALVWQR	SFVK	NNKA	151	160		70177,70178,70176
S10.mzML	70174	Locus_11_Transcript_12/20_Confidence_0.333_Length_2957 - Similar to sp|P33436|MMP2_RAT 72 kDa type IV collagenase OS=Rattus norvegicus GN=Mmp2 PE=2 SV=2 (2.67212E-22)	4507.1.1	0.0097	517.245	1033.47	0.02	1	AYFFSENR	RNNK	YWRY	164	171		70177,70178,70176
S10.mzML	67128	Locus_16338_Transcript_1/1_Confidence_1.000_Length_273 - Similar to sp|A7L036|CTX2_CHIFL Toxin CfTX-2 OS=Chironex fleckeri PE=1 SV=1 (4.91973E-11)	6114.1.1	0.0087	479.788	958.572	0.0031	1	QFNLIPVK	GDNR	VDGK	58	65
S10.mzML	67128	Locus_16338_Transcript_1/1_Confidence_1.000_Length_273 - Similar to sp|A7L036|CTX2_CHIFL Toxin CfTX-2 OS=Chironex fleckeri PE=1 SV=1 (4.91973E-11)	1489.2.1	0.0029	591.245	1181.49	-0.0014	2	MGAQWNDESK	SFCR	IRFR	6	15	16.0 at M0	32230
S10.mzML	67128	Locus_16338_Transcript_1/1_Confidence_1.000_Length_273 - Similar to sp|A7L036|CTX2_CHIFL Toxin CfTX-2 OS=Chironex fleckeri PE=1 SV=1 (4.91973E-11)	1669.1.1	0.0059	480.23	959.458	0.003	1	FAYTSSQR	YPGK	AG]	83	90
S11.mzML	5266	Locus_4668_Transcript_1/1_Confidence_1.000_Length_6619 - Similar to sp|Q8WYK1|CNTP5_HUMAN Contactin-associated protein-like 5 OS=Homo sapiens GN=CNTNAP5 PE=2 SV=1 (0.0)	7672.1.1	0.0059	831.445	1661.99	-0.101	1	VAKIGNPVSLPAGLPTK	HTIR	FEGC	992	1008
S11.mzML	5266	Locus_4668_Transcript_1/1_Confidence_1.000_Length_6619 - Similar to sp|Q8WYK1|CNTP5_HUMAN Contactin-associated protein-like 5 OS=Homo sapiens GN=CNTNAP5 PE=2 SV=1 (0.0)	2574.1.1	0.013	612.94	1224.65	0.234	1	APPAPTDLSIDK	GFVK	VYVA	146	157
S11.mzML	52845	Locus_834_Transcript_1/1_Confidence_1.000_Length_2051 - Similar to sp|O73775|FBLN1_CHICK Fibulin-1 OS=Gallus gallus GN=FBLN1 PE=2 SV=2 (1.08136E-39)	5009.1.1	0.0014	495.279	989.553	0.0038	1	AGFALGIANR	SCCR	DCNL	90	99
S11.mzML	52845	Locus_834_Transcript_1/1_Confidence_1.000_Length_2051 - Similar to sp|O73775|FBLN1_CHICK Fibulin-1 OS=Gallus gallus GN=FBLN1 PE=2 SV=2 (1.08136E-39)	899.1.1	0.022	413.178	825.36	-0.0048	1	TCCSLGK	QVLK	EAEA	10	16	57.022 at C1,57.022 at C2
S11.mzML	3262	Locus_2509_Transcript_1/1_Confidence_1.000_Length_1476 - Similar to sp|Q9GNN8|CTXA_CARAL Toxin CaTX-A OS=Carybdea alata PE=1 SV=1 (0.0)	4279.1.1	0.017	454.739	908.472	0.0056	1	SIVDEAFK	NSLK	RYRD	150	157
S11.mzML	3262	Locus_2509_Transcript_1/1_Confidence_1.000_Length_1476 - Similar to sp|Q9GNN8|CTXA_CARAL Toxin CaTX-A OS=Carybdea alata PE=1 SV=1 (0.0)	3392.1.1	1.3e-08	532.79	1064.57	0.0059	1	SIVDEAFKR	NSLK	YRDE	150	158
S11.mzML	3262	Locus_2509_Transcript_1/1_Confidence_1.000_Length_1476 - Similar to sp|Q9GNN8|CTXA_CARAL Toxin CaTX-A OS=Carybdea alata PE=1 SV=1 (0.0)	849.1.1	0.0027	466.742	932.48	0.0044	1	TTVSANPSR	TELK	ISQV	68	76
S11.mzML	3262	Locus_2509_Transcript_1/1_Confidence_1.000_Length_1476 - Similar to sp|Q9GNN8|CTXA_CARAL Toxin CaTX-A OS=Carybdea alata PE=1 SV=1 (0.0)	1341.1.1	0.011	374.711	748.42	0.0016	1	SVGSSLAK	AVVK	FKTG	86	93
S11.mzML	3262	Locus_2509_Transcript_1/1_Confidence_1.000_Length_1476 - Similar to sp|Q9GNN8|CTXA_CARAL Toxin CaTX-A OS=Carybdea alata PE=1 SV=1 (0.0)	5978.1.1	5.9e-09	531.275	1061.54	0.0055	1	YFGLPDPPR	TFTR	NTFQ	323	331
S11.mzML	3262	Locus_2509_Transcript_1/1_Confidence_1.000_Length_1476 - Similar to sp|Q9GNN8|CTXA_CARAL Toxin CaTX-A OS=Carybdea alata PE=1 SV=1 (0.0)	4819.1.1	0.0013	566.315	1131.63	0.0062	1	GIQETLTELK	ADTK	TTVS	58	67
S11.mzML	3262	Locus_2509_Transcript_1/1_Confidence_1.000_Length_1476 - Similar to sp|Q9GNN8|CTXA_CARAL Toxin CaTX-A OS=Carybdea alata PE=1 SV=1 (0.0)	3362.3.1	0.00069	525.25	1049.5	0.006	3	SGYYMISTK	VPLK	KWPN	422	430		37616,2953
S11.mzML	3262	Locus_2509_Transcript_1/1_Confidence_1.000_Length_1476 - Similar to sp|Q9GNN8|CTXA_CARAL Toxin CaTX-A OS=Carybdea alata PE=1 SV=1 (0.0)	4413.1.1	1.3e-05	857.41	1713.81	0.012	1	FENYANGISASIDANK	KLGK	QAVH	266	281
S11.mzML	3262	Locus_2509_Transcript_1/1_Confidence_1.000_Length_1476 - Similar to sp|Q9GNN8|CTXA_CARAL Toxin CaTX-A OS=Carybdea alata PE=1 SV=1 (0.0)	1342.3.1	0.00039	393.194	785.391	-0.0029	3	NMYITK	LKGK	HAQG	390	395	16.0 at M1	37616,2953
S11.mzML	3262	Locus_2509_Transcript_1/1_Confidence_1.000_Length_1476 - Similar to sp|Q9GNN8|CTXA_CARAL Toxin CaTX-A OS=Carybdea alata PE=1 SV=1 (0.0)	5575.1.1	7.3e-05	554.305	1107.6	0.0072	1	TFNDVIGTLK	GASR	NLTD	174	183
S11.mzML	3262	Locus_2509_Transcript_1/1_Confidence_1.000_Length_1476 - Similar to sp|Q9GNN8|CTXA_CARAL Toxin CaTX-A OS=Carybdea alata PE=1 SV=1 (0.0)	2110.3.1	0.005	644.265	1287.53	-0.0007	3	ESYMGNHMFR	HICK	GCSH	353	362	16.0 at M7	37616,2953
S11.mzML	3262	Locus_2509_Transcript_1/1_Confidence_1.000_Length_1476 - Similar to sp|Q9GNN8|CTXA_CARAL Toxin CaTX-A OS=Carybdea alata PE=1 SV=1 (0.0)	8521.1.1	3.4e-05	710.43	1419.85	0.011	1	ETLLTQLILFTK	AVMR	KLGK	250	261
S11.mzML	3262	Locus_2509_Transcript_1/1_Confidence_1.000_Length_1476 - Similar to sp|Q9GNN8|CTXA_CARAL Toxin CaTX-A OS=Carybdea alata PE=1 SV=1 (0.0)	2269.1.1	0.039	465.782	930.562	0.0025	1	ISQVSAVVK	NPSR	SVGS	77	85
S11.mzML	3262	Locus_2509_Transcript_1/1_Confidence_1.000_Length_1476 - Similar to sp|Q9GNN8|CTXA_CARAL Toxin CaTX-A OS=Carybdea alata PE=1 SV=1 (0.0)	2098.1.1	0.00015	689.85	1378.7	0.0076	1	YRDEELQGQLK	AFKR	GASR	159	169
S11.mzML	3262	Locus_2509_Transcript_1/1_Confidence_1.000_Length_1476 - Similar to sp|Q9GNN8|CTXA_CARAL Toxin CaTX-A OS=Carybdea alata PE=1 SV=1 (0.0)	2239.2.1	9e-08	780.87	1560.75	-0.0046	2	SWHNNPGLQGHWK	GYIR	LT]	449	461		37616
S11.mzML	3262	Locus_2509_Transcript_1/1_Confidence_1.000_Length_1476 - Similar to sp|Q9GNN8|CTXA_CARAL Toxin CaTX-A OS=Carybdea alata PE=1 SV=1 (0.0)	2699.1.1	0.011	492.747	984.49	0.0042	1	NTFQGVYR	DPPR	VENR	332	339
S11.mzML	3262	Locus_2509_Transcript_1/1_Confidence_1.000_Length_1476 - Similar to sp|Q9GNN8|CTXA_CARAL Toxin CaTX-A OS=Carybdea alata PE=1 SV=1 (0.0)	2238.1.1	9.4e-08	711.36	1421.71	0.0089	1	INTGSTTTDLAEAK	IESR	RTVD	220	233
S11.mzML	10738	Locus_10441_Transcript_1/1_Confidence_1.000_Length_909 - Similar to gi|449665221|ref|XP_002157295.2| PREDICTED: uncharacterized protein LOC100201518, partial [Hydra magnipapillata] (3.53686E-20)	6990.1.1	0.0069	470.268	939.53	0.0072	1	GSFALIGFK	MGLR	GTGK	159	167		80632
S11.mzML	10738	Locus_10441_Transcript_1/1_Confidence_1.000_Length_909 - Similar to gi|449665221|ref|XP_002157295.2| PREDICTED: uncharacterized protein LOC100201518, partial [Hydra magnipapillata] (3.53686E-20)	4197.1.1	0.0048	453.263	905.52	0.0054	1	GLNIVAYR	LRKR	YPSG	80	87		80632
S11.mzML	10738	Locus_10441_Transcript_1/1_Confidence_1.000_Length_909 - Similar to gi|449665221|ref|XP_002157295.2| PREDICTED: uncharacterized protein LOC100201518, partial [Hydra magnipapillata] (3.53686E-20)	3253.1.1	8.6e-05	487.284	973.568	-0.0009	1	SIGSIVVNGK	KCGK	EMSL	63	72		80632
S11.mzML	18653	Locus_2728_Transcript_1/1_Confidence_1.000_Length_278 - Similar to sp|P58762|CTXA_CHIQU Toxin CqTX-A OS=Chiropsalmus quadrigatus PE=2 SV=1 (2.38873E-11)	7702.1.1	6.7e-07	1008.08	2015.13	0.016	1	FNLIPVTVGGHAVYLLSSK	ESTK	SSPG	56	74		69439
S11.mzML	18653	Locus_2728_Transcript_1/1_Confidence_1.000_Length_278 - Similar to sp|P58762|CTXA_CHIQU Toxin CqTX-A OS=Chiropsalmus quadrigatus PE=2 SV=1 (2.38873E-11)	5053.1.1	2.4e-10	922.925	1844.84	0.0074	1	CAYPLSNDYVGLEESK	GNWR	YDES	34	49	57.022 at C0	69439
S11.mzML	18653	Locus_2728_Transcript_1/1_Confidence_1.000_Length_278 - Similar to sp|P58762|CTXA_CHIQU Toxin CqTX-A OS=Chiropsalmus quadrigatus PE=2 SV=1 (2.38873E-11)	1030.1.1	0.028	406.677	812.353	0.0021	1	SNSFSDR	[X	DKIN	2	8
S11.mzML	39450	Locus_4005_Transcript_1/1_Confidence_1.000_Length_511 - Similar to gi|449685647|ref|XP_002163959.2| PREDICTED: uncharacterized protein LOC100210555, partial [Hydra magnipapillata] (3.97269E-15)	4218.1.1	3.2e-05	522.31	1043.61	0.0072	1	GVNIVTVDVK	PNKR	SGKV	43	52
S11.mzML	39450	Locus_4005_Transcript_1/1_Confidence_1.000_Length_511 - Similar to gi|449685647|ref|XP_002163959.2| PREDICTED: uncharacterized protein LOC100210555, partial [Hydra magnipapillata] (3.97269E-15)	3255.1.1	0.0028	509.23	1017.45	0.01	1	STFDTFGDK	VDKK	EASK	60	68
S11.mzML	10226	Locus_9907_Transcript_1/1_Confidence_1.000_Length_556 - Similar to sp|A7L035|CTX1_CHIFL Toxin CfTX-1 OS=Chironex fleckeri PE=1 SV=1 (9.48282E-23)	8286.1.1	1.2e-05	908.48	1815.95	0.012	1	IASGCLDILAGIAGEIDK	EGTK	LARF	134	151	57.022 at C4
S11.mzML	10226	Locus_9907_Transcript_1/1_Confidence_1.000_Length_556 - Similar to sp|A7L035|CTX1_CHIFL Toxin CfTX-1 OS=Chironex fleckeri PE=1 SV=1 (9.48282E-23)	4161.1.1	7.7e-15	898.94	1796.87	0.0087	1	SIVDSMASLVDASTTAGR	RSSR	NLVE	69	86	16.0 at M5
S11.mzML	10226	Locus_9907_Transcript_1/1_Confidence_1.000_Length_556 - Similar to sp|A7L035|CTX1_CHIFL Toxin CfTX-1 OS=Chironex fleckeri PE=1 SV=1 (9.48282E-23)	5821.1.1	2.1e-07	943.515	1886.02	0.0096	1	VISAISTALPNLQSGEGTK	SVGK	IASG	115	133
S11.mzML	32230	Locus_17985_Transcript_1/1_Confidence_1.000_Length_818 - Similar to sp|A7L036|CTX2_CHIFL Toxin CfTX-2 OS=Chironex fleckeri PE=1 SV=1 (0.0)	4615.1.1	9.1e-08	850.425	1699.84	0.011	1	MLSDQDLQEALHGVK	RVLR	REYE	11	25	16.0 at M0
S11.mzML	32230	Locus_17985_Transcript_1/1_Confidence_1.000_Length_818 - Similar to sp|A7L036|CTX2_CHIFL Toxin CfTX-2 OS=Chironex fleckeri PE=1 SV=1 (0.0)	5329.1.1	0.00018	594.28	1187.55	0.0069	1	QDYLVSFCR	PKDR	MGAQ	211	219	57.022 at C7
S11.mzML	32230	Locus_17985_Transcript_1/1_Confidence_1.000_Length_818 - Similar to sp|A7L036|CTX2_CHIFL Toxin CfTX-2 OS=Chironex fleckeri PE=1 SV=1 (0.0)	4445.1.1	0.007	475.267	949.529	0.0048	1	FIGMVVQR	QGVR	IERT	65	72
S11.mzML	32230	Locus_17985_Transcript_1/1_Confidence_1.000_Length_818 - Similar to sp|A7L036|CTX2_CHIFL Toxin CfTX-2 OS=Chironex fleckeri PE=1 SV=1 (0.0)	1549.1.1	0.00066	591.255	1181.49	0.013	1	MGAQWNDESK	SFCR	IRFR	220	229	16.0 at M0	67128
S11.mzML	32230	Locus_17985_Transcript_1/1_Confidence_1.000_Length_818 - Similar to sp|A7L036|CTX2_CHIFL Toxin CfTX-2 OS=Chironex fleckeri PE=1 SV=1 (0.0)	1586.1.1	0.0042	343.693	686.383	0.0028	1	VDPISR	DLIK	ADED	179	184
S11.mzML	32230	Locus_17985_Transcript_1/1_Confidence_1.000_Length_818 - Similar to sp|A7L036|CTX2_CHIFL Toxin CfTX-2 OS=Chironex fleckeri PE=1 SV=1 (0.0)	856.1.1	0.0085	450.74	900.479	0.0016	1	QGSEQLKK	LLPR	IYKF	162	169	-17.02655 at Q0
S11.mzML	32230	Locus_17985_Transcript_1/1_Confidence_1.000_Length_818 - Similar to sp|A7L036|CTX2_CHIFL Toxin CfTX-2 OS=Chironex fleckeri PE=1 SV=1 (0.0)	872.1.1	0.0044	475.207	949.411	0.0017	1	ADEDISGDK	PISR	NIVT	185	193
S11.mzML	32230	Locus_17985_Transcript_1/1_Confidence_1.000_Length_818 - Similar to sp|A7L036|CTX2_CHIFL Toxin CfTX-2 OS=Chironex fleckeri PE=1 SV=1 (0.0)	846.1.1	0.0085	519.255	1037.5	0.0069	1	NIDRNDYK	QRVK	RVID	130	137
S11.mzML	58318	Locus_6957_Transcript_1/1_Confidence_1.000_Length_2492 - Similar to sp|C3YWU0|FUCO_BRAFL Alpha-L-fucosidase OS=Branchiostoma floridae GN=BRAFLDRAFT_56888 PE=3 SV=2 (0.0)	6899.1.1	0.0022	508.79	1016.58	0.0046	1	ILPIFEER	HDGR	LRQI	337	344
S11.mzML	58318	Locus_6957_Transcript_1/1_Confidence_1.000_Length_2492 - Similar to sp|C3YWU0|FUCO_BRAFL Alpha-L-fucosidase OS=Branchiostoma floridae GN=BRAFLDRAFT_56888 PE=3 SV=2 (0.0)	4841.1.1	0.035	419.247	837.49	0.004	1	VYAILMK	KDDK	WPSN	382	388
S11.mzML	58318	Locus_6957_Transcript_1/1_Confidence_1.000_Length_2492 - Similar to sp|C3YWU0|FUCO_BRAFL Alpha-L-fucosidase OS=Branchiostoma floridae GN=BRAFLDRAFT_56888 PE=3 SV=2 (0.0)	4330.1.1	0.021	476.712	952.438	-0.015	1	WGIGTMCK	VNDR	HGDV	255	262	57.022 at C6
S11.mzML	58318	Locus_6957_Transcript_1/1_Confidence_1.000_Length_2492 - Similar to sp|C3YWU0|FUCO_BRAFL Alpha-L-fucosidase OS=Branchiostoma floridae GN=BRAFLDRAFT_56888 PE=3 SV=2 (0.0)	2626.1.1	0.041	476.231	951.457	0.0046	1	ENYPPGFK	LFMK	YADF	84	91
S11.mzML	58318	Locus_6957_Transcript_1/1_Confidence_1.000_Length_2492 - Similar to sp|C3YWU0|FUCO_BRAFL Alpha-L-fucosidase OS=Branchiostoma floridae GN=BRAFLDRAFT_56888 PE=3 SV=2 (0.0)	2214.1.1	0.037	466.245	931.484	0.0059	1	DTVLVNDR	SPVK	WGIG	247	254
S11.mzML	58318	Locus_6957_Transcript_1/1_Confidence_1.000_Length_2492 - Similar to sp|C3YWU0|FUCO_BRAFL Alpha-L-fucosidase OS=Branchiostoma floridae GN=BRAFLDRAFT_56888 PE=3 SV=2 (0.0)	2118.1.1	4.5e-07	592.27	1183.54	-0.0018	1	HHEGFTNWR	FTSK	SNVS	127	135
S11.mzML	37683	Locus_2075_Transcript_1/1_Confidence_1.000_Length_3305 - Similar to sp|Q9NZ08|ERAP1_HUMAN Endoplasmic reticulum aminopeptidase 1 OS=Homo sapiens GN=ERAP1 PE=1 SV=3 (0.0)	5832.1.1	7.8e-07	633.325	1265.64	0.0086	1	WEVPLTYETK	FNYK	SGPK	599	608
S11.mzML	37683	Locus_2075_Transcript_1/1_Confidence_1.000_Length_3305 - Similar to sp|Q9NZ08|ERAP1_HUMAN Endoplasmic reticulum aminopeptidase 1 OS=Homo sapiens GN=ERAP1 PE=1 SV=3 (0.0)	6941.1.1	0.017	568.78	1136.55	0.011	1	EWNFVWQK	GTER	QKES	819	826
S11.mzML	37683	Locus_2075_Transcript_1/1_Confidence_1.000_Length_3305 - Similar to sp|Q9NZ08|ERAP1_HUMAN Endoplasmic reticulum aminopeptidase 1 OS=Homo sapiens GN=ERAP1 PE=1 SV=3 (0.0)	4483.1.1	0.015	686.825	1372.64	0.0079	1	HETEVTDWLDK	WLQK	QLAK	962	972
S11.mzML	37683	Locus_2075_Transcript_1/1_Confidence_1.000_Length_3305 - Similar to sp|Q9NZ08|ERAP1_HUMAN Endoplasmic reticulum aminopeptidase 1 OS=Homo sapiens GN=ERAP1 PE=1 SV=3 (0.0)	4770.1.1	0.011	483.285	965.567	0.004	1	STIYLAGIK	PNIR	YGTE	805	813
S11.mzML	37683	Locus_2075_Transcript_1/1_Confidence_1.000_Length_3305 - Similar to sp|Q9NZ08|ERAP1_HUMAN Endoplasmic reticulum aminopeptidase 1 OS=Homo sapiens GN=ERAP1 PE=1 SV=3 (0.0)	5676.1.1	0.00035	614.3	1227.59	0.0084	1	YLEWSLDSSK	LLQR	IRSQ	855	864
S11.mzML	37683	Locus_2075_Transcript_1/1_Confidence_1.000_Length_3305 - Similar to sp|Q9NZ08|ERAP1_HUMAN Endoplasmic reticulum aminopeptidase 1 OS=Homo sapiens GN=ERAP1 PE=1 SV=3 (0.0)	888.1.1	0.00021	516.75	1032.5	0.0026	1	ESTVPSEQR	QKQK	KLLF	829	837
S11.mzML	37683	Locus_2075_Transcript_1/1_Confidence_1.000_Length_3305 - Similar to sp|Q9NZ08|ERAP1_HUMAN Endoplasmic reticulum aminopeptidase 1 OS=Homo sapiens GN=ERAP1 PE=1 SV=3 (0.0)	1736.1.1	0.013	396.696	792.389	0.0038	1	YLPDER	DIVK	EYVP	704	709
S11.mzML	37683	Locus_2075_Transcript_1/1_Confidence_1.000_Length_3305 - Similar to sp|Q9NZ08|ERAP1_HUMAN Endoplasmic reticulum aminopeptidase 1 OS=Homo sapiens GN=ERAP1 PE=1 SV=3 (0.0)	5230.1.1	0.0046	500.81	1000.6	0.015	1	QTIALDIVK	NQLK	YLPD	695	703
S11.mzML	37683	Locus_2075_Transcript_1/1_Confidence_1.000_Length_3305 - Similar to sp|Q9NZ08|ERAP1_HUMAN Endoplasmic reticulum aminopeptidase 1 OS=Homo sapiens GN=ERAP1 PE=1 SV=3 (0.0)	1057.1.1	5.6e-05	636.32	1271.62	0.012	1	QKESTVPSEQR	VWQK	KLLF	827	837	-17.02655 at Q0
S11.mzML	77912	Locus_4231_Transcript_1/1_Confidence_1.000_Length_1506 - Similar to gi|449685647|ref|XP_002163959.2| PREDICTED: uncharacterized protein LOC100210555, partial [Hydra magnipapillata] (5.91837E-8)	4632.1.1	0.00085	561.315	1121.62	0.0074	1	GINIVTYDVK	PNKR	EDKA	112	121
S11.mzML	77912	Locus_4231_Transcript_1/1_Confidence_1.000_Length_1506 - Similar to gi|449685647|ref|XP_002163959.2| PREDICTED: uncharacterized protein LOC100210555, partial [Hydra magnipapillata] (5.91837E-8)	2756.1.1	8.2e-06	557.285	1113.52	0.046	1	AAFDTFADQK	ADKK	AGEK	129	138
S11.mzML	77912	Locus_4231_Transcript_1/1_Confidence_1.000_Length_1506 - Similar to gi|449685647|ref|XP_002163959.2| PREDICTED: uncharacterized protein LOC100210555, partial [Hydra magnipapillata] (5.91837E-8)	1650.1.1	0.0045	596.77	1192.53	0.011	1	GLSDVDSQEDK	IAAK	KEPK	199	209
S11.mzML	37616	Locus_2005_Transcript_3/3_Confidence_0.600_Length_1481 - Similar to sp|Q9GNN8|CTXA_CARAL Toxin CaTX-A OS=Carybdea alata PE=1 SV=1 (0.0)	2161.1.1	0.01	482.276	963.551	0.0021	1	KVIEEAFK	SATR	THRD	153	160		2953
S11.mzML	37616	Locus_2005_Transcript_3/3_Confidence_0.600_Length_1481 - Similar to sp|Q9GNN8|CTXA_CARAL Toxin CaTX-A OS=Carybdea alata PE=1 SV=1 (0.0)	5782.1.1	1.4e-09	1024.53	2048.03	0.016	1	QVPAADTYANAVSISLDANK	LILK	ESVR	264	283		2953
S11.mzML	37616	Locus_2005_Transcript_3/3_Confidence_0.600_Length_1481 - Similar to sp|Q9GNN8|CTXA_CARAL Toxin CaTX-A OS=Carybdea alata PE=1 SV=1 (0.0)	2760.1.1	0.0049	395.217	789.435	0.0002	1	SALEELK	AAIK	TEVS	64	70		2953
S11.mzML	37616	Locus_2005_Transcript_3/3_Confidence_0.600_Length_1481 - Similar to sp|Q9GNN8|CTXA_CARAL Toxin CaTX-A OS=Carybdea alata PE=1 SV=1 (0.0)	2728.1.1	0.0012	457.227	913.453	0.0014	1	NTFGGVYR	DPPR	VQNR	334	341		2953
S11.mzML	37616	Locus_2005_Transcript_3/3_Confidence_0.600_Length_1481 - Similar to sp|Q9GNN8|CTXA_CARAL Toxin CaTX-A OS=Carybdea alata PE=1 SV=1 (0.0)	3362.1.1	0.00069	525.25	1049.5	0.006	1	SGYYMISTK	VPLK	KWPN	424	432		3262,2953
S11.mzML	37616	Locus_2005_Transcript_3/3_Confidence_0.600_Length_1481 - Similar to sp|Q9GNN8|CTXA_CARAL Toxin CaTX-A OS=Carybdea alata PE=1 SV=1 (0.0)	1342.1.1	0.00039	393.194	785.391	-0.0029	1	NMYITK	LRGK	HAQG	392	397	16.0 at M1	3262,2953
S11.mzML	37616	Locus_2005_Transcript_3/3_Confidence_0.600_Length_1481 - Similar to sp|Q9GNN8|CTXA_CARAL Toxin CaTX-A OS=Carybdea alata PE=1 SV=1 (0.0)	7023.1.1	3e-06	523.275	1045.55	0.0031	1	FFGLPDPPR	SFAK	NTFG	325	333		2953
S11.mzML	37616	Locus_2005_Transcript_3/3_Confidence_0.600_Length_1481 - Similar to sp|Q9GNN8|CTXA_CARAL Toxin CaTX-A OS=Carybdea alata PE=1 SV=1 (0.0)	841.1.1	3.5e-07	597.765	1194.52	0.0036	1	GSTSTDAAEAER	RINR	TVEF	225	236		2953
S11.mzML	37616	Locus_2005_Transcript_3/3_Confidence_0.600_Length_1481 - Similar to sp|Q9GNN8|CTXA_CARAL Toxin CaTX-A OS=Carybdea alata PE=1 SV=1 (0.0)	7964.1.1	0.00072	584.325	1167.64	0.011	1	TFNDVIAFLK	GARR	GASK	177	186		2953
S11.mzML	37616	Locus_2005_Transcript_3/3_Confidence_0.600_Length_1481 - Similar to sp|Q9GNN8|CTXA_CARAL Toxin CaTX-A OS=Carybdea alata PE=1 SV=1 (0.0)	2843.1.1	0.019	418.229	835.456	0.0016	1	VIEEAFK	ATRK	THRD	154	160		2953
S11.mzML	37616	Locus_2005_Transcript_3/3_Confidence_0.600_Length_1481 - Similar to sp|Q9GNN8|CTXA_CARAL Toxin CaTX-A OS=Carybdea alata PE=1 SV=1 (0.0)	5857.1.1	3.9e-05	602.335	1203.66	0.0071	1	LSDTLGILESR	PLTK	INRG	211	221		2953
S11.mzML	37616	Locus_2005_Transcript_3/3_Confidence_0.600_Length_1481 - Similar to sp|Q9GNN8|CTXA_CARAL Toxin CaTX-A OS=Carybdea alata PE=1 SV=1 (0.0)	2110.1.1	0.005	644.265	1287.53	-0.0007	1	ESYMGNHMFR	YICK	GCSN	355	364	16.0 at M7	3262,2953
S11.mzML	37616	Locus_2005_Transcript_3/3_Confidence_0.600_Length_1481 - Similar to sp|Q9GNN8|CTXA_CARAL Toxin CaTX-A OS=Carybdea alata PE=1 SV=1 (0.0)	1160.1.1	0.0087	461.732	922.463	0.0006	1	ALENGYQK	VQIR	INLR	378	385		2953
S11.mzML	37616	Locus_2005_Transcript_3/3_Confidence_0.600_Length_1481 - Similar to sp|Q9GNN8|CTXA_CARAL Toxin CaTX-A OS=Carybdea alata PE=1 SV=1 (0.0)	6831.1.1	0.00081	662.375	1323.74	0.0095	1	RTFNDVIAFLK	NGAR	GASK	176	186		2953
S11.mzML	37616	Locus_2005_Transcript_3/3_Confidence_0.600_Length_1481 - Similar to sp|Q9GNN8|CTXA_CARAL Toxin CaTX-A OS=Carybdea alata PE=1 SV=1 (0.0)	5365.1.1	4.9e-06	724.35	1447.69	0.01	1	ETIDFLHNMEAK	ESVR	NAVC	288	299		2953
S11.mzML	37616	Locus_2005_Transcript_3/3_Confidence_0.600_Length_1481 - Similar to sp|Q9GNN8|CTXA_CARAL Toxin CaTX-A OS=Carybdea alata PE=1 SV=1 (0.0)	2239.1.1	9e-08	780.87	1560.75	-0.0046	1	SWHNNPGLQGHWK	GYIR	LT]	451	463		3262
S11.mzML	37616	Locus_2005_Transcript_3/3_Confidence_0.600_Length_1481 - Similar to sp|Q9GNN8|CTXA_CARAL Toxin CaTX-A OS=Carybdea alata PE=1 SV=1 (0.0)	7319.1.1	0.00031	658.81	1316.61	0.0038	1	YWPTWYICK	VQNR	ESYM	346	354	57.022 at C7	2953
S11.mzML	37616	Locus_2005_Transcript_3/3_Confidence_0.600_Length_1481 - Similar to sp|Q9GNN8|CTXA_CARAL Toxin CaTX-A OS=Carybdea alata PE=1 SV=1 (0.0)	8679.1.1	0.00013	702.43	1403.85	0.012	1	DTLITNFILILK	ATMR	QVPA	252	263		2953
S11.mzML	37616	Locus_2005_Transcript_3/3_Confidence_0.600_Length_1481 - Similar to sp|Q9GNN8|CTXA_CARAL Toxin CaTX-A OS=Carybdea alata PE=1 SV=1 (0.0)	4986.1.1	0.0049	383.227	765.451	0.0039	1	SILSFAK	EMTK	FFGL	318	324		2953
S11.mzML	1970	Locus_1093_Transcript_1/1_Confidence_1.000_Length_2239 - Similar to sp|P42674|BP10_PARLI Blastula protease 10 OS=Paracentrotus lividus GN=BP10 PE=2 SV=1 (1.5634E-37)	5849.1.1	0.0028	487.74	974.473	0.0072	1	NYVEFFR	TTQR	GSGC	136	142
S11.mzML	1970	Locus_1093_Transcript_1/1_Confidence_1.000_Length_2239 - Similar to sp|P42674|BP10_PARLI Blastula protease 10 OS=Paracentrotus lividus GN=BP10 PE=2 SV=1 (1.5634E-37)	5720.1.1	0.029	577.29	1153.57	0.0078	1	AIYAAMAEWK	RATR	SKTC	112	121
S11.mzML	63195	Locus_12194_Transcript_1/1_Confidence_1.000_Length_1754 - Similar to sp|Q90744|NAGAB_CHICK Alpha-N-acetylgalactosaminidase OS=Gallus gallus GN=NAGA PE=1 SV=1 (0.0)	6615.1.1	1.1e-05	564.815	1128.62	0.006	1	VNPWGVVMVK	FKAK	LSAV	431	440
S11.mzML	63195	Locus_12194_Transcript_1/1_Confidence_1.000_Length_1754 - Similar to sp|Q90744|NAGAB_CHICK Alpha-N-acetylgalactosaminidase OS=Gallus gallus GN=NAGA PE=1 SV=1 (0.0)	6467.1.1	0.0029	750.07	1498.81	0.332	1	AILLNSEVIAVNQD	PWQK	PLGE	340	353
S11.mzML	63195	Locus_12194_Transcript_1/1_Confidence_1.000_Length_1754 - Similar to sp|Q90744|NAGAB_CHICK Alpha-N-acetylgalactosaminidase OS=Gallus gallus GN=NAGA PE=1 SV=1 (0.0)	6444.1.1	0.039	701.83	1402.66	-0.0001	1	TPPMGWLNWER	GLAR	YRCN	70	80	16.0 at M3
S11.mzML	63195	Locus_12194_Transcript_1/1_Confidence_1.000_Length_1754 - Similar to sp|Q90744|NAGAB_CHICK Alpha-N-acetylgalactosaminidase OS=Gallus gallus GN=NAGA PE=1 SV=1 (0.0)	5931.1.1	0.00011	539.815	1078.63	0.0077	1	SVAVVIFSTR	LADK	NDMP	379	388
S11.mzML	63195	Locus_12194_Transcript_1/1_Confidence_1.000_Length_1754 - Similar to sp|Q90744|NAGAB_CHICK Alpha-N-acetylgalactosaminidase OS=Gallus gallus GN=NAGA PE=1 SV=1 (0.0)	5195.1.1	0.0014	535.78	1070.55	0.0068	1	LGIYGDFGTK	KGMK	TCAG	162	171
S11.mzML	63195	Locus_12194_Transcript_1/1_Confidence_1.000_Length_1754 - Similar to sp|Q90744|NAGAB_CHICK Alpha-N-acetylgalactosaminidase OS=Gallus gallus GN=NAGA PE=1 SV=1 (0.0)	3770.1.1	0.0024	471.75	942.493	0.0062	1	YGYLIADK	ERDK	KRFP	134	141
S11.mzML	63195	Locus_12194_Transcript_1/1_Confidence_1.000_Length_1754 - Similar to sp|Q90744|NAGAB_CHICK Alpha-N-acetylgalactosaminidase OS=Gallus gallus GN=NAGA PE=1 SV=1 (0.0)	3516.1.1	0.033	456.212	911.42	0.0048	1	YCNIWR	KIAK	NYDD	253	258	57.022 at C1
S11.mzML	63195	Locus_12194_Transcript_1/1_Confidence_1.000_Length_1754 - Similar to sp|Q90744|NAGAB_CHICK Alpha-N-acetylgalactosaminidase OS=Gallus gallus GN=NAGA PE=1 SV=1 (0.0)	1831.1.1	0.00022	627.275	1253.55	0.0075	1	NYPNECISEK	IDCK	LFKR	89	98	57.022 at C5
S11.mzML	67128	Locus_16338_Transcript_1/1_Confidence_1.000_Length_273 - Similar to sp|A7L036|CTX2_CHIFL Toxin CfTX-2 OS=Chironex fleckeri PE=1 SV=1 (4.91973E-11)	5929.1.1	0.0048	479.789	958.572	0.0048	1	QFNLIPVK	GDNR	VDGK	58	65
S11.mzML	67128	Locus_16338_Transcript_1/1_Confidence_1.000_Length_273 - Similar to sp|A7L036|CTX2_CHIFL Toxin CfTX-2 OS=Chironex fleckeri PE=1 SV=1 (4.91973E-11)	3050.1.1	0.017	513.75	1026.49	0.005	1	DCYLITNK	VDGK	AYPG	70	77	57.022 at C1
S11.mzML	67128	Locus_16338_Transcript_1/1_Confidence_1.000_Length_273 - Similar to sp|A7L036|CTX2_CHIFL Toxin CfTX-2 OS=Chironex fleckeri PE=1 SV=1 (4.91973E-11)	1549.2.1	0.00066	591.255	1181.49	0.013	2	MGAQWNDESK	SFCR	IRFR	6	15	16.0 at M0	32230
S11.mzML	67128	Locus_16338_Transcript_1/1_Confidence_1.000_Length_273 - Similar to sp|A7L036|CTX2_CHIFL Toxin CfTX-2 OS=Chironex fleckeri PE=1 SV=1 (4.91973E-11)	1723.1.1	0.0026	480.231	959.458	0.0044	1	FAYTSSQR	YPGK	AG]	83	90
S12.mzML	18742	Locus_2831_Transcript_1/3_Confidence_0.714_Length_1078 - Similar to sp|A7L036|CTX2_CHIFL Toxin CfTX-2 OS=Chironex fleckeri PE=1 SV=1 (0.0)	10153.2.1	0.019	753.895	1506.79	0.0051	2	ETFVFLSYLYPK	TDDK	EKNE	122	133		18743,18744
S12.mzML	18742	Locus_2831_Transcript_1/3_Confidence_0.714_Length_1078 - Similar to sp|A7L036|CTX2_CHIFL Toxin CfTX-2 OS=Chironex fleckeri PE=1 SV=1 (0.0)	8442.2.1	4.1e-07	1144.1	2287.19	0.014	2	SDLSPTEVSALAANVPIYQGVR	RNEK	FIAM	15	36		18743,18744
S12.mzML	18742	Locus_2831_Transcript_1/3_Confidence_0.714_Length_1078 - Similar to sp|A7L036|CTX2_CHIFL Toxin CfTX-2 OS=Chironex fleckeri PE=1 SV=1 (0.0)	8123.2.1	0.0066	515.32	1029.63	0.0071	2	TANGLLSILK	YSQK	DVPS	267	276		18743,56577,18744
S12.mzML	18742	Locus_2831_Transcript_1/3_Confidence_0.714_Length_1078 - Similar to sp|A7L036|CTX2_CHIFL Toxin CfTX-2 OS=Chironex fleckeri PE=1 SV=1 (0.0)	3760.2.1	0.0029	490.272	979.544	-0.0007	2	FIAMVVQR	QGVR	IKNI	37	44	16.0 at M3	18743,18744
S12.mzML	18742	Locus_2831_Transcript_1/3_Confidence_0.714_Length_1078 - Similar to sp|A7L036|CTX2_CHIFL Toxin CfTX-2 OS=Chironex fleckeri PE=1 SV=1 (0.0)	4653.3.1	0.042	389.216	777.425	0.0066	3	AFLDGVR	XVSK	NEKS	5	11		18743,32230,18744
S12.mzML	18742	Locus_2831_Transcript_1/3_Confidence_0.714_Length_1078 - Similar to sp|A7L036|CTX2_CHIFL Toxin CfTX-2 OS=Chironex fleckeri PE=1 SV=1 (0.0)	3725.2.1	0.0083	639.305	1277.61	0.0017	2	WPHNFAYSQK	STKK	TANG	257	266		18743,56577,18744
S12.mzML	18742	Locus_2831_Transcript_1/3_Confidence_0.714_Length_1078 - Similar to sp|A7L036|CTX2_CHIFL Toxin CfTX-2 OS=Chironex fleckeri PE=1 SV=1 (0.0)	1962.2.1	0.026	381.208	761.415	0.0015	2	EVTSLGR	SGIK	EEYK	99	105		18743,18744
S12.mzML	18742	Locus_2831_Transcript_1/3_Confidence_0.714_Length_1078 - Similar to sp|A7L036|CTX2_CHIFL Toxin CfTX-2 OS=Chironex fleckeri PE=1 SV=1 (0.0)	1566.1.1	0.00065	582.79	1164.57	0.0031	1	ISSTSNGELEK	DYVK	FSFV	226	236		56577
S12.mzML	32640	Locus_18478_Transcript_1/1_Confidence_1.000_Length_1498 - Similar to sp|Q9GV72|CTX1_CARRA Toxin CrTX-A OS=Carybdea rastonii PE=1 SV=1 (2.23696E-26)	7309.1.1	2e-06	1150.06	2299.1	0.014	1	FLTEPEGSNAPAVSFYYPPGR	DTLK	DVQS	276	296
S12.mzML	32640	Locus_18478_Transcript_1/1_Confidence_1.000_Length_1498 - Similar to sp|Q9GV72|CTX1_CARRA Toxin CrTX-A OS=Carybdea rastonii PE=1 SV=1 (2.23696E-26)	5501.1.1	5.8e-07	797.88	1594.76	-0.0014	1	SEYPEEAESLVSVR	LVKK	DGRY	250	263
S12.mzML	32640	Locus_18478_Transcript_1/1_Confidence_1.000_Length_1498 - Similar to sp|Q9GV72|CTX1_CARRA Toxin CrTX-A OS=Carybdea rastonii PE=1 SV=1 (2.23696E-26)	2145.1.1	0.0032	488.733	976.458	0.0072	1	EVSDEELR	EAVR	GEVN	147	154
S12.mzML	54754	Locus_3047_Transcript_1/1_Confidence_1.000_Length_4710 - Similar to gi|449677444|ref|XP_002170250.2| PREDICTED: uncharacterized protein LOC100203926 [Hydra magnipapillata] (3.31161E-8)	6844.1.1	0.042	632.315	1263.67	-0.043	1	VLVFSKADDNR	KGEK	FFEV	62	72
S12.mzML	54754	Locus_3047_Transcript_1/1_Confidence_1.000_Length_4710 - Similar to gi|449677444|ref|XP_002170250.2| PREDICTED: uncharacterized protein LOC100203926 [Hydra magnipapillata] (3.31161E-8)	4721.1.1	0.032	617.8	1234.62	-0.014	1	EIQENNIHAGK	VADK	RDDA	558	568	-18.01056 at E0
S12.mzML	3262	Locus_2509_Transcript_1/1_Confidence_1.000_Length_1476 - Similar to sp|Q9GNN8|CTXA_CARAL Toxin CaTX-A OS=Carybdea alata PE=1 SV=1 (0.0)	8617.1.1	9.6e-10	1099.52	2198.04	0.0059	1	KWPNYFVYMESSASGYIR	ISTK	SWHN	431	448		37616,2953
S12.mzML	3262	Locus_2509_Transcript_1/1_Confidence_1.000_Length_1476 - Similar to sp|Q9GNN8|CTXA_CARAL Toxin CaTX-A OS=Carybdea alata PE=1 SV=1 (0.0)	4163.1.1	1.5e-07	532.79	1064.57	0.0061	1	SIVDEAFKR	NSLK	YRDE	150	158
S12.mzML	3262	Locus_2509_Transcript_1/1_Confidence_1.000_Length_1476 - Similar to sp|Q9GNN8|CTXA_CARAL Toxin CaTX-A OS=Carybdea alata PE=1 SV=1 (0.0)	1125.1.1	0.00013	466.742	932.48	0.004	1	TTVSANPSR	TELK	ISQV	68	76
S12.mzML	3262	Locus_2509_Transcript_1/1_Confidence_1.000_Length_1476 - Similar to sp|Q9GNN8|CTXA_CARAL Toxin CaTX-A OS=Carybdea alata PE=1 SV=1 (0.0)	1633.1.1	0.0064	374.712	748.42	0.0043	1	SVGSSLAK	AVVK	FKTG	86	93
S12.mzML	3262	Locus_2509_Transcript_1/1_Confidence_1.000_Length_1476 - Similar to sp|Q9GNN8|CTXA_CARAL Toxin CaTX-A OS=Carybdea alata PE=1 SV=1 (0.0)	6596.1.1	0.00012	531.275	1061.54	0.0074	1	YFGLPDPPR	TFTR	NTFQ	323	331
S12.mzML	3262	Locus_2509_Transcript_1/1_Confidence_1.000_Length_1476 - Similar to sp|Q9GNN8|CTXA_CARAL Toxin CaTX-A OS=Carybdea alata PE=1 SV=1 (0.0)	5531.1.1	0.0071	566.315	1131.63	0.0047	1	GIQETLTELK	ADTK	TTVS	58	67
S12.mzML	3262	Locus_2509_Transcript_1/1_Confidence_1.000_Length_1476 - Similar to sp|Q9GNN8|CTXA_CARAL Toxin CaTX-A OS=Carybdea alata PE=1 SV=1 (0.0)	4158.1.1	8e-05	525.25	1049.5	0.0045	1	SGYYMISTK	VPLK	KWPN	422	430		37616,2953
S12.mzML	3262	Locus_2509_Transcript_1/1_Confidence_1.000_Length_1476 - Similar to sp|Q9GNN8|CTXA_CARAL Toxin CaTX-A OS=Carybdea alata PE=1 SV=1 (0.0)	4989.1.1	9.1e-09	857.405	1713.81	-0.0004	1	FENYANGISASIDANK	KLGK	QAVH	266	281
S12.mzML	3262	Locus_2509_Transcript_1/1_Confidence_1.000_Length_1476 - Similar to sp|Q9GNN8|CTXA_CARAL Toxin CaTX-A OS=Carybdea alata PE=1 SV=1 (0.0)	1583.1.1	0.0019	393.194	785.391	-0.0031	1	NMYITK	LKGK	HAQG	390	395	16.0 at M1	37616,2953
S12.mzML	3262	Locus_2509_Transcript_1/1_Confidence_1.000_Length_1476 - Similar to sp|Q9GNN8|CTXA_CARAL Toxin CaTX-A OS=Carybdea alata PE=1 SV=1 (0.0)	6163.1.1	0.00013	554.305	1107.6	0.0087	1	TFNDVIGTLK	GASR	NLTD	174	183
S12.mzML	3262	Locus_2509_Transcript_1/1_Confidence_1.000_Length_1476 - Similar to sp|Q9GNN8|CTXA_CARAL Toxin CaTX-A OS=Carybdea alata PE=1 SV=1 (0.0)	7922.1.1	2.3e-10	945.485	1889.96	0.0095	1	QAVHDTILFLHQMEPK	DANK	NVVC	282	297	-17.02655 at Q0
S12.mzML	3262	Locus_2509_Transcript_1/1_Confidence_1.000_Length_1476 - Similar to sp|Q9GNN8|CTXA_CARAL Toxin CaTX-A OS=Carybdea alata PE=1 SV=1 (0.0)	2473.1.1	0.00077	644.265	1287.53	-0.0017	1	ESYMGNHMFR	HICK	GCSH	353	362	16.0 at M3	37616,2953
S12.mzML	3262	Locus_2509_Transcript_1/1_Confidence_1.000_Length_1476 - Similar to sp|Q9GNN8|CTXA_CARAL Toxin CaTX-A OS=Carybdea alata PE=1 SV=1 (0.0)	10735.1.1	6.2e-05	710.43	1419.85	0.013	1	ETLLTQLILFTK	AVMR	KLGK	250	261
S12.mzML	3262	Locus_2509_Transcript_1/1_Confidence_1.000_Length_1476 - Similar to sp|Q9GNN8|CTXA_CARAL Toxin CaTX-A OS=Carybdea alata PE=1 SV=1 (0.0)	2735.1.1	0.036	465.783	930.562	0.0046	1	ISQVSAVVK	NPSR	SVGS	77	85
S12.mzML	3262	Locus_2509_Transcript_1/1_Confidence_1.000_Length_1476 - Similar to sp|Q9GNN8|CTXA_CARAL Toxin CaTX-A OS=Carybdea alata PE=1 SV=1 (0.0)	2458.1.1	4.7e-05	689.85	1378.7	0.004	1	YRDEELQGQLK	AFKR	GASR	159	169
S12.mzML	3262	Locus_2509_Transcript_1/1_Confidence_1.000_Length_1476 - Similar to sp|Q9GNN8|CTXA_CARAL Toxin CaTX-A OS=Carybdea alata PE=1 SV=1 (0.0)	2708.1.1	4e-08	780.88	1560.74	0.012	1	SWHNNPGLQGHWK	GYIR	LT]	449	461		37616
S12.mzML	3262	Locus_2509_Transcript_1/1_Confidence_1.000_Length_1476 - Similar to sp|Q9GNN8|CTXA_CARAL Toxin CaTX-A OS=Carybdea alata PE=1 SV=1 (0.0)	3182.1.1	0.0039	492.747	984.49	0.0051	1	NTFQGVYR	DPPR	VENR	332	339
S12.mzML	3262	Locus_2509_Transcript_1/1_Confidence_1.000_Length_1476 - Similar to sp|Q9GNN8|CTXA_CARAL Toxin CaTX-A OS=Carybdea alata PE=1 SV=1 (0.0)	2722.1.1	2.2e-07	711.36	1421.71	0.0044	1	INTGSTTTDLAEAK	IESR	RTVD	220	233
S12.mzML	10738	Locus_10441_Transcript_1/1_Confidence_1.000_Length_909 - Similar to gi|449665221|ref|XP_002157295.2| PREDICTED: uncharacterized protein LOC100201518, partial [Hydra magnipapillata] (3.53686E-20)	10251.1.1	0.0031	745.385	1489.77	0.0024	1	IMYQLWLFGYR	GPAR	LTGG	9	19		80632
S12.mzML	10738	Locus_10441_Transcript_1/1_Confidence_1.000_Length_909 - Similar to gi|449665221|ref|XP_002157295.2| PREDICTED: uncharacterized protein LOC100201518, partial [Hydra magnipapillata] (3.53686E-20)	7780.1.1	0.0062	470.269	939.53	0.0079	1	GSFALIGFK	MGLR	GTGK	159	167		80632
S12.mzML	10738	Locus_10441_Transcript_1/1_Confidence_1.000_Length_909 - Similar to gi|449665221|ref|XP_002157295.2| PREDICTED: uncharacterized protein LOC100201518, partial [Hydra magnipapillata] (3.53686E-20)	4884.1.1	0.016	453.264	905.52	0.0085	1	GLNIVAYR	LRKR	YPSG	80	87		80632
S12.mzML	18743	Locus_2831_Transcript_2/3_Confidence_0.714_Length_1078 - Similar to sp|A7L036|CTX2_CHIFL Toxin CfTX-2 OS=Chironex fleckeri PE=1 SV=1 (0.0)	10153.1.1	0.019	753.895	1506.79	0.0051	1	ETFVFLSYLYPK	TDDK	EKNE	122	133		18742,18744
S12.mzML	18743	Locus_2831_Transcript_2/3_Confidence_0.714_Length_1078 - Similar to sp|A7L036|CTX2_CHIFL Toxin CfTX-2 OS=Chironex fleckeri PE=1 SV=1 (0.0)	3760.1.1	0.0029	490.272	979.544	-0.0007	1	FIAMVVQR	QGVR	IKNI	37	44	16.0 at M3	18742,18744
S12.mzML	18743	Locus_2831_Transcript_2/3_Confidence_0.714_Length_1078 - Similar to sp|A7L036|CTX2_CHIFL Toxin CfTX-2 OS=Chironex fleckeri PE=1 SV=1 (0.0)	3725.1.1	0.0083	639.305	1277.61	0.0017	1	WPHNFAYSQK	STKK	TANG	257	266		18742,56577,18744
S12.mzML	18743	Locus_2831_Transcript_2/3_Confidence_0.714_Length_1078 - Similar to sp|A7L036|CTX2_CHIFL Toxin CfTX-2 OS=Chironex fleckeri PE=1 SV=1 (0.0)	3908.1.1	0.0017	543.775	1086.55	0.0071	1	LNDGYYTIK	MLEK	TAGE	200	208		18744
S12.mzML	18743	Locus_2831_Transcript_2/3_Confidence_0.714_Length_1078 - Similar to sp|A7L036|CTX2_CHIFL Toxin CfTX-2 OS=Chironex fleckeri PE=1 SV=1 (0.0)	8442.1.1	4.1e-07	1144.1	2287.19	0.014	1	SDLSPTEVSALAANVPIYQGVR	RNEK	FIAM	15	36		18742,18744
S12.mzML	18743	Locus_2831_Transcript_2/3_Confidence_0.714_Length_1078 - Similar to sp|A7L036|CTX2_CHIFL Toxin CfTX-2 OS=Chironex fleckeri PE=1 SV=1 (0.0)	4653.2.1	0.042	389.216	777.425	0.0066	2	AFLDGVR	XVSK	NEKS	5	11		18742,32230,18744
S12.mzML	18743	Locus_2831_Transcript_2/3_Confidence_0.714_Length_1078 - Similar to sp|A7L036|CTX2_CHIFL Toxin CfTX-2 OS=Chironex fleckeri PE=1 SV=1 (0.0)	1962.1.1	0.026	381.208	761.415	0.0015	1	EVTSLGR	SGIK	EEYK	99	105		18742,18744
S12.mzML	18743	Locus_2831_Transcript_2/3_Confidence_0.714_Length_1078 - Similar to sp|A7L036|CTX2_CHIFL Toxin CfTX-2 OS=Chironex fleckeri PE=1 SV=1 (0.0)	8123.1.1	0.0066	515.32	1029.63	0.0071	1	TANGLLSILK	YSQK	DVPS	267	276		18742,56577,18744
S12.mzML	18743	Locus_2831_Transcript_2/3_Confidence_0.714_Length_1078 - Similar to sp|A7L036|CTX2_CHIFL Toxin CfTX-2 OS=Chironex fleckeri PE=1 SV=1 (0.0)	7771.1.1	2.1e-07	758.895	1516.78	0.0077	1	LGYGNQGFFTLATK	VPSK	SALR	282	295
S12.mzML	18653	Locus_2728_Transcript_1/1_Confidence_1.000_Length_278 - Similar to sp|P58762|CTXA_CHIQU Toxin CqTX-A OS=Chiropsalmus quadrigatus PE=2 SV=1 (2.38873E-11)	8820.1.1	3e-10	1008.07	2015.13	0.0095	1	FNLIPVTVGGHAVYLLSSK	ESTK	SSPG	56	74		69439
S12.mzML	18653	Locus_2728_Transcript_1/1_Confidence_1.000_Length_278 - Similar to sp|P58762|CTXA_CHIQU Toxin CqTX-A OS=Chiropsalmus quadrigatus PE=2 SV=1 (2.38873E-11)	6305.1.1	1.9e-07	727.905	1454.8	0.0094	1	INLLKLSDGYYR	DRDK	IKAK	11	22
S12.mzML	18653	Locus_2728_Transcript_1/1_Confidence_1.000_Length_278 - Similar to sp|P58762|CTXA_CHIQU Toxin CqTX-A OS=Chiropsalmus quadrigatus PE=2 SV=1 (2.38873E-11)	5767.1.1	1.9e-14	922.92	1844.84	0.0069	1	CAYPLSNDYVGLEESK	GNWR	YDES	34	49	57.022 at C0	69439
S12.mzML	18653	Locus_2728_Transcript_1/1_Confidence_1.000_Length_278 - Similar to sp|P58762|CTXA_CHIQU Toxin CqTX-A OS=Chiropsalmus quadrigatus PE=2 SV=1 (2.38873E-11)	1221.1.1	0.027	406.679	812.353	0.0044	1	SNSFSDR	[X	DKIN	2	8
S12.mzML	18653	Locus_2728_Transcript_1/1_Confidence_1.000_Length_278 - Similar to sp|P58762|CTXA_CHIQU Toxin CqTX-A OS=Chiropsalmus quadrigatus PE=2 SV=1 (2.38873E-11)	586.1.1	0.022	371.664	742.325	0.0032	1	YDESTK	EESK	FNLI	50	55		69439
S12.mzML	16772	Locus_376_Transcript_1/1_Confidence_1.000_Length_1921 - Similar to sp|Q3UM45|PP1R7_MOUSE Protein phosphatase 1 regulatory subunit 7 OS=Mus musculus GN=Ppp1r7 PE=1 SV=2 (0.0)	11379.1.1	0.045	930.15	1859.77	-0.473	1	CEQDSSFKNGMFEHK	MAYR	YDNL	395	409	57.022 at C0,16.0 at M10
S12.mzML	16772	Locus_376_Transcript_1/1_Confidence_1.000_Length_1921 - Similar to sp|Q3UM45|PP1R7_MOUSE Protein phosphatase 1 regulatory subunit 7 OS=Mus musculus GN=Ppp1r7 PE=1 SV=2 (0.0)	5809.1.1	0.0049	630.8	1260.42	0.182	1	MSDSANDSDTSD	[	PVDE	1	12	16.0 at M0
S12.mzML	39450	Locus_4005_Transcript_1/1_Confidence_1.000_Length_511 - Similar to gi|449685647|ref|XP_002163959.2| PREDICTED: uncharacterized protein LOC100210555, partial [Hydra magnipapillata] (3.97269E-15)	4854.1.1	3.7e-06	522.305	1043.61	0.0048	1	GVNIVTVDVK	PNKR	SGKV	43	52
S12.mzML	39450	Locus_4005_Transcript_1/1_Confidence_1.000_Length_511 - Similar to gi|449685647|ref|XP_002163959.2| PREDICTED: uncharacterized protein LOC100210555, partial [Hydra magnipapillata] (3.97269E-15)	3383.2.1	7.4e-08	852.385	1703.78	-0.0079	2	GLDDFDAEEENKPPK	IGKK	KGPA	130	144		77912
S12.mzML	10226	Locus_9907_Transcript_1/1_Confidence_1.000_Length_556 - Similar to sp|A7L035|CTX1_CHIFL Toxin CfTX-1 OS=Chironex fleckeri PE=1 SV=1 (9.48282E-23)	13276.1.1	3.9e-13	908.48	1815.95	0.011	1	IASGCLDILAGIAGEIDK	EGTK	LARF	134	151	57.022 at C4
S12.mzML	10226	Locus_9907_Transcript_1/1_Confidence_1.000_Length_556 - Similar to sp|A7L035|CTX1_CHIFL Toxin CfTX-1 OS=Chironex fleckeri PE=1 SV=1 (9.48282E-23)	6691.1.1	3.1e-08	943.515	1886.02	0.0088	1	VISAISTALPNLQSGEGTK	SVGK	IASG	115	133
S12.mzML	10226	Locus_9907_Transcript_1/1_Confidence_1.000_Length_556 - Similar to sp|A7L035|CTX1_CHIFL Toxin CfTX-1 OS=Chironex fleckeri PE=1 SV=1 (9.48282E-23)	14424.1.1	3.2e-10	1040.59	2080.18	0.0066	1	FSPILSILSMVIGLFTPTK	KLAR	VKES	155	173	16.0 at M9
S12.mzML	10226	Locus_9907_Transcript_1/1_Confidence_1.000_Length_556 - Similar to sp|A7L035|CTX1_CHIFL Toxin CfTX-1 OS=Chironex fleckeri PE=1 SV=1 (9.48282E-23)	4756.1.1	7.3e-13	898.935	1796.87	-0.0011	1	SIVDSMASLVDASTTAGR	RSSR	NLVE	69	86	16.0 at M5
S12.mzML	10226	Locus_9907_Transcript_1/1_Confidence_1.000_Length_556 - Similar to sp|A7L035|CTX1_CHIFL Toxin CfTX-1 OS=Chironex fleckeri PE=1 SV=1 (9.48282E-23)	3053.1.1	7.3e-06	725.36	1449.72	0.0047	1	TSVETALTNETQR	QSAK	ASVG	97	109
S12.mzML	32230	Locus_17985_Transcript_1/1_Confidence_1.000_Length_818 - Similar to sp|A7L036|CTX2_CHIFL Toxin CfTX-2 OS=Chironex fleckeri PE=1 SV=1 (0.0)	13709.1.1	2.9e-11	884.475	1767.94	0.0068	1	LMALMELLADLISYR	EAER	DIII	87	101	16.0 at M1
S12.mzML	32230	Locus_17985_Transcript_1/1_Confidence_1.000_Length_818 - Similar to sp|A7L036|CTX2_CHIFL Toxin CfTX-2 OS=Chironex fleckeri PE=1 SV=1 (0.0)	3763.1.1	0.015	529.78	1058.55	0.005	1	LSNGYYTIK	RFRK	GKRS	235	243		67128
S12.mzML	32230	Locus_17985_Transcript_1/1_Confidence_1.000_Length_818 - Similar to sp|A7L036|CTX2_CHIFL Toxin CfTX-2 OS=Chironex fleckeri PE=1 SV=1 (0.0)	5301.1.1	0.00093	475.267	949.529	0.0061	1	FIGMVVQR	QGVR	IERT	65	72
S12.mzML	32230	Locus_17985_Transcript_1/1_Confidence_1.000_Length_818 - Similar to sp|A7L036|CTX2_CHIFL Toxin CfTX-2 OS=Chironex fleckeri PE=1 SV=1 (0.0)	5287.1.1	7.7e-09	850.42	1699.84	0.001	1	MLSDQDLQEALHGVK	RVLR	REYE	11	25	16.0 at M0
S12.mzML	32230	Locus_17985_Transcript_1/1_Confidence_1.000_Length_818 - Similar to sp|A7L036|CTX2_CHIFL Toxin CfTX-2 OS=Chironex fleckeri PE=1 SV=1 (0.0)	2490.1.1	0.00015	583.25	1165.49	0.0056	1	MGAQWNDESK	SFCR	IRFR	220	229		67128
S12.mzML	32230	Locus_17985_Transcript_1/1_Confidence_1.000_Length_818 - Similar to sp|A7L036|CTX2_CHIFL Toxin CfTX-2 OS=Chironex fleckeri PE=1 SV=1 (0.0)	5934.1.1	3.4e-05	594.28	1187.55	0.006	1	QDYLVSFCR	PKDR	MGAQ	211	219	57.022 at C7
S12.mzML	32230	Locus_17985_Transcript_1/1_Confidence_1.000_Length_818 - Similar to sp|A7L036|CTX2_CHIFL Toxin CfTX-2 OS=Chironex fleckeri PE=1 SV=1 (0.0)	587.1.1	0.026	382.182	763.358	0.0062	1	TSAEAER	TKPK	LMAL	80	86
S12.mzML	32230	Locus_17985_Transcript_1/1_Confidence_1.000_Length_818 - Similar to sp|A7L036|CTX2_CHIFL Toxin CfTX-2 OS=Chironex fleckeri PE=1 SV=1 (0.0)	1151.1.1	0.0074	519.25	1037.5	0.0022	1	NIDRNDYK	QRVK	RVID	130	137
S12.mzML	32230	Locus_17985_Transcript_1/1_Confidence_1.000_Length_818 - Similar to sp|A7L036|CTX2_CHIFL Toxin CfTX-2 OS=Chironex fleckeri PE=1 SV=1 (0.0)	9875.1.1	1e-15	1228.64	2456.28	-0.0054	1	ETSQLTASEVAAVAANIPVYQGVR	GVRK	FIGM	41	64	-18.01056 at E0
S12.mzML	32230	Locus_17985_Transcript_1/1_Confidence_1.000_Length_818 - Similar to sp|A7L036|CTX2_CHIFL Toxin CfTX-2 OS=Chironex fleckeri PE=1 SV=1 (0.0)	2663.1.1	2.9e-11	1089.44	2177.86	0.019	1	SCYSDGNYVGMSTSHAGDNR	GNLR	QX]	252	271	57.022 at C1	67128
S12.mzML	32230	Locus_17985_Transcript_1/1_Confidence_1.000_Length_818 - Similar to sp|A7L036|CTX2_CHIFL Toxin CfTX-2 OS=Chironex fleckeri PE=1 SV=1 (0.0)	12606.1.1	6.1e-10	1003.97	2006.93	0.012	1	NDDMDNFFFLSYLLPR	KKMK	QGSE	146	161
S12.mzML	32230	Locus_17985_Transcript_1/1_Confidence_1.000_Length_818 - Similar to sp|A7L036|CTX2_CHIFL Toxin CfTX-2 OS=Chironex fleckeri PE=1 SV=1 (0.0)	590.1.1	0.0011	459.254	917.505	0.0031	1	QGSEQLKK	LLPR	IYKF	162	169
S12.mzML	32230	Locus_17985_Transcript_1/1_Confidence_1.000_Length_818 - Similar to sp|A7L036|CTX2_CHIFL Toxin CfTX-2 OS=Chironex fleckeri PE=1 SV=1 (0.0)	4025.1.1	1.4e-12	823.42	1645.84	0.0056	1	ADEDISGDKNIVTLR	PISR	FPTF	185	199
S12.mzML	32230	Locus_17985_Transcript_1/1_Confidence_1.000_Length_818 - Similar to sp|A7L036|CTX2_CHIFL Toxin CfTX-2 OS=Chironex fleckeri PE=1 SV=1 (0.0)	2816.1.1	0.0012	593.825	1186.65	0.0034	1	KLSNGYYTIK	IRFR	GKRS	234	243		67128
S12.mzML	32230	Locus_17985_Transcript_1/1_Confidence_1.000_Length_818 - Similar to sp|A7L036|CTX2_CHIFL Toxin CfTX-2 OS=Chironex fleckeri PE=1 SV=1 (0.0)	4653.1.1	0.042	389.216	777.425	0.0066	1	AFLDGVR	EISK	KETS	33	39		18742,18743,18744
S12.mzML	32230	Locus_17985_Transcript_1/1_Confidence_1.000_Length_818 - Similar to sp|A7L036|CTX2_CHIFL Toxin CfTX-2 OS=Chironex fleckeri PE=1 SV=1 (0.0)	5101.1.1	4.5e-09	729.84	1458.68	0.0047	1	DRQDYLVSFCR	ACPK	MGAQ	209	219	57.022 at C9
S12.mzML	32230	Locus_17985_Transcript_1/1_Confidence_1.000_Length_818 - Similar to sp|A7L036|CTX2_CHIFL Toxin CfTX-2 OS=Chironex fleckeri PE=1 SV=1 (0.0)	1880.1.1	0.036	343.694	686.383	0.0052	1	VDPISR	DLIK	ADED	179	184
S12.mzML	32230	Locus_17985_Transcript_1/1_Confidence_1.000_Length_818 - Similar to sp|A7L036|CTX2_CHIFL Toxin CfTX-2 OS=Chironex fleckeri PE=1 SV=1 (0.0)	7597.1.1	0.033	391.727	782.445	0.0081	1	FFDLIK	KIYK	VDPI	173	178
S12.mzML	32230	Locus_17985_Transcript_1/1_Confidence_1.000_Length_818 - Similar to sp|A7L036|CTX2_CHIFL Toxin CfTX-2 OS=Chironex fleckeri PE=1 SV=1 (0.0)	1245.1.1	0.001	475.207	949.411	0.004	1	ADEDISGDK	PISR	NIVT	185	193
S12.mzML	32230	Locus_17985_Transcript_1/1_Confidence_1.000_Length_818 - Similar to sp|A7L036|CTX2_CHIFL Toxin CfTX-2 OS=Chironex fleckeri PE=1 SV=1 (0.0)	11449.1.1	1e-15	1133.54	2266.07	0.01	1	MKNDDMDNFFFLSYLLPR	IDKK	QGSE	144	161
S12.mzML	37683	Locus_2075_Transcript_1/1_Confidence_1.000_Length_3305 - Similar to sp|Q9NZ08|ERAP1_HUMAN Endoplasmic reticulum aminopeptidase 1 OS=Homo sapiens GN=ERAP1 PE=1 SV=3 (0.0)	9227.1.1	1.3e-06	689.355	1377.7	0.0079	1	ANLIDDAFELTR	AADR	ANQL	678	689
S12.mzML	37683	Locus_2075_Transcript_1/1_Confidence_1.000_Length_3305 - Similar to sp|Q9NZ08|ERAP1_HUMAN Endoplasmic reticulum aminopeptidase 1 OS=Homo sapiens GN=ERAP1 PE=1 SV=3 (0.0)	8209.1.1	0.0023	582.815	1164.63	0.0045	1	QSFDLNSLLK	RYGK	SVVG	905	914
S12.mzML	37683	Locus_2075_Transcript_1/1_Confidence_1.000_Length_3305 - Similar to sp|Q9NZ08|ERAP1_HUMAN Endoplasmic reticulum aminopeptidase 1 OS=Homo sapiens GN=ERAP1 PE=1 SV=3 (0.0)	6317.1.1	0.0069	614.3	1227.59	0.0098	1	YLEWSLDSSK	LLQR	IRSQ	855	864
S12.mzML	37683	Locus_2075_Transcript_1/1_Confidence_1.000_Length_3305 - Similar to sp|Q9NZ08|ERAP1_HUMAN Endoplasmic reticulum aminopeptidase 1 OS=Homo sapiens GN=ERAP1 PE=1 SV=3 (0.0)	5547.1.1	0.0048	571.79	1142.57	0.0069	1	LSEGLEGFYK	FKGK	SSYK	211	220
S12.mzML	37683	Locus_2075_Transcript_1/1_Confidence_1.000_Length_3305 - Similar to sp|Q9NZ08|ERAP1_HUMAN Endoplasmic reticulum aminopeptidase 1 OS=Homo sapiens GN=ERAP1 PE=1 SV=3 (0.0)	5192.1.1	0.0021	512.29	1023.57	0.0068	1	LTSLLYDAK	ITYR	ESSV	385	393
S12.mzML	22956	Locus_7515_Transcript_2/3_Confidence_0.714_Length_6234 - Similar to sp|D3ZZL9|GCC2_RAT GRIP and coiled-coil domain-containing protein 2 OS=Rattus norvegicus GN=Gcc2 PE=1 SV=1 (2.8E-45)	12860.1.1	0.0041	699.88	1398.78	-0.026	1	ESTILKLEQVEK	LQEK	ELLL	1150	1161	-18.01056 at E0	22957
S12.mzML	22956	Locus_7515_Transcript_2/3_Confidence_0.714_Length_6234 - Similar to sp|D3ZZL9|GCC2_RAT GRIP and coiled-coil domain-containing protein 2 OS=Rattus norvegicus GN=Gcc2 PE=1 SV=1 (2.8E-45)	2704.1.1	0.003	819.4	1637.85	-0.052	1	QQKAKPAEPENSLSK	TVLK	EERD	1794	1808	-17.02655 at Q0	22957
S12.mzML	53047	Locus_1070_Transcript_1/1_Confidence_1.000_Length_2490 - Similar to sp|Q5R501|OST48_PONAB Dolichyl-diphosphooligosaccharide--protein glycosyltransferase 48 kDa subunit OS=Pongo abelii GN=DDOST PE=2 SV=2 (0.0)	6649.1.1	0.0013	593.945	1186.7	0.19	1	TLVLLDNASIK	AGPK	ESHS	33	43
S12.mzML	53047	Locus_1070_Transcript_1/1_Confidence_1.000_Length_2490 - Similar to sp|Q5R501|OST48_PONAB Dolichyl-diphosphooligosaccharide--protein glycosyltransferase 48 kDa subunit OS=Pongo abelii GN=DDOST PE=2 SV=2 (0.0)	3104.1.1	0.003	565.315	1129.63	-0.0042	1	STVLIGGQQAR	AVGK	NNAR	226	236
S12.mzML	77912	Locus_4231_Transcript_1/1_Confidence_1.000_Length_1506 - Similar to gi|449685647|ref|XP_002163959.2| PREDICTED: uncharacterized protein LOC100210555, partial [Hydra magnipapillata] (5.91837E-8)	5321.1.1	8e-05	561.315	1121.62	0.0056	1	GINIVTYDVK	PNKR	EDKA	112	121
S12.mzML	77912	Locus_4231_Transcript_1/1_Confidence_1.000_Length_1506 - Similar to gi|449685647|ref|XP_002163959.2| PREDICTED: uncharacterized protein LOC100210555, partial [Hydra magnipapillata] (5.91837E-8)	4459.1.1	0.00021	557.265	1113.52	0.0056	1	AAFDTFADQK	ADKK	AGEK	129	138
S12.mzML	77912	Locus_4231_Transcript_1/1_Confidence_1.000_Length_1506 - Similar to gi|449685647|ref|XP_002163959.2| PREDICTED: uncharacterized protein LOC100210555, partial [Hydra magnipapillata] (5.91837E-8)	3383.1.1	7.4e-08	852.385	1703.78	-0.0079	1	GLDDFDAEEENKPPK	IGKK	KGPA	45	59		39450
S12.mzML	77912	Locus_4231_Transcript_1/1_Confidence_1.000_Length_1506 - Similar to gi|449685647|ref|XP_002163959.2| PREDICTED: uncharacterized protein LOC100210555, partial [Hydra magnipapillata] (5.91837E-8)	2609.1.1	0.0013	680.32	1359.62	0.016	1	IELQADGCNDPK	IKLK	IKGK	76	87	57.022 at C7
S12.mzML	83282	Locus_8775_Transcript_1/2_Confidence_0.750_Length_689 - Similar to gi|221129742|ref|XP_002161895.1| PREDICTED: synaptotagmin-1-like [Hydra magnipapillata] (5.86773E-39)	2664.1.1	0.018	431.214	861.42	0.0068	1	DDELLEK	ILNK	KRTS	41	47
S12.mzML	83282	Locus_8775_Transcript_1/2_Confidence_0.750_Length_689 - Similar to gi|221129742|ref|XP_002161895.1| PREDICTED: synaptotagmin-1-like [Hydra magnipapillata] (5.86773E-39)	1925.1.1	0.017	495.257	989.515	-0.0018	1	DDELLEKK	ILNK	RTSV	41	48
S12.mzML	56577	Locus_5064_Transcript_1/1_Confidence_1.000_Length_656 - Similar to sp|A7L036|CTX2_CHIFL Toxin CfTX-2 OS=Chironex fleckeri PE=1 SV=1 (0.0)	8618.1.1	0.0071	505.78	1010.56	0.0081	1	FFDLIEVK	[IFK	YDDR	4	11
S12.mzML	56577	Locus_5064_Transcript_1/1_Confidence_1.000_Length_656 - Similar to sp|A7L036|CTX2_CHIFL Toxin CfTX-2 OS=Chironex fleckeri PE=1 SV=1 (0.0)	8123.4.1	0.0066	515.32	1029.63	0.0071	4	TANGLLSILK	YSQK	DVPS	126	135		18742,18743,18744
S12.mzML	56577	Locus_5064_Transcript_1/1_Confidence_1.000_Length_656 - Similar to sp|A7L036|CTX2_CHIFL Toxin CfTX-2 OS=Chironex fleckeri PE=1 SV=1 (0.0)	6960.1.1	0.0057	525.805	1050.6	0.0072	1	FSFVPVQVK	ELEK	GQKA	96	104
S12.mzML	56577	Locus_5064_Transcript_1/1_Confidence_1.000_Length_656 - Similar to sp|A7L036|CTX2_CHIFL Toxin CfTX-2 OS=Chironex fleckeri PE=1 SV=1 (0.0)	3725.4.1	0.0083	639.305	1277.61	0.0017	4	WPHNFAYSQK	STKK	TANG	116	125		18742,18743,18744
S12.mzML	56577	Locus_5064_Transcript_1/1_Confidence_1.000_Length_656 - Similar to sp|A7L036|CTX2_CHIFL Toxin CfTX-2 OS=Chironex fleckeri PE=1 SV=1 (0.0)	1566.2.1	0.00065	582.79	1164.57	0.0031	2	ISSTSNGELEK	DYVK	FSFV	85	95		18742
S12.mzML	37616	Locus_2005_Transcript_3/3_Confidence_0.600_Length_1481 - Similar to sp|Q9GNN8|CTXA_CARAL Toxin CaTX-A OS=Carybdea alata PE=1 SV=1 (0.0)	8617.2.1	9.6e-10	1099.52	2198.04	0.0059	2	KWPNYFVYMESSASGYIR	ISTK	SWHN	433	450		3262,2953
S12.mzML	37616	Locus_2005_Transcript_3/3_Confidence_0.600_Length_1481 - Similar to sp|Q9GNN8|CTXA_CARAL Toxin CaTX-A OS=Carybdea alata PE=1 SV=1 (0.0)	6490.1.1	1e-15	1024.52	2048.03	0.0031	1	QVPAADTYANAVSISLDANK	LILK	ESVR	264	283		2953
S12.mzML	37616	Locus_2005_Transcript_3/3_Confidence_0.600_Length_1481 - Similar to sp|Q9GNN8|CTXA_CARAL Toxin CaTX-A OS=Carybdea alata PE=1 SV=1 (0.0)	3300.1.1	0.0075	395.22	789.435	0.0043	1	SALEELK	AAIK	TEVS	64	70		2953
S12.mzML	37616	Locus_2005_Transcript_3/3_Confidence_0.600_Length_1481 - Similar to sp|Q9GNN8|CTXA_CARAL Toxin CaTX-A OS=Carybdea alata PE=1 SV=1 (0.0)	4158.2.1	8e-05	525.25	1049.5	0.0045	2	SGYYMISTK	VPLK	KWPN	424	432		3262,2953
S12.mzML	37616	Locus_2005_Transcript_3/3_Confidence_0.600_Length_1481 - Similar to sp|Q9GNN8|CTXA_CARAL Toxin CaTX-A OS=Carybdea alata PE=1 SV=1 (0.0)	5086.1.1	0.0086	1083.98	2166.96	-0.0008	1	NAVCGAYYYPIYHSEMTK	MEAK	SILS	300	317	57.022 at C3	2953
S12.mzML	37616	Locus_2005_Transcript_3/3_Confidence_0.600_Length_1481 - Similar to sp|Q9GNN8|CTXA_CARAL Toxin CaTX-A OS=Carybdea alata PE=1 SV=1 (0.0)	1583.2.1	0.0019	393.194	785.391	-0.0031	2	NMYITK	LRGK	HAQG	392	397	16.0 at M1	3262,2953
S12.mzML	37616	Locus_2005_Transcript_3/3_Confidence_0.600_Length_1481 - Similar to sp|Q9GNN8|CTXA_CARAL Toxin CaTX-A OS=Carybdea alata PE=1 SV=1 (0.0)	7952.1.1	9.4e-05	523.275	1045.55	0.0069	1	FFGLPDPPR	SFAK	NTFG	325	333		2953
S12.mzML	37616	Locus_2005_Transcript_3/3_Confidence_0.600_Length_1481 - Similar to sp|Q9GNN8|CTXA_CARAL Toxin CaTX-A OS=Carybdea alata PE=1 SV=1 (0.0)	1096.1.1	7.4e-05	597.765	1194.52	0.0092	1	GSTSTDAAEAER	RINR	TVEF	225	236		2953
S12.mzML	37616	Locus_2005_Transcript_3/3_Confidence_0.600_Length_1481 - Similar to sp|Q9GNN8|CTXA_CARAL Toxin CaTX-A OS=Carybdea alata PE=1 SV=1 (0.0)	9355.1.1	0.00045	584.325	1167.64	0.0069	1	TFNDVIAFLK	GARR	GASK	177	186		2953
S12.mzML	37616	Locus_2005_Transcript_3/3_Confidence_0.600_Length_1481 - Similar to sp|Q9GNN8|CTXA_CARAL Toxin CaTX-A OS=Carybdea alata PE=1 SV=1 (0.0)	3458.1.1	0.025	418.231	835.456	0.0055	1	VIEEAFK	ATRK	THRD	154	160		2953
S12.mzML	37616	Locus_2005_Transcript_3/3_Confidence_0.600_Length_1481 - Similar to sp|Q9GNN8|CTXA_CARAL Toxin CaTX-A OS=Carybdea alata PE=1 SV=1 (0.0)	6456.1.1	0.0005	602.33	1203.66	0.0069	1	LSDTLGILESR	PLTK	INRG	211	221		2953
S12.mzML	37616	Locus_2005_Transcript_3/3_Confidence_0.600_Length_1481 - Similar to sp|Q9GNN8|CTXA_CARAL Toxin CaTX-A OS=Carybdea alata PE=1 SV=1 (0.0)	2473.2.1	0.00077	644.265	1287.53	-0.0017	2	ESYMGNHMFR	YICK	GCSN	355	364	16.0 at M3	3262,2953
S12.mzML	37616	Locus_2005_Transcript_3/3_Confidence_0.600_Length_1481 - Similar to sp|Q9GNN8|CTXA_CARAL Toxin CaTX-A OS=Carybdea alata PE=1 SV=1 (0.0)	1337.1.1	0.014	461.73	922.463	-0.0019	1	ALENGYQK	VQIR	INLR	378	385		2953
S12.mzML	37616	Locus_2005_Transcript_3/3_Confidence_0.600_Length_1481 - Similar to sp|Q9GNN8|CTXA_CARAL Toxin CaTX-A OS=Carybdea alata PE=1 SV=1 (0.0)	7585.1.1	0.00031	662.375	1323.74	0.0071	1	RTFNDVIAFLK	NGAR	GASK	176	186		2953
S12.mzML	37616	Locus_2005_Transcript_3/3_Confidence_0.600_Length_1481 - Similar to sp|Q9GNN8|CTXA_CARAL Toxin CaTX-A OS=Carybdea alata PE=1 SV=1 (0.0)	4549.1.1	0.0015	732.345	1463.69	0	1	ETIDFLHNMEAK	ESVR	NAVC	288	299	16.0 at M8	2953
S12.mzML	37616	Locus_2005_Transcript_3/3_Confidence_0.600_Length_1481 - Similar to sp|Q9GNN8|CTXA_CARAL Toxin CaTX-A OS=Carybdea alata PE=1 SV=1 (0.0)	2708.2.1	4e-08	780.88	1560.74	0.012	2	SWHNNPGLQGHWK	GYIR	LT]	451	463		3262
S12.mzML	37616	Locus_2005_Transcript_3/3_Confidence_0.600_Length_1481 - Similar to sp|Q9GNN8|CTXA_CARAL Toxin CaTX-A OS=Carybdea alata PE=1 SV=1 (0.0)	8289.1.1	0.00053	658.81	1316.61	0.0075	1	YWPTWYICK	VQNR	ESYM	346	354	57.022 at C7	2953
S12.mzML	37616	Locus_2005_Transcript_3/3_Confidence_0.600_Length_1481 - Similar to sp|Q9GNN8|CTXA_CARAL Toxin CaTX-A OS=Carybdea alata PE=1 SV=1 (0.0)	12030.1.1	0.0035	702.43	1403.85	0.0082	1	DTLITNFILILK	ATMR	QVPA	252	263		2953
S12.mzML	37616	Locus_2005_Transcript_3/3_Confidence_0.600_Length_1481 - Similar to sp|Q9GNN8|CTXA_CARAL Toxin CaTX-A OS=Carybdea alata PE=1 SV=1 (0.0)	5666.1.1	0.029	383.228	765.451	0.0047	1	SILSFAK	EMTK	FFGL	318	324		2953
S12.mzML	2953	Locus_2165_Transcript_1/1_Confidence_1.000_Length_1538 - Similar to sp|Q9GNN8|CTXA_CARAL Toxin CaTX-A OS=Carybdea alata PE=1 SV=1 (0.0)	8617.3.1	9.6e-10	1099.52	2198.04	0.0059	3	KWPNYFVYMESSASGYIR	ISTK	SWDH	433	450		3262,37616
S12.mzML	2953	Locus_2165_Transcript_1/1_Confidence_1.000_Length_1538 - Similar to sp|Q9GNN8|CTXA_CARAL Toxin CaTX-A OS=Carybdea alata PE=1 SV=1 (0.0)	6490.2.1	1e-15	1024.52	2048.03	0.0031	2	QVPAADTYANAVSISLDANK	LILK	ESVR	264	283		37616
S12.mzML	2953	Locus_2165_Transcript_1/1_Confidence_1.000_Length_1538 - Similar to sp|Q9GNN8|CTXA_CARAL Toxin CaTX-A OS=Carybdea alata PE=1 SV=1 (0.0)	3300.2.1	0.0075	395.22	789.435	0.0043	2	SALEELK	AAIK	TEVS	64	70		37616
S12.mzML	2953	Locus_2165_Transcript_1/1_Confidence_1.000_Length_1538 - Similar to sp|Q9GNN8|CTXA_CARAL Toxin CaTX-A OS=Carybdea alata PE=1 SV=1 (0.0)	4158.3.1	8e-05	525.25	1049.5	0.0045	3	SGYYMISTK	VPLK	KWPN	424	432		3262,37616
S12.mzML	2953	Locus_2165_Transcript_1/1_Confidence_1.000_Length_1538 - Similar to sp|Q9GNN8|CTXA_CARAL Toxin CaTX-A OS=Carybdea alata PE=1 SV=1 (0.0)	3355.1.1	1e-06	795.37	1589.74	0.0032	1	SWDHNPGLQGHWR	GYIR	IL]	451	463
S12.mzML	2953	Locus_2165_Transcript_1/1_Confidence_1.000_Length_1538 - Similar to sp|Q9GNN8|CTXA_CARAL Toxin CaTX-A OS=Carybdea alata PE=1 SV=1 (0.0)	5086.2.1	0.0086	1083.98	2166.96	-0.0008	2	NAVCGAYYYPIYHSEMTK	MEAK	SILS	300	317	57.022 at C3	37616
S12.mzML	2953	Locus_2165_Transcript_1/1_Confidence_1.000_Length_1538 - Similar to sp|Q9GNN8|CTXA_CARAL Toxin CaTX-A OS=Carybdea alata PE=1 SV=1 (0.0)	1583.3.1	0.0019	393.194	785.391	-0.0031	3	NMYITK	LRGK	HAQG	392	397	16.0 at M1	3262,37616
S12.mzML	2953	Locus_2165_Transcript_1/1_Confidence_1.000_Length_1538 - Similar to sp|Q9GNN8|CTXA_CARAL Toxin CaTX-A OS=Carybdea alata PE=1 SV=1 (0.0)	7952.2.1	9.4e-05	523.275	1045.55	0.0069	2	FFGLPDPPR	SFAK	NTFG	325	333		37616
S12.mzML	2953	Locus_2165_Transcript_1/1_Confidence_1.000_Length_1538 - Similar to sp|Q9GNN8|CTXA_CARAL Toxin CaTX-A OS=Carybdea alata PE=1 SV=1 (0.0)	1096.2.1	7.4e-05	597.765	1194.52	0.0092	2	GSTSTDAAEAER	RINR	TVEF	225	236		37616
S12.mzML	2953	Locus_2165_Transcript_1/1_Confidence_1.000_Length_1538 - Similar to sp|Q9GNN8|CTXA_CARAL Toxin CaTX-A OS=Carybdea alata PE=1 SV=1 (0.0)	9355.2.1	0.00045	584.325	1167.64	0.0069	2	TFNDVIAFLK	GARR	GASK	177	186		37616
S12.mzML	2953	Locus_2165_Transcript_1/1_Confidence_1.000_Length_1538 - Similar to sp|Q9GNN8|CTXA_CARAL Toxin CaTX-A OS=Carybdea alata PE=1 SV=1 (0.0)	3458.2.1	0.025	418.231	835.456	0.0055	2	VIEEAFK	ATRK	THRD	154	160		37616
S12.mzML	2953	Locus_2165_Transcript_1/1_Confidence_1.000_Length_1538 - Similar to sp|Q9GNN8|CTXA_CARAL Toxin CaTX-A OS=Carybdea alata PE=1 SV=1 (0.0)	6456.2.1	0.0005	602.33	1203.66	0.0069	2	LSDTLGILESR	PLTK	INRG	211	221		37616
S12.mzML	2953	Locus_2165_Transcript_1/1_Confidence_1.000_Length_1538 - Similar to sp|Q9GNN8|CTXA_CARAL Toxin CaTX-A OS=Carybdea alata PE=1 SV=1 (0.0)	2473.3.1	0.00077	644.265	1287.53	-0.0017	3	ESYMGNHMFR	YICK	GCSN	355	364	16.0 at M3	3262,37616
S12.mzML	2953	Locus_2165_Transcript_1/1_Confidence_1.000_Length_1538 - Similar to sp|Q9GNN8|CTXA_CARAL Toxin CaTX-A OS=Carybdea alata PE=1 SV=1 (0.0)	1337.2.1	0.014	461.73	922.463	-0.0019	2	ALENGYQK	VQIR	INLR	378	385		37616
S12.mzML	2953	Locus_2165_Transcript_1/1_Confidence_1.000_Length_1538 - Similar to sp|Q9GNN8|CTXA_CARAL Toxin CaTX-A OS=Carybdea alata PE=1 SV=1 (0.0)	7585.2.1	0.00031	662.375	1323.74	0.0071	2	RTFNDVIAFLK	NGAR	GASK	176	186		37616
S12.mzML	2953	Locus_2165_Transcript_1/1_Confidence_1.000_Length_1538 - Similar to sp|Q9GNN8|CTXA_CARAL Toxin CaTX-A OS=Carybdea alata PE=1 SV=1 (0.0)	4549.2.1	0.0015	732.345	1463.69	0	2	ETIDFLHNMEAK	ESVR	NAVC	288	299	16.0 at M8	37616
S12.mzML	2953	Locus_2165_Transcript_1/1_Confidence_1.000_Length_1538 - Similar to sp|Q9GNN8|CTXA_CARAL Toxin CaTX-A OS=Carybdea alata PE=1 SV=1 (0.0)	8289.2.1	0.00053	658.81	1316.61	0.0075	2	YWPTWYICK	VQNR	ESYM	346	354	57.022 at C7	37616
S12.mzML	2953	Locus_2165_Transcript_1/1_Confidence_1.000_Length_1538 - Similar to sp|Q9GNN8|CTXA_CARAL Toxin CaTX-A OS=Carybdea alata PE=1 SV=1 (0.0)	12030.2.1	0.0035	702.43	1403.85	0.0082	2	DTLITNFILILK	ATMR	QVPA	252	263		37616
S12.mzML	2953	Locus_2165_Transcript_1/1_Confidence_1.000_Length_1538 - Similar to sp|Q9GNN8|CTXA_CARAL Toxin CaTX-A OS=Carybdea alata PE=1 SV=1 (0.0)	5666.2.1	0.029	383.228	765.451	0.0047	2	SILSFAK	EMTK	FFGL	318	324		37616
S12.mzML	44144	Locus_8996_Transcript_1/1_Confidence_1.000_Length_643 - Similar to sp|A7L035|CTX1_CHIFL Toxin CfTX-1 OS=Chironex fleckeri PE=1 SV=1 (0.0)	10916.1.1	0.011	587.8	1174.6	0.0082	1	IFNFFDLMK	QSRK	VKYD	9	17
S12.mzML	44144	Locus_8996_Transcript_1/1_Confidence_1.000_Length_643 - Similar to sp|A7L035|CTX1_CHIFL Toxin CfTX-1 OS=Chironex fleckeri PE=1 SV=1 (0.0)	5803.1.1	0.028	425.743	850.482	0.0049	1	FNFVPVK	DLEK	LEKR	104	110
S12.mzML	44144	Locus_8996_Transcript_1/1_Confidence_1.000_Length_643 - Similar to sp|A7L035|CTX1_CHIFL Toxin CfTX-1 OS=Chironex fleckeri PE=1 SV=1 (0.0)	5559.1.1	0.04	476.771	952.535	0.0068	1	EIYLLSSK	LEKR	ESPN	115	122
S12.mzML	44144	Locus_8996_Transcript_1/1_Confidence_1.000_Length_643 - Similar to sp|A7L035|CTX1_CHIFL Toxin CfTX-1 OS=Chironex fleckeri PE=1 SV=1 (0.0)	5063.1.1	2.5e-06	628.325	1255.65	0.008	1	YGNYILFTHK	ICHR	RNDD	87	96
S12.mzML	44144	Locus_8996_Transcript_1/1_Confidence_1.000_Length_643 - Similar to sp|A7L035|CTX1_CHIFL Toxin CfTX-1 OS=Chironex fleckeri PE=1 SV=1 (0.0)	3859.1.1	0.013	715.075	1428.74	0.411	1	LDKLNDGYYSIK	GSLK	TTQH	64	75
S12.mzML	44144	Locus_8996_Transcript_1/1_Confidence_1.000_Length_643 - Similar to sp|A7L035|CTX1_CHIFL Toxin CfTX-1 OS=Chironex fleckeri PE=1 SV=1 (0.0)	3805.1.1	0.0045	536.77	1072.53	0.0043	1	LNDGYYSIK	KLDK	TTQH	67	75
S12.mzML	63195	Locus_12194_Transcript_1/1_Confidence_1.000_Length_1754 - Similar to sp|Q90744|NAGAB_CHICK Alpha-N-acetylgalactosaminidase OS=Gallus gallus GN=NAGA PE=1 SV=1 (0.0)	5844.1.1	0.0031	535.78	1070.55	0.0067	1	LGIYGDFGTK	KGMK	TCAG	162	171
S12.mzML	63195	Locus_12194_Transcript_1/1_Confidence_1.000_Length_1754 - Similar to sp|Q90744|NAGAB_CHICK Alpha-N-acetylgalactosaminidase OS=Gallus gallus GN=NAGA PE=1 SV=1 (0.0)	7428.1.1	0.013	865.46	1729.94	-0.018	1	RFPSGIAALAEYIHGK	ADKK	GMKL	143	158
S12.mzML	63195	Locus_12194_Transcript_1/1_Confidence_1.000_Length_1754 - Similar to sp|Q90744|NAGAB_CHICK Alpha-N-acetylgalactosaminidase OS=Gallus gallus GN=NAGA PE=1 SV=1 (0.0)	8683.1.1	0.043	787.425	1573.84	0.0086	1	FPSGIAALAEYIHGK	DKKR	GMKL	144	158
S12.mzML	63195	Locus_12194_Transcript_1/1_Confidence_1.000_Length_1754 - Similar to sp|Q90744|NAGAB_CHICK Alpha-N-acetylgalactosaminidase OS=Gallus gallus GN=NAGA PE=1 SV=1 (0.0)	2250.1.1	0.00017	627.275	1253.55	0.0023	1	NYPNECISEK	IDCK	LFKR	89	98	57.022 at C5
S12.mzML	63195	Locus_12194_Transcript_1/1_Confidence_1.000_Length_1754 - Similar to sp|Q90744|NAGAB_CHICK Alpha-N-acetylgalactosaminidase OS=Gallus gallus GN=NAGA PE=1 SV=1 (0.0)	4544.1.1	0.036	471.749	942.493	0.0041	1	YGYLIADK	ERDK	KRFP	134	141
S12.mzML	63195	Locus_12194_Transcript_1/1_Confidence_1.000_Length_1754 - Similar to sp|Q90744|NAGAB_CHICK Alpha-N-acetylgalactosaminidase OS=Gallus gallus GN=NAGA PE=1 SV=1 (0.0)	6597.1.1	0.0024	539.815	1078.63	0.0042	1	SVAVVIFSTR	LADK	NDMP	379	388
S12.mzML	63195	Locus_12194_Transcript_1/1_Confidence_1.000_Length_1754 - Similar to sp|Q90744|NAGAB_CHICK Alpha-N-acetylgalactosaminidase OS=Gallus gallus GN=NAGA PE=1 SV=1 (0.0)	7374.1.1	0.00081	564.815	1128.62	0.0082	1	VNPWGVVMVK	FKAK	LSAV	431	440
S12.mzML	63195	Locus_12194_Transcript_1/1_Confidence_1.000_Length_1754 - Similar to sp|Q90744|NAGAB_CHICK Alpha-N-acetylgalactosaminidase OS=Gallus gallus GN=NAGA PE=1 SV=1 (0.0)	2151.1.1	0.0079	404.198	807.392	0.004	1	TADIMEK	LFKR	EGYT	103	109
S12.mzML	63195	Locus_12194_Transcript_1/1_Confidence_1.000_Length_1754 - Similar to sp|Q90744|NAGAB_CHICK Alpha-N-acetylgalactosaminidase OS=Gallus gallus GN=NAGA PE=1 SV=1 (0.0)	3183.1.1	4.7e-05	535.79	1070.59	-0.0036	1	YGYLIADKK	ERDK	RFPS	134	142
S12.mzML	63195	Locus_12194_Transcript_1/1_Confidence_1.000_Length_1754 - Similar to sp|Q90744|NAGAB_CHICK Alpha-N-acetylgalactosaminidase OS=Gallus gallus GN=NAGA PE=1 SV=1 (0.0)	5302.1.1	0.0025	593.295	1185.58	0.008	1	DLGVYNETFK	FQQK	AKVN	419	428
S12.mzML	63195	Locus_12194_Transcript_1/1_Confidence_1.000_Length_1754 - Similar to sp|Q90744|NAGAB_CHICK Alpha-N-acetylgalactosaminidase OS=Gallus gallus GN=NAGA PE=1 SV=1 (0.0)	8596.1.1	9.5e-07	693.835	1386.66	0.0072	1	TPPMGWLNWER	GLAR	YRCN	70	80
S12.mzML	63195	Locus_12194_Transcript_1/1_Confidence_1.000_Length_1754 - Similar to sp|Q90744|NAGAB_CHICK Alpha-N-acetylgalactosaminidase OS=Gallus gallus GN=NAGA PE=1 SV=1 (0.0)	4323.1.1	0.024	456.214	911.42	0.0076	1	YCNIWR	KIAK	NYDD	253	258	57.022 at C1
S12.mzML	67128	Locus_16338_Transcript_1/1_Confidence_1.000_Length_273 - Similar to sp|A7L036|CTX2_CHIFL Toxin CfTX-2 OS=Chironex fleckeri PE=1 SV=1 (4.91973E-11)	8445.1.1	0.0016	670.88	1340.76	0.007	1	QFNLIPVKVDGK	GDNR	DCYL	58	69	-17.02655 at Q0
S12.mzML	67128	Locus_16338_Transcript_1/1_Confidence_1.000_Length_273 - Similar to sp|A7L036|CTX2_CHIFL Toxin CfTX-2 OS=Chironex fleckeri PE=1 SV=1 (4.91973E-11)	3763.2.1	0.015	529.78	1058.55	0.005	2	LSNGYYTIK	RFRK	GKRS	21	29		32230
S12.mzML	67128	Locus_16338_Transcript_1/1_Confidence_1.000_Length_273 - Similar to sp|A7L036|CTX2_CHIFL Toxin CfTX-2 OS=Chironex fleckeri PE=1 SV=1 (4.91973E-11)	2171.1.1	0.0029	480.232	959.458	0.005	1	FAYTSSQR	YPGK	AG]	83	90
S12.mzML	67128	Locus_16338_Transcript_1/1_Confidence_1.000_Length_273 - Similar to sp|A7L036|CTX2_CHIFL Toxin CfTX-2 OS=Chironex fleckeri PE=1 SV=1 (4.91973E-11)	2490.2.1	0.00015	583.25	1165.49	0.0056	2	MGAQWNDESK	SFCR	IRFR	6	15		32230
S12.mzML	67128	Locus_16338_Transcript_1/1_Confidence_1.000_Length_273 - Similar to sp|A7L036|CTX2_CHIFL Toxin CfTX-2 OS=Chironex fleckeri PE=1 SV=1 (4.91973E-11)	2953.1.1	2.6e-07	713.355	1425.7	0.0025	1	VDGKDCYLITNK	IPVK	AYPG	66	77	57.022 at C5
S12.mzML	67128	Locus_16338_Transcript_1/1_Confidence_1.000_Length_273 - Similar to sp|A7L036|CTX2_CHIFL Toxin CfTX-2 OS=Chironex fleckeri PE=1 SV=1 (4.91973E-11)	3946.1.1	0.021	513.75	1026.49	0.0062	1	DCYLITNK	VDGK	AYPG	70	77	57.022 at C1
S12.mzML	67128	Locus_16338_Transcript_1/1_Confidence_1.000_Length_273 - Similar to sp|A7L036|CTX2_CHIFL Toxin CfTX-2 OS=Chironex fleckeri PE=1 SV=1 (4.91973E-11)	2663.2.1	2.9e-11	1089.44	2177.86	0.019	2	SCYSDGNYVGMSTSHAGDNR	GNLR	QFNL	38	57	57.022 at C1	32230
S12.mzML	67128	Locus_16338_Transcript_1/1_Confidence_1.000_Length_273 - Similar to sp|A7L036|CTX2_CHIFL Toxin CfTX-2 OS=Chironex fleckeri PE=1 SV=1 (4.91973E-11)	2816.2.1	0.0012	593.825	1186.65	0.0034	2	KLSNGYYTIK	IRFR	GKRS	20	29		32230
S12.mzML	67128	Locus_16338_Transcript_1/1_Confidence_1.000_Length_273 - Similar to sp|A7L036|CTX2_CHIFL Toxin CfTX-2 OS=Chironex fleckeri PE=1 SV=1 (4.91973E-11)	6647.1.1	0.0004	479.79	958.572	0.0082	1	QFNLIPVK	GDNR	VDGK	58	65
S13.mzML	18479	Locus_2512_Transcript_3/3_Confidence_0.500_Length_4965 - Similar to sp|A1L1V4|LOL2B_DANRE Lysyl oxidase homolog 2B OS=Danio rerio GN=loxl2b PE=2 SV=1 (0.0)	11638.1.1	0.04	694.66	1388.66	-0.345	1	FFDMAIVECIK	GRCR	VAPD	467	477	57.022 at C8,16.0 at M3
S13.mzML	18479	Locus_2512_Transcript_3/3_Confidence_0.500_Length_4965 - Similar to sp|A1L1V4|LOL2B_DANRE Lysyl oxidase homolog 2B OS=Danio rerio GN=loxl2b PE=2 SV=1 (0.0)	2097.1.1	0.03	542.75	1084.63	-0.132	1	QPVLLACKR	CKTK	SPFI	242	250	57.022 at C6
S13.mzML	3262	Locus_2509_Transcript_1/1_Confidence_1.000_Length_1476 - Similar to sp|Q9GNN8|CTXA_CARAL Toxin CaTX-A OS=Carybdea alata PE=1 SV=1 (0.0)	7571.1.1	1.4e-12	1099.53	2198.04	0.011	1	KWPNYFVYMESSASGYIR	ISTK	SWHN	431	448		37616,2953
S13.mzML	3262	Locus_2509_Transcript_1/1_Confidence_1.000_Length_1476 - Similar to sp|Q9GNN8|CTXA_CARAL Toxin CaTX-A OS=Carybdea alata PE=1 SV=1 (0.0)	3145.1.1	0.0095	454.742	908.472	0.012	1	SIVDEAFK	NSLK	RYRD	150	157
S13.mzML	3262	Locus_2509_Transcript_1/1_Confidence_1.000_Length_1476 - Similar to sp|Q9GNN8|CTXA_CARAL Toxin CaTX-A OS=Carybdea alata PE=1 SV=1 (0.0)	3516.1.1	0.0042	532.79	1064.57	0.0076	1	SIVDEAFKR	NSLK	YRDE	150	158
S13.mzML	3262	Locus_2509_Transcript_1/1_Confidence_1.000_Length_1476 - Similar to sp|Q9GNN8|CTXA_CARAL Toxin CaTX-A OS=Carybdea alata PE=1 SV=1 (0.0)	955.1.1	6.1e-05	466.741	932.48	0.0026	1	TTVSANPSR	TELK	ISQV	68	76
S13.mzML	3262	Locus_2509_Transcript_1/1_Confidence_1.000_Length_1476 - Similar to sp|Q9GNN8|CTXA_CARAL Toxin CaTX-A OS=Carybdea alata PE=1 SV=1 (0.0)	1450.1.1	0.003	374.712	748.42	0.0045	1	SVGSSLAK	AVVK	FKTG	86	93
S13.mzML	3262	Locus_2509_Transcript_1/1_Confidence_1.000_Length_1476 - Similar to sp|Q9GNN8|CTXA_CARAL Toxin CaTX-A OS=Carybdea alata PE=1 SV=1 (0.0)	4245.1.1	1.3e-14	772.91	1544.81	0.012	1	SAGVHISALDNGYLK	SHIK	INLK	369	383
S13.mzML	3262	Locus_2509_Transcript_1/1_Confidence_1.000_Length_1476 - Similar to sp|Q9GNN8|CTXA_CARAL Toxin CaTX-A OS=Carybdea alata PE=1 SV=1 (0.0)	941.1.1	0.0032	485.748	970.508	-0.012	1	GKNMYITK	INLK	HAQG	388	395	16.0 at M3	37616,2953
S13.mzML	3262	Locus_2509_Transcript_1/1_Confidence_1.000_Length_1476 - Similar to sp|Q9GNN8|CTXA_CARAL Toxin CaTX-A OS=Carybdea alata PE=1 SV=1 (0.0)	5653.1.1	1.7e-06	531.275	1061.54	0.01	1	YFGLPDPPR	TFTR	NTFQ	323	331
S13.mzML	3262	Locus_2509_Transcript_1/1_Confidence_1.000_Length_1476 - Similar to sp|Q9GNN8|CTXA_CARAL Toxin CaTX-A OS=Carybdea alata PE=1 SV=1 (0.0)	11816.1.1	4.2e-05	566.32	1131.63	0.018	1	GIQETLTELK	ADTK	TTVS	58	67
S13.mzML	3262	Locus_2509_Transcript_1/1_Confidence_1.000_Length_1476 - Similar to sp|Q9GNN8|CTXA_CARAL Toxin CaTX-A OS=Carybdea alata PE=1 SV=1 (0.0)	3512.1.1	1.4e-05	525.25	1049.5	0.0052	1	SGYYMISTK	VPLK	KWPN	422	430		37616,2953
S13.mzML	3262	Locus_2509_Transcript_1/1_Confidence_1.000_Length_1476 - Similar to sp|Q9GNN8|CTXA_CARAL Toxin CaTX-A OS=Carybdea alata PE=1 SV=1 (0.0)	8557.1.1	3.7e-14	1035.48	2069.94	0.013	1	WPNYFVYMESSASGYIR	STKK	SWHN	432	448		37616,2953
S13.mzML	3262	Locus_2509_Transcript_1/1_Confidence_1.000_Length_1476 - Similar to sp|Q9GNN8|CTXA_CARAL Toxin CaTX-A OS=Carybdea alata PE=1 SV=1 (0.0)	4326.1.1	6.3e-10	857.41	1713.81	0.01	1	FENYANGISASIDANK	KLGK	QAVH	266	281
S13.mzML	3262	Locus_2509_Transcript_1/1_Confidence_1.000_Length_1476 - Similar to sp|Q9GNN8|CTXA_CARAL Toxin CaTX-A OS=Carybdea alata PE=1 SV=1 (0.0)	1672.1.1	0.0042	393.219	785.391	0.047	1	NMYITK	LKGK	HAQG	390	395	16.0 at M1	37616,2953
S13.mzML	3262	Locus_2509_Transcript_1/1_Confidence_1.000_Length_1476 - Similar to sp|Q9GNN8|CTXA_CARAL Toxin CaTX-A OS=Carybdea alata PE=1 SV=1 (0.0)	11792.1.1	6.9e-07	554.31	1107.6	0.015	1	TFNDVIGTLK	GASR	NLTD	174	183
S13.mzML	3262	Locus_2509_Transcript_1/1_Confidence_1.000_Length_1476 - Similar to sp|Q9GNN8|CTXA_CARAL Toxin CaTX-A OS=Carybdea alata PE=1 SV=1 (0.0)	4837.1.1	0.0002	638.8	1276.59	0.0066	1	YWPSWHICK	VENR	ESYM	344	352	57.022 at C7
S13.mzML	3262	Locus_2509_Transcript_1/1_Confidence_1.000_Length_1476 - Similar to sp|Q9GNN8|CTXA_CARAL Toxin CaTX-A OS=Carybdea alata PE=1 SV=1 (0.0)	2204.1.1	0.034	530.27	1059.53	0.0052	1	DEELQGQLK	KRYR	GASR	161	169
S13.mzML	3262	Locus_2509_Transcript_1/1_Confidence_1.000_Length_1476 - Similar to sp|Q9GNN8|CTXA_CARAL Toxin CaTX-A OS=Carybdea alata PE=1 SV=1 (0.0)	7077.1.1	4.2e-11	945.485	1889.96	0.0086	1	QAVHDTILFLHQMEPK	DANK	NVVC	282	297	-17.02655 at Q0
S13.mzML	3262	Locus_2509_Transcript_1/1_Confidence_1.000_Length_1476 - Similar to sp|Q9GNN8|CTXA_CARAL Toxin CaTX-A OS=Carybdea alata PE=1 SV=1 (0.0)	4899.1.1	4.5e-08	830.485	1659.96	0.009	1	ISQVSAVVKSVGSSLAK	NPSR	FKTG	77	93
S13.mzML	3262	Locus_2509_Transcript_1/1_Confidence_1.000_Length_1476 - Similar to sp|Q9GNN8|CTXA_CARAL Toxin CaTX-A OS=Carybdea alata PE=1 SV=1 (0.0)	2221.1.1	1.4e-05	589.3	1177.59	0.006	1	SGYYMISTKK	VPLK	WPNY	422	431		37616,2953
S13.mzML	3262	Locus_2509_Transcript_1/1_Confidence_1.000_Length_1476 - Similar to sp|Q9GNN8|CTXA_CARAL Toxin CaTX-A OS=Carybdea alata PE=1 SV=1 (0.0)	4609.1.1	0.00014	714.8	1428.59	0.0088	1	HAQGWAWGTADND	YITK	PGEQ	396	408		37616,2953
S13.mzML	3262	Locus_2509_Transcript_1/1_Confidence_1.000_Length_1476 - Similar to sp|Q9GNN8|CTXA_CARAL Toxin CaTX-A OS=Carybdea alata PE=1 SV=1 (0.0)	2803.1.1	2.9e-08	636.27	1271.53	0.007	1	ESYMGNHMFR	HICK	GCSH	353	362		37616,2953
S13.mzML	3262	Locus_2509_Transcript_1/1_Confidence_1.000_Length_1476 - Similar to sp|Q9GNN8|CTXA_CARAL Toxin CaTX-A OS=Carybdea alata PE=1 SV=1 (0.0)	11497.1.1	1.9e-06	701.425	1401.84	0.018	1	ETLLTQLILFTK	AVMR	KLGK	250	261	-18.01056 at E0
S13.mzML	3262	Locus_2509_Transcript_1/1_Confidence_1.000_Length_1476 - Similar to sp|Q9GNN8|CTXA_CARAL Toxin CaTX-A OS=Carybdea alata PE=1 SV=1 (0.0)	2264.1.1	0.0065	465.784	930.562	0.0057	1	ISQVSAVVK	NPSR	SVGS	77	85
S13.mzML	3262	Locus_2509_Transcript_1/1_Confidence_1.000_Length_1476 - Similar to sp|Q9GNN8|CTXA_CARAL Toxin CaTX-A OS=Carybdea alata PE=1 SV=1 (0.0)	1936.1.1	9.7e-05	689.85	1378.7	0.0081	1	YRDEELQGQLK	AFKR	GASR	159	169
S13.mzML	3262	Locus_2509_Transcript_1/1_Confidence_1.000_Length_1476 - Similar to sp|Q9GNN8|CTXA_CARAL Toxin CaTX-A OS=Carybdea alata PE=1 SV=1 (0.0)	11733.1.1	1.8e-08	915.505	1829.99	0.019	1	TVDFIFLYLELAVMR	EAKR	ETLL	235	249
S13.mzML	3262	Locus_2509_Transcript_1/1_Confidence_1.000_Length_1476 - Similar to sp|Q9GNN8|CTXA_CARAL Toxin CaTX-A OS=Carybdea alata PE=1 SV=1 (0.0)	4567.1.1	3.7e-08	739.9	1478.8	0.0064	1	GASRTFNDVIGTLK	GQLK	NLTD	170	183
S13.mzML	3262	Locus_2509_Transcript_1/1_Confidence_1.000_Length_1476 - Similar to sp|Q9GNN8|CTXA_CARAL Toxin CaTX-A OS=Carybdea alata PE=1 SV=1 (0.0)	2161.1.1	2.4e-12	780.875	1560.75	0.0081	1	SWHNNPGLQGHWK	GYIR	LT]	449	461		37616
S13.mzML	3262	Locus_2509_Transcript_1/1_Confidence_1.000_Length_1476 - Similar to sp|Q9GNN8|CTXA_CARAL Toxin CaTX-A OS=Carybdea alata PE=1 SV=1 (0.0)	1767.1.1	2e-10	789.41	1577.81	0.0039	1	INTGSTTTDLAEAKR	IESR	TVDF	220	234
S13.mzML	3262	Locus_2509_Transcript_1/1_Confidence_1.000_Length_1476 - Similar to sp|Q9GNN8|CTXA_CARAL Toxin CaTX-A OS=Carybdea alata PE=1 SV=1 (0.0)	2484.1.1	0.0063	492.749	984.49	0.0084	1	NTFQGVYR	DPPR	VENR	332	339
S13.mzML	3262	Locus_2509_Transcript_1/1_Confidence_1.000_Length_1476 - Similar to sp|Q9GNN8|CTXA_CARAL Toxin CaTX-A OS=Carybdea alata PE=1 SV=1 (0.0)	2183.1.1	5.3e-11	711.36	1421.71	0.0094	1	INTGSTTTDLAEAK	IESR	RTVD	220	233
S13.mzML	10738	Locus_10441_Transcript_1/1_Confidence_1.000_Length_909 - Similar to gi|449665221|ref|XP_002157295.2| PREDICTED: uncharacterized protein LOC100201518, partial [Hydra magnipapillata] (3.53686E-20)	8966.1.1	0.00086	745.39	1489.77	0.013	1	IMYQLWLFGYR	GPAR	LTGG	9	19		80632
S13.mzML	10738	Locus_10441_Transcript_1/1_Confidence_1.000_Length_909 - Similar to gi|449665221|ref|XP_002157295.2| PREDICTED: uncharacterized protein LOC100201518, partial [Hydra magnipapillata] (3.53686E-20)	3251.1.1	0.0082	487.286	973.568	0.0057	1	SIGSIVVNGK	KCGK	EMSL	63	72		80632
S13.mzML	10738	Locus_10441_Transcript_1/1_Confidence_1.000_Length_909 - Similar to gi|449665221|ref|XP_002157295.2| PREDICTED: uncharacterized protein LOC100201518, partial [Hydra magnipapillata] (3.53686E-20)	2661.1.1	1e-06	604.355	1207.72	-0.0044	1	VLHSIGAVGNIK	RAIK	MGLR	143	154		80632
S13.mzML	18653	Locus_2728_Transcript_1/1_Confidence_1.000_Length_278 - Similar to sp|P58762|CTXA_CHIQU Toxin CqTX-A OS=Chiropsalmus quadrigatus PE=2 SV=1 (2.38873E-11)	7808.1.1	8.2e-08	1008.08	2015.13	0.017	1	FNLIPVTVGGHAVYLLSSK	ESTK	SSPG	56	74		69439
S13.mzML	18653	Locus_2728_Transcript_1/1_Confidence_1.000_Length_278 - Similar to sp|P58762|CTXA_CHIQU Toxin CqTX-A OS=Chiropsalmus quadrigatus PE=2 SV=1 (2.38873E-11)	4965.1.1	0.00016	922.92	1844.84	-0.0014	1	CAYPLSNDYVGLEESK	GNWR	YDES	34	49	57.022 at C0	69439
S13.mzML	19683	Locus_3912_Transcript_1/1_Confidence_1.000_Length_3894 - Similar to sp|Q9W6C5|PDC6I_XENLA Programmed cell death 6-interacting protein OS=Xenopus laevis GN=pdcd6ip PE=1 SV=1 (0.0)	12626.1.1	0.0047	927.325	1854.02	-0.364	1	FYNDLTPILLKFQNK	EGTK	VSDL	675	689
S13.mzML	19683	Locus_3912_Transcript_1/1_Confidence_1.000_Length_3894 - Similar to sp|Q9W6C5|PDC6I_XENLA Programmed cell death 6-interacting protein OS=Xenopus laevis GN=pdcd6ip PE=1 SV=1 (0.0)	3764.1.1	0.013	713.94	1426.83	0.055	1	GILDNAIKADAVVK	AKYR	ERYN	496	509
S13.mzML	39450	Locus_4005_Transcript_1/1_Confidence_1.000_Length_511 - Similar to gi|449685647|ref|XP_002163959.2| PREDICTED: uncharacterized protein LOC100210555, partial [Hydra magnipapillata] (3.97269E-15)	4130.1.1	5.4e-05	522.31	1043.61	0.0073	1	GVNIVTVDVK	PNKR	SGKV	43	52
S13.mzML	39450	Locus_4005_Transcript_1/1_Confidence_1.000_Length_511 - Similar to gi|449685647|ref|XP_002163959.2| PREDICTED: uncharacterized protein LOC100210555, partial [Hydra magnipapillata] (3.97269E-15)	3557.2.1	0.0015	418.747	836.488	0.0063	2	GSYVLIGK	NNYR	KGLD	121	128		77912
S13.mzML	39450	Locus_4005_Transcript_1/1_Confidence_1.000_Length_511 - Similar to gi|449685647|ref|XP_002163959.2| PREDICTED: uncharacterized protein LOC100210555, partial [Hydra magnipapillata] (3.97269E-15)	3282.1.1	0.017	509.28	1017.45	0.111	1	STFDTFGDK	VDKK	EASK	60	68
S13.mzML	10226	Locus_9907_Transcript_1/1_Confidence_1.000_Length_556 - Similar to sp|A7L035|CTX1_CHIFL Toxin CfTX-1 OS=Chironex fleckeri PE=1 SV=1 (9.48282E-23)	13024.1.1	3e-07	908.485	1815.95	0.015	1	IASGCLDILAGIAGEIDK	EGTK	LARF	134	151	57.022 at C4
S13.mzML	10226	Locus_9907_Transcript_1/1_Confidence_1.000_Length_556 - Similar to sp|A7L035|CTX1_CHIFL Toxin CfTX-1 OS=Chironex fleckeri PE=1 SV=1 (9.48282E-23)	12771.1.1	4.4e-07	1040.59	2080.18	0.013	1	FSPILSILSMVIGLFTPTK	KLAR	VKES	155	173	16.0 at M9
S13.mzML	10226	Locus_9907_Transcript_1/1_Confidence_1.000_Length_556 - Similar to sp|A7L035|CTX1_CHIFL Toxin CfTX-1 OS=Chironex fleckeri PE=1 SV=1 (9.48282E-23)	5644.1.1	3.4e-08	943.51	1886.02	-0.007	1	VISAISTALPNLQSGEGTK	SVGK	IASG	115	133
S13.mzML	10226	Locus_9907_Transcript_1/1_Confidence_1.000_Length_556 - Similar to sp|A7L035|CTX1_CHIFL Toxin CfTX-1 OS=Chironex fleckeri PE=1 SV=1 (9.48282E-23)	4007.1.1	3.6e-14	898.945	1796.88	0.014	1	SIVDSMASLVDASTTAGR	RSSR	NLVE	69	86	16.0 at M5
S13.mzML	32230	Locus_17985_Transcript_1/1_Confidence_1.000_Length_818 - Similar to sp|A7L036|CTX2_CHIFL Toxin CfTX-2 OS=Chironex fleckeri PE=1 SV=1 (0.0)	11013.1.1	2.6e-09	892.475	1783.94	0.0064	1	LMALMELLADLISYR	EAER	DIII	87	101	16.0 at M1,16.0 at M4
S13.mzML	32230	Locus_17985_Transcript_1/1_Confidence_1.000_Length_818 - Similar to sp|A7L036|CTX2_CHIFL Toxin CfTX-2 OS=Chironex fleckeri PE=1 SV=1 (0.0)	2743.1.1	0.009	483.264	965.529	-0.0012	1	FIGMVVQR	QGVR	IERT	65	72	16.0 at M3
S13.mzML	32230	Locus_17985_Transcript_1/1_Confidence_1.000_Length_818 - Similar to sp|A7L036|CTX2_CHIFL Toxin CfTX-2 OS=Chironex fleckeri PE=1 SV=1 (0.0)	1971.1.1	0.00068	583.25	1165.49	0.0096	1	MGAQWNDESK	SFCR	IRFR	220	229		67128
S13.mzML	32230	Locus_17985_Transcript_1/1_Confidence_1.000_Length_818 - Similar to sp|A7L036|CTX2_CHIFL Toxin CfTX-2 OS=Chironex fleckeri PE=1 SV=1 (0.0)	7836.1.1	2.4e-10	1237.66	2474.29	0.029	1	ETSQLTASEVAAVAANIPVYQGVR	GVRK	FIGM	41	64
S13.mzML	32230	Locus_17985_Transcript_1/1_Confidence_1.000_Length_818 - Similar to sp|A7L036|CTX2_CHIFL Toxin CfTX-2 OS=Chironex fleckeri PE=1 SV=1 (0.0)	10384.1.1	1.2e-06	1011.98	2022.93	0.031	1	NDDMDNFFFLSYLLPR	KKMK	QGSE	146	161	16.0 at M3
S13.mzML	32230	Locus_17985_Transcript_1/1_Confidence_1.000_Length_818 - Similar to sp|A7L036|CTX2_CHIFL Toxin CfTX-2 OS=Chironex fleckeri PE=1 SV=1 (0.0)	940.1.1	0.003	450.74	900.479	0.0012	1	QGSEQLKK	LLPR	IYKF	162	169	-17.02655 at Q0
S13.mzML	32230	Locus_17985_Transcript_1/1_Confidence_1.000_Length_818 - Similar to sp|A7L036|CTX2_CHIFL Toxin CfTX-2 OS=Chironex fleckeri PE=1 SV=1 (0.0)	3245.1.1	3.6e-11	823.425	1645.84	0.007	1	ADEDISGDKNIVTLR	PISR	FPTF	185	199
S13.mzML	32230	Locus_17985_Transcript_1/1_Confidence_1.000_Length_818 - Similar to sp|A7L036|CTX2_CHIFL Toxin CfTX-2 OS=Chironex fleckeri PE=1 SV=1 (0.0)	1499.1.1	0.0049	343.694	686.383	0.0054	1	VDPISR	DLIK	ADED	179	184
S13.mzML	32230	Locus_17985_Transcript_1/1_Confidence_1.000_Length_818 - Similar to sp|A7L036|CTX2_CHIFL Toxin CfTX-2 OS=Chironex fleckeri PE=1 SV=1 (0.0)	948.1.1	0.0024	475.207	949.411	0.0023	1	ADEDISGDK	PISR	NIVT	185	193
S13.mzML	37683	Locus_2075_Transcript_1/1_Confidence_1.000_Length_3305 - Similar to sp|Q9NZ08|ERAP1_HUMAN Endoplasmic reticulum aminopeptidase 1 OS=Homo sapiens GN=ERAP1 PE=1 SV=3 (0.0)	6896.1.1	0.00082	568.785	1136.55	0.018	1	EWNFVWQK	GTER	QKES	819	826
S13.mzML	37683	Locus_2075_Transcript_1/1_Confidence_1.000_Length_3305 - Similar to sp|Q9NZ08|ERAP1_HUMAN Endoplasmic reticulum aminopeptidase 1 OS=Homo sapiens GN=ERAP1 PE=1 SV=3 (0.0)	5462.1.1	0.00013	614.3	1227.59	0.0091	1	YLEWSLDSSK	LLQR	IRSQ	855	864
S13.mzML	37683	Locus_2075_Transcript_1/1_Confidence_1.000_Length_3305 - Similar to sp|Q9NZ08|ERAP1_HUMAN Endoplasmic reticulum aminopeptidase 1 OS=Homo sapiens GN=ERAP1 PE=1 SV=3 (0.0)	4346.1.1	4.1e-06	686.82	1372.64	0.0037	1	HETEVTDWLDK	WLQK	QLAK	962	972
S13.mzML	37683	Locus_2075_Transcript_1/1_Confidence_1.000_Length_3305 - Similar to sp|Q9NZ08|ERAP1_HUMAN Endoplasmic reticulum aminopeptidase 1 OS=Homo sapiens GN=ERAP1 PE=1 SV=3 (0.0)	1002.1.1	0.012	516.75	1032.5	0.004	1	ESTVPSEQR	QKQK	KLLF	829	837
S13.mzML	77912	Locus_4231_Transcript_1/1_Confidence_1.000_Length_1506 - Similar to gi|449685647|ref|XP_002163959.2| PREDICTED: uncharacterized protein LOC100210555, partial [Hydra magnipapillata] (5.91837E-8)	4552.1.1	0.00074	561.315	1121.62	0.007	1	GINIVTYDVK	PNKR	EDKA	112	121
S13.mzML	77912	Locus_4231_Transcript_1/1_Confidence_1.000_Length_1506 - Similar to gi|449685647|ref|XP_002163959.2| PREDICTED: uncharacterized protein LOC100210555, partial [Hydra magnipapillata] (5.91837E-8)	3618.1.1	2.3e-05	557.265	1113.52	0.0068	1	AAFDTFADQK	ADKK	AGEK	129	138
S13.mzML	77912	Locus_4231_Transcript_1/1_Confidence_1.000_Length_1506 - Similar to gi|449685647|ref|XP_002163959.2| PREDICTED: uncharacterized protein LOC100210555, partial [Hydra magnipapillata] (5.91837E-8)	3557.1.1	0.0015	418.747	836.488	0.0063	1	GSYVLIGK	NNYR	KGLD	36	43		39450
S13.mzML	77912	Locus_4231_Transcript_1/1_Confidence_1.000_Length_1506 - Similar to gi|449685647|ref|XP_002163959.2| PREDICTED: uncharacterized protein LOC100210555, partial [Hydra magnipapillata] (5.91837E-8)	2059.1.1	0.0084	680.32	1359.62	0.022	1	IELQADGCNDPK	IKLK	IKGK	76	87	57.022 at C7
S13.mzML	77912	Locus_4231_Transcript_1/1_Confidence_1.000_Length_1506 - Similar to gi|449685647|ref|XP_002163959.2| PREDICTED: uncharacterized protein LOC100210555, partial [Hydra magnipapillata] (5.91837E-8)	1560.1.1	0.014	596.775	1192.53	0.021	1	GLSDVDSQEDK	IAAK	KEPK	199	209
S13.mzML	37616	Locus_2005_Transcript_3/3_Confidence_0.600_Length_1481 - Similar to sp|Q9GNN8|CTXA_CARAL Toxin CaTX-A OS=Carybdea alata PE=1 SV=1 (0.0)	7571.2.1	1.4e-12	1099.53	2198.04	0.011	2	KWPNYFVYMESSASGYIR	ISTK	SWHN	433	450		3262,2953
S13.mzML	37616	Locus_2005_Transcript_3/3_Confidence_0.600_Length_1481 - Similar to sp|Q9GNN8|CTXA_CARAL Toxin CaTX-A OS=Carybdea alata PE=1 SV=1 (0.0)	2028.1.1	0.0019	482.277	963.551	0.004	1	KVIEEAFK	SATR	THRD	153	160		2953
S13.mzML	37616	Locus_2005_Transcript_3/3_Confidence_0.600_Length_1481 - Similar to sp|Q9GNN8|CTXA_CARAL Toxin CaTX-A OS=Carybdea alata PE=1 SV=1 (0.0)	5904.1.1	6.2e-12	1024.52	2048.03	0.0054	1	QVPAADTYANAVSISLDANK	LILK	ESVR	264	283		2953
S13.mzML	37616	Locus_2005_Transcript_3/3_Confidence_0.600_Length_1481 - Similar to sp|Q9GNN8|CTXA_CARAL Toxin CaTX-A OS=Carybdea alata PE=1 SV=1 (0.0)	2635.1.1	0.0022	395.221	789.435	0.0081	1	SALEELK	AAIK	TEVS	64	70		2953
S13.mzML	37616	Locus_2005_Transcript_3/3_Confidence_0.600_Length_1481 - Similar to sp|Q9GNN8|CTXA_CARAL Toxin CaTX-A OS=Carybdea alata PE=1 SV=1 (0.0)	941.2.1	0.0032	485.748	970.508	-0.012	2	GKNMYITK	INLR	HAQG	390	397	16.0 at M3	3262,2953
S13.mzML	37616	Locus_2005_Transcript_3/3_Confidence_0.600_Length_1481 - Similar to sp|Q9GNN8|CTXA_CARAL Toxin CaTX-A OS=Carybdea alata PE=1 SV=1 (0.0)	2643.1.1	0.00014	457.23	913.453	0.0084	1	NTFGGVYR	DPPR	VQNR	334	341		2953
S13.mzML	37616	Locus_2005_Transcript_3/3_Confidence_0.600_Length_1481 - Similar to sp|Q9GNN8|CTXA_CARAL Toxin CaTX-A OS=Carybdea alata PE=1 SV=1 (0.0)	3512.2.1	1.4e-05	525.25	1049.5	0.0052	2	SGYYMISTK	VPLK	KWPN	424	432		3262,2953
S13.mzML	37616	Locus_2005_Transcript_3/3_Confidence_0.600_Length_1481 - Similar to sp|Q9GNN8|CTXA_CARAL Toxin CaTX-A OS=Carybdea alata PE=1 SV=1 (0.0)	8557.2.1	3.7e-14	1035.48	2069.94	0.013	2	WPNYFVYMESSASGYIR	STKK	SWHN	434	450		3262,2953
S13.mzML	37616	Locus_2005_Transcript_3/3_Confidence_0.600_Length_1481 - Similar to sp|Q9GNN8|CTXA_CARAL Toxin CaTX-A OS=Carybdea alata PE=1 SV=1 (0.0)	4457.1.1	2.2e-10	1083.98	2166.96	0.0081	1	NAVCGAYYYPIYHSEMTK	MEAK	SILS	300	317	57.022 at C3	2953
S13.mzML	37616	Locus_2005_Transcript_3/3_Confidence_0.600_Length_1481 - Similar to sp|Q9GNN8|CTXA_CARAL Toxin CaTX-A OS=Carybdea alata PE=1 SV=1 (0.0)	1672.2.1	0.0042	393.219	785.391	0.047	2	NMYITK	LRGK	HAQG	392	397	16.0 at M1	3262,2953
S13.mzML	37616	Locus_2005_Transcript_3/3_Confidence_0.600_Length_1481 - Similar to sp|Q9GNN8|CTXA_CARAL Toxin CaTX-A OS=Carybdea alata PE=1 SV=1 (0.0)	7041.1.1	8.6e-06	523.28	1045.55	0.0086	1	FFGLPDPPR	SFAK	NTFG	325	333		2953
S13.mzML	37616	Locus_2005_Transcript_3/3_Confidence_0.600_Length_1481 - Similar to sp|Q9GNN8|CTXA_CARAL Toxin CaTX-A OS=Carybdea alata PE=1 SV=1 (0.0)	1628.1.1	5.3e-09	597.795	1194.52	0.069	1	GSTSTDAAEAER	RINR	TVEF	225	236		2953
S13.mzML	37616	Locus_2005_Transcript_3/3_Confidence_0.600_Length_1481 - Similar to sp|Q9GNN8|CTXA_CARAL Toxin CaTX-A OS=Carybdea alata PE=1 SV=1 (0.0)	2221.2.1	1.4e-05	589.3	1177.59	0.006	2	SGYYMISTKK	VPLK	WPNY	424	433		3262,2953
S13.mzML	37616	Locus_2005_Transcript_3/3_Confidence_0.600_Length_1481 - Similar to sp|Q9GNN8|CTXA_CARAL Toxin CaTX-A OS=Carybdea alata PE=1 SV=1 (0.0)	4609.2.1	0.00014	714.8	1428.59	0.0088	2	HAQGWAWGTADND	YITK	PGEQ	398	410		3262,2953
S13.mzML	37616	Locus_2005_Transcript_3/3_Confidence_0.600_Length_1481 - Similar to sp|Q9GNN8|CTXA_CARAL Toxin CaTX-A OS=Carybdea alata PE=1 SV=1 (0.0)	10150.1.1	2.3e-06	584.325	1167.64	0.014	1	TFNDVIAFLK	GARR	GASK	177	186		2953
S13.mzML	37616	Locus_2005_Transcript_3/3_Confidence_0.600_Length_1481 - Similar to sp|Q9GNN8|CTXA_CARAL Toxin CaTX-A OS=Carybdea alata PE=1 SV=1 (0.0)	10942.1.1	2.6e-07	923.005	1845	0.017	1	TVEFIFLYLQLATMR	EAER	DTLI	237	251		2953
S13.mzML	37616	Locus_2005_Transcript_3/3_Confidence_0.600_Length_1481 - Similar to sp|Q9GNN8|CTXA_CARAL Toxin CaTX-A OS=Carybdea alata PE=1 SV=1 (0.0)	3317.1.1	3.9e-12	791.905	1582.81	0.0065	1	HGNVTEQELEVISK	GASK	GVPL	191	204		2953
S13.mzML	37616	Locus_2005_Transcript_3/3_Confidence_0.600_Length_1481 - Similar to sp|Q9GNN8|CTXA_CARAL Toxin CaTX-A OS=Carybdea alata PE=1 SV=1 (0.0)	2637.1.1	0.0088	418.232	835.456	0.0073	1	VIEEAFK	ATRK	THRD	154	160		2953
S13.mzML	37616	Locus_2005_Transcript_3/3_Confidence_0.600_Length_1481 - Similar to sp|Q9GNN8|CTXA_CARAL Toxin CaTX-A OS=Carybdea alata PE=1 SV=1 (0.0)	11007.1.1	1.2e-07	602.335	1203.66	0.016	1	LSDTLGILESR	PLTK	INRG	211	221		2953
S13.mzML	37616	Locus_2005_Transcript_3/3_Confidence_0.600_Length_1481 - Similar to sp|Q9GNN8|CTXA_CARAL Toxin CaTX-A OS=Carybdea alata PE=1 SV=1 (0.0)	2803.2.1	2.9e-08	636.27	1271.53	0.007	2	ESYMGNHMFR	YICK	GCSN	355	364		3262,2953
S13.mzML	37616	Locus_2005_Transcript_3/3_Confidence_0.600_Length_1481 - Similar to sp|Q9GNN8|CTXA_CARAL Toxin CaTX-A OS=Carybdea alata PE=1 SV=1 (0.0)	1139.1.1	0.0066	461.736	922.463	0.008	1	ALENGYQK	VQIR	INLR	378	385		2953
S13.mzML	37616	Locus_2005_Transcript_3/3_Confidence_0.600_Length_1481 - Similar to sp|Q9GNN8|CTXA_CARAL Toxin CaTX-A OS=Carybdea alata PE=1 SV=1 (0.0)	7369.1.1	0.00034	662.37	1323.74	-0.0015	1	RTFNDVIAFLK	NGAR	GASK	176	186		2953
S13.mzML	37616	Locus_2005_Transcript_3/3_Confidence_0.600_Length_1481 - Similar to sp|Q9GNN8|CTXA_CARAL Toxin CaTX-A OS=Carybdea alata PE=1 SV=1 (0.0)	6937.1.1	3.3e-07	715.345	1429.68	0.0079	1	ETIDFLHNMEAK	ESVR	NAVC	288	299	-18.01056 at E0	2953
S13.mzML	37616	Locus_2005_Transcript_3/3_Confidence_0.600_Length_1481 - Similar to sp|Q9GNN8|CTXA_CARAL Toxin CaTX-A OS=Carybdea alata PE=1 SV=1 (0.0)	2161.2.1	2.4e-12	780.875	1560.75	0.0081	2	SWHNNPGLQGHWK	GYIR	LT]	451	463		3262
S13.mzML	37616	Locus_2005_Transcript_3/3_Confidence_0.600_Length_1481 - Similar to sp|Q9GNN8|CTXA_CARAL Toxin CaTX-A OS=Carybdea alata PE=1 SV=1 (0.0)	7454.1.1	3.9e-05	658.81	1316.61	0.01	1	YWPTWYICK	VQNR	ESYM	346	354	57.022 at C7	2953
S13.mzML	37616	Locus_2005_Transcript_3/3_Confidence_0.600_Length_1481 - Similar to sp|Q9GNN8|CTXA_CARAL Toxin CaTX-A OS=Carybdea alata PE=1 SV=1 (0.0)	10618.1.1	4.4e-06	702.435	1403.85	0.017	1	DTLITNFILILK	ATMR	QVPA	252	263		2953
S13.mzML	37616	Locus_2005_Transcript_3/3_Confidence_0.600_Length_1481 - Similar to sp|Q9GNN8|CTXA_CARAL Toxin CaTX-A OS=Carybdea alata PE=1 SV=1 (0.0)	4832.1.1	0.0049	383.228	765.451	0.0053	1	SILSFAK	EMTK	FFGL	318	324		2953
S13.mzML	2953	Locus_2165_Transcript_1/1_Confidence_1.000_Length_1538 - Similar to sp|Q9GNN8|CTXA_CARAL Toxin CaTX-A OS=Carybdea alata PE=1 SV=1 (0.0)	7571.3.1	1.4e-12	1099.53	2198.04	0.011	3	KWPNYFVYMESSASGYIR	ISTK	SWDH	433	450		3262,37616
S13.mzML	2953	Locus_2165_Transcript_1/1_Confidence_1.000_Length_1538 - Similar to sp|Q9GNN8|CTXA_CARAL Toxin CaTX-A OS=Carybdea alata PE=1 SV=1 (0.0)	2028.2.1	0.0019	482.277	963.551	0.004	2	KVIEEAFK	SATR	THRD	153	160		37616
S13.mzML	2953	Locus_2165_Transcript_1/1_Confidence_1.000_Length_1538 - Similar to sp|Q9GNN8|CTXA_CARAL Toxin CaTX-A OS=Carybdea alata PE=1 SV=1 (0.0)	5904.2.1	6.2e-12	1024.52	2048.03	0.0054	2	QVPAADTYANAVSISLDANK	LILK	ESVR	264	283		37616
S13.mzML	2953	Locus_2165_Transcript_1/1_Confidence_1.000_Length_1538 - Similar to sp|Q9GNN8|CTXA_CARAL Toxin CaTX-A OS=Carybdea alata PE=1 SV=1 (0.0)	2635.2.1	0.0022	395.221	789.435	0.0081	2	SALEELK	AAIK	TEVS	64	70		37616
S13.mzML	2953	Locus_2165_Transcript_1/1_Confidence_1.000_Length_1538 - Similar to sp|Q9GNN8|CTXA_CARAL Toxin CaTX-A OS=Carybdea alata PE=1 SV=1 (0.0)	941.3.1	0.0032	485.748	970.508	-0.012	3	GKNMYITK	INLR	HAQG	390	397	16.0 at M3	3262,37616
S13.mzML	2953	Locus_2165_Transcript_1/1_Confidence_1.000_Length_1538 - Similar to sp|Q9GNN8|CTXA_CARAL Toxin CaTX-A OS=Carybdea alata PE=1 SV=1 (0.0)	2643.2.1	0.00014	457.23	913.453	0.0084	2	NTFGGVYR	DPPR	VQNR	334	341		37616
S13.mzML	2953	Locus_2165_Transcript_1/1_Confidence_1.000_Length_1538 - Similar to sp|Q9GNN8|CTXA_CARAL Toxin CaTX-A OS=Carybdea alata PE=1 SV=1 (0.0)	3512.3.1	1.4e-05	525.25	1049.5	0.0052	3	SGYYMISTK	VPLK	KWPN	424	432		3262,37616
S13.mzML	2953	Locus_2165_Transcript_1/1_Confidence_1.000_Length_1538 - Similar to sp|Q9GNN8|CTXA_CARAL Toxin CaTX-A OS=Carybdea alata PE=1 SV=1 (0.0)	8557.3.1	3.7e-14	1035.48	2069.94	0.013	3	WPNYFVYMESSASGYIR	STKK	SWDH	434	450		3262,37616
S13.mzML	2953	Locus_2165_Transcript_1/1_Confidence_1.000_Length_1538 - Similar to sp|Q9GNN8|CTXA_CARAL Toxin CaTX-A OS=Carybdea alata PE=1 SV=1 (0.0)	2657.1.1	1.5e-06	795.37	1589.74	0.0082	1	SWDHNPGLQGHWR	GYIR	IL]	451	463
S13.mzML	2953	Locus_2165_Transcript_1/1_Confidence_1.000_Length_1538 - Similar to sp|Q9GNN8|CTXA_CARAL Toxin CaTX-A OS=Carybdea alata PE=1 SV=1 (0.0)	4457.2.1	2.2e-10	1083.98	2166.96	0.0081	2	NAVCGAYYYPIYHSEMTK	MEAK	SILS	300	317	57.022 at C3	37616
S13.mzML	2953	Locus_2165_Transcript_1/1_Confidence_1.000_Length_1538 - Similar to sp|Q9GNN8|CTXA_CARAL Toxin CaTX-A OS=Carybdea alata PE=1 SV=1 (0.0)	1672.3.1	0.0042	393.219	785.391	0.047	3	NMYITK	LRGK	HAQG	392	397	16.0 at M1	3262,37616
S13.mzML	2953	Locus_2165_Transcript_1/1_Confidence_1.000_Length_1538 - Similar to sp|Q9GNN8|CTXA_CARAL Toxin CaTX-A OS=Carybdea alata PE=1 SV=1 (0.0)	7041.2.1	8.6e-06	523.28	1045.55	0.0086	2	FFGLPDPPR	SFAK	NTFG	325	333		37616
S13.mzML	2953	Locus_2165_Transcript_1/1_Confidence_1.000_Length_1538 - Similar to sp|Q9GNN8|CTXA_CARAL Toxin CaTX-A OS=Carybdea alata PE=1 SV=1 (0.0)	1628.2.1	5.3e-09	597.795	1194.52	0.069	2	GSTSTDAAEAER	RINR	TVEF	225	236		37616
S13.mzML	2953	Locus_2165_Transcript_1/1_Confidence_1.000_Length_1538 - Similar to sp|Q9GNN8|CTXA_CARAL Toxin CaTX-A OS=Carybdea alata PE=1 SV=1 (0.0)	2221.3.1	1.4e-05	589.3	1177.59	0.006	3	SGYYMISTKK	VPLK	WPNY	424	433		3262,37616
S13.mzML	2953	Locus_2165_Transcript_1/1_Confidence_1.000_Length_1538 - Similar to sp|Q9GNN8|CTXA_CARAL Toxin CaTX-A OS=Carybdea alata PE=1 SV=1 (0.0)	4609.3.1	0.00014	714.8	1428.59	0.0088	3	HAQGWAWGTADND	YITK	PGEQ	398	410		3262,37616
S13.mzML	2953	Locus_2165_Transcript_1/1_Confidence_1.000_Length_1538 - Similar to sp|Q9GNN8|CTXA_CARAL Toxin CaTX-A OS=Carybdea alata PE=1 SV=1 (0.0)	10150.2.1	2.3e-06	584.325	1167.64	0.014	2	TFNDVIAFLK	GARR	GASK	177	186		37616
S13.mzML	2953	Locus_2165_Transcript_1/1_Confidence_1.000_Length_1538 - Similar to sp|Q9GNN8|CTXA_CARAL Toxin CaTX-A OS=Carybdea alata PE=1 SV=1 (0.0)	10942.2.1	2.6e-07	923.005	1845	0.017	2	TVEFIFLYLQLATMR	EAER	DTLI	237	251		37616
S13.mzML	2953	Locus_2165_Transcript_1/1_Confidence_1.000_Length_1538 - Similar to sp|Q9GNN8|CTXA_CARAL Toxin CaTX-A OS=Carybdea alata PE=1 SV=1 (0.0)	3317.2.1	3.9e-12	791.905	1582.81	0.0065	2	HGNVTEQELEVISK	GASK	GVPL	191	204		37616
S13.mzML	2953	Locus_2165_Transcript_1/1_Confidence_1.000_Length_1538 - Similar to sp|Q9GNN8|CTXA_CARAL Toxin CaTX-A OS=Carybdea alata PE=1 SV=1 (0.0)	2637.2.1	0.0088	418.232	835.456	0.0073	2	VIEEAFK	ATRK	THRD	154	160		37616
S13.mzML	2953	Locus_2165_Transcript_1/1_Confidence_1.000_Length_1538 - Similar to sp|Q9GNN8|CTXA_CARAL Toxin CaTX-A OS=Carybdea alata PE=1 SV=1 (0.0)	11007.2.1	1.2e-07	602.335	1203.66	0.016	2	LSDTLGILESR	PLTK	INRG	211	221		37616
S13.mzML	2953	Locus_2165_Transcript_1/1_Confidence_1.000_Length_1538 - Similar to sp|Q9GNN8|CTXA_CARAL Toxin CaTX-A OS=Carybdea alata PE=1 SV=1 (0.0)	2803.3.1	2.9e-08	636.27	1271.53	0.007	3	ESYMGNHMFR	YICK	GCSN	355	364		3262,37616
S13.mzML	2953	Locus_2165_Transcript_1/1_Confidence_1.000_Length_1538 - Similar to sp|Q9GNN8|CTXA_CARAL Toxin CaTX-A OS=Carybdea alata PE=1 SV=1 (0.0)	1139.2.1	0.0066	461.736	922.463	0.008	2	ALENGYQK	VQIR	INLR	378	385		37616
S13.mzML	2953	Locus_2165_Transcript_1/1_Confidence_1.000_Length_1538 - Similar to sp|Q9GNN8|CTXA_CARAL Toxin CaTX-A OS=Carybdea alata PE=1 SV=1 (0.0)	7369.2.1	0.00034	662.37	1323.74	-0.0015	2	RTFNDVIAFLK	NGAR	GASK	176	186		37616
S13.mzML	2953	Locus_2165_Transcript_1/1_Confidence_1.000_Length_1538 - Similar to sp|Q9GNN8|CTXA_CARAL Toxin CaTX-A OS=Carybdea alata PE=1 SV=1 (0.0)	6937.2.1	3.3e-07	715.345	1429.68	0.0079	2	ETIDFLHNMEAK	ESVR	NAVC	288	299	-18.01056 at E0	37616
S13.mzML	2953	Locus_2165_Transcript_1/1_Confidence_1.000_Length_1538 - Similar to sp|Q9GNN8|CTXA_CARAL Toxin CaTX-A OS=Carybdea alata PE=1 SV=1 (0.0)	7454.2.1	3.9e-05	658.81	1316.61	0.01	2	YWPTWYICK	VQNR	ESYM	346	354	57.022 at C7	37616
S13.mzML	2953	Locus_2165_Transcript_1/1_Confidence_1.000_Length_1538 - Similar to sp|Q9GNN8|CTXA_CARAL Toxin CaTX-A OS=Carybdea alata PE=1 SV=1 (0.0)	10618.2.1	4.4e-06	702.435	1403.85	0.017	2	DTLITNFILILK	ATMR	QVPA	252	263		37616
S13.mzML	2953	Locus_2165_Transcript_1/1_Confidence_1.000_Length_1538 - Similar to sp|Q9GNN8|CTXA_CARAL Toxin CaTX-A OS=Carybdea alata PE=1 SV=1 (0.0)	4832.2.1	0.0049	383.228	765.451	0.0053	2	SILSFAK	EMTK	FFGL	318	324		37616
S13.mzML	67128	Locus_16338_Transcript_1/1_Confidence_1.000_Length_273 - Similar to sp|A7L036|CTX2_CHIFL Toxin CfTX-2 OS=Chironex fleckeri PE=1 SV=1 (4.91973E-11)	5769.1.1	0.0011	479.792	958.572	0.011	1	QFNLIPVK	GDNR	VDGK	58	65
S13.mzML	67128	Locus_16338_Transcript_1/1_Confidence_1.000_Length_273 - Similar to sp|A7L036|CTX2_CHIFL Toxin CfTX-2 OS=Chironex fleckeri PE=1 SV=1 (4.91973E-11)	2937.1.1	0.045	513.75	1026.49	0.003	1	DCYLITNK	VDGK	AYPG	70	77	57.022 at C1
S13.mzML	67128	Locus_16338_Transcript_1/1_Confidence_1.000_Length_273 - Similar to sp|A7L036|CTX2_CHIFL Toxin CfTX-2 OS=Chironex fleckeri PE=1 SV=1 (4.91973E-11)	1971.2.1	0.00068	583.25	1165.49	0.0096	2	MGAQWNDESK	SFCR	IRFR	6	15		32230
S13.mzML	67128	Locus_16338_Transcript_1/1_Confidence_1.000_Length_273 - Similar to sp|A7L036|CTX2_CHIFL Toxin CfTX-2 OS=Chironex fleckeri PE=1 SV=1 (4.91973E-11)	1647.1.1	0.0071	480.232	959.458	0.0046	1	FAYTSSQR	YPGK	AG]	83	90
S14.mzML	44011	Locus_8855_Transcript_1/1_Confidence_1.000_Length_1552 - Similar to sp|P41113|ACT3_PODCA Actin-3 OS=Podocoryne carnea GN=ACT3 PE=3 SV=1 (0.0)	2920.1.1	0.0011	566.77	1132.53	0.0097	1	GYSFTTTAER	LTER	EIVR	198	207		70197,70199,70196
S14.mzML	44011	Locus_8855_Transcript_1/1_Confidence_1.000_Length_1552 - Similar to sp|P41113|ACT3_PODCA Actin-3 OS=Podocoryne carnea GN=ACT3 PE=3 SV=1 (0.0)	2905.1.1	5.9e-05	735.335	1469.67	0.009	1	QEYDESGPGIVHR	WISK	KCF]	361	373	-17.02655 at Q0
S14.mzML	44011	Locus_8855_Transcript_1/1_Confidence_1.000_Length_1552 - Similar to sp|P41113|ACT3_PODCA Actin-3 OS=Podocoryne carnea GN=ACT3 PE=3 SV=1 (0.0)	2041.1.1	0.021	488.728	976.448	0.0073	1	AGFAGDDAPR	GMCK	AVFP	20	29		70197,70199,70196
S14.mzML	84750	Locus_10137_Transcript_1/1_Confidence_1.000_Length_244 - Similar to sp|Q9D309|FAM3B_MOUSE Protein FAM3B OS=Mus musculus GN=Fam3b PE=1 SV=1 (1.52765E-7)	3371.1.1	0.02	394.255	787.504	0.007	1	LVLVSTR	PDKR	DEYV	20	26
S14.mzML	84750	Locus_10137_Transcript_1/1_Confidence_1.000_Length_244 - Similar to sp|Q9D309|FAM3B_MOUSE Protein FAM3B OS=Mus musculus GN=Fam3b PE=1 SV=1 (1.52765E-7)	2542.1.1	6.4e-05	824.395	1647.79	0.0007	1	GISDFSAEEENKPPK	IGSK	EGPX]	64	78
S14.mzML	3262	Locus_2509_Transcript_1/1_Confidence_1.000_Length_1476 - Similar to sp|Q9GNN8|CTXA_CARAL Toxin CaTX-A OS=Carybdea alata PE=1 SV=1 (0.0)	5700.1.1	1.6e-11	1107.53	2214.04	0.0079	1	KWPNYFVYMESSASGYIR	ISTK	SWHN	431	448	16.0 at M8	37616,2953
S14.mzML	3262	Locus_2509_Transcript_1/1_Confidence_1.000_Length_1476 - Similar to sp|Q9GNN8|CTXA_CARAL Toxin CaTX-A OS=Carybdea alata PE=1 SV=1 (0.0)	4290.1.1	0.027	454.741	908.472	0.0091	1	SIVDEAFK	NSLK	RYRD	150	157
S14.mzML	3262	Locus_2509_Transcript_1/1_Confidence_1.000_Length_1476 - Similar to sp|Q9GNN8|CTXA_CARAL Toxin CaTX-A OS=Carybdea alata PE=1 SV=1 (0.0)	3779.1.1	0.00072	532.79	1064.57	0.0098	1	SIVDEAFKR	NSLK	YRDE	150	158
S14.mzML	3262	Locus_2509_Transcript_1/1_Confidence_1.000_Length_1476 - Similar to sp|Q9GNN8|CTXA_CARAL Toxin CaTX-A OS=Carybdea alata PE=1 SV=1 (0.0)	1081.1.1	0.00011	466.743	932.48	0.0079	1	TTVSANPSR	TELK	ISQV	68	76
S14.mzML	3262	Locus_2509_Transcript_1/1_Confidence_1.000_Length_1476 - Similar to sp|Q9GNN8|CTXA_CARAL Toxin CaTX-A OS=Carybdea alata PE=1 SV=1 (0.0)	1307.1.1	0.0037	374.713	748.42	0.0061	1	SVGSSLAK	AVVK	FKTG	86	93
S14.mzML	3262	Locus_2509_Transcript_1/1_Confidence_1.000_Length_1476 - Similar to sp|Q9GNN8|CTXA_CARAL Toxin CaTX-A OS=Carybdea alata PE=1 SV=1 (0.0)	4327.1.1	1e-14	772.91	1544.81	0.015	1	SAGVHISALDNGYLK	SHIK	INLK	369	383
S14.mzML	3262	Locus_2509_Transcript_1/1_Confidence_1.000_Length_1476 - Similar to sp|Q9GNN8|CTXA_CARAL Toxin CaTX-A OS=Carybdea alata PE=1 SV=1 (0.0)	1022.1.1	0.0016	485.72	970.508	-0.067	1	GKNMYITK	INLK	HAQG	388	395	16.0 at M3	37616,2953
S14.mzML	3262	Locus_2509_Transcript_1/1_Confidence_1.000_Length_1476 - Similar to sp|Q9GNN8|CTXA_CARAL Toxin CaTX-A OS=Carybdea alata PE=1 SV=1 (0.0)	5996.1.1	1.5e-07	531.275	1061.54	0.011	1	YFGLPDPPR	TFTR	NTFQ	323	331
S14.mzML	3262	Locus_2509_Transcript_1/1_Confidence_1.000_Length_1476 - Similar to sp|Q9GNN8|CTXA_CARAL Toxin CaTX-A OS=Carybdea alata PE=1 SV=1 (0.0)	4875.1.1	0.0023	566.32	1131.63	0.014	1	GIQETLTELK	ADTK	TTVS	58	67
S14.mzML	3262	Locus_2509_Transcript_1/1_Confidence_1.000_Length_1476 - Similar to sp|Q9GNN8|CTXA_CARAL Toxin CaTX-A OS=Carybdea alata PE=1 SV=1 (0.0)	3711.1.1	1.4e-05	525.255	1049.5	0.0093	1	SGYYMISTK	VPLK	KWPN	422	430		37616,2953
S14.mzML	3262	Locus_2509_Transcript_1/1_Confidence_1.000_Length_1476 - Similar to sp|Q9GNN8|CTXA_CARAL Toxin CaTX-A OS=Carybdea alata PE=1 SV=1 (0.0)	8323.1.1	2.9e-15	1035.48	2069.94	0.022	1	WPNYFVYMESSASGYIR	STKK	SWHN	432	448		37616,2953
S14.mzML	3262	Locus_2509_Transcript_1/1_Confidence_1.000_Length_1476 - Similar to sp|Q9GNN8|CTXA_CARAL Toxin CaTX-A OS=Carybdea alata PE=1 SV=1 (0.0)	4490.1.1	3.9e-10	857.41	1713.81	0.014	1	FENYANGISASIDANK	KLGK	QAVH	266	281
S14.mzML	3262	Locus_2509_Transcript_1/1_Confidence_1.000_Length_1476 - Similar to sp|Q9GNN8|CTXA_CARAL Toxin CaTX-A OS=Carybdea alata PE=1 SV=1 (0.0)	1334.1.1	0.0054	393.194	785.391	-0.0027	1	NMYITK	LKGK	HAQG	390	395	16.0 at M1	37616,2953
S14.mzML	3262	Locus_2509_Transcript_1/1_Confidence_1.000_Length_1476 - Similar to sp|Q9GNN8|CTXA_CARAL Toxin CaTX-A OS=Carybdea alata PE=1 SV=1 (0.0)	11312.1.1	6.8e-06	554.31	1107.6	0.016	1	TFNDVIGTLK	GASR	NLTD	174	183
S14.mzML	3262	Locus_2509_Transcript_1/1_Confidence_1.000_Length_1476 - Similar to sp|Q9GNN8|CTXA_CARAL Toxin CaTX-A OS=Carybdea alata PE=1 SV=1 (0.0)	4968.1.1	0.00022	638.8	1276.59	0.011	1	YWPSWHICK	VENR	ESYM	344	352	57.022 at C7
S14.mzML	3262	Locus_2509_Transcript_1/1_Confidence_1.000_Length_1476 - Similar to sp|Q9GNN8|CTXA_CARAL Toxin CaTX-A OS=Carybdea alata PE=1 SV=1 (0.0)	2359.1.1	0.044	530.27	1059.53	0.0077	1	DEELQGQLK	KRYR	GASR	161	169
S14.mzML	3262	Locus_2509_Transcript_1/1_Confidence_1.000_Length_1476 - Similar to sp|Q9GNN8|CTXA_CARAL Toxin CaTX-A OS=Carybdea alata PE=1 SV=1 (0.0)	6944.1.1	1.6e-12	945.485	1889.96	0.016	1	QAVHDTILFLHQMEPK	DANK	NVVC	282	297	-17.02655 at Q0
S14.mzML	3262	Locus_2509_Transcript_1/1_Confidence_1.000_Length_1476 - Similar to sp|Q9GNN8|CTXA_CARAL Toxin CaTX-A OS=Carybdea alata PE=1 SV=1 (0.0)	4938.1.1	1.2e-06	830.485	1659.96	0.011	1	ISQVSAVVKSVGSSLAK	NPSR	FKTG	77	93
S14.mzML	3262	Locus_2509_Transcript_1/1_Confidence_1.000_Length_1476 - Similar to sp|Q9GNN8|CTXA_CARAL Toxin CaTX-A OS=Carybdea alata PE=1 SV=1 (0.0)	2469.1.1	4.9e-05	589.3	1177.59	0.0074	1	SGYYMISTKK	VPLK	WPNY	422	431		37616,2953
S14.mzML	3262	Locus_2509_Transcript_1/1_Confidence_1.000_Length_1476 - Similar to sp|Q9GNN8|CTXA_CARAL Toxin CaTX-A OS=Carybdea alata PE=1 SV=1 (0.0)	4661.1.1	1.1e-05	714.8	1428.59	0.012	1	HAQGWAWGTADND	YITK	PGEQ	396	408		37616,2953
S14.mzML	3262	Locus_2509_Transcript_1/1_Confidence_1.000_Length_1476 - Similar to sp|Q9GNN8|CTXA_CARAL Toxin CaTX-A OS=Carybdea alata PE=1 SV=1 (0.0)	3118.1.1	2.4e-07	636.27	1271.53	0.01	1	ESYMGNHMFR	HICK	GCSH	353	362		37616,2953
S14.mzML	3262	Locus_2509_Transcript_1/1_Confidence_1.000_Length_1476 - Similar to sp|Q9GNN8|CTXA_CARAL Toxin CaTX-A OS=Carybdea alata PE=1 SV=1 (0.0)	11952.1.1	7.7e-07	710.43	1419.85	0.019	1	ETLLTQLILFTK	AVMR	KLGK	250	261
S14.mzML	3262	Locus_2509_Transcript_1/1_Confidence_1.000_Length_1476 - Similar to sp|Q9GNN8|CTXA_CARAL Toxin CaTX-A OS=Carybdea alata PE=1 SV=1 (0.0)	3055.1.1	0.0083	465.784	930.562	0.0074	1	ISQVSAVVK	NPSR	SVGS	77	85
S14.mzML	3262	Locus_2509_Transcript_1/1_Confidence_1.000_Length_1476 - Similar to sp|Q9GNN8|CTXA_CARAL Toxin CaTX-A OS=Carybdea alata PE=1 SV=1 (0.0)	2226.1.1	1.8e-06	689.855	1378.7	0.013	1	YRDEELQGQLK	AFKR	GASR	159	169
S14.mzML	3262	Locus_2509_Transcript_1/1_Confidence_1.000_Length_1476 - Similar to sp|Q9GNN8|CTXA_CARAL Toxin CaTX-A OS=Carybdea alata PE=1 SV=1 (0.0)	11056.1.1	3.5e-08	915.505	1829.99	0.024	1	TVDFIFLYLELAVMR	EAKR	ETLL	235	249
S14.mzML	3262	Locus_2509_Transcript_1/1_Confidence_1.000_Length_1476 - Similar to sp|Q9GNN8|CTXA_CARAL Toxin CaTX-A OS=Carybdea alata PE=1 SV=1 (0.0)	4664.1.1	1.7e-06	739.9	1478.8	0.0036	1	GASRTFNDVIGTLK	GQLK	NLTD	170	183
S14.mzML	3262	Locus_2509_Transcript_1/1_Confidence_1.000_Length_1476 - Similar to sp|Q9GNN8|CTXA_CARAL Toxin CaTX-A OS=Carybdea alata PE=1 SV=1 (0.0)	2365.1.1	1.7e-09	780.88	1560.74	0.011	1	SWHNNPGLQGHWK	GYIR	LT]	449	461		37616
S14.mzML	3262	Locus_2509_Transcript_1/1_Confidence_1.000_Length_1476 - Similar to sp|Q9GNN8|CTXA_CARAL Toxin CaTX-A OS=Carybdea alata PE=1 SV=1 (0.0)	4841.1.1	0.0014	492.753	984.49	0.015	1	NTFQGVYR	DPPR	VENR	332	339
S14.mzML	3262	Locus_2509_Transcript_1/1_Confidence_1.000_Length_1476 - Similar to sp|Q9GNN8|CTXA_CARAL Toxin CaTX-A OS=Carybdea alata PE=1 SV=1 (0.0)	2395.1.1	3.9e-09	711.36	1421.71	0.013	1	INTGSTTTDLAEAK	IESR	RTVD	220	233
S14.mzML	18653	Locus_2728_Transcript_1/1_Confidence_1.000_Length_278 - Similar to sp|P58762|CTXA_CHIQU Toxin CqTX-A OS=Chiropsalmus quadrigatus PE=2 SV=1 (2.38873E-11)	7602.1.1	5.6e-10	1008.08	2015.13	0.018	1	FNLIPVTVGGHAVYLLSSK	ESTK	SSPG	56	74		69439
S14.mzML	18653	Locus_2728_Transcript_1/1_Confidence_1.000_Length_278 - Similar to sp|P58762|CTXA_CHIQU Toxin CqTX-A OS=Chiropsalmus quadrigatus PE=2 SV=1 (2.38873E-11)	7004.1.1	4.6e-08	914.415	1827.81	0.016	1	CAYPLSNDYVGLEESK	GNWR	YDES	34	49	57.022 at C0,-17.02655 at C0	69439
S14.mzML	39450	Locus_4005_Transcript_1/1_Confidence_1.000_Length_511 - Similar to gi|449685647|ref|XP_002163959.2| PREDICTED: uncharacterized protein LOC100210555, partial [Hydra magnipapillata] (3.97269E-15)	4262.1.1	1.6e-05	522.31	1043.61	0.0071	1	GVNIVTVDVK	PNKR	SGKV	43	52
S14.mzML	39450	Locus_4005_Transcript_1/1_Confidence_1.000_Length_511 - Similar to gi|449685647|ref|XP_002163959.2| PREDICTED: uncharacterized protein LOC100210555, partial [Hydra magnipapillata] (3.97269E-15)	3513.1.1	0.0025	509.28	1017.45	0.109	1	STFDTFGDK	VDKK	EASK	60	68
S14.mzML	10226	Locus_9907_Transcript_1/1_Confidence_1.000_Length_556 - Similar to sp|A7L035|CTX1_CHIFL Toxin CfTX-1 OS=Chironex fleckeri PE=1 SV=1 (9.48282E-23)	8431.1.1	2.3e-06	908.485	1815.95	0.02	1	IASGCLDILAGIAGEIDK	EGTK	LARF	134	151	57.022 at C4
S14.mzML	10226	Locus_9907_Transcript_1/1_Confidence_1.000_Length_556 - Similar to sp|A7L035|CTX1_CHIFL Toxin CfTX-1 OS=Chironex fleckeri PE=1 SV=1 (9.48282E-23)	7885.1.1	1.2e-08	890.945	1780.88	0.011	1	SIVDSMASLVDASTTAGR	RSSR	NLVE	69	86
S14.mzML	10226	Locus_9907_Transcript_1/1_Confidence_1.000_Length_556 - Similar to sp|A7L035|CTX1_CHIFL Toxin CfTX-1 OS=Chironex fleckeri PE=1 SV=1 (9.48282E-23)	5670.1.1	6.5e-09	943.515	1886.02	0.011	1	VISAISTALPNLQSGEGTK	SVGK	IASG	115	133
S14.mzML	32230	Locus_17985_Transcript_1/1_Confidence_1.000_Length_818 - Similar to sp|A7L036|CTX2_CHIFL Toxin CfTX-2 OS=Chironex fleckeri PE=1 SV=1 (0.0)	11196.1.1	1.4e-09	884.48	1767.94	0.018	1	LMALMELLADLISYR	EAER	DIII	87	101	16.0 at M1
S14.mzML	32230	Locus_17985_Transcript_1/1_Confidence_1.000_Length_818 - Similar to sp|A7L036|CTX2_CHIFL Toxin CfTX-2 OS=Chironex fleckeri PE=1 SV=1 (0.0)	9908.1.1	4.4e-05	1011.97	2022.93	0.022	1	NDDMDNFFFLSYLLPR	KKMK	QGSE	146	161	16.0 at M3
S14.mzML	32230	Locus_17985_Transcript_1/1_Confidence_1.000_Length_818 - Similar to sp|A7L036|CTX2_CHIFL Toxin CfTX-2 OS=Chironex fleckeri PE=1 SV=1 (0.0)	4437.1.1	0.0036	475.268	949.529	0.0074	1	FIGMVVQR	QGVR	IERT	65	72
S14.mzML	32230	Locus_17985_Transcript_1/1_Confidence_1.000_Length_818 - Similar to sp|A7L036|CTX2_CHIFL Toxin CfTX-2 OS=Chironex fleckeri PE=1 SV=1 (0.0)	4487.1.1	4.4e-06	729.86	1458.68	0.044	1	DRQDYLVSFCR	ACPK	MGAQ	209	219	57.022 at C9
S14.mzML	32230	Locus_17985_Transcript_1/1_Confidence_1.000_Length_818 - Similar to sp|A7L036|CTX2_CHIFL Toxin CfTX-2 OS=Chironex fleckeri PE=1 SV=1 (0.0)	3398.1.1	3.6e-12	823.425	1645.84	0.0087	1	ADEDISGDKNIVTLR	PISR	FPTF	185	199
S14.mzML	32230	Locus_17985_Transcript_1/1_Confidence_1.000_Length_818 - Similar to sp|A7L036|CTX2_CHIFL Toxin CfTX-2 OS=Chironex fleckeri PE=1 SV=1 (0.0)	1657.1.1	0.00049	591.25	1181.49	0.0031	1	MGAQWNDESK	SFCR	IRFR	220	229	16.0 at M0	67128
S14.mzML	32230	Locus_17985_Transcript_1/1_Confidence_1.000_Length_818 - Similar to sp|A7L036|CTX2_CHIFL Toxin CfTX-2 OS=Chironex fleckeri PE=1 SV=1 (0.0)	1635.1.1	0.0048	343.695	686.383	0.0074	1	VDPISR	DLIK	ADED	179	184
S14.mzML	2625	Locus_1805_Transcript_2/3_Confidence_0.750_Length_3444 - Similar to sp|Q8IWB9|TEX2_HUMAN Testis-expressed sequence 2 protein OS=Homo sapiens GN=TEX2 PE=1 SV=2 (4.2E-45)	1322.1.1	0.023	506.3	1011.56	0.043	1	EHRIDLTK	FFER	CSIT	38	45		17878,17877
S14.mzML	2625	Locus_1805_Transcript_2/3_Confidence_0.750_Length_3444 - Similar to sp|Q8IWB9|TEX2_HUMAN Testis-expressed sequence 2 protein OS=Homo sapiens GN=TEX2 PE=1 SV=2 (4.2E-45)	1187.1.1	0.044	363.692	726.487	-0.104	1	KIPQLK	KKNR	RVEP	22	27		17878,17877
S14.mzML	77912	Locus_4231_Transcript_1/1_Confidence_1.000_Length_1506 - Similar to gi|449685647|ref|XP_002163959.2| PREDICTED: uncharacterized protein LOC100210555, partial [Hydra magnipapillata] (5.91837E-8)	4657.1.1	0.00046	561.315	1121.62	0.0082	1	GINIVTYDVK	PNKR	EDKA	112	121
S14.mzML	77912	Locus_4231_Transcript_1/1_Confidence_1.000_Length_1506 - Similar to gi|449685647|ref|XP_002163959.2| PREDICTED: uncharacterized protein LOC100210555, partial [Hydra magnipapillata] (5.91837E-8)	4027.1.1	0.0088	401.264	801.519	0.0096	1	LILVSTR	DDGK	DEYT	155	161
S14.mzML	77912	Locus_4231_Transcript_1/1_Confidence_1.000_Length_1506 - Similar to gi|449685647|ref|XP_002163959.2| PREDICTED: uncharacterized protein LOC100210555, partial [Hydra magnipapillata] (5.91837E-8)	3874.1.1	0.00047	557.265	1113.52	0.01	1	AAFDTFADQK	ADKK	AGEK	129	138
S14.mzML	77912	Locus_4231_Transcript_1/1_Confidence_1.000_Length_1506 - Similar to gi|449685647|ref|XP_002163959.2| PREDICTED: uncharacterized protein LOC100210555, partial [Hydra magnipapillata] (5.91837E-8)	2304.1.1	0.0005	680.32	1359.62	0.015	1	IELQADGCNDPK	IKLK	IKGK	76	87	57.022 at C7
S14.mzML	77912	Locus_4231_Transcript_1/1_Confidence_1.000_Length_1506 - Similar to gi|449685647|ref|XP_002163959.2| PREDICTED: uncharacterized protein LOC100210555, partial [Hydra magnipapillata] (5.91837E-8)	1720.1.1	0.0034	596.77	1192.53	0.0073	1	GLSDVDSQEDK	IAAK	KEPK	199	209
S14.mzML	70928	Locus_266_Transcript_1/1_Confidence_1.000_Length_1916 - Similar to sp|Q76B49|CD63_FELCA CD63 antigen OS=Felis catus GN=CD63 PE=2 SV=3 (1.37403E-26)	7325.1.1	0.0072	742.865	1484.71	0.026	1	QFYDWVQEELK	KGAK	CCGV	134	144
S14.mzML	70928	Locus_266_Transcript_1/1_Confidence_1.000_Length_1916 - Similar to sp|Q76B49|CD63_FELCA CD63 antigen OS=Felis catus GN=CD63 PE=2 SV=3 (1.37403E-26)	1653.1.1	0.0011	506.23	1011.46	0.0056	1	NLYQEGCK	KVAK	KKFE	187	194	57.022 at C6
S14.mzML	70928	Locus_266_Transcript_1/1_Confidence_1.000_Length_1916 - Similar to sp|Q76B49|CD63_FELCA CD63 antigen OS=Felis catus GN=CD63 PE=2 SV=3 (1.37403E-26)	1225.1.1	0.0043	589.265	1177.54	-0.0008	1	TVSAAPPSCCK	SGNK	TDHK	163	173	57.022 at C8,57.022 at C9
S14.mzML	37616	Locus_2005_Transcript_3/3_Confidence_0.600_Length_1481 - Similar to sp|Q9GNN8|CTXA_CARAL Toxin CaTX-A OS=Carybdea alata PE=1 SV=1 (0.0)	5700.2.1	1.6e-11	1107.53	2214.04	0.0079	2	KWPNYFVYMESSASGYIR	ISTK	SWHN	433	450	16.0 at M8	3262,2953
S14.mzML	37616	Locus_2005_Transcript_3/3_Confidence_0.600_Length_1481 - Similar to sp|Q9GNN8|CTXA_CARAL Toxin CaTX-A OS=Carybdea alata PE=1 SV=1 (0.0)	2235.1.1	0.0037	482.28	963.551	0.0098	1	KVIEEAFK	SATR	THRD	153	160		2953
S14.mzML	37616	Locus_2005_Transcript_3/3_Confidence_0.600_Length_1481 - Similar to sp|Q9GNN8|CTXA_CARAL Toxin CaTX-A OS=Carybdea alata PE=1 SV=1 (0.0)	5698.1.1	2.8e-13	1024.52	2048.03	0.014	1	QVPAADTYANAVSISLDANK	LILK	ESVR	264	283		2953
S14.mzML	37616	Locus_2005_Transcript_3/3_Confidence_0.600_Length_1481 - Similar to sp|Q9GNN8|CTXA_CARAL Toxin CaTX-A OS=Carybdea alata PE=1 SV=1 (0.0)	2862.1.1	0.0036	395.222	789.435	0.0085	1	SALEELK	AAIK	TEVS	64	70		2953
S14.mzML	37616	Locus_2005_Transcript_3/3_Confidence_0.600_Length_1481 - Similar to sp|Q9GNN8|CTXA_CARAL Toxin CaTX-A OS=Carybdea alata PE=1 SV=1 (0.0)	1022.2.1	0.0016	485.72	970.508	-0.067	2	GKNMYITK	INLR	HAQG	390	397	16.0 at M3	3262,2953
S14.mzML	37616	Locus_2005_Transcript_3/3_Confidence_0.600_Length_1481 - Similar to sp|Q9GNN8|CTXA_CARAL Toxin CaTX-A OS=Carybdea alata PE=1 SV=1 (0.0)	2784.1.1	0.00032	457.23	913.453	0.0078	1	NTFGGVYR	DPPR	VQNR	334	341		2953
S14.mzML	37616	Locus_2005_Transcript_3/3_Confidence_0.600_Length_1481 - Similar to sp|Q9GNN8|CTXA_CARAL Toxin CaTX-A OS=Carybdea alata PE=1 SV=1 (0.0)	3711.2.1	1.4e-05	525.255	1049.5	0.0093	2	SGYYMISTK	VPLK	KWPN	424	432		3262,2953
S14.mzML	37616	Locus_2005_Transcript_3/3_Confidence_0.600_Length_1481 - Similar to sp|Q9GNN8|CTXA_CARAL Toxin CaTX-A OS=Carybdea alata PE=1 SV=1 (0.0)	8323.2.1	2.9e-15	1035.48	2069.94	0.022	2	WPNYFVYMESSASGYIR	STKK	SWHN	434	450		3262,2953
S14.mzML	37616	Locus_2005_Transcript_3/3_Confidence_0.600_Length_1481 - Similar to sp|Q9GNN8|CTXA_CARAL Toxin CaTX-A OS=Carybdea alata PE=1 SV=1 (0.0)	4539.1.1	5.9e-09	1083.98	2166.96	0.012	1	NAVCGAYYYPIYHSEMTK	MEAK	SILS	300	317	57.022 at C3	2953
S14.mzML	37616	Locus_2005_Transcript_3/3_Confidence_0.600_Length_1481 - Similar to sp|Q9GNN8|CTXA_CARAL Toxin CaTX-A OS=Carybdea alata PE=1 SV=1 (0.0)	1334.2.1	0.0054	393.194	785.391	-0.0027	2	NMYITK	LRGK	HAQG	392	397	16.0 at M1	3262,2953
S14.mzML	37616	Locus_2005_Transcript_3/3_Confidence_0.600_Length_1481 - Similar to sp|Q9GNN8|CTXA_CARAL Toxin CaTX-A OS=Carybdea alata PE=1 SV=1 (0.0)	6957.1.1	0.00011	523.28	1045.55	0.0091	1	FFGLPDPPR	SFAK	NTFG	325	333		2953
S14.mzML	37616	Locus_2005_Transcript_3/3_Confidence_0.600_Length_1481 - Similar to sp|Q9GNN8|CTXA_CARAL Toxin CaTX-A OS=Carybdea alata PE=1 SV=1 (0.0)	1053.1.1	3.7e-07	597.765	1194.52	0.0065	1	GSTSTDAAEAER	RINR	TVEF	225	236		2953
S14.mzML	37616	Locus_2005_Transcript_3/3_Confidence_0.600_Length_1481 - Similar to sp|Q9GNN8|CTXA_CARAL Toxin CaTX-A OS=Carybdea alata PE=1 SV=1 (0.0)	2469.2.1	4.9e-05	589.3	1177.59	0.0074	2	SGYYMISTKK	VPLK	WPNY	424	433		3262,2953
S14.mzML	37616	Locus_2005_Transcript_3/3_Confidence_0.600_Length_1481 - Similar to sp|Q9GNN8|CTXA_CARAL Toxin CaTX-A OS=Carybdea alata PE=1 SV=1 (0.0)	4661.2.1	1.1e-05	714.8	1428.59	0.012	2	HAQGWAWGTADND	YITK	PGEQ	398	410		3262,2953
S14.mzML	37616	Locus_2005_Transcript_3/3_Confidence_0.600_Length_1481 - Similar to sp|Q9GNN8|CTXA_CARAL Toxin CaTX-A OS=Carybdea alata PE=1 SV=1 (0.0)	8033.1.1	0.00053	584.325	1167.64	0.012	1	TFNDVIAFLK	GARR	GASK	177	186		2953
S14.mzML	37616	Locus_2005_Transcript_3/3_Confidence_0.600_Length_1481 - Similar to sp|Q9GNN8|CTXA_CARAL Toxin CaTX-A OS=Carybdea alata PE=1 SV=1 (0.0)	10333.1.1	7.6e-06	923.01	1845	0.022	1	TVEFIFLYLQLATMR	EAER	DTLI	237	251		2953
S14.mzML	37616	Locus_2005_Transcript_3/3_Confidence_0.600_Length_1481 - Similar to sp|Q9GNN8|CTXA_CARAL Toxin CaTX-A OS=Carybdea alata PE=1 SV=1 (0.0)	3200.1.1	8.2e-11	791.905	1582.81	0.0021	1	HGNVTEQELEVISK	GASK	GVPL	191	204		2953
S14.mzML	37616	Locus_2005_Transcript_3/3_Confidence_0.600_Length_1481 - Similar to sp|Q9GNN8|CTXA_CARAL Toxin CaTX-A OS=Carybdea alata PE=1 SV=1 (0.0)	2863.1.1	0.0041	418.233	835.456	0.0095	1	VIEEAFK	ATRK	THRD	154	160		2953
S14.mzML	37616	Locus_2005_Transcript_3/3_Confidence_0.600_Length_1481 - Similar to sp|Q9GNN8|CTXA_CARAL Toxin CaTX-A OS=Carybdea alata PE=1 SV=1 (0.0)	12134.1.1	0.00036	602.265	1203.66	-0.13	1	LSDTLGILESR	PLTK	INRG	211	221		2953
S14.mzML	37616	Locus_2005_Transcript_3/3_Confidence_0.600_Length_1481 - Similar to sp|Q9GNN8|CTXA_CARAL Toxin CaTX-A OS=Carybdea alata PE=1 SV=1 (0.0)	3118.2.1	2.4e-07	636.27	1271.53	0.01	2	ESYMGNHMFR	YICK	GCSN	355	364		3262,2953
S14.mzML	37616	Locus_2005_Transcript_3/3_Confidence_0.600_Length_1481 - Similar to sp|Q9GNN8|CTXA_CARAL Toxin CaTX-A OS=Carybdea alata PE=1 SV=1 (0.0)	1262.1.1	0.015	461.733	922.463	0.0027	1	ALENGYQK	VQIR	INLR	378	385		2953
S14.mzML	37616	Locus_2005_Transcript_3/3_Confidence_0.600_Length_1481 - Similar to sp|Q9GNN8|CTXA_CARAL Toxin CaTX-A OS=Carybdea alata PE=1 SV=1 (0.0)	6607.1.1	2e-05	662.38	1323.74	0.013	1	RTFNDVIAFLK	NGAR	GASK	176	186		2953
S14.mzML	37616	Locus_2005_Transcript_3/3_Confidence_0.600_Length_1481 - Similar to sp|Q9GNN8|CTXA_CARAL Toxin CaTX-A OS=Carybdea alata PE=1 SV=1 (0.0)	5257.1.1	6.1e-08	724.35	1447.69	0.012	1	ETIDFLHNMEAK	ESVR	NAVC	288	299		2953
S14.mzML	37616	Locus_2005_Transcript_3/3_Confidence_0.600_Length_1481 - Similar to sp|Q9GNN8|CTXA_CARAL Toxin CaTX-A OS=Carybdea alata PE=1 SV=1 (0.0)	2365.2.1	1.7e-09	780.88	1560.74	0.011	2	SWHNNPGLQGHWK	GYIR	LT]	451	463		3262
S14.mzML	37616	Locus_2005_Transcript_3/3_Confidence_0.600_Length_1481 - Similar to sp|Q9GNN8|CTXA_CARAL Toxin CaTX-A OS=Carybdea alata PE=1 SV=1 (0.0)	7113.1.1	0.00023	658.815	1316.61	0.012	1	YWPTWYICK	VQNR	ESYM	346	354	57.022 at C7	2953
S14.mzML	37616	Locus_2005_Transcript_3/3_Confidence_0.600_Length_1481 - Similar to sp|Q9GNN8|CTXA_CARAL Toxin CaTX-A OS=Carybdea alata PE=1 SV=1 (0.0)	9892.1.1	8.5e-05	702.435	1403.85	0.02	1	DTLITNFILILK	ATMR	QVPA	252	263		2953
S14.mzML	37616	Locus_2005_Transcript_3/3_Confidence_0.600_Length_1481 - Similar to sp|Q9GNN8|CTXA_CARAL Toxin CaTX-A OS=Carybdea alata PE=1 SV=1 (0.0)	4903.1.1	0.016	383.228	765.451	0.0064	1	SILSFAK	EMTK	FFGL	318	324		2953
S14.mzML	2953	Locus_2165_Transcript_1/1_Confidence_1.000_Length_1538 - Similar to sp|Q9GNN8|CTXA_CARAL Toxin CaTX-A OS=Carybdea alata PE=1 SV=1 (0.0)	5700.3.1	1.6e-11	1107.53	2214.04	0.0079	3	KWPNYFVYMESSASGYIR	ISTK	SWDH	433	450	16.0 at M8	3262,37616
S14.mzML	2953	Locus_2165_Transcript_1/1_Confidence_1.000_Length_1538 - Similar to sp|Q9GNN8|CTXA_CARAL Toxin CaTX-A OS=Carybdea alata PE=1 SV=1 (0.0)	2235.2.1	0.0037	482.28	963.551	0.0098	2	KVIEEAFK	SATR	THRD	153	160		37616
S14.mzML	2953	Locus_2165_Transcript_1/1_Confidence_1.000_Length_1538 - Similar to sp|Q9GNN8|CTXA_CARAL Toxin CaTX-A OS=Carybdea alata PE=1 SV=1 (0.0)	5698.2.1	2.8e-13	1024.52	2048.03	0.014	2	QVPAADTYANAVSISLDANK	LILK	ESVR	264	283		37616
S14.mzML	2953	Locus_2165_Transcript_1/1_Confidence_1.000_Length_1538 - Similar to sp|Q9GNN8|CTXA_CARAL Toxin CaTX-A OS=Carybdea alata PE=1 SV=1 (0.0)	2862.2.1	0.0036	395.222	789.435	0.0085	2	SALEELK	AAIK	TEVS	64	70		37616
S14.mzML	2953	Locus_2165_Transcript_1/1_Confidence_1.000_Length_1538 - Similar to sp|Q9GNN8|CTXA_CARAL Toxin CaTX-A OS=Carybdea alata PE=1 SV=1 (0.0)	1022.3.1	0.0016	485.72	970.508	-0.067	3	GKNMYITK	INLR	HAQG	390	397	16.0 at M3	3262,37616
S14.mzML	2953	Locus_2165_Transcript_1/1_Confidence_1.000_Length_1538 - Similar to sp|Q9GNN8|CTXA_CARAL Toxin CaTX-A OS=Carybdea alata PE=1 SV=1 (0.0)	2784.2.1	0.00032	457.23	913.453	0.0078	2	NTFGGVYR	DPPR	VQNR	334	341		37616
S14.mzML	2953	Locus_2165_Transcript_1/1_Confidence_1.000_Length_1538 - Similar to sp|Q9GNN8|CTXA_CARAL Toxin CaTX-A OS=Carybdea alata PE=1 SV=1 (0.0)	3711.3.1	1.4e-05	525.255	1049.5	0.0093	3	SGYYMISTK	VPLK	KWPN	424	432		3262,37616
S14.mzML	2953	Locus_2165_Transcript_1/1_Confidence_1.000_Length_1538 - Similar to sp|Q9GNN8|CTXA_CARAL Toxin CaTX-A OS=Carybdea alata PE=1 SV=1 (0.0)	8323.3.1	2.9e-15	1035.48	2069.94	0.022	3	WPNYFVYMESSASGYIR	STKK	SWDH	434	450		3262,37616
S14.mzML	2953	Locus_2165_Transcript_1/1_Confidence_1.000_Length_1538 - Similar to sp|Q9GNN8|CTXA_CARAL Toxin CaTX-A OS=Carybdea alata PE=1 SV=1 (0.0)	2767.1.1	3.1e-08	795.37	1589.74	0.0085	1	SWDHNPGLQGHWR	GYIR	IL]	451	463
S14.mzML	2953	Locus_2165_Transcript_1/1_Confidence_1.000_Length_1538 - Similar to sp|Q9GNN8|CTXA_CARAL Toxin CaTX-A OS=Carybdea alata PE=1 SV=1 (0.0)	4539.2.1	5.9e-09	1083.98	2166.96	0.012	2	NAVCGAYYYPIYHSEMTK	MEAK	SILS	300	317	57.022 at C3	37616
S14.mzML	2953	Locus_2165_Transcript_1/1_Confidence_1.000_Length_1538 - Similar to sp|Q9GNN8|CTXA_CARAL Toxin CaTX-A OS=Carybdea alata PE=1 SV=1 (0.0)	1334.3.1	0.0054	393.194	785.391	-0.0027	3	NMYITK	LRGK	HAQG	392	397	16.0 at M1	3262,37616
S14.mzML	2953	Locus_2165_Transcript_1/1_Confidence_1.000_Length_1538 - Similar to sp|Q9GNN8|CTXA_CARAL Toxin CaTX-A OS=Carybdea alata PE=1 SV=1 (0.0)	6957.2.1	0.00011	523.28	1045.55	0.0091	2	FFGLPDPPR	SFAK	NTFG	325	333		37616
S14.mzML	2953	Locus_2165_Transcript_1/1_Confidence_1.000_Length_1538 - Similar to sp|Q9GNN8|CTXA_CARAL Toxin CaTX-A OS=Carybdea alata PE=1 SV=1 (0.0)	1053.2.1	3.7e-07	597.765	1194.52	0.0065	2	GSTSTDAAEAER	RINR	TVEF	225	236		37616
S14.mzML	2953	Locus_2165_Transcript_1/1_Confidence_1.000_Length_1538 - Similar to sp|Q9GNN8|CTXA_CARAL Toxin CaTX-A OS=Carybdea alata PE=1 SV=1 (0.0)	2469.3.1	4.9e-05	589.3	1177.59	0.0074	3	SGYYMISTKK	VPLK	WPNY	424	433		3262,37616
S14.mzML	2953	Locus_2165_Transcript_1/1_Confidence_1.000_Length_1538 - Similar to sp|Q9GNN8|CTXA_CARAL Toxin CaTX-A OS=Carybdea alata PE=1 SV=1 (0.0)	4661.3.1	1.1e-05	714.8	1428.59	0.012	3	HAQGWAWGTADND	YITK	PGEQ	398	410		3262,37616
S14.mzML	2953	Locus_2165_Transcript_1/1_Confidence_1.000_Length_1538 - Similar to sp|Q9GNN8|CTXA_CARAL Toxin CaTX-A OS=Carybdea alata PE=1 SV=1 (0.0)	8033.2.1	0.00053	584.325	1167.64	0.012	2	TFNDVIAFLK	GARR	GASK	177	186		37616
S14.mzML	2953	Locus_2165_Transcript_1/1_Confidence_1.000_Length_1538 - Similar to sp|Q9GNN8|CTXA_CARAL Toxin CaTX-A OS=Carybdea alata PE=1 SV=1 (0.0)	10333.2.1	7.6e-06	923.01	1845	0.022	2	TVEFIFLYLQLATMR	EAER	DTLI	237	251		37616
S14.mzML	2953	Locus_2165_Transcript_1/1_Confidence_1.000_Length_1538 - Similar to sp|Q9GNN8|CTXA_CARAL Toxin CaTX-A OS=Carybdea alata PE=1 SV=1 (0.0)	3200.2.1	8.2e-11	791.905	1582.81	0.0021	2	HGNVTEQELEVISK	GASK	GVPL	191	204		37616
S14.mzML	2953	Locus_2165_Transcript_1/1_Confidence_1.000_Length_1538 - Similar to sp|Q9GNN8|CTXA_CARAL Toxin CaTX-A OS=Carybdea alata PE=1 SV=1 (0.0)	2863.2.1	0.0041	418.233	835.456	0.0095	2	VIEEAFK	ATRK	THRD	154	160		37616
S14.mzML	2953	Locus_2165_Transcript_1/1_Confidence_1.000_Length_1538 - Similar to sp|Q9GNN8|CTXA_CARAL Toxin CaTX-A OS=Carybdea alata PE=1 SV=1 (0.0)	12134.2.1	0.00036	602.265	1203.66	-0.13	2	LSDTLGILESR	PLTK	INRG	211	221		37616
S14.mzML	2953	Locus_2165_Transcript_1/1_Confidence_1.000_Length_1538 - Similar to sp|Q9GNN8|CTXA_CARAL Toxin CaTX-A OS=Carybdea alata PE=1 SV=1 (0.0)	3118.3.1	2.4e-07	636.27	1271.53	0.01	3	ESYMGNHMFR	YICK	GCSN	355	364		3262,37616
S14.mzML	2953	Locus_2165_Transcript_1/1_Confidence_1.000_Length_1538 - Similar to sp|Q9GNN8|CTXA_CARAL Toxin CaTX-A OS=Carybdea alata PE=1 SV=1 (0.0)	1262.2.1	0.015	461.733	922.463	0.0027	2	ALENGYQK	VQIR	INLR	378	385		37616
S14.mzML	2953	Locus_2165_Transcript_1/1_Confidence_1.000_Length_1538 - Similar to sp|Q9GNN8|CTXA_CARAL Toxin CaTX-A OS=Carybdea alata PE=1 SV=1 (0.0)	6607.2.1	2e-05	662.38	1323.74	0.013	2	RTFNDVIAFLK	NGAR	GASK	176	186		37616
S14.mzML	2953	Locus_2165_Transcript_1/1_Confidence_1.000_Length_1538 - Similar to sp|Q9GNN8|CTXA_CARAL Toxin CaTX-A OS=Carybdea alata PE=1 SV=1 (0.0)	5257.2.1	6.1e-08	724.35	1447.69	0.012	2	ETIDFLHNMEAK	ESVR	NAVC	288	299		37616
S14.mzML	2953	Locus_2165_Transcript_1/1_Confidence_1.000_Length_1538 - Similar to sp|Q9GNN8|CTXA_CARAL Toxin CaTX-A OS=Carybdea alata PE=1 SV=1 (0.0)	7113.2.1	0.00023	658.815	1316.61	0.012	2	YWPTWYICK	VQNR	ESYM	346	354	57.022 at C7	37616
S14.mzML	2953	Locus_2165_Transcript_1/1_Confidence_1.000_Length_1538 - Similar to sp|Q9GNN8|CTXA_CARAL Toxin CaTX-A OS=Carybdea alata PE=1 SV=1 (0.0)	9892.2.1	8.5e-05	702.435	1403.85	0.02	2	DTLITNFILILK	ATMR	QVPA	252	263		37616
S14.mzML	2953	Locus_2165_Transcript_1/1_Confidence_1.000_Length_1538 - Similar to sp|Q9GNN8|CTXA_CARAL Toxin CaTX-A OS=Carybdea alata PE=1 SV=1 (0.0)	4903.2.1	0.016	383.228	765.451	0.0064	2	SILSFAK	EMTK	FFGL	318	324		37616
S14.mzML	70174	Locus_11_Transcript_12/20_Confidence_0.333_Length_2957 - Similar to sp|P33436|MMP2_RAT 72 kDa type IV collagenase OS=Rattus norvegicus GN=Mmp2 PE=2 SV=2 (2.67212E-22)	7727.1.1	4e-06	821.405	1641.8	0.011	1	TLFFVPGSYYEYR	VTRR	GFSY	117	129		70177,70178,70176
S14.mzML	70174	Locus_11_Transcript_12/20_Confidence_0.333_Length_2957 - Similar to sp|P33436|MMP2_RAT 72 kDa type IV collagenase OS=Rattus norvegicus GN=Mmp2 PE=2 SV=2 (2.67212E-22)	5522.1.1	0.0002	600.335	1199.65	0.015	1	QIDAALVWQR	SFVK	NNKA	151	160		70177,70178,70176
S14.mzML	67128	Locus_16338_Transcript_1/1_Confidence_1.000_Length_273 - Similar to sp|A7L036|CTX2_CHIFL Toxin CfTX-2 OS=Chironex fleckeri PE=1 SV=1 (4.91973E-11)	3183.1.1	0.036	513.75	1026.49	0.0076	1	DCYLITNK	VDGK	AYPG	70	77	57.022 at C1
S14.mzML	67128	Locus_16338_Transcript_1/1_Confidence_1.000_Length_273 - Similar to sp|A7L036|CTX2_CHIFL Toxin CfTX-2 OS=Chironex fleckeri PE=1 SV=1 (4.91973E-11)	1657.2.1	0.00049	591.25	1181.49	0.0031	2	MGAQWNDESK	SFCR	IRFR	6	15	16.0 at M0	32230
S14.mzML	67128	Locus_16338_Transcript_1/1_Confidence_1.000_Length_273 - Similar to sp|A7L036|CTX2_CHIFL Toxin CfTX-2 OS=Chironex fleckeri PE=1 SV=1 (4.91973E-11)	1823.1.1	0.0024	480.232	959.458	0.0053	1	FAYTSSQR	YPGK	AG]	83	90
S15.mzML	84750	Locus_10137_Transcript_1/1_Confidence_1.000_Length_244 - Similar to sp|Q9D309|FAM3B_MOUSE Protein FAM3B OS=Mus musculus GN=Fam3b PE=1 SV=1 (1.52765E-7)	3596.1.1	0.035	417.76	834.508	0.012	1	KLADFIK	GESK	GIPD	7	13
S15.mzML	84750	Locus_10137_Transcript_1/1_Confidence_1.000_Length_244 - Similar to sp|Q9D309|FAM3B_MOUSE Protein FAM3B OS=Mus musculus GN=Fam3b PE=1 SV=1 (1.52765E-7)	3185.1.1	0.023	394.257	787.504	0.0091	1	LVLVSTR	PDKR	DEYV	20	26
S15.mzML	84750	Locus_10137_Transcript_1/1_Confidence_1.000_Length_244 - Similar to sp|Q9D309|FAM3B_MOUSE Protein FAM3B OS=Mus musculus GN=Fam3b PE=1 SV=1 (1.52765E-7)	3104.1.1	0.016	448.25	895.488	0.012	1	GSYALIGSK	NKFR	GISD	55	63
S15.mzML	84750	Locus_10137_Transcript_1/1_Confidence_1.000_Length_244 - Similar to sp|Q9D309|FAM3B_MOUSE Protein FAM3B OS=Mus musculus GN=Fam3b PE=1 SV=1 (1.52765E-7)	2495.1.1	0.0011	472.306	943.605	0.0064	1	RLVLVSTR	IPDK	DEYV	19	26
S15.mzML	84750	Locus_10137_Transcript_1/1_Confidence_1.000_Length_244 - Similar to sp|Q9D309|FAM3B_MOUSE Protein FAM3B OS=Mus musculus GN=Fam3b PE=1 SV=1 (1.52765E-7)	2395.1.1	2.4e-07	824.4	1647.79	0.015	1	GISDFSAEEENKPPK	IGSK	EGPX]	64	78
S15.mzML	3262	Locus_2509_Transcript_1/1_Confidence_1.000_Length_1476 - Similar to sp|Q9GNN8|CTXA_CARAL Toxin CaTX-A OS=Carybdea alata PE=1 SV=1 (0.0)	5597.3.1	1e-15	1107.53	2214.04	0.02	3	KWPNYFVYMESSASGYIR	ISTK	SWHN	431	448	16.0 at M8	37616,2953
S15.mzML	3262	Locus_2509_Transcript_1/1_Confidence_1.000_Length_1476 - Similar to sp|Q9GNN8|CTXA_CARAL Toxin CaTX-A OS=Carybdea alata PE=1 SV=1 (0.0)	3457.1.1	0.00012	532.795	1064.57	0.013	1	SIVDEAFKR	NSLK	YRDE	150	158
S15.mzML	3262	Locus_2509_Transcript_1/1_Confidence_1.000_Length_1476 - Similar to sp|Q9GNN8|CTXA_CARAL Toxin CaTX-A OS=Carybdea alata PE=1 SV=1 (0.0)	1135.1.1	0.00036	466.743	932.48	0.006	1	TTVSANPSR	TELK	ISQV	68	76
S15.mzML	3262	Locus_2509_Transcript_1/1_Confidence_1.000_Length_1476 - Similar to sp|Q9GNN8|CTXA_CARAL Toxin CaTX-A OS=Carybdea alata PE=1 SV=1 (0.0)	1471.1.1	0.003	374.712	748.42	0.0047	1	SVGSSLAK	AVVK	FKTG	86	93
S15.mzML	3262	Locus_2509_Transcript_1/1_Confidence_1.000_Length_1476 - Similar to sp|Q9GNN8|CTXA_CARAL Toxin CaTX-A OS=Carybdea alata PE=1 SV=1 (0.0)	4197.1.1	6.6e-12	772.915	1544.81	0.019	1	SAGVHISALDNGYLK	SHIK	INLK	369	383
S15.mzML	3262	Locus_2509_Transcript_1/1_Confidence_1.000_Length_1476 - Similar to sp|Q9GNN8|CTXA_CARAL Toxin CaTX-A OS=Carybdea alata PE=1 SV=1 (0.0)	1403.3.1	0.0037	477.757	954.508	0.0056	3	GKNMYITK	INLK	HAQG	388	395		37616,2953
S15.mzML	3262	Locus_2509_Transcript_1/1_Confidence_1.000_Length_1476 - Similar to sp|Q9GNN8|CTXA_CARAL Toxin CaTX-A OS=Carybdea alata PE=1 SV=1 (0.0)	6020.1.1	2.4e-05	531.28	1061.54	0.014	1	YFGLPDPPR	TFTR	NTFQ	323	331
S15.mzML	3262	Locus_2509_Transcript_1/1_Confidence_1.000_Length_1476 - Similar to sp|Q9GNN8|CTXA_CARAL Toxin CaTX-A OS=Carybdea alata PE=1 SV=1 (0.0)	4694.1.1	0.00076	566.32	1131.63	0.016	1	GIQETLTELK	ADTK	TTVS	58	67
S15.mzML	3262	Locus_2509_Transcript_1/1_Confidence_1.000_Length_1476 - Similar to sp|Q9GNN8|CTXA_CARAL Toxin CaTX-A OS=Carybdea alata PE=1 SV=1 (0.0)	3449.3.1	7.6e-06	525.255	1049.5	0.013	3	SGYYMISTK	VPLK	KWPN	422	430		37616,2953
S15.mzML	3262	Locus_2509_Transcript_1/1_Confidence_1.000_Length_1476 - Similar to sp|Q9GNN8|CTXA_CARAL Toxin CaTX-A OS=Carybdea alata PE=1 SV=1 (0.0)	11597.3.1	7.6e-13	1035.48	2069.94	0.028	3	WPNYFVYMESSASGYIR	STKK	SWHN	432	448		37616,2953
S15.mzML	3262	Locus_2509_Transcript_1/1_Confidence_1.000_Length_1476 - Similar to sp|Q9GNN8|CTXA_CARAL Toxin CaTX-A OS=Carybdea alata PE=1 SV=1 (0.0)	4294.1.1	3.7e-11	857.415	1713.81	0.021	1	FENYANGISASIDANK	KLGK	QAVH	266	281
S15.mzML	3262	Locus_2509_Transcript_1/1_Confidence_1.000_Length_1476 - Similar to sp|Q9GNN8|CTXA_CARAL Toxin CaTX-A OS=Carybdea alata PE=1 SV=1 (0.0)	1576.3.1	0.0034	393.196	785.391	0.0006	3	NMYITK	LKGK	HAQG	390	395	16.0 at M1	37616,2953
S15.mzML	3262	Locus_2509_Transcript_1/1_Confidence_1.000_Length_1476 - Similar to sp|Q9GNN8|CTXA_CARAL Toxin CaTX-A OS=Carybdea alata PE=1 SV=1 (0.0)	5266.1.1	0.00028	554.31	1107.6	0.014	1	TFNDVIGTLK	GASR	NLTD	174	183
S15.mzML	3262	Locus_2509_Transcript_1/1_Confidence_1.000_Length_1476 - Similar to sp|Q9GNN8|CTXA_CARAL Toxin CaTX-A OS=Carybdea alata PE=1 SV=1 (0.0)	4826.1.1	0.00016	638.805	1276.59	0.015	1	YWPSWHICK	VENR	ESYM	344	352	57.022 at C7
S15.mzML	3262	Locus_2509_Transcript_1/1_Confidence_1.000_Length_1476 - Similar to sp|Q9GNN8|CTXA_CARAL Toxin CaTX-A OS=Carybdea alata PE=1 SV=1 (0.0)	2339.1.1	0.0059	530.27	1059.53	0.009	1	DEELQGQLK	KRYR	GASR	161	169
S15.mzML	3262	Locus_2509_Transcript_1/1_Confidence_1.000_Length_1476 - Similar to sp|Q9GNN8|CTXA_CARAL Toxin CaTX-A OS=Carybdea alata PE=1 SV=1 (0.0)	5207.1.1	2.6e-11	953.485	1905.96	0.015	1	QAVHDTILFLHQMEPK	DANK	NVVC	282	297	16.0 at M12,-17.02655 at Q0
S15.mzML	3262	Locus_2509_Transcript_1/1_Confidence_1.000_Length_1476 - Similar to sp|Q9GNN8|CTXA_CARAL Toxin CaTX-A OS=Carybdea alata PE=1 SV=1 (0.0)	2356.3.1	6.2e-06	589.3	1177.59	0.011	3	SGYYMISTKK	VPLK	WPNY	422	431		37616,2953
S15.mzML	3262	Locus_2509_Transcript_1/1_Confidence_1.000_Length_1476 - Similar to sp|Q9GNN8|CTXA_CARAL Toxin CaTX-A OS=Carybdea alata PE=1 SV=1 (0.0)	4492.3.1	2.9e-05	714.805	1428.59	0.015	3	HAQGWAWGTADND	YITK	PGEQ	396	408		37616,2953
S15.mzML	3262	Locus_2509_Transcript_1/1_Confidence_1.000_Length_1476 - Similar to sp|Q9GNN8|CTXA_CARAL Toxin CaTX-A OS=Carybdea alata PE=1 SV=1 (0.0)	2841.3.1	1.2e-09	636.27	1271.53	0.013	3	ESYMGNHMFR	HICK	GCSH	353	362		37616,2953
S15.mzML	3262	Locus_2509_Transcript_1/1_Confidence_1.000_Length_1476 - Similar to sp|Q9GNN8|CTXA_CARAL Toxin CaTX-A OS=Carybdea alata PE=1 SV=1 (0.0)	9072.1.1	1.3e-05	710.435	1419.85	0.022	1	ETLLTQLILFTK	AVMR	KLGK	250	261
S15.mzML	3262	Locus_2509_Transcript_1/1_Confidence_1.000_Length_1476 - Similar to sp|Q9GNN8|CTXA_CARAL Toxin CaTX-A OS=Carybdea alata PE=1 SV=1 (0.0)	2316.1.1	0.01	465.786	930.562	0.0097	1	ISQVSAVVK	NPSR	SVGS	77	85
S15.mzML	3262	Locus_2509_Transcript_1/1_Confidence_1.000_Length_1476 - Similar to sp|Q9GNN8|CTXA_CARAL Toxin CaTX-A OS=Carybdea alata PE=1 SV=1 (0.0)	2076.1.1	0.00031	689.855	1378.7	0.014	1	YRDEELQGQLK	AFKR	GASR	159	169
S15.mzML	3262	Locus_2509_Transcript_1/1_Confidence_1.000_Length_1476 - Similar to sp|Q9GNN8|CTXA_CARAL Toxin CaTX-A OS=Carybdea alata PE=1 SV=1 (0.0)	10765.1.1	4.3e-07	915.505	1829.99	0.025	1	TVDFIFLYLELAVMR	EAKR	ETLL	235	249
S15.mzML	3262	Locus_2509_Transcript_1/1_Confidence_1.000_Length_1476 - Similar to sp|Q9GNN8|CTXA_CARAL Toxin CaTX-A OS=Carybdea alata PE=1 SV=1 (0.0)	2238.2.1	1.6e-08	780.88	1560.74	0.015	2	SWHNNPGLQGHWK	GYIR	LT]	449	461		37616
S15.mzML	3262	Locus_2509_Transcript_1/1_Confidence_1.000_Length_1476 - Similar to sp|Q9GNN8|CTXA_CARAL Toxin CaTX-A OS=Carybdea alata PE=1 SV=1 (0.0)	2562.1.1	0.0059	492.75	984.49	0.011	1	NTFQGVYR	DPPR	VENR	332	339
S15.mzML	3262	Locus_2509_Transcript_1/1_Confidence_1.000_Length_1476 - Similar to sp|Q9GNN8|CTXA_CARAL Toxin CaTX-A OS=Carybdea alata PE=1 SV=1 (0.0)	2173.1.1	1.3e-07	711.365	1421.71	0.017	1	INTGSTTTDLAEAK	IESR	RTVD	220	233
S15.mzML	10738	Locus_10441_Transcript_1/1_Confidence_1.000_Length_909 - Similar to gi|449665221|ref|XP_002157295.2| PREDICTED: uncharacterized protein LOC100201518, partial [Hydra magnipapillata] (3.53686E-20)	6752.1.1	0.0041	470.27	939.53	0.01	1	GSFALIGFK	MGLR	GTGK	159	167		80632
S15.mzML	10738	Locus_10441_Transcript_1/1_Confidence_1.000_Length_909 - Similar to gi|449665221|ref|XP_002157295.2| PREDICTED: uncharacterized protein LOC100201518, partial [Hydra magnipapillata] (3.53686E-20)	2743.1.1	1.5e-05	604.365	1207.72	0.012	1	VLHSIGAVGNIK	RAIK	MGLR	143	154		80632
S15.mzML	10738	Locus_10441_Transcript_1/1_Confidence_1.000_Length_909 - Similar to gi|449665221|ref|XP_002157295.2| PREDICTED: uncharacterized protein LOC100201518, partial [Hydra magnipapillata] (3.53686E-20)	922.1.1	0.014	588.275	1175.51	0.043	1	ASGCNDPGVNGK	VQIK	CGKS	48	59	57.022 at C3	80632
S15.mzML	24343	Locus_9032_Transcript_1/1_Confidence_1.000_Length_838 - Similar to sp|P67878|GPXC_BRUPA Cuticular glutathione peroxidase OS=Brugia pahangi PE=1 SV=1 (9.8E-45)	9365.1.1	0.019	908.5	1815.97	0.026	1	TVPFAIEEDIQELLAK	YTPR	CKAA	125	140
S15.mzML	24343	Locus_9032_Transcript_1/1_Confidence_1.000_Length_838 - Similar to sp|P67878|GPXC_BRUPA Cuticular glutathione peroxidase OS=Brugia pahangi PE=1 SV=1 (9.8E-45)	4734.1.1	0.021	599.285	1197.55	0.015	1	SNDISWNFSK	TPIR	WLLD	99	108
S15.mzML	39450	Locus_4005_Transcript_1/1_Confidence_1.000_Length_511 - Similar to gi|449685647|ref|XP_002163959.2| PREDICTED: uncharacterized protein LOC100210555, partial [Hydra magnipapillata] (3.97269E-15)	4142.1.1	1.7e-05	522.31	1043.61	0.012	1	GVNIVTVDVK	PNKR	SGKV	43	52
S15.mzML	39450	Locus_4005_Transcript_1/1_Confidence_1.000_Length_511 - Similar to gi|449685647|ref|XP_002163959.2| PREDICTED: uncharacterized protein LOC100210555, partial [Hydra magnipapillata] (3.97269E-15)	3314.1.1	0.0013	509.23	1017.45	0.011	1	STFDTFGDK	VDKK	EASK	60	68
S15.mzML	39450	Locus_4005_Transcript_1/1_Confidence_1.000_Length_511 - Similar to gi|449685647|ref|XP_002163959.2| PREDICTED: uncharacterized protein LOC100210555, partial [Hydra magnipapillata] (3.97269E-15)	2718.2.1	1.8e-10	852.395	1703.78	0.018	2	GLDDFDAEEENKPPK	IGKK	KGPA	130	144		77912
S15.mzML	39450	Locus_4005_Transcript_1/1_Confidence_1.000_Length_511 - Similar to gi|449685647|ref|XP_002163959.2| PREDICTED: uncharacterized protein LOC100210555, partial [Hydra magnipapillata] (3.97269E-15)	2478.1.1	2.1e-06	716.835	1432.66	0.0071	1	STFDTFGDKEASK	VDKK	KLAK	60	72
S15.mzML	39450	Locus_4005_Transcript_1/1_Confidence_1.000_Length_511 - Similar to gi|449685647|ref|XP_002163959.2| PREDICTED: uncharacterized protein LOC100210555, partial [Hydra magnipapillata] (3.97269E-15)	2423.1.1	0.0001	573.295	1145.55	0.039	1	KSTFDTFGDK	KVDK	EASK	59	68
S15.mzML	39450	Locus_4005_Transcript_1/1_Confidence_1.000_Length_511 - Similar to gi|449685647|ref|XP_002163959.2| PREDICTED: uncharacterized protein LOC100210555, partial [Hydra magnipapillata] (3.97269E-15)	2337.1.1	0.017	450.307	899.604	0.011	1	KIVLVATR	IKGK	DEYV	85	92
S15.mzML	39450	Locus_4005_Transcript_1/1_Confidence_1.000_Length_511 - Similar to gi|449685647|ref|XP_002163959.2| PREDICTED: uncharacterized protein LOC100210555, partial [Hydra magnipapillata] (3.97269E-15)	2329.1.1	0.021	651.805	1302.6	0.012	1	IELAADGCNDPK	RRSX	IKGK	7	18	57.022 at C7
S15.mzML	57543	Locus_6113_Transcript_1/1_Confidence_1.000_Length_885 - Similar to gi|156365793|ref|XP_001626827.1| predicted protein [Nematostella vectensis] (4.19011)	1975.1.1	0.033	678.8	1356.6	-0.0027	1	ESEELQSYPMK	SGSR	GVQN	84	94	16.0 at M9
S15.mzML	57543	Locus_6113_Transcript_1/1_Confidence_1.000_Length_885 - Similar to gi|156365793|ref|XP_001626827.1| predicted protein [Nematostella vectensis] (4.19011)	705.1.1	0.014	532.24	1063.46	0.01	1	EVAADDGSGSR	QKEK	ESEE	73	83
S15.mzML	10226	Locus_9907_Transcript_1/1_Confidence_1.000_Length_556 - Similar to sp|A7L035|CTX1_CHIFL Toxin CfTX-1 OS=Chironex fleckeri PE=1 SV=1 (9.48282E-23)	11437.1.1	6.5e-09	1040.6	2080.18	0.022	1	FSPILSILSMVIGLFTPTK	KLAR	VKES	155	173	16.0 at M9
S15.mzML	10226	Locus_9907_Transcript_1/1_Confidence_1.000_Length_556 - Similar to sp|A7L035|CTX1_CHIFL Toxin CfTX-1 OS=Chironex fleckeri PE=1 SV=1 (9.48282E-23)	8424.1.1	1.4e-05	908.48	1815.95	0.0056	1	IASGCLDILAGIAGEIDK	EGTK	LARF	134	151	57.022 at C4
S15.mzML	10226	Locus_9907_Transcript_1/1_Confidence_1.000_Length_556 - Similar to sp|A7L035|CTX1_CHIFL Toxin CfTX-1 OS=Chironex fleckeri PE=1 SV=1 (9.48282E-23)	7857.1.1	3.2e-08	890.95	1780.88	0.025	1	SIVDSMASLVDASTTAGR	RSSR	NLVE	69	86
S15.mzML	10226	Locus_9907_Transcript_1/1_Confidence_1.000_Length_556 - Similar to sp|A7L035|CTX1_CHIFL Toxin CfTX-1 OS=Chironex fleckeri PE=1 SV=1 (9.48282E-23)	5511.1.1	1.6e-08	943.525	1886.02	0.023	1	VISAISTALPNLQSGEGTK	SVGK	IASG	115	133
S15.mzML	32230	Locus_17985_Transcript_1/1_Confidence_1.000_Length_818 - Similar to sp|A7L036|CTX2_CHIFL Toxin CfTX-2 OS=Chironex fleckeri PE=1 SV=1 (0.0)	10805.1.1	3.6e-10	884.475	1767.94	0.0092	1	LMALMELLADLISYR	EAER	DIII	87	101	16.0 at M4
S15.mzML	32230	Locus_17985_Transcript_1/1_Confidence_1.000_Length_818 - Similar to sp|A7L036|CTX2_CHIFL Toxin CfTX-2 OS=Chironex fleckeri PE=1 SV=1 (0.0)	2874.1.1	0.0015	483.267	965.529	0.006	1	FIGMVVQR	QGVR	IERT	65	72	16.0 at M3
S15.mzML	32230	Locus_17985_Transcript_1/1_Confidence_1.000_Length_818 - Similar to sp|A7L036|CTX2_CHIFL Toxin CfTX-2 OS=Chironex fleckeri PE=1 SV=1 (0.0)	5138.1.1	4.6e-05	842.43	1683.84	0.019	1	MLSDQDLQEALHGVK	RVLR	REYE	11	25
S15.mzML	32230	Locus_17985_Transcript_1/1_Confidence_1.000_Length_818 - Similar to sp|A7L036|CTX2_CHIFL Toxin CfTX-2 OS=Chironex fleckeri PE=1 SV=1 (0.0)	1636.1.1	0.0028	591.25	1181.49	0.004	1	MGAQWNDESK	SFCR	IRFR	220	229	16.0 at M0	67128
S15.mzML	32230	Locus_17985_Transcript_1/1_Confidence_1.000_Length_818 - Similar to sp|A7L036|CTX2_CHIFL Toxin CfTX-2 OS=Chironex fleckeri PE=1 SV=1 (0.0)	10205.1.1	6.7e-08	1003.98	2006.93	0.033	1	NDDMDNFFFLSYLLPR	KKMK	QGSE	146	161
S15.mzML	32230	Locus_17985_Transcript_1/1_Confidence_1.000_Length_818 - Similar to sp|A7L036|CTX2_CHIFL Toxin CfTX-2 OS=Chironex fleckeri PE=1 SV=1 (0.0)	1163.1.1	0.044	450.741	900.479	0.0026	1	QGSEQLKK	LLPR	IYKF	162	169	-17.02655 at Q0
S15.mzML	32230	Locus_17985_Transcript_1/1_Confidence_1.000_Length_818 - Similar to sp|A7L036|CTX2_CHIFL Toxin CfTX-2 OS=Chironex fleckeri PE=1 SV=1 (0.0)	3276.1.1	8.3e-12	823.425	1645.84	0.0075	1	ADEDISGDKNIVTLR	PISR	FPTF	185	199
S15.mzML	32230	Locus_17985_Transcript_1/1_Confidence_1.000_Length_818 - Similar to sp|A7L036|CTX2_CHIFL Toxin CfTX-2 OS=Chironex fleckeri PE=1 SV=1 (0.0)	1617.1.1	0.0054	343.694	686.383	0.0034	1	VDPISR	DLIK	ADED	179	184
S15.mzML	32230	Locus_17985_Transcript_1/1_Confidence_1.000_Length_818 - Similar to sp|A7L036|CTX2_CHIFL Toxin CfTX-2 OS=Chironex fleckeri PE=1 SV=1 (0.0)	1203.1.1	0.00026	475.211	949.411	0.012	1	ADEDISGDK	PISR	NIVT	185	193
S15.mzML	52287	Locus_94_Transcript_2/3_Confidence_0.375_Length_3691 - Similar to gi|449680577|ref|XP_002168444.2| PREDICTED: aspartate aminotransferase, mitochondrial-like [Hydra magnipapillata] (5.02081)	7975.1.1	0.017	723.35	1445.81	-0.107	1	SISPYSARNLPLK	SQNR	GAEG	98	110
S15.mzML	52287	Locus_94_Transcript_2/3_Confidence_0.375_Length_3691 - Similar to gi|449680577|ref|XP_002168444.2| PREDICTED: aspartate aminotransferase, mitochondrial-like [Hydra magnipapillata] (5.02081)	1685.1.1	0.024	472.198	943.557	-0.161	1	KQVGGVVEK	TIQK	RAVK	621	629		70364
S15.mzML	58693	Locus_7372_Transcript_1/1_Confidence_1.000_Length_548	4044.1.1	3.4e-05	461.277	921.54	0.014	1	GSYVLLAAK	NKYR	GLSD	34	42
S15.mzML	58693	Locus_7372_Transcript_1/1_Confidence_1.000_Length_548	2513.1.1	6.2e-14	809.94	1618.87	0.017	1	KGPASVSVTISAASTDK	KAPK	SILY	58	74
S15.mzML	58693	Locus_7372_Transcript_1/1_Confidence_1.000_Length_548	3436.1.1	4.3e-09	745.895	1490.77	0.018	1	GPASVSVTISAASTDK	APKK	SILY	59	74
S15.mzML	58693	Locus_7372_Transcript_1/1_Confidence_1.000_Length_548	3460.1.1	0.034	620.86	1240.7	0.01	1	YRGSYVLLAAK	VENK	GLSD	32	42
S15.mzML	58693	Locus_7372_Transcript_1/1_Confidence_1.000_Length_548	1540.1.1	0.019	424.211	847.416	0.0071	1	GLSDVDNK	LAAK	EANK	43	50
S15.mzML	58693	Locus_7372_Transcript_1/1_Confidence_1.000_Length_548	1232.1.1	9.8e-06	645.32	1289.63	0.0034	1	GLSDVDNKEANK	LAAK	APKK	43	54
S15.mzML	37683	Locus_2075_Transcript_1/1_Confidence_1.000_Length_3305 - Similar to sp|Q9NZ08|ERAP1_HUMAN Endoplasmic reticulum aminopeptidase 1 OS=Homo sapiens GN=ERAP1 PE=1 SV=3 (0.0)	7833.1.1	6.2e-05	689.36	1377.7	0.017	1	ANLIDDAFELTR	AADR	ANQL	678	689
S15.mzML	37683	Locus_2075_Transcript_1/1_Confidence_1.000_Length_3305 - Similar to sp|Q9NZ08|ERAP1_HUMAN Endoplasmic reticulum aminopeptidase 1 OS=Homo sapiens GN=ERAP1 PE=1 SV=3 (0.0)	5364.1.1	0.0015	614.305	1227.59	0.019	1	YLEWSLDSSK	LLQR	IRSQ	855	864
S15.mzML	37683	Locus_2075_Transcript_1/1_Confidence_1.000_Length_3305 - Similar to sp|Q9NZ08|ERAP1_HUMAN Endoplasmic reticulum aminopeptidase 1 OS=Homo sapiens GN=ERAP1 PE=1 SV=3 (0.0)	5148.1.1	0.0077	563.29	1125.57	0.012	1	ANLDGIGFYR	GWIK	CNYE	641	650
S15.mzML	37683	Locus_2075_Transcript_1/1_Confidence_1.000_Length_3305 - Similar to sp|Q9NZ08|ERAP1_HUMAN Endoplasmic reticulum aminopeptidase 1 OS=Homo sapiens GN=ERAP1 PE=1 SV=3 (0.0)	3112.1.1	4.3e-05	619.35	1237.59	0.119	1	FFDTHELGSGK	DAKK	RASK	932	942
S15.mzML	37683	Locus_2075_Transcript_1/1_Confidence_1.000_Length_3305 - Similar to sp|Q9NZ08|ERAP1_HUMAN Endoplasmic reticulum aminopeptidase 1 OS=Homo sapiens GN=ERAP1 PE=1 SV=3 (0.0)	1175.1.1	0.00016	516.755	1032.5	0.011	1	ESTVPSEQR	QKQK	KLLF	829	837
S15.mzML	77912	Locus_4231_Transcript_1/1_Confidence_1.000_Length_1506 - Similar to gi|449685647|ref|XP_002163959.2| PREDICTED: uncharacterized protein LOC100210555, partial [Hydra magnipapillata] (5.91837E-8)	3334.1.1	0.0017	447.264	893.509	0.019	1	GSYALIAAK	NKYR	GLSD	190	198
S15.mzML	77912	Locus_4231_Transcript_1/1_Confidence_1.000_Length_1506 - Similar to gi|449685647|ref|XP_002163959.2| PREDICTED: uncharacterized protein LOC100210555, partial [Hydra magnipapillata] (5.91837E-8)	3477.1.1	0.00014	639.365	1277.72	0.013	1	RGINIVTYDVK	SPNK	EDKA	111	121
S15.mzML	77912	Locus_4231_Transcript_1/1_Confidence_1.000_Length_1506 - Similar to gi|449685647|ref|XP_002163959.2| PREDICTED: uncharacterized protein LOC100210555, partial [Hydra magnipapillata] (5.91837E-8)	899.1.1	0.024	390.204	779.402	0.0071	1	VIAMSDK	GSEK	NAVG	234	240	16.0 at M3
S15.mzML	77912	Locus_4231_Transcript_1/1_Confidence_1.000_Length_1506 - Similar to gi|449685647|ref|XP_002163959.2| PREDICTED: uncharacterized protein LOC100210555, partial [Hydra magnipapillata] (5.91837E-8)	2090.1.1	4.9e-07	485.267	969.525	0.0084	1	TATTITAYK	GPAK	ADGS	219	227
S15.mzML	77912	Locus_4231_Transcript_1/1_Confidence_1.000_Length_1506 - Similar to gi|449685647|ref|XP_002163959.2| PREDICTED: uncharacterized protein LOC100210555, partial [Hydra magnipapillata] (5.91837E-8)	2164.1.1	0.0023	680.315	1359.62	0.014	1	IELQADGCNDPK	IKLK	IKGK	76	87	57.022 at C7
S15.mzML	77912	Locus_4231_Transcript_1/1_Confidence_1.000_Length_1506 - Similar to gi|449685647|ref|XP_002163959.2| PREDICTED: uncharacterized protein LOC100210555, partial [Hydra magnipapillata] (5.91837E-8)	2666.1.1	2.1e-07	621.315	1241.62	0.011	1	KAAFDTFADQK	KADK	AGEK	128	138
S15.mzML	77912	Locus_4231_Transcript_1/1_Confidence_1.000_Length_1506 - Similar to gi|449685647|ref|XP_002163959.2| PREDICTED: uncharacterized protein LOC100210555, partial [Hydra magnipapillata] (5.91837E-8)	1689.1.1	0.00013	596.77	1192.53	0.0078	1	GLSDVDSQEDK	IAAK	KEPK	199	209
S15.mzML	77912	Locus_4231_Transcript_1/1_Confidence_1.000_Length_1506 - Similar to gi|449685647|ref|XP_002163959.2| PREDICTED: uncharacterized protein LOC100210555, partial [Hydra magnipapillata] (5.91837E-8)	636.1.1	0.002	422.237	843.468	0.006	1	ELSPNKR	VNGK	GINI	105	111
S15.mzML	77912	Locus_4231_Transcript_1/1_Confidence_1.000_Length_1506 - Similar to gi|449685647|ref|XP_002163959.2| PREDICTED: uncharacterized protein LOC100210555, partial [Hydra magnipapillata] (5.91837E-8)	2973.1.1	7.7e-10	800.905	1600.8	0.014	1	LKIELQADGCNDPK	KVIK	IKGK	74	87	57.022 at C9
S15.mzML	77912	Locus_4231_Transcript_1/1_Confidence_1.000_Length_1506 - Similar to gi|449685647|ref|XP_002163959.2| PREDICTED: uncharacterized protein LOC100210555, partial [Hydra magnipapillata] (5.91837E-8)	1317.1.1	6.9e-05	660.82	1320.63	0.0078	1	GLSDVDSQEDKK	IAAK	EPKK	199	210
S15.mzML	77912	Locus_4231_Transcript_1/1_Confidence_1.000_Length_1506 - Similar to gi|449685647|ref|XP_002163959.2| PREDICTED: uncharacterized protein LOC100210555, partial [Hydra magnipapillata] (5.91837E-8)	2718.1.1	1.8e-10	852.395	1703.78	0.018	1	GLDDFDAEEENKPPK	IGKK	KGPA	45	59		39450
S15.mzML	77912	Locus_4231_Transcript_1/1_Confidence_1.000_Length_1506 - Similar to gi|449685647|ref|XP_002163959.2| PREDICTED: uncharacterized protein LOC100210555, partial [Hydra magnipapillata] (5.91837E-8)	3694.1.1	7.8e-05	557.27	1113.52	0.015	1	AAFDTFADQK	ADKK	AGEK	129	138
S15.mzML	77912	Locus_4231_Transcript_1/1_Confidence_1.000_Length_1506 - Similar to gi|449685647|ref|XP_002163959.2| PREDICTED: uncharacterized protein LOC100210555, partial [Hydra magnipapillata] (5.91837E-8)	4574.1.1	0.00018	561.315	1121.62	0.014	1	GINIVTYDVK	PNKR	EDKA	112	121
S15.mzML	37616	Locus_2005_Transcript_3/3_Confidence_0.600_Length_1481 - Similar to sp|Q9GNN8|CTXA_CARAL Toxin CaTX-A OS=Carybdea alata PE=1 SV=1 (0.0)	5597.1.1	1e-15	1107.53	2214.04	0.02	1	KWPNYFVYMESSASGYIR	ISTK	SWHN	433	450	16.0 at M8	3262,2953
S15.mzML	37616	Locus_2005_Transcript_3/3_Confidence_0.600_Length_1481 - Similar to sp|Q9GNN8|CTXA_CARAL Toxin CaTX-A OS=Carybdea alata PE=1 SV=1 (0.0)	2149.1.1	0.0012	482.28	963.551	0.0094	1	KVIEEAFK	SATR	THRD	153	160		2953
S15.mzML	37616	Locus_2005_Transcript_3/3_Confidence_0.600_Length_1481 - Similar to sp|Q9GNN8|CTXA_CARAL Toxin CaTX-A OS=Carybdea alata PE=1 SV=1 (0.0)	5696.1.1	2.3e-11	1024.53	2048.03	0.019	1	QVPAADTYANAVSISLDANK	LILK	ESVR	264	283		2953
S15.mzML	37616	Locus_2005_Transcript_3/3_Confidence_0.600_Length_1481 - Similar to sp|Q9GNN8|CTXA_CARAL Toxin CaTX-A OS=Carybdea alata PE=1 SV=1 (0.0)	2729.1.1	0.0011	395.222	789.435	0.0085	1	SALEELK	AAIK	TEVS	64	70		2953
S15.mzML	37616	Locus_2005_Transcript_3/3_Confidence_0.600_Length_1481 - Similar to sp|Q9GNN8|CTXA_CARAL Toxin CaTX-A OS=Carybdea alata PE=1 SV=1 (0.0)	1403.1.1	0.0037	477.757	954.508	0.0056	1	GKNMYITK	INLR	HAQG	390	397		3262,2953
S15.mzML	37616	Locus_2005_Transcript_3/3_Confidence_0.600_Length_1481 - Similar to sp|Q9GNN8|CTXA_CARAL Toxin CaTX-A OS=Carybdea alata PE=1 SV=1 (0.0)	2778.1.1	0.00019	457.23	913.453	0.0083	1	NTFGGVYR	DPPR	VQNR	334	341		2953
S15.mzML	37616	Locus_2005_Transcript_3/3_Confidence_0.600_Length_1481 - Similar to sp|Q9GNN8|CTXA_CARAL Toxin CaTX-A OS=Carybdea alata PE=1 SV=1 (0.0)	3449.1.1	7.6e-06	525.255	1049.5	0.013	1	SGYYMISTK	VPLK	KWPN	424	432		3262,2953
S15.mzML	37616	Locus_2005_Transcript_3/3_Confidence_0.600_Length_1481 - Similar to sp|Q9GNN8|CTXA_CARAL Toxin CaTX-A OS=Carybdea alata PE=1 SV=1 (0.0)	11597.1.1	7.6e-13	1035.48	2069.94	0.028	1	WPNYFVYMESSASGYIR	STKK	SWHN	434	450		3262,2953
S15.mzML	37616	Locus_2005_Transcript_3/3_Confidence_0.600_Length_1481 - Similar to sp|Q9GNN8|CTXA_CARAL Toxin CaTX-A OS=Carybdea alata PE=1 SV=1 (0.0)	4348.1.1	5.7e-09	1083.99	2166.96	0.023	1	NAVCGAYYYPIYHSEMTK	MEAK	SILS	300	317	57.022 at C3	2953
S15.mzML	37616	Locus_2005_Transcript_3/3_Confidence_0.600_Length_1481 - Similar to sp|Q9GNN8|CTXA_CARAL Toxin CaTX-A OS=Carybdea alata PE=1 SV=1 (0.0)	1576.1.1	0.0034	393.196	785.391	0.0006	1	NMYITK	LRGK	HAQG	392	397	16.0 at M1	3262,2953
S15.mzML	37616	Locus_2005_Transcript_3/3_Confidence_0.600_Length_1481 - Similar to sp|Q9GNN8|CTXA_CARAL Toxin CaTX-A OS=Carybdea alata PE=1 SV=1 (0.0)	10152.1.1	9.6e-06	523.275	1045.55	0.008	1	FFGLPDPPR	SFAK	NTFG	325	333		2953
S15.mzML	37616	Locus_2005_Transcript_3/3_Confidence_0.600_Length_1481 - Similar to sp|Q9GNN8|CTXA_CARAL Toxin CaTX-A OS=Carybdea alata PE=1 SV=1 (0.0)	1173.1.1	6.4e-07	597.765	1194.52	0.0099	1	GSTSTDAAEAER	RINR	TVEF	225	236		2953
S15.mzML	37616	Locus_2005_Transcript_3/3_Confidence_0.600_Length_1481 - Similar to sp|Q9GNN8|CTXA_CARAL Toxin CaTX-A OS=Carybdea alata PE=1 SV=1 (0.0)	7144.1.1	3.5e-07	900.025	1799.03	0.024	1	GVPLTKLSDTLGILESR	VISK	INRG	205	221		2953
S15.mzML	37616	Locus_2005_Transcript_3/3_Confidence_0.600_Length_1481 - Similar to sp|Q9GNN8|CTXA_CARAL Toxin CaTX-A OS=Carybdea alata PE=1 SV=1 (0.0)	2356.1.1	6.2e-06	589.3	1177.59	0.011	1	SGYYMISTKK	VPLK	WPNY	424	433		3262,2953
S15.mzML	37616	Locus_2005_Transcript_3/3_Confidence_0.600_Length_1481 - Similar to sp|Q9GNN8|CTXA_CARAL Toxin CaTX-A OS=Carybdea alata PE=1 SV=1 (0.0)	4492.1.1	2.9e-05	714.805	1428.59	0.015	1	HAQGWAWGTADND	YITK	PGEQ	398	410		3262,2953
S15.mzML	37616	Locus_2005_Transcript_3/3_Confidence_0.600_Length_1481 - Similar to sp|Q9GNN8|CTXA_CARAL Toxin CaTX-A OS=Carybdea alata PE=1 SV=1 (0.0)	9332.1.1	2.3e-06	584.33	1167.64	0.023	1	TFNDVIAFLK	GARR	GASK	177	186		2953
S15.mzML	37616	Locus_2005_Transcript_3/3_Confidence_0.600_Length_1481 - Similar to sp|Q9GNN8|CTXA_CARAL Toxin CaTX-A OS=Carybdea alata PE=1 SV=1 (0.0)	10276.1.1	1.3e-06	923.015	1845	0.029	1	TVEFIFLYLQLATMR	EAER	DTLI	237	251		2953
S15.mzML	37616	Locus_2005_Transcript_3/3_Confidence_0.600_Length_1481 - Similar to sp|Q9GNN8|CTXA_CARAL Toxin CaTX-A OS=Carybdea alata PE=1 SV=1 (0.0)	3357.1.1	2.4e-13	791.91	1582.81	0.016	1	HGNVTEQELEVISK	GASK	GVPL	191	204		2953
S15.mzML	37616	Locus_2005_Transcript_3/3_Confidence_0.600_Length_1481 - Similar to sp|Q9GNN8|CTXA_CARAL Toxin CaTX-A OS=Carybdea alata PE=1 SV=1 (0.0)	2720.1.1	0.0082	418.233	835.456	0.01	1	VIEEAFK	ATRK	THRD	154	160		2953
S15.mzML	37616	Locus_2005_Transcript_3/3_Confidence_0.600_Length_1481 - Similar to sp|Q9GNN8|CTXA_CARAL Toxin CaTX-A OS=Carybdea alata PE=1 SV=1 (0.0)	10962.1.1	6.5e-08	602.34	1203.66	0.019	1	LSDTLGILESR	PLTK	INRG	211	221		2953
S15.mzML	37616	Locus_2005_Transcript_3/3_Confidence_0.600_Length_1481 - Similar to sp|Q9GNN8|CTXA_CARAL Toxin CaTX-A OS=Carybdea alata PE=1 SV=1 (0.0)	2841.1.1	1.2e-09	636.27	1271.53	0.013	1	ESYMGNHMFR	YICK	GCSN	355	364		3262,2953
S15.mzML	37616	Locus_2005_Transcript_3/3_Confidence_0.600_Length_1481 - Similar to sp|Q9GNN8|CTXA_CARAL Toxin CaTX-A OS=Carybdea alata PE=1 SV=1 (0.0)	1356.1.1	0.015	461.733	922.463	0.0034	1	ALENGYQK	VQIR	INLR	378	385		2953
S15.mzML	37616	Locus_2005_Transcript_3/3_Confidence_0.600_Length_1481 - Similar to sp|Q9GNN8|CTXA_CARAL Toxin CaTX-A OS=Carybdea alata PE=1 SV=1 (0.0)	6755.1.1	2.9e-05	662.38	1323.74	0.019	1	RTFNDVIAFLK	NGAR	GASK	176	186		2953
S15.mzML	37616	Locus_2005_Transcript_3/3_Confidence_0.600_Length_1481 - Similar to sp|Q9GNN8|CTXA_CARAL Toxin CaTX-A OS=Carybdea alata PE=1 SV=1 (0.0)	6771.1.1	4.2e-10	715.35	1429.68	0.018	1	ETIDFLHNMEAK	ESVR	NAVC	288	299	-18.01056 at E0	2953
S15.mzML	37616	Locus_2005_Transcript_3/3_Confidence_0.600_Length_1481 - Similar to sp|Q9GNN8|CTXA_CARAL Toxin CaTX-A OS=Carybdea alata PE=1 SV=1 (0.0)	2238.1.1	1.6e-08	780.88	1560.74	0.015	1	SWHNNPGLQGHWK	GYIR	LT]	451	463		3262
S15.mzML	37616	Locus_2005_Transcript_3/3_Confidence_0.600_Length_1481 - Similar to sp|Q9GNN8|CTXA_CARAL Toxin CaTX-A OS=Carybdea alata PE=1 SV=1 (0.0)	10852.1.1	3.8e-05	658.82	1316.61	0.022	1	YWPTWYICK	VQNR	ESYM	346	354	57.022 at C7	2953
S15.mzML	37616	Locus_2005_Transcript_3/3_Confidence_0.600_Length_1481 - Similar to sp|Q9GNN8|CTXA_CARAL Toxin CaTX-A OS=Carybdea alata PE=1 SV=1 (0.0)	11302.1.1	1.6e-05	702.435	1403.85	0.022	1	DTLITNFILILK	ATMR	QVPA	252	263		2953
S15.mzML	37616	Locus_2005_Transcript_3/3_Confidence_0.600_Length_1481 - Similar to sp|Q9GNN8|CTXA_CARAL Toxin CaTX-A OS=Carybdea alata PE=1 SV=1 (0.0)	4742.1.1	0.006	383.23	765.451	0.011	1	SILSFAK	EMTK	FFGL	318	324		2953
S15.mzML	81981	Locus_7636_Transcript_1/1_Confidence_1.000_Length_747 - Similar to gi|156403608|ref|XP_001640000.1| predicted protein [Nematostella vectensis] (9.33925E-6)	4980.1.1	0.00085	529.32	1057.62	0.014	1	GVNIVTVDIK	PNKR	TGKV	229	238
S15.mzML	81981	Locus_7636_Transcript_1/1_Confidence_1.000_Length_747 - Similar to gi|156403608|ref|XP_001640000.1| predicted protein [Nematostella vectensis] (9.33925E-6)	3708.1.1	0.017	607.37	1213.73	0.012	1	RGVNIVTVDIK	SPNK	TGKV	228	238
S15.mzML	81981	Locus_7636_Transcript_1/1_Confidence_1.000_Length_747 - Similar to gi|156403608|ref|XP_001640000.1| predicted protein [Nematostella vectensis] (9.33925E-6)	2151.1.1	0.00052	631.785	1262.57	-0.001	1	IELQADGCNDK	KDLK	EIKG	193	203	57.022 at C7
S15.mzML	81981	Locus_7636_Transcript_1/1_Confidence_1.000_Length_747 - Similar to gi|156403608|ref|XP_001640000.1| predicted protein [Nematostella vectensis] (9.33925E-6)	2146.1.1	8.2e-08	816.905	1632.79	0.015	1	IELQADGCNDKEIK	KDLK	GKCG	193	206	57.022 at C7
S15.mzML	2953	Locus_2165_Transcript_1/1_Confidence_1.000_Length_1538 - Similar to sp|Q9GNN8|CTXA_CARAL Toxin CaTX-A OS=Carybdea alata PE=1 SV=1 (0.0)	5597.2.1	1e-15	1107.53	2214.04	0.02	2	KWPNYFVYMESSASGYIR	ISTK	SWDH	433	450	16.0 at M8	3262,37616
S15.mzML	2953	Locus_2165_Transcript_1/1_Confidence_1.000_Length_1538 - Similar to sp|Q9GNN8|CTXA_CARAL Toxin CaTX-A OS=Carybdea alata PE=1 SV=1 (0.0)	2149.2.1	0.0012	482.28	963.551	0.0094	2	KVIEEAFK	SATR	THRD	153	160		37616
S15.mzML	2953	Locus_2165_Transcript_1/1_Confidence_1.000_Length_1538 - Similar to sp|Q9GNN8|CTXA_CARAL Toxin CaTX-A OS=Carybdea alata PE=1 SV=1 (0.0)	5696.2.1	2.3e-11	1024.53	2048.03	0.019	2	QVPAADTYANAVSISLDANK	LILK	ESVR	264	283		37616
S15.mzML	2953	Locus_2165_Transcript_1/1_Confidence_1.000_Length_1538 - Similar to sp|Q9GNN8|CTXA_CARAL Toxin CaTX-A OS=Carybdea alata PE=1 SV=1 (0.0)	2729.2.1	0.0011	395.222	789.435	0.0085	2	SALEELK	AAIK	TEVS	64	70		37616
S15.mzML	2953	Locus_2165_Transcript_1/1_Confidence_1.000_Length_1538 - Similar to sp|Q9GNN8|CTXA_CARAL Toxin CaTX-A OS=Carybdea alata PE=1 SV=1 (0.0)	1403.2.1	0.0037	477.757	954.508	0.0056	2	GKNMYITK	INLR	HAQG	390	397		3262,37616
S15.mzML	2953	Locus_2165_Transcript_1/1_Confidence_1.000_Length_1538 - Similar to sp|Q9GNN8|CTXA_CARAL Toxin CaTX-A OS=Carybdea alata PE=1 SV=1 (0.0)	2778.2.1	0.00019	457.23	913.453	0.0083	2	NTFGGVYR	DPPR	VQNR	334	341		37616
S15.mzML	2953	Locus_2165_Transcript_1/1_Confidence_1.000_Length_1538 - Similar to sp|Q9GNN8|CTXA_CARAL Toxin CaTX-A OS=Carybdea alata PE=1 SV=1 (0.0)	3449.2.1	7.6e-06	525.255	1049.5	0.013	2	SGYYMISTK	VPLK	KWPN	424	432		3262,37616
S15.mzML	2953	Locus_2165_Transcript_1/1_Confidence_1.000_Length_1538 - Similar to sp|Q9GNN8|CTXA_CARAL Toxin CaTX-A OS=Carybdea alata PE=1 SV=1 (0.0)	11597.2.1	7.6e-13	1035.48	2069.94	0.028	2	WPNYFVYMESSASGYIR	STKK	SWDH	434	450		3262,37616
S15.mzML	2953	Locus_2165_Transcript_1/1_Confidence_1.000_Length_1538 - Similar to sp|Q9GNN8|CTXA_CARAL Toxin CaTX-A OS=Carybdea alata PE=1 SV=1 (0.0)	2702.1.1	5.1e-07	795.375	1589.74	0.017	1	SWDHNPGLQGHWR	GYIR	IL]	451	463
S15.mzML	2953	Locus_2165_Transcript_1/1_Confidence_1.000_Length_1538 - Similar to sp|Q9GNN8|CTXA_CARAL Toxin CaTX-A OS=Carybdea alata PE=1 SV=1 (0.0)	4348.2.1	5.7e-09	1083.99	2166.96	0.023	2	NAVCGAYYYPIYHSEMTK	MEAK	SILS	300	317	57.022 at C3	37616
S15.mzML	2953	Locus_2165_Transcript_1/1_Confidence_1.000_Length_1538 - Similar to sp|Q9GNN8|CTXA_CARAL Toxin CaTX-A OS=Carybdea alata PE=1 SV=1 (0.0)	1576.2.1	0.0034	393.196	785.391	0.0006	2	NMYITK	LRGK	HAQG	392	397	16.0 at M1	3262,37616
S15.mzML	2953	Locus_2165_Transcript_1/1_Confidence_1.000_Length_1538 - Similar to sp|Q9GNN8|CTXA_CARAL Toxin CaTX-A OS=Carybdea alata PE=1 SV=1 (0.0)	10152.2.1	9.6e-06	523.275	1045.55	0.008	2	FFGLPDPPR	SFAK	NTFG	325	333		37616
S15.mzML	2953	Locus_2165_Transcript_1/1_Confidence_1.000_Length_1538 - Similar to sp|Q9GNN8|CTXA_CARAL Toxin CaTX-A OS=Carybdea alata PE=1 SV=1 (0.0)	1173.2.1	6.4e-07	597.765	1194.52	0.0099	2	GSTSTDAAEAER	RINR	TVEF	225	236		37616
S15.mzML	2953	Locus_2165_Transcript_1/1_Confidence_1.000_Length_1538 - Similar to sp|Q9GNN8|CTXA_CARAL Toxin CaTX-A OS=Carybdea alata PE=1 SV=1 (0.0)	7144.2.1	3.5e-07	900.025	1799.03	0.024	2	GVPLTKLSDTLGILESR	VISK	INRG	205	221		37616
S15.mzML	2953	Locus_2165_Transcript_1/1_Confidence_1.000_Length_1538 - Similar to sp|Q9GNN8|CTXA_CARAL Toxin CaTX-A OS=Carybdea alata PE=1 SV=1 (0.0)	2356.2.1	6.2e-06	589.3	1177.59	0.011	2	SGYYMISTKK	VPLK	WPNY	424	433		3262,37616
S15.mzML	2953	Locus_2165_Transcript_1/1_Confidence_1.000_Length_1538 - Similar to sp|Q9GNN8|CTXA_CARAL Toxin CaTX-A OS=Carybdea alata PE=1 SV=1 (0.0)	4492.2.1	2.9e-05	714.805	1428.59	0.015	2	HAQGWAWGTADND	YITK	PGEQ	398	410		3262,37616
S15.mzML	2953	Locus_2165_Transcript_1/1_Confidence_1.000_Length_1538 - Similar to sp|Q9GNN8|CTXA_CARAL Toxin CaTX-A OS=Carybdea alata PE=1 SV=1 (0.0)	9332.2.1	2.3e-06	584.33	1167.64	0.023	2	TFNDVIAFLK	GARR	GASK	177	186		37616
S15.mzML	2953	Locus_2165_Transcript_1/1_Confidence_1.000_Length_1538 - Similar to sp|Q9GNN8|CTXA_CARAL Toxin CaTX-A OS=Carybdea alata PE=1 SV=1 (0.0)	10276.2.1	1.3e-06	923.015	1845	0.029	2	TVEFIFLYLQLATMR	EAER	DTLI	237	251		37616
S15.mzML	2953	Locus_2165_Transcript_1/1_Confidence_1.000_Length_1538 - Similar to sp|Q9GNN8|CTXA_CARAL Toxin CaTX-A OS=Carybdea alata PE=1 SV=1 (0.0)	3357.2.1	2.4e-13	791.91	1582.81	0.016	2	HGNVTEQELEVISK	GASK	GVPL	191	204		37616
S15.mzML	2953	Locus_2165_Transcript_1/1_Confidence_1.000_Length_1538 - Similar to sp|Q9GNN8|CTXA_CARAL Toxin CaTX-A OS=Carybdea alata PE=1 SV=1 (0.0)	2720.2.1	0.0082	418.233	835.456	0.01	2	VIEEAFK	ATRK	THRD	154	160		37616
S15.mzML	2953	Locus_2165_Transcript_1/1_Confidence_1.000_Length_1538 - Similar to sp|Q9GNN8|CTXA_CARAL Toxin CaTX-A OS=Carybdea alata PE=1 SV=1 (0.0)	10962.2.1	6.5e-08	602.34	1203.66	0.019	2	LSDTLGILESR	PLTK	INRG	211	221		37616
S15.mzML	2953	Locus_2165_Transcript_1/1_Confidence_1.000_Length_1538 - Similar to sp|Q9GNN8|CTXA_CARAL Toxin CaTX-A OS=Carybdea alata PE=1 SV=1 (0.0)	2841.2.1	1.2e-09	636.27	1271.53	0.013	2	ESYMGNHMFR	YICK	GCSN	355	364		3262,37616
S15.mzML	2953	Locus_2165_Transcript_1/1_Confidence_1.000_Length_1538 - Similar to sp|Q9GNN8|CTXA_CARAL Toxin CaTX-A OS=Carybdea alata PE=1 SV=1 (0.0)	1356.2.1	0.015	461.733	922.463	0.0034	2	ALENGYQK	VQIR	INLR	378	385		37616
S15.mzML	2953	Locus_2165_Transcript_1/1_Confidence_1.000_Length_1538 - Similar to sp|Q9GNN8|CTXA_CARAL Toxin CaTX-A OS=Carybdea alata PE=1 SV=1 (0.0)	6755.2.1	2.9e-05	662.38	1323.74	0.019	2	RTFNDVIAFLK	NGAR	GASK	176	186		37616
S15.mzML	2953	Locus_2165_Transcript_1/1_Confidence_1.000_Length_1538 - Similar to sp|Q9GNN8|CTXA_CARAL Toxin CaTX-A OS=Carybdea alata PE=1 SV=1 (0.0)	6771.2.1	4.2e-10	715.35	1429.68	0.018	2	ETIDFLHNMEAK	ESVR	NAVC	288	299	-18.01056 at E0	37616
S15.mzML	2953	Locus_2165_Transcript_1/1_Confidence_1.000_Length_1538 - Similar to sp|Q9GNN8|CTXA_CARAL Toxin CaTX-A OS=Carybdea alata PE=1 SV=1 (0.0)	10852.2.1	3.8e-05	658.82	1316.61	0.022	2	YWPTWYICK	VQNR	ESYM	346	354	57.022 at C7	37616
S15.mzML	2953	Locus_2165_Transcript_1/1_Confidence_1.000_Length_1538 - Similar to sp|Q9GNN8|CTXA_CARAL Toxin CaTX-A OS=Carybdea alata PE=1 SV=1 (0.0)	11302.2.1	1.6e-05	702.435	1403.85	0.022	2	DTLITNFILILK	ATMR	QVPA	252	263		37616
S15.mzML	2953	Locus_2165_Transcript_1/1_Confidence_1.000_Length_1538 - Similar to sp|Q9GNN8|CTXA_CARAL Toxin CaTX-A OS=Carybdea alata PE=1 SV=1 (0.0)	4742.2.1	0.006	383.23	765.451	0.011	2	SILSFAK	EMTK	FFGL	318	324		37616
S15.mzML	1970	Locus_1093_Transcript_1/1_Confidence_1.000_Length_2239 - Similar to sp|P42674|BP10_PARLI Blastula protease 10 OS=Paracentrotus lividus GN=BP10 PE=2 SV=1 (1.5634E-37)	10589.1.1	0.025	595.86	1190.55	0.17	1	CYVVTRPPTD	KVRK	PPSP	410	419	57.022 at C0,-17.02655 at C0
S15.mzML	1970	Locus_1093_Transcript_1/1_Confidence_1.000_Length_2239 - Similar to sp|P42674|BP10_PARLI Blastula protease 10 OS=Paracentrotus lividus GN=BP10 PE=2 SV=1 (1.5634E-37)	4585.1.1	0.0012	600.835	1200.66	0.01	1	VLSDLDALQAR	QPYR	KMYN	258	268
S15.mzML	70174	Locus_11_Transcript_12/20_Confidence_0.333_Length_2957 - Similar to sp|P33436|MMP2_RAT 72 kDa type IV collagenase OS=Rattus norvegicus GN=Mmp2 PE=2 SV=2 (2.67212E-22)	7736.1.1	7.6e-06	821.405	1641.8	0.016	1	TLFFVPGSYYEYR	VTRR	GFSY	117	129		70177,70178,70176
S15.mzML	70174	Locus_11_Transcript_12/20_Confidence_0.333_Length_2957 - Similar to sp|P33436|MMP2_RAT 72 kDa type IV collagenase OS=Rattus norvegicus GN=Mmp2 PE=2 SV=2 (2.67212E-22)	5363.1.1	3.8e-05	600.33	1199.65	0.011	1	QIDAALVWQR	SFVK	NNKA	151	160		70177,70178,70176
S15.mzML	67128	Locus_16338_Transcript_1/1_Confidence_1.000_Length_273 - Similar to sp|A7L036|CTX2_CHIFL Toxin CfTX-2 OS=Chironex fleckeri PE=1 SV=1 (4.91973E-11)	1636.2.1	0.0028	591.25	1181.49	0.004	2	MGAQWNDESK	SFCR	IRFR	6	15	16.0 at M0	32230
S15.mzML	67128	Locus_16338_Transcript_1/1_Confidence_1.000_Length_273 - Similar to sp|A7L036|CTX2_CHIFL Toxin CfTX-2 OS=Chironex fleckeri PE=1 SV=1 (4.91973E-11)	1762.1.1	0.042	480.234	959.458	0.011	1	FAYTSSQR	YPGK	AG]	83	90
S16.mzML	84750	Locus_10137_Transcript_1/1_Confidence_1.000_Length_244 - Similar to sp|Q9D309|FAM3B_MOUSE Protein FAM3B OS=Mus musculus GN=Fam3b PE=1 SV=1 (1.52765E-7)	3504.1.1	0.025	417.758	834.508	0.0068	1	KLADFIK	GESK	GIPD	7	13
S16.mzML	84750	Locus_10137_Transcript_1/1_Confidence_1.000_Length_244 - Similar to sp|Q9D309|FAM3B_MOUSE Protein FAM3B OS=Mus musculus GN=Fam3b PE=1 SV=1 (1.52765E-7)	3235.1.1	0.014	394.257	787.504	0.0093	1	LVLVSTR	PDKR	DEYV	20	26
S16.mzML	84750	Locus_10137_Transcript_1/1_Confidence_1.000_Length_244 - Similar to sp|Q9D309|FAM3B_MOUSE Protein FAM3B OS=Mus musculus GN=Fam3b PE=1 SV=1 (1.52765E-7)	3048.1.1	0.003	448.247	895.488	0.0055	1	GSYALIGSK	NKFR	GISD	55	63
S16.mzML	84750	Locus_10137_Transcript_1/1_Confidence_1.000_Length_244 - Similar to sp|Q9D309|FAM3B_MOUSE Protein FAM3B OS=Mus musculus GN=Fam3b PE=1 SV=1 (1.52765E-7)	2642.1.1	0.00015	472.305	943.605	0.0056	1	RLVLVSTR	IPDK	DEYV	19	26
S16.mzML	84750	Locus_10137_Transcript_1/1_Confidence_1.000_Length_244 - Similar to sp|Q9D309|FAM3B_MOUSE Protein FAM3B OS=Mus musculus GN=Fam3b PE=1 SV=1 (1.52765E-7)	2497.1.1	3.5e-09	824.395	1647.79	0.004	1	GISDFSAEEENKPPK	IGSK	EGPX]	64	78
S16.mzML	3262	Locus_2509_Transcript_1/1_Confidence_1.000_Length_1476 - Similar to sp|Q9GNN8|CTXA_CARAL Toxin CaTX-A OS=Carybdea alata PE=1 SV=1 (0.0)	5578.3.1	4.4e-08	1107.53	2214.04	0.012	3	KWPNYFVYMESSASGYIR	ISTK	SWHN	431	448	16.0 at M8	37616,2953
S16.mzML	3262	Locus_2509_Transcript_1/1_Confidence_1.000_Length_1476 - Similar to sp|Q9GNN8|CTXA_CARAL Toxin CaTX-A OS=Carybdea alata PE=1 SV=1 (0.0)	4368.1.1	0.02	454.74	908.472	0.0073	1	SIVDEAFK	NSLK	RYRD	150	157
S16.mzML	3262	Locus_2509_Transcript_1/1_Confidence_1.000_Length_1476 - Similar to sp|Q9GNN8|CTXA_CARAL Toxin CaTX-A OS=Carybdea alata PE=1 SV=1 (0.0)	3478.1.1	0.00066	532.79	1064.57	0.0063	1	SIVDEAFKR	NSLK	YRDE	150	158
S16.mzML	3262	Locus_2509_Transcript_1/1_Confidence_1.000_Length_1476 - Similar to sp|Q9GNN8|CTXA_CARAL Toxin CaTX-A OS=Carybdea alata PE=1 SV=1 (0.0)	1165.1.1	0.00042	466.742	932.48	0.0056	1	TTVSANPSR	TELK	ISQV	68	76
S16.mzML	3262	Locus_2509_Transcript_1/1_Confidence_1.000_Length_1476 - Similar to sp|Q9GNN8|CTXA_CARAL Toxin CaTX-A OS=Carybdea alata PE=1 SV=1 (0.0)	1465.1.1	0.0032	374.714	748.42	0.0071	1	SVGSSLAK	AVVK	FKTG	86	93
S16.mzML	3262	Locus_2509_Transcript_1/1_Confidence_1.000_Length_1476 - Similar to sp|Q9GNN8|CTXA_CARAL Toxin CaTX-A OS=Carybdea alata PE=1 SV=1 (0.0)	4259.1.1	1e-14	772.905	1544.81	0.0066	1	SAGVHISALDNGYLK	SHIK	INLK	369	383
S16.mzML	3262	Locus_2509_Transcript_1/1_Confidence_1.000_Length_1476 - Similar to sp|Q9GNN8|CTXA_CARAL Toxin CaTX-A OS=Carybdea alata PE=1 SV=1 (0.0)	5861.1.1	0.00012	531.275	1061.54	0.0077	1	YFGLPDPPR	TFTR	NTFQ	323	331
S16.mzML	3262	Locus_2509_Transcript_1/1_Confidence_1.000_Length_1476 - Similar to sp|Q9GNN8|CTXA_CARAL Toxin CaTX-A OS=Carybdea alata PE=1 SV=1 (0.0)	4808.1.1	0.0067	566.315	1131.63	0.007	1	GIQETLTELK	ADTK	TTVS	58	67
S16.mzML	3262	Locus_2509_Transcript_1/1_Confidence_1.000_Length_1476 - Similar to sp|Q9GNN8|CTXA_CARAL Toxin CaTX-A OS=Carybdea alata PE=1 SV=1 (0.0)	3499.3.1	1.3e-05	525.25	1049.5	0.0067	3	SGYYMISTK	VPLK	KWPN	422	430		37616,2953
S16.mzML	3262	Locus_2509_Transcript_1/1_Confidence_1.000_Length_1476 - Similar to sp|Q9GNN8|CTXA_CARAL Toxin CaTX-A OS=Carybdea alata PE=1 SV=1 (0.0)	8189.3.1	1.2e-07	1035.46	2069.94	-0.013	3	WPNYFVYMESSASGYIR	STKK	SWHN	432	448		37616,2953
S16.mzML	3262	Locus_2509_Transcript_1/1_Confidence_1.000_Length_1476 - Similar to sp|Q9GNN8|CTXA_CARAL Toxin CaTX-A OS=Carybdea alata PE=1 SV=1 (0.0)	4337.1.1	4e-09	857.41	1713.81	0.0092	1	FENYANGISASIDANK	KLGK	QAVH	266	281
S16.mzML	3262	Locus_2509_Transcript_1/1_Confidence_1.000_Length_1476 - Similar to sp|Q9GNN8|CTXA_CARAL Toxin CaTX-A OS=Carybdea alata PE=1 SV=1 (0.0)	1493.3.1	0.0032	393.196	785.391	0.0006	3	NMYITK	LKGK	HAQG	390	395	16.0 at M1	37616,2953
S16.mzML	3262	Locus_2509_Transcript_1/1_Confidence_1.000_Length_1476 - Similar to sp|Q9GNN8|CTXA_CARAL Toxin CaTX-A OS=Carybdea alata PE=1 SV=1 (0.0)	5353.1.1	3.9e-05	554.305	1107.6	0.0071	1	TFNDVIGTLK	GASR	NLTD	174	183
S16.mzML	3262	Locus_2509_Transcript_1/1_Confidence_1.000_Length_1476 - Similar to sp|Q9GNN8|CTXA_CARAL Toxin CaTX-A OS=Carybdea alata PE=1 SV=1 (0.0)	4895.1.1	0.00022	638.8	1276.59	0.0056	1	YWPSWHICK	VENR	ESYM	344	352	57.022 at C7
S16.mzML	3262	Locus_2509_Transcript_1/1_Confidence_1.000_Length_1476 - Similar to sp|Q9GNN8|CTXA_CARAL Toxin CaTX-A OS=Carybdea alata PE=1 SV=1 (0.0)	5166.1.1	8.5e-06	953.995	1906.98	0.01	1	QAVHDTILFLHQMEPK	DANK	NVVC	282	297
S16.mzML	3262	Locus_2509_Transcript_1/1_Confidence_1.000_Length_1476 - Similar to sp|Q9GNN8|CTXA_CARAL Toxin CaTX-A OS=Carybdea alata PE=1 SV=1 (0.0)	4595.3.1	0.0095	714.8	1428.59	0.007	3	HAQGWAWGTADND	YITK	PGEQ	396	408		37616,2953
S16.mzML	3262	Locus_2509_Transcript_1/1_Confidence_1.000_Length_1476 - Similar to sp|Q9GNN8|CTXA_CARAL Toxin CaTX-A OS=Carybdea alata PE=1 SV=1 (0.0)	4156.3.1	5.1e-07	627.265	1253.52	0.0092	3	ESYMGNHMFR	HICK	GCSH	353	362	-18.01056 at E0	37616,2953
S16.mzML	3262	Locus_2509_Transcript_1/1_Confidence_1.000_Length_1476 - Similar to sp|Q9GNN8|CTXA_CARAL Toxin CaTX-A OS=Carybdea alata PE=1 SV=1 (0.0)	9561.1.1	2.4e-05	701.42	1401.84	0.0087	1	ETLLTQLILFTK	AVMR	KLGK	250	261	-18.01056 at E0
S16.mzML	3262	Locus_2509_Transcript_1/1_Confidence_1.000_Length_1476 - Similar to sp|Q9GNN8|CTXA_CARAL Toxin CaTX-A OS=Carybdea alata PE=1 SV=1 (0.0)	2453.1.1	0.031	465.784	930.562	0.0073	1	ISQVSAVVK	NPSR	SVGS	77	85
S16.mzML	3262	Locus_2509_Transcript_1/1_Confidence_1.000_Length_1476 - Similar to sp|Q9GNN8|CTXA_CARAL Toxin CaTX-A OS=Carybdea alata PE=1 SV=1 (0.0)	2229.1.1	6.6e-05	689.85	1378.7	0.0059	1	YRDEELQGQLK	AFKR	GASR	159	169
S16.mzML	3262	Locus_2509_Transcript_1/1_Confidence_1.000_Length_1476 - Similar to sp|Q9GNN8|CTXA_CARAL Toxin CaTX-A OS=Carybdea alata PE=1 SV=1 (0.0)	2421.2.1	5.7e-08	780.875	1560.75	0.0044	2	SWHNNPGLQGHWK	GYIR	LT]	449	461		37616
S16.mzML	3262	Locus_2509_Transcript_1/1_Confidence_1.000_Length_1476 - Similar to sp|Q9GNN8|CTXA_CARAL Toxin CaTX-A OS=Carybdea alata PE=1 SV=1 (0.0)	2747.1.1	0.008	492.749	984.49	0.0068	1	NTFQGVYR	DPPR	VENR	332	339
S16.mzML	3262	Locus_2509_Transcript_1/1_Confidence_1.000_Length_1476 - Similar to sp|Q9GNN8|CTXA_CARAL Toxin CaTX-A OS=Carybdea alata PE=1 SV=1 (0.0)	2432.1.1	5.2e-07	711.36	1421.71	0.0067	1	INTGSTTTDLAEAK	IESR	RTVD	220	233
S16.mzML	19827	Locus_4046_Transcript_1/1_Confidence_1.000_Length_3557 - Similar to sp|O54852|KCNH7_RAT Potassium voltage-gated channel subfamily H member 7 OS=Rattus norvegicus GN=Kcnh7 PE=1 SV=1 (0.0)	9449.1.1	0.006	909.395	1817.97	-0.179	1	GTVEVIQNDTIMAILGK	WIGR	GDTF	766	782	16.0 at M11	55255
S16.mzML	19827	Locus_4046_Transcript_1/1_Confidence_1.000_Length_3557 - Similar to sp|O54852|KCNH7_RAT Potassium voltage-gated channel subfamily H member 7 OS=Rattus norvegicus GN=Kcnh7 PE=1 SV=1 (0.0)	2252.1.1	0.034	700.84	1400.53	0.148	1	DMGDSGEEVALMD	GRFK	PPRN	170	182	16.0 at M1,16.0 at M11
S16.mzML	10738	Locus_10441_Transcript_1/1_Confidence_1.000_Length_909 - Similar to gi|449665221|ref|XP_002157295.2| PREDICTED: uncharacterized protein LOC100201518, partial [Hydra magnipapillata] (3.53686E-20)	8504.1.1	9.5e-05	745.39	1489.77	0.011	1	IMYQLWLFGYR	GPAR	LTGG	9	19		80632
S16.mzML	10738	Locus_10441_Transcript_1/1_Confidence_1.000_Length_909 - Similar to gi|449665221|ref|XP_002157295.2| PREDICTED: uncharacterized protein LOC100201518, partial [Hydra magnipapillata] (3.53686E-20)	6762.1.1	0.012	470.267	939.53	0.005	1	GSFALIGFK	MGLR	GTGK	159	167		80632
S16.mzML	10738	Locus_10441_Transcript_1/1_Confidence_1.000_Length_909 - Similar to gi|449665221|ref|XP_002157295.2| PREDICTED: uncharacterized protein LOC100201518, partial [Hydra magnipapillata] (3.53686E-20)	4236.1.1	0.013	453.263	905.52	0.0072	1	GLNIVAYR	LRKR	YPSG	80	87		80632
S16.mzML	10738	Locus_10441_Transcript_1/1_Confidence_1.000_Length_909 - Similar to gi|449665221|ref|XP_002157295.2| PREDICTED: uncharacterized protein LOC100201518, partial [Hydra magnipapillata] (3.53686E-20)	3168.1.1	0.025	516.26	1031.52	0.0048	1	ISIDFHGDK	YLSR	HASS	97	105		80632
S16.mzML	10738	Locus_10441_Transcript_1/1_Confidence_1.000_Length_909 - Similar to gi|449665221|ref|XP_002157295.2| PREDICTED: uncharacterized protein LOC100201518, partial [Hydra magnipapillata] (3.53686E-20)	3179.1.1	9.8e-05	531.31	1061.62	0.0008	1	RGLNIVAYR	SLRK	YPSG	79	87		80632
S16.mzML	10738	Locus_10441_Transcript_1/1_Confidence_1.000_Length_909 - Similar to gi|449665221|ref|XP_002157295.2| PREDICTED: uncharacterized protein LOC100201518, partial [Hydra magnipapillata] (3.53686E-20)	2974.1.1	7e-05	604.36	1207.72	0.0051	1	VLHSIGAVGNIK	RAIK	MGLR	143	154		80632
S16.mzML	10738	Locus_10441_Transcript_1/1_Confidence_1.000_Length_909 - Similar to gi|449665221|ref|XP_002157295.2| PREDICTED: uncharacterized protein LOC100201518, partial [Hydra magnipapillata] (3.53686E-20)	981.1.1	4.9e-06	588.26	1175.51	0.005	1	ASGCNDPGVNGK	VQIK	CGKS	48	59	57.022 at C3	80632
S16.mzML	76805	Locus_3395_Transcript_1/2_Confidence_0.667_Length_2640 - Similar to sp|P12890|AMDB_XENLA Peptidyl-glycine alpha-amidating monooxygenase B OS=Xenopus laevis GN=pam-b PE=2 SV=1 (0.0)	4264.1.1	0.014	496.284	991.557	0.0098	1	QILYIADR	DEDR	ENNR	606	613
S16.mzML	76805	Locus_3395_Transcript_1/2_Confidence_0.667_Length_2640 - Similar to sp|P12890|AMDB_XENLA Peptidyl-glycine alpha-amidating monooxygenase B OS=Xenopus laevis GN=pam-b PE=2 SV=1 (0.0)	2355.1.1	1.7e-10	684.86	1368.71	0.01	1	GQILHAVTGESEK	SYAK	HSPQ	648	660
S16.mzML	24343	Locus_9032_Transcript_1/1_Confidence_1.000_Length_838 - Similar to sp|P67878|GPXC_BRUPA Cuticular glutathione peroxidase OS=Brugia pahangi PE=1 SV=1 (9.8E-45)	9066.1.1	0.0084	908.525	1815.97	0.079	1	TVPFAIEEDIQELLAK	YTPR	CKAA	125	140
S16.mzML	24343	Locus_9032_Transcript_1/1_Confidence_1.000_Length_838 - Similar to sp|P67878|GPXC_BRUPA Cuticular glutathione peroxidase OS=Brugia pahangi PE=1 SV=1 (9.8E-45)	4786.1.1	0.0001	599.285	1197.55	0.018	1	SNDISWNFSK	TPIR	WLLD	99	108
S16.mzML	39450	Locus_4005_Transcript_1/1_Confidence_1.000_Length_511 - Similar to gi|449685647|ref|XP_002163959.2| PREDICTED: uncharacterized protein LOC100210555, partial [Hydra magnipapillata] (3.97269E-15)	4180.1.1	1.1e-05	522.31	1043.61	0.0068	1	GVNIVTVDVK	PNKR	SGKV	43	52
S16.mzML	39450	Locus_4005_Transcript_1/1_Confidence_1.000_Length_511 - Similar to gi|449685647|ref|XP_002163959.2| PREDICTED: uncharacterized protein LOC100210555, partial [Hydra magnipapillata] (3.97269E-15)	3634.2.1	0.016	418.747	836.488	0.0072	2	GSYVLIGK	NNYR	KGLD	121	128		77912
S16.mzML	39450	Locus_4005_Transcript_1/1_Confidence_1.000_Length_511 - Similar to gi|449685647|ref|XP_002163959.2| PREDICTED: uncharacterized protein LOC100210555, partial [Hydra magnipapillata] (3.97269E-15)	3348.1.1	0.0018	509.23	1017.45	0.0062	1	STFDTFGDK	VDKK	EASK	60	68
S16.mzML	39450	Locus_4005_Transcript_1/1_Confidence_1.000_Length_511 - Similar to gi|449685647|ref|XP_002163959.2| PREDICTED: uncharacterized protein LOC100210555, partial [Hydra magnipapillata] (3.97269E-15)	2483.1.1	0.0015	450.303	899.604	0.0029	1	KIVLVATR	IKGK	DEYV	85	92
S16.mzML	39450	Locus_4005_Transcript_1/1_Confidence_1.000_Length_511 - Similar to gi|449685647|ref|XP_002163959.2| PREDICTED: uncharacterized protein LOC100210555, partial [Hydra magnipapillata] (3.97269E-15)	2466.1.1	0.00068	651.805	1302.6	0.0073	1	IELAADGCNDPK	RRSX	IKGK	7	18	57.022 at C7
S16.mzML	57543	Locus_6113_Transcript_1/1_Confidence_1.000_Length_885 - Similar to gi|156365793|ref|XP_001626827.1| predicted protein [Nematostella vectensis] (4.19011)	5727.1.1	0.00011	782.46	1563.91	0.0091	1	QQISPPLPATITIGK	PPVK	AQEA	133	147
S16.mzML	57543	Locus_6113_Transcript_1/1_Confidence_1.000_Length_885 - Similar to gi|156365793|ref|XP_001626827.1| predicted protein [Nematostella vectensis] (4.19011)	822.1.1	0.012	532.235	1063.47	0.004	1	EVAADDGSGSR	QKEK	ESEE	73	83
S16.mzML	32230	Locus_17985_Transcript_1/1_Confidence_1.000_Length_818 - Similar to sp|A7L036|CTX2_CHIFL Toxin CfTX-2 OS=Chironex fleckeri PE=1 SV=1 (0.0)	9456.1.1	1.5e-06	892.49	1783.94	0.039	1	LMALMELLADLISYR	EAER	DIII	87	101	16.0 at M1,16.0 at M4
S16.mzML	32230	Locus_17985_Transcript_1/1_Confidence_1.000_Length_818 - Similar to sp|A7L036|CTX2_CHIFL Toxin CfTX-2 OS=Chironex fleckeri PE=1 SV=1 (0.0)	4414.1.1	0.022	475.267	949.529	0.0052	1	FIGMVVQR	QGVR	IERT	65	72
S16.mzML	32230	Locus_17985_Transcript_1/1_Confidence_1.000_Length_818 - Similar to sp|A7L036|CTX2_CHIFL Toxin CfTX-2 OS=Chironex fleckeri PE=1 SV=1 (0.0)	1695.1.1	0.0032	591.245	1181.49	-0.0017	1	MGAQWNDESK	SFCR	IRFR	220	229	16.0 at M0	67128
S16.mzML	32230	Locus_17985_Transcript_1/1_Confidence_1.000_Length_818 - Similar to sp|A7L036|CTX2_CHIFL Toxin CfTX-2 OS=Chironex fleckeri PE=1 SV=1 (0.0)	1215.1.1	0.00082	475.208	949.411	0.0058	1	ADEDISGDK	PISR	NIVT	185	193
S16.mzML	32230	Locus_17985_Transcript_1/1_Confidence_1.000_Length_818 - Similar to sp|A7L036|CTX2_CHIFL Toxin CfTX-2 OS=Chironex fleckeri PE=1 SV=1 (0.0)	1206.1.1	0.027	450.743	900.479	0.0082	1	QGSEQLKK	LLPR	IYKF	162	169	-17.02655 at Q0
S16.mzML	58693	Locus_7372_Transcript_1/1_Confidence_1.000_Length_548	4220.1.1	3.5e-05	461.275	921.54	0.0091	1	GSYVLLAAK	NKYR	GLSD	34	42
S16.mzML	58693	Locus_7372_Transcript_1/1_Confidence_1.000_Length_548	3358.1.1	2.4e-09	745.89	1490.77	0.0059	1	GPASVSVTISAASTDK	APKK	SILY	59	74
S16.mzML	58693	Locus_7372_Transcript_1/1_Confidence_1.000_Length_548	2756.1.1	1e-15	809.935	1618.86	0.0051	1	KGPASVSVTISAASTDK	KAPK	SILY	58	74
S16.mzML	37683	Locus_2075_Transcript_1/1_Confidence_1.000_Length_3305 - Similar to sp|Q9NZ08|ERAP1_HUMAN Endoplasmic reticulum aminopeptidase 1 OS=Homo sapiens GN=ERAP1 PE=1 SV=3 (0.0)	5104.1.1	0.027	500.81	1000.6	0.013	1	QTIALDIVK	NQLK	YLPD	695	703
S16.mzML	37683	Locus_2075_Transcript_1/1_Confidence_1.000_Length_3305 - Similar to sp|Q9NZ08|ERAP1_HUMAN Endoplasmic reticulum aminopeptidase 1 OS=Homo sapiens GN=ERAP1 PE=1 SV=3 (0.0)	4450.1.1	0.016	686.825	1372.64	0.015	1	HETEVTDWLDK	WLQK	QLAK	962	972
S16.mzML	37683	Locus_2075_Transcript_1/1_Confidence_1.000_Length_3305 - Similar to sp|Q9NZ08|ERAP1_HUMAN Endoplasmic reticulum aminopeptidase 1 OS=Homo sapiens GN=ERAP1 PE=1 SV=3 (0.0)	1573.1.1	0.0027	518.755	1036.51	-0.0008	1	MSASLSQGQK	IYLK	YTMI	191	200
S16.mzML	37683	Locus_2075_Transcript_1/1_Confidence_1.000_Length_3305 - Similar to sp|Q9NZ08|ERAP1_HUMAN Endoplasmic reticulum aminopeptidase 1 OS=Homo sapiens GN=ERAP1 PE=1 SV=3 (0.0)	1235.1.1	0.011	516.75	1032.5	0.0066	1	ESTVPSEQR	QKQK	KLLF	829	837
S16.mzML	77912	Locus_4231_Transcript_1/1_Confidence_1.000_Length_1506 - Similar to gi|449685647|ref|XP_002163959.2| PREDICTED: uncharacterized protein LOC100210555, partial [Hydra magnipapillata] (5.91837E-8)	3686.1.1	0.00068	447.258	893.509	0.0066	1	GSYALIAAK	NKYR	GLSD	190	198
S16.mzML	77912	Locus_4231_Transcript_1/1_Confidence_1.000_Length_1506 - Similar to gi|449685647|ref|XP_002163959.2| PREDICTED: uncharacterized protein LOC100210555, partial [Hydra magnipapillata] (5.91837E-8)	3549.1.1	0.0012	639.365	1277.72	0.0068	1	RGINIVTYDVK	SPNK	EDKA	111	121
S16.mzML	77912	Locus_4231_Transcript_1/1_Confidence_1.000_Length_1506 - Similar to gi|449685647|ref|XP_002163959.2| PREDICTED: uncharacterized protein LOC100210555, partial [Hydra magnipapillata] (5.91837E-8)	2360.1.1	0.0016	680.315	1359.62	0.0074	1	IELQADGCNDPK	IKLK	IKGK	76	87	57.022 at C7
S16.mzML	77912	Locus_4231_Transcript_1/1_Confidence_1.000_Length_1506 - Similar to gi|449685647|ref|XP_002163959.2| PREDICTED: uncharacterized protein LOC100210555, partial [Hydra magnipapillata] (5.91837E-8)	3634.1.1	0.016	418.747	836.488	0.0072	1	GSYVLIGK	NNYR	KGLD	36	43		39450
S16.mzML	77912	Locus_4231_Transcript_1/1_Confidence_1.000_Length_1506 - Similar to gi|449685647|ref|XP_002163959.2| PREDICTED: uncharacterized protein LOC100210555, partial [Hydra magnipapillata] (5.91837E-8)	2868.1.1	3.2e-06	621.31	1241.62	0.0057	1	KAAFDTFADQK	KADK	AGEK	128	138
S16.mzML	77912	Locus_4231_Transcript_1/1_Confidence_1.000_Length_1506 - Similar to gi|449685647|ref|XP_002163959.2| PREDICTED: uncharacterized protein LOC100210555, partial [Hydra magnipapillata] (5.91837E-8)	1793.1.1	0.00036	596.77	1192.53	0.0064	1	GLSDVDSQEDK	IAAK	KEPK	199	209
S16.mzML	77912	Locus_4231_Transcript_1/1_Confidence_1.000_Length_1506 - Similar to gi|449685647|ref|XP_002163959.2| PREDICTED: uncharacterized protein LOC100210555, partial [Hydra magnipapillata] (5.91837E-8)	1505.1.1	0.00032	413.233	825.458	0.0082	1	ELSPNKR	VNGK	GINI	105	111	-18.01056 at E0
S16.mzML	77912	Locus_4231_Transcript_1/1_Confidence_1.000_Length_1506 - Similar to gi|449685647|ref|XP_002163959.2| PREDICTED: uncharacterized protein LOC100210555, partial [Hydra magnipapillata] (5.91837E-8)	3103.1.1	3.8e-09	800.9	1600.8	0.0032	1	LKIELQADGCNDPK	KVIK	IKGK	74	87	57.022 at C9
S16.mzML	77912	Locus_4231_Transcript_1/1_Confidence_1.000_Length_1506 - Similar to gi|449685647|ref|XP_002163959.2| PREDICTED: uncharacterized protein LOC100210555, partial [Hydra magnipapillata] (5.91837E-8)	3787.1.1	5.1e-06	557.265	1113.52	0.0084	1	AAFDTFADQK	ADKK	AGEK	129	138
S16.mzML	77912	Locus_4231_Transcript_1/1_Confidence_1.000_Length_1506 - Similar to gi|449685647|ref|XP_002163959.2| PREDICTED: uncharacterized protein LOC100210555, partial [Hydra magnipapillata] (5.91837E-8)	5010.1.1	0.00063	561.315	1121.62	0.013	1	GINIVTYDVK	PNKR	EDKA	112	121
S16.mzML	70317	Locus_76_Transcript_1/1_Confidence_1.000_Length_1022 - Similar to sp|P41114|TPM1_PODCA Tropomyosin-1 OS=Podocoryne carnea GN=TPM1 PE=2 SV=1 (1.81466E-23)	5225.1.1	0.00011	851.43	1701.85	0.0071	1	VQELENQLTELEEK	YEQR	LAQE	211	224		52274,35935
S16.mzML	70317	Locus_76_Transcript_1/1_Confidence_1.000_Length_1022 - Similar to sp|P41114|TPM1_PODCA Tropomyosin-1 OS=Podocoryne carnea GN=TPM1 PE=2 SV=1 (1.81466E-23)	4619.1.1	4.2e-07	631.33	1261.65	0.0055	1	LETDLEDISVK	KLSR	NEKI	109	119		35935
S16.mzML	70317	Locus_76_Transcript_1/1_Confidence_1.000_Length_1022 - Similar to sp|P41114|TPM1_PODCA Tropomyosin-1 OS=Podocoryne carnea GN=TPM1 PE=2 SV=1 (1.81466E-23)	3322.1.1	0.00063	666.32	1331.64	0.0001	1	VNEEISELENR	DFEK	LDEA	130	140
S16.mzML	70317	Locus_76_Transcript_1/1_Confidence_1.000_Length_1022 - Similar to sp|P41114|TPM1_PODCA Tropomyosin-1 OS=Podocoryne carnea GN=TPM1 PE=2 SV=1 (1.81466E-23)	1781.1.1	0.0013	522.77	1044.53	0.0061	1	LEAAEEQVR	AEDR	ALEV	148	156		52274
S16.mzML	70317	Locus_76_Transcript_1/1_Confidence_1.000_Length_1022 - Similar to sp|P41114|TPM1_PODCA Tropomyosin-1 OS=Podocoryne carnea GN=TPM1 PE=2 SV=1 (1.81466E-23)	1067.1.1	0.0015	644.8	1288.61	-0.016	1	KADEAENEVQR	DTNK	LNTK	7	17		52274,16576,35935
S16.mzML	40643	Locus_5284_Transcript_1/1_Confidence_1.000_Length_7476 - Similar to sp|Q6DIC0|SMCA2_MOUSE Probable global transcription activator SNF2L2 OS=Mus musculus GN=Smarca2 PE=1 SV=1 (0.0)	7867.1.1	0.029	911.27	1821.87	-0.338	1	ELEGFPGTIPDDMRTK	NRVK	ALIE	363	378	16.0 at M12
S16.mzML	40643	Locus_5284_Transcript_1/1_Confidence_1.000_Length_7476 - Similar to sp|Q6DIC0|SMCA2_MOUSE Probable global transcription activator SNF2L2 OS=Mus musculus GN=Smarca2 PE=1 SV=1 (0.0)	5721.1.1	0.014	624.915	1248.7	0.131	1	WAPSVVVLSYK	EFEK	GSPA	765	775
S16.mzML	37616	Locus_2005_Transcript_3/3_Confidence_0.600_Length_1481 - Similar to sp|Q9GNN8|CTXA_CARAL Toxin CaTX-A OS=Carybdea alata PE=1 SV=1 (0.0)	5578.1.1	4.4e-08	1107.53	2214.04	0.012	1	KWPNYFVYMESSASGYIR	ISTK	SWHN	433	450	16.0 at M8	3262,2953
S16.mzML	37616	Locus_2005_Transcript_3/3_Confidence_0.600_Length_1481 - Similar to sp|Q9GNN8|CTXA_CARAL Toxin CaTX-A OS=Carybdea alata PE=1 SV=1 (0.0)	2267.1.1	0.0014	482.278	963.551	0.0051	1	KVIEEAFK	SATR	THRD	153	160		2953
S16.mzML	37616	Locus_2005_Transcript_3/3_Confidence_0.600_Length_1481 - Similar to sp|Q9GNN8|CTXA_CARAL Toxin CaTX-A OS=Carybdea alata PE=1 SV=1 (0.0)	5614.1.1	1.8e-13	1024.52	2048.03	0.0077	1	QVPAADTYANAVSISLDANK	LILK	ESVR	264	283		2953
S16.mzML	37616	Locus_2005_Transcript_3/3_Confidence_0.600_Length_1481 - Similar to sp|Q9GNN8|CTXA_CARAL Toxin CaTX-A OS=Carybdea alata PE=1 SV=1 (0.0)	2846.1.1	0.0032	395.221	789.435	0.0066	1	SALEELK	AAIK	TEVS	64	70		2953
S16.mzML	37616	Locus_2005_Transcript_3/3_Confidence_0.600_Length_1481 - Similar to sp|Q9GNN8|CTXA_CARAL Toxin CaTX-A OS=Carybdea alata PE=1 SV=1 (0.0)	2886.1.1	0.00027	457.23	913.453	0.0076	1	NTFGGVYR	DPPR	VQNR	334	341		2953
S16.mzML	37616	Locus_2005_Transcript_3/3_Confidence_0.600_Length_1481 - Similar to sp|Q9GNN8|CTXA_CARAL Toxin CaTX-A OS=Carybdea alata PE=1 SV=1 (0.0)	3499.1.1	1.3e-05	525.25	1049.5	0.0067	1	SGYYMISTK	VPLK	KWPN	424	432		3262,2953
S16.mzML	37616	Locus_2005_Transcript_3/3_Confidence_0.600_Length_1481 - Similar to sp|Q9GNN8|CTXA_CARAL Toxin CaTX-A OS=Carybdea alata PE=1 SV=1 (0.0)	8189.1.1	1.2e-07	1035.46	2069.94	-0.013	1	WPNYFVYMESSASGYIR	STKK	SWHN	434	450		3262,2953
S16.mzML	37616	Locus_2005_Transcript_3/3_Confidence_0.600_Length_1481 - Similar to sp|Q9GNN8|CTXA_CARAL Toxin CaTX-A OS=Carybdea alata PE=1 SV=1 (0.0)	4488.1.1	3.7e-07	1083.98	2166.96	0.0032	1	NAVCGAYYYPIYHSEMTK	MEAK	SILS	300	317	57.022 at C3	2953
S16.mzML	37616	Locus_2005_Transcript_3/3_Confidence_0.600_Length_1481 - Similar to sp|Q9GNN8|CTXA_CARAL Toxin CaTX-A OS=Carybdea alata PE=1 SV=1 (0.0)	1493.1.1	0.0032	393.196	785.391	0.0006	1	NMYITK	LRGK	HAQG	392	397	16.0 at M1	3262,2953
S16.mzML	37616	Locus_2005_Transcript_3/3_Confidence_0.600_Length_1481 - Similar to sp|Q9GNN8|CTXA_CARAL Toxin CaTX-A OS=Carybdea alata PE=1 SV=1 (0.0)	6777.1.1	7.5e-06	523.275	1045.55	0.0071	1	FFGLPDPPR	SFAK	NTFG	325	333		2953
S16.mzML	37616	Locus_2005_Transcript_3/3_Confidence_0.600_Length_1481 - Similar to sp|Q9GNN8|CTXA_CARAL Toxin CaTX-A OS=Carybdea alata PE=1 SV=1 (0.0)	1193.1.1	4.2e-08	597.765	1194.52	0.0048	1	GSTSTDAAEAER	RINR	TVEF	225	236		2953
S16.mzML	37616	Locus_2005_Transcript_3/3_Confidence_0.600_Length_1481 - Similar to sp|Q9GNN8|CTXA_CARAL Toxin CaTX-A OS=Carybdea alata PE=1 SV=1 (0.0)	4595.1.1	0.0095	714.8	1428.59	0.007	1	HAQGWAWGTADND	YITK	PGEQ	398	410		3262,2953
S16.mzML	37616	Locus_2005_Transcript_3/3_Confidence_0.600_Length_1481 - Similar to sp|Q9GNN8|CTXA_CARAL Toxin CaTX-A OS=Carybdea alata PE=1 SV=1 (0.0)	9741.1.1	5.3e-05	584.32	1167.64	0.0039	1	TFNDVIAFLK	GARR	GASK	177	186		2953
S16.mzML	37616	Locus_2005_Transcript_3/3_Confidence_0.600_Length_1481 - Similar to sp|Q9GNN8|CTXA_CARAL Toxin CaTX-A OS=Carybdea alata PE=1 SV=1 (0.0)	3394.1.1	5.9e-13	791.905	1582.81	-0.0002	1	HGNVTEQELEVISK	GASK	GVPL	191	204		2953
S16.mzML	37616	Locus_2005_Transcript_3/3_Confidence_0.600_Length_1481 - Similar to sp|Q9GNN8|CTXA_CARAL Toxin CaTX-A OS=Carybdea alata PE=1 SV=1 (0.0)	2898.1.1	0.02	418.232	835.456	0.0079	1	VIEEAFK	ATRK	THRD	154	160		2953
S16.mzML	37616	Locus_2005_Transcript_3/3_Confidence_0.600_Length_1481 - Similar to sp|Q9GNN8|CTXA_CARAL Toxin CaTX-A OS=Carybdea alata PE=1 SV=1 (0.0)	5764.1.1	6.9e-07	602.335	1203.66	0.0083	1	LSDTLGILESR	PLTK	INRG	211	221		2953
S16.mzML	37616	Locus_2005_Transcript_3/3_Confidence_0.600_Length_1481 - Similar to sp|Q9GNN8|CTXA_CARAL Toxin CaTX-A OS=Carybdea alata PE=1 SV=1 (0.0)	4156.1.1	5.1e-07	627.265	1253.52	0.0092	1	ESYMGNHMFR	YICK	GCSN	355	364	-18.01056 at E0	3262,2953
S16.mzML	37616	Locus_2005_Transcript_3/3_Confidence_0.600_Length_1481 - Similar to sp|Q9GNN8|CTXA_CARAL Toxin CaTX-A OS=Carybdea alata PE=1 SV=1 (0.0)	6612.1.1	1.6e-05	662.375	1323.74	0.008	1	RTFNDVIAFLK	NGAR	GASK	176	186		2953
S16.mzML	37616	Locus_2005_Transcript_3/3_Confidence_0.600_Length_1481 - Similar to sp|Q9GNN8|CTXA_CARAL Toxin CaTX-A OS=Carybdea alata PE=1 SV=1 (0.0)	6733.1.1	9.3e-08	715.34	1429.68	0.0041	1	ETIDFLHNMEAK	ESVR	NAVC	288	299	-18.01056 at E0	2953
S16.mzML	37616	Locus_2005_Transcript_3/3_Confidence_0.600_Length_1481 - Similar to sp|Q9GNN8|CTXA_CARAL Toxin CaTX-A OS=Carybdea alata PE=1 SV=1 (0.0)	2421.1.1	5.7e-08	780.875	1560.75	0.0044	1	SWHNNPGLQGHWK	GYIR	LT]	451	463		3262
S16.mzML	37616	Locus_2005_Transcript_3/3_Confidence_0.600_Length_1481 - Similar to sp|Q9GNN8|CTXA_CARAL Toxin CaTX-A OS=Carybdea alata PE=1 SV=1 (0.0)	7107.1.1	0.00019	658.81	1316.61	0.0086	1	YWPTWYICK	VQNR	ESYM	346	354	57.022 at C7	2953
S16.mzML	37616	Locus_2005_Transcript_3/3_Confidence_0.600_Length_1481 - Similar to sp|Q9GNN8|CTXA_CARAL Toxin CaTX-A OS=Carybdea alata PE=1 SV=1 (0.0)	9439.1.1	8.4e-05	702.43	1403.85	0.011	1	DTLITNFILILK	ATMR	QVPA	252	263		2953
S16.mzML	37616	Locus_2005_Transcript_3/3_Confidence_0.600_Length_1481 - Similar to sp|Q9GNN8|CTXA_CARAL Toxin CaTX-A OS=Carybdea alata PE=1 SV=1 (0.0)	4901.1.1	0.0018	383.229	765.451	0.0081	1	SILSFAK	EMTK	FFGL	318	324		2953
S16.mzML	81981	Locus_7636_Transcript_1/1_Confidence_1.000_Length_747 - Similar to gi|156403608|ref|XP_001640000.1| predicted protein [Nematostella vectensis] (9.33925E-6)	5106.1.1	0.00022	529.315	1057.63	0.0068	1	GVNIVTVDIK	PNKR	TGKV	229	238
S16.mzML	81981	Locus_7636_Transcript_1/1_Confidence_1.000_Length_747 - Similar to gi|156403608|ref|XP_001640000.1| predicted protein [Nematostella vectensis] (9.33925E-6)	3735.1.1	0.0034	607.37	1213.73	0.0091	1	RGVNIVTVDIK	SPNK	TGKV	228	238
S16.mzML	81981	Locus_7636_Transcript_1/1_Confidence_1.000_Length_747 - Similar to gi|156403608|ref|XP_001640000.1| predicted protein [Nematostella vectensis] (9.33925E-6)	2288.1.1	0.00013	631.785	1262.57	0.0033	1	IELQADGCNDK	KDLK	EIKG	193	203	57.022 at C7
S16.mzML	2953	Locus_2165_Transcript_1/1_Confidence_1.000_Length_1538 - Similar to sp|Q9GNN8|CTXA_CARAL Toxin CaTX-A OS=Carybdea alata PE=1 SV=1 (0.0)	5578.2.1	4.4e-08	1107.53	2214.04	0.012	2	KWPNYFVYMESSASGYIR	ISTK	SWDH	433	450	16.0 at M8	3262,37616
S16.mzML	2953	Locus_2165_Transcript_1/1_Confidence_1.000_Length_1538 - Similar to sp|Q9GNN8|CTXA_CARAL Toxin CaTX-A OS=Carybdea alata PE=1 SV=1 (0.0)	2267.2.1	0.0014	482.278	963.551	0.0051	2	KVIEEAFK	SATR	THRD	153	160		37616
S16.mzML	2953	Locus_2165_Transcript_1/1_Confidence_1.000_Length_1538 - Similar to sp|Q9GNN8|CTXA_CARAL Toxin CaTX-A OS=Carybdea alata PE=1 SV=1 (0.0)	5614.2.1	1.8e-13	1024.52	2048.03	0.0077	2	QVPAADTYANAVSISLDANK	LILK	ESVR	264	283		37616
S16.mzML	2953	Locus_2165_Transcript_1/1_Confidence_1.000_Length_1538 - Similar to sp|Q9GNN8|CTXA_CARAL Toxin CaTX-A OS=Carybdea alata PE=1 SV=1 (0.0)	2846.2.1	0.0032	395.221	789.435	0.0066	2	SALEELK	AAIK	TEVS	64	70		37616
S16.mzML	2953	Locus_2165_Transcript_1/1_Confidence_1.000_Length_1538 - Similar to sp|Q9GNN8|CTXA_CARAL Toxin CaTX-A OS=Carybdea alata PE=1 SV=1 (0.0)	2886.2.1	0.00027	457.23	913.453	0.0076	2	NTFGGVYR	DPPR	VQNR	334	341		37616
S16.mzML	2953	Locus_2165_Transcript_1/1_Confidence_1.000_Length_1538 - Similar to sp|Q9GNN8|CTXA_CARAL Toxin CaTX-A OS=Carybdea alata PE=1 SV=1 (0.0)	3499.2.1	1.3e-05	525.25	1049.5	0.0067	2	SGYYMISTK	VPLK	KWPN	424	432		3262,37616
S16.mzML	2953	Locus_2165_Transcript_1/1_Confidence_1.000_Length_1538 - Similar to sp|Q9GNN8|CTXA_CARAL Toxin CaTX-A OS=Carybdea alata PE=1 SV=1 (0.0)	8189.2.1	1.2e-07	1035.46	2069.94	-0.013	2	WPNYFVYMESSASGYIR	STKK	SWDH	434	450		3262,37616
S16.mzML	2953	Locus_2165_Transcript_1/1_Confidence_1.000_Length_1538 - Similar to sp|Q9GNN8|CTXA_CARAL Toxin CaTX-A OS=Carybdea alata PE=1 SV=1 (0.0)	2872.1.1	2.7e-07	795.37	1589.74	0.0054	1	SWDHNPGLQGHWR	GYIR	IL]	451	463
S16.mzML	2953	Locus_2165_Transcript_1/1_Confidence_1.000_Length_1538 - Similar to sp|Q9GNN8|CTXA_CARAL Toxin CaTX-A OS=Carybdea alata PE=1 SV=1 (0.0)	4488.2.1	3.7e-07	1083.98	2166.96	0.0032	2	NAVCGAYYYPIYHSEMTK	MEAK	SILS	300	317	57.022 at C3	37616
S16.mzML	2953	Locus_2165_Transcript_1/1_Confidence_1.000_Length_1538 - Similar to sp|Q9GNN8|CTXA_CARAL Toxin CaTX-A OS=Carybdea alata PE=1 SV=1 (0.0)	1493.2.1	0.0032	393.196	785.391	0.0006	2	NMYITK	LRGK	HAQG	392	397	16.0 at M1	3262,37616
S16.mzML	2953	Locus_2165_Transcript_1/1_Confidence_1.000_Length_1538 - Similar to sp|Q9GNN8|CTXA_CARAL Toxin CaTX-A OS=Carybdea alata PE=1 SV=1 (0.0)	6777.2.1	7.5e-06	523.275	1045.55	0.0071	2	FFGLPDPPR	SFAK	NTFG	325	333		37616
S16.mzML	2953	Locus_2165_Transcript_1/1_Confidence_1.000_Length_1538 - Similar to sp|Q9GNN8|CTXA_CARAL Toxin CaTX-A OS=Carybdea alata PE=1 SV=1 (0.0)	1193.2.1	4.2e-08	597.765	1194.52	0.0048	2	GSTSTDAAEAER	RINR	TVEF	225	236		37616
S16.mzML	2953	Locus_2165_Transcript_1/1_Confidence_1.000_Length_1538 - Similar to sp|Q9GNN8|CTXA_CARAL Toxin CaTX-A OS=Carybdea alata PE=1 SV=1 (0.0)	4595.2.1	0.0095	714.8	1428.59	0.007	2	HAQGWAWGTADND	YITK	PGEQ	398	410		3262,37616
S16.mzML	2953	Locus_2165_Transcript_1/1_Confidence_1.000_Length_1538 - Similar to sp|Q9GNN8|CTXA_CARAL Toxin CaTX-A OS=Carybdea alata PE=1 SV=1 (0.0)	9741.2.1	5.3e-05	584.32	1167.64	0.0039	2	TFNDVIAFLK	GARR	GASK	177	186		37616
S16.mzML	2953	Locus_2165_Transcript_1/1_Confidence_1.000_Length_1538 - Similar to sp|Q9GNN8|CTXA_CARAL Toxin CaTX-A OS=Carybdea alata PE=1 SV=1 (0.0)	3394.2.1	5.9e-13	791.905	1582.81	-0.0002	2	HGNVTEQELEVISK	GASK	GVPL	191	204		37616
S16.mzML	2953	Locus_2165_Transcript_1/1_Confidence_1.000_Length_1538 - Similar to sp|Q9GNN8|CTXA_CARAL Toxin CaTX-A OS=Carybdea alata PE=1 SV=1 (0.0)	2898.2.1	0.02	418.232	835.456	0.0079	2	VIEEAFK	ATRK	THRD	154	160		37616
S16.mzML	2953	Locus_2165_Transcript_1/1_Confidence_1.000_Length_1538 - Similar to sp|Q9GNN8|CTXA_CARAL Toxin CaTX-A OS=Carybdea alata PE=1 SV=1 (0.0)	5764.2.1	6.9e-07	602.335	1203.66	0.0083	2	LSDTLGILESR	PLTK	INRG	211	221		37616
S16.mzML	2953	Locus_2165_Transcript_1/1_Confidence_1.000_Length_1538 - Similar to sp|Q9GNN8|CTXA_CARAL Toxin CaTX-A OS=Carybdea alata PE=1 SV=1 (0.0)	4156.2.1	5.1e-07	627.265	1253.52	0.0092	2	ESYMGNHMFR	YICK	GCSN	355	364	-18.01056 at E0	3262,37616
S16.mzML	2953	Locus_2165_Transcript_1/1_Confidence_1.000_Length_1538 - Similar to sp|Q9GNN8|CTXA_CARAL Toxin CaTX-A OS=Carybdea alata PE=1 SV=1 (0.0)	6612.2.1	1.6e-05	662.375	1323.74	0.008	2	RTFNDVIAFLK	NGAR	GASK	176	186		37616
S16.mzML	2953	Locus_2165_Transcript_1/1_Confidence_1.000_Length_1538 - Similar to sp|Q9GNN8|CTXA_CARAL Toxin CaTX-A OS=Carybdea alata PE=1 SV=1 (0.0)	6733.2.1	9.3e-08	715.34	1429.68	0.0041	2	ETIDFLHNMEAK	ESVR	NAVC	288	299	-18.01056 at E0	37616
S16.mzML	2953	Locus_2165_Transcript_1/1_Confidence_1.000_Length_1538 - Similar to sp|Q9GNN8|CTXA_CARAL Toxin CaTX-A OS=Carybdea alata PE=1 SV=1 (0.0)	7107.2.1	0.00019	658.81	1316.61	0.0086	2	YWPTWYICK	VQNR	ESYM	346	354	57.022 at C7	37616
S16.mzML	2953	Locus_2165_Transcript_1/1_Confidence_1.000_Length_1538 - Similar to sp|Q9GNN8|CTXA_CARAL Toxin CaTX-A OS=Carybdea alata PE=1 SV=1 (0.0)	9439.2.1	8.4e-05	702.43	1403.85	0.011	2	DTLITNFILILK	ATMR	QVPA	252	263		37616
S16.mzML	2953	Locus_2165_Transcript_1/1_Confidence_1.000_Length_1538 - Similar to sp|Q9GNN8|CTXA_CARAL Toxin CaTX-A OS=Carybdea alata PE=1 SV=1 (0.0)	4901.2.1	0.0018	383.229	765.451	0.0081	2	SILSFAK	EMTK	FFGL	318	324		37616
S16.mzML	44144	Locus_8996_Transcript_1/1_Confidence_1.000_Length_643 - Similar to sp|A7L035|CTX1_CHIFL Toxin CfTX-1 OS=Chironex fleckeri PE=1 SV=1 (0.0)	8875.1.1	0.00088	587.805	1174.6	0.012	1	IFNFFDLMK	QSRK	VKYD	9	17
S16.mzML	44144	Locus_8996_Transcript_1/1_Confidence_1.000_Length_643 - Similar to sp|A7L035|CTX1_CHIFL Toxin CfTX-1 OS=Chironex fleckeri PE=1 SV=1 (0.0)	4831.1.1	0.014	476.77	952.535	0.0042	1	EIYLLSSK	LEKR	ESPN	115	122
S16.mzML	44144	Locus_8996_Transcript_1/1_Confidence_1.000_Length_643 - Similar to sp|A7L035|CTX1_CHIFL Toxin CfTX-1 OS=Chironex fleckeri PE=1 SV=1 (0.0)	4447.1.1	0.0035	628.325	1255.65	0.0013	1	YGNYILFTHK	ICHR	RNDD	87	96
S16.mzML	1970	Locus_1093_Transcript_1/1_Confidence_1.000_Length_2239 - Similar to sp|P42674|BP10_PARLI Blastula protease 10 OS=Paracentrotus lividus GN=BP10 PE=2 SV=1 (1.5634E-37)	4645.1.1	0.00095	600.83	1200.66	0.0037	1	VLSDLDALQAR	QPYR	KMYN	258	268
S16.mzML	1970	Locus_1093_Transcript_1/1_Confidence_1.000_Length_2239 - Similar to sp|P42674|BP10_PARLI Blastula protease 10 OS=Paracentrotus lividus GN=BP10 PE=2 SV=1 (1.5634E-37)	3734.1.1	0.00037	585.29	1169.57	0.0081	1	AIYAAMAEWK	RATR	SKTC	112	121	16.0 at M5
S16.mzML	1970	Locus_1093_Transcript_1/1_Confidence_1.000_Length_2239 - Similar to sp|P42674|BP10_PARLI Blastula protease 10 OS=Paracentrotus lividus GN=BP10 PE=2 SV=1 (1.5634E-37)	2584.1.1	0.009	421.753	842.473	0.033	1	NTIEPLR	VNGR	RVPR	243	249
S16.mzML	1970	Locus_1093_Transcript_1/1_Confidence_1.000_Length_2239 - Similar to sp|P42674|BP10_PARLI Blastula protease 10 OS=Paracentrotus lividus GN=BP10 PE=2 SV=1 (1.5634E-37)	1897.1.1	0.0025	499.777	998.574	-0.02	1	NTIEPLRR	VNGR	VPRQ	243	250
S16.mzML	1970	Locus_1093_Transcript_1/1_Confidence_1.000_Length_2239 - Similar to sp|P42674|BP10_PARLI Blastula protease 10 OS=Paracentrotus lividus GN=BP10 PE=2 SV=1 (1.5634E-37)	1815.1.1	0.0049	451.741	902.473	0.0085	1	SLHEAFAK	NVPR	YGRD	204	211
S16.mzML	67128	Locus_16338_Transcript_1/1_Confidence_1.000_Length_273 - Similar to sp|A7L036|CTX2_CHIFL Toxin CfTX-2 OS=Chironex fleckeri PE=1 SV=1 (4.91973E-11)	1911.1.1	0.013	480.233	959.458	0.0079	1	FAYTSSQR	YPGK	AG]	83	90
S16.mzML	67128	Locus_16338_Transcript_1/1_Confidence_1.000_Length_273 - Similar to sp|A7L036|CTX2_CHIFL Toxin CfTX-2 OS=Chironex fleckeri PE=1 SV=1 (4.91973E-11)	1695.2.1	0.0032	591.245	1181.49	-0.0017	2	MGAQWNDESK	SFCR	IRFR	6	15	16.0 at M0	32230
S17.mzML	18742	Locus_2831_Transcript_1/3_Confidence_0.714_Length_1078 - Similar to sp|A7L036|CTX2_CHIFL Toxin CfTX-2 OS=Chironex fleckeri PE=1 SV=1 (0.0)	6119.1.1	0.043	682.86	1364.72	-0.0015	1	FSFVPVQVEGQK	ELEK	AYLL	237	248		18743,18744
S17.mzML	18742	Locus_2831_Transcript_1/3_Confidence_0.714_Length_1078 - Similar to sp|A7L036|CTX2_CHIFL Toxin CfTX-2 OS=Chironex fleckeri PE=1 SV=1 (0.0)	4741.1.1	0.012	482.275	963.544	0.006	1	FIAMVVQR	QGVR	IKNI	37	44		18743,18744
S17.mzML	18742	Locus_2831_Transcript_1/3_Confidence_0.714_Length_1078 - Similar to sp|A7L036|CTX2_CHIFL Toxin CfTX-2 OS=Chironex fleckeri PE=1 SV=1 (0.0)	1346.1.1	0.036	582.79	1164.57	0.0045	1	ISSTSNGELEK	DYVK	FSFV	226	236		56577
S17.mzML	76363	Locus_3088_Transcript_1/2_Confidence_0.750_Length_1092 - Similar to gi|221107145|ref|XP_002161108.1| PREDICTED: uncharacterized protein LOC100209382 [Hydra magnipapillata] (0.0)	1850.1.1	0.01	493.226	985.447	0.0048	1	TVSSSDFDK	KKGK	GIPE	137	145
S17.mzML	76363	Locus_3088_Transcript_1/2_Confidence_0.750_Length_1092 - Similar to gi|221107145|ref|XP_002161108.1| PREDICTED: uncharacterized protein LOC100209382 [Hydra magnipapillata] (0.0)	1091.1.1	0.013	701.335	1401.69	-0.018	1	KPAEGEENAELSK	AKAK	ENTE	33	45
S17.mzML	84750	Locus_10137_Transcript_1/1_Confidence_1.000_Length_244 - Similar to sp|Q9D309|FAM3B_MOUSE Protein FAM3B OS=Mus musculus GN=Fam3b PE=1 SV=1 (1.52765E-7)	3553.1.1	0.029	417.757	834.508	0.0056	1	KLADFIK	GESK	GIPD	7	13
S17.mzML	84750	Locus_10137_Transcript_1/1_Confidence_1.000_Length_244 - Similar to sp|Q9D309|FAM3B_MOUSE Protein FAM3B OS=Mus musculus GN=Fam3b PE=1 SV=1 (1.52765E-7)	3254.1.1	0.018	394.255	787.504	0.0059	1	LVLVSTR	PDKR	DEYV	20	26
S17.mzML	84750	Locus_10137_Transcript_1/1_Confidence_1.000_Length_244 - Similar to sp|Q9D309|FAM3B_MOUSE Protein FAM3B OS=Mus musculus GN=Fam3b PE=1 SV=1 (1.52765E-7)	3104.1.1	0.031	448.216	895.488	-0.056	1	GSYALIGSK	NKFR	GISD	55	63
S17.mzML	84750	Locus_10137_Transcript_1/1_Confidence_1.000_Length_244 - Similar to sp|Q9D309|FAM3B_MOUSE Protein FAM3B OS=Mus musculus GN=Fam3b PE=1 SV=1 (1.52765E-7)	2472.1.1	1.9e-06	824.39	1647.79	-0.0021	1	GISDFSAEEENKPPK	IGSK	EGPX]	64	78
S17.mzML	3262	Locus_2509_Transcript_1/1_Confidence_1.000_Length_1476 - Similar to sp|Q9GNN8|CTXA_CARAL Toxin CaTX-A OS=Carybdea alata PE=1 SV=1 (0.0)	7566.3.1	0.0001	1099.52	2198.04	-0.0072	3	KWPNYFVYMESSASGYIR	ISTK	SWHN	431	448		37616,2953
S17.mzML	3262	Locus_2509_Transcript_1/1_Confidence_1.000_Length_1476 - Similar to sp|Q9GNN8|CTXA_CARAL Toxin CaTX-A OS=Carybdea alata PE=1 SV=1 (0.0)	3525.1.1	3.1e-07	532.79	1064.57	0.0042	1	SIVDEAFKR	NSLK	YRDE	150	158
S17.mzML	3262	Locus_2509_Transcript_1/1_Confidence_1.000_Length_1476 - Similar to sp|Q9GNN8|CTXA_CARAL Toxin CaTX-A OS=Carybdea alata PE=1 SV=1 (0.0)	949.1.1	6e-05	466.745	932.48	0.0091	1	TTVSANPSR	TELK	ISQV	68	76
S17.mzML	3262	Locus_2509_Transcript_1/1_Confidence_1.000_Length_1476 - Similar to sp|Q9GNN8|CTXA_CARAL Toxin CaTX-A OS=Carybdea alata PE=1 SV=1 (0.0)	1351.1.1	0.0056	374.712	748.42	0.0043	1	SVGSSLAK	AVVK	FKTG	86	93
S17.mzML	3262	Locus_2509_Transcript_1/1_Confidence_1.000_Length_1476 - Similar to sp|Q9GNN8|CTXA_CARAL Toxin CaTX-A OS=Carybdea alata PE=1 SV=1 (0.0)	4452.1.1	7.5e-14	772.905	1544.81	0.0013	1	SAGVHISALDNGYLK	SHIK	INLK	369	383
S17.mzML	3262	Locus_2509_Transcript_1/1_Confidence_1.000_Length_1476 - Similar to sp|Q9GNN8|CTXA_CARAL Toxin CaTX-A OS=Carybdea alata PE=1 SV=1 (0.0)	5946.1.1	5.4e-06	531.27	1061.54	0.002	1	YFGLPDPPR	TFTR	NTFQ	323	331
S17.mzML	3262	Locus_2509_Transcript_1/1_Confidence_1.000_Length_1476 - Similar to sp|Q9GNN8|CTXA_CARAL Toxin CaTX-A OS=Carybdea alata PE=1 SV=1 (0.0)	4949.1.1	0.0072	566.32	1131.63	0.015	1	GIQETLTELK	ADTK	TTVS	58	67
S17.mzML	3262	Locus_2509_Transcript_1/1_Confidence_1.000_Length_1476 - Similar to sp|Q9GNN8|CTXA_CARAL Toxin CaTX-A OS=Carybdea alata PE=1 SV=1 (0.0)	3439.3.1	5.2e-05	525.25	1049.5	0.0046	3	SGYYMISTK	VPLK	KWPN	422	430		37616,2953
S17.mzML	3262	Locus_2509_Transcript_1/1_Confidence_1.000_Length_1476 - Similar to sp|Q9GNN8|CTXA_CARAL Toxin CaTX-A OS=Carybdea alata PE=1 SV=1 (0.0)	4583.1.1	5.7e-10	857.405	1713.81	0.0016	1	FENYANGISASIDANK	KLGK	QAVH	266	281
S17.mzML	3262	Locus_2509_Transcript_1/1_Confidence_1.000_Length_1476 - Similar to sp|Q9GNN8|CTXA_CARAL Toxin CaTX-A OS=Carybdea alata PE=1 SV=1 (0.0)	1395.3.1	0.0056	393.195	785.391	-0.0005	3	NMYITK	LKGK	HAQG	390	395	16.0 at M1	37616,2953
S17.mzML	3262	Locus_2509_Transcript_1/1_Confidence_1.000_Length_1476 - Similar to sp|Q9GNN8|CTXA_CARAL Toxin CaTX-A OS=Carybdea alata PE=1 SV=1 (0.0)	5480.1.1	0.00058	554.305	1107.6	0.0052	1	TFNDVIGTLK	GASR	NLTD	174	183
S17.mzML	3262	Locus_2509_Transcript_1/1_Confidence_1.000_Length_1476 - Similar to sp|Q9GNN8|CTXA_CARAL Toxin CaTX-A OS=Carybdea alata PE=1 SV=1 (0.0)	5446.1.1	3.3e-05	953.48	1905.96	0.0021	1	QAVHDTILFLHQMEPK	DANK	NVVC	282	297	16.0 at M12,-17.02655 at Q0
S17.mzML	3262	Locus_2509_Transcript_1/1_Confidence_1.000_Length_1476 - Similar to sp|Q9GNN8|CTXA_CARAL Toxin CaTX-A OS=Carybdea alata PE=1 SV=1 (0.0)	3078.3.1	2.3e-07	636.265	1271.53	0.0027	3	ESYMGNHMFR	HICK	GCSH	353	362		37616,2953
S17.mzML	3262	Locus_2509_Transcript_1/1_Confidence_1.000_Length_1476 - Similar to sp|Q9GNN8|CTXA_CARAL Toxin CaTX-A OS=Carybdea alata PE=1 SV=1 (0.0)	8687.1.1	6.7e-05	710.43	1419.85	0.01	1	ETLLTQLILFTK	AVMR	KLGK	250	261
S17.mzML	3262	Locus_2509_Transcript_1/1_Confidence_1.000_Length_1476 - Similar to sp|Q9GNN8|CTXA_CARAL Toxin CaTX-A OS=Carybdea alata PE=1 SV=1 (0.0)	2405.1.1	0.033	465.783	930.562	0.0034	1	ISQVSAVVK	NPSR	SVGS	77	85
S17.mzML	3262	Locus_2509_Transcript_1/1_Confidence_1.000_Length_1476 - Similar to sp|Q9GNN8|CTXA_CARAL Toxin CaTX-A OS=Carybdea alata PE=1 SV=1 (0.0)	2226.1.1	0.00012	689.85	1378.7	0.0038	1	YRDEELQGQLK	AFKR	GASR	159	169
S17.mzML	3262	Locus_2509_Transcript_1/1_Confidence_1.000_Length_1476 - Similar to sp|Q9GNN8|CTXA_CARAL Toxin CaTX-A OS=Carybdea alata PE=1 SV=1 (0.0)	2368.2.1	9.1e-08	780.875	1560.75	0.0053	2	SWHNNPGLQGHWK	GYIR	LT]	449	461		37616
S17.mzML	3262	Locus_2509_Transcript_1/1_Confidence_1.000_Length_1476 - Similar to sp|Q9GNN8|CTXA_CARAL Toxin CaTX-A OS=Carybdea alata PE=1 SV=1 (0.0)	2808.1.1	0.011	492.748	984.49	0.0067	1	NTFQGVYR	DPPR	VENR	332	339
S17.mzML	3262	Locus_2509_Transcript_1/1_Confidence_1.000_Length_1476 - Similar to sp|Q9GNN8|CTXA_CARAL Toxin CaTX-A OS=Carybdea alata PE=1 SV=1 (0.0)	2367.1.1	1.2e-06	711.36	1421.71	0.0052	1	INTGSTTTDLAEAK	IESR	RTVD	220	233
S17.mzML	10738	Locus_10441_Transcript_1/1_Confidence_1.000_Length_909 - Similar to gi|449665221|ref|XP_002157295.2| PREDICTED: uncharacterized protein LOC100201518, partial [Hydra magnipapillata] (3.53686E-20)	8602.1.1	3.1e-06	745.385	1489.77	-0.0039	1	IMYQLWLFGFR	GPAR	LTGL	190	200	16.0 at M1	80633
S17.mzML	10738	Locus_10441_Transcript_1/1_Confidence_1.000_Length_909 - Similar to gi|449665221|ref|XP_002157295.2| PREDICTED: uncharacterized protein LOC100201518, partial [Hydra magnipapillata] (3.53686E-20)	8483.1.1	1.4e-08	745.385	1489.77	0.0083	1	IMYQLWLFGYR	GPAR	LTGG	9	19		80632
S17.mzML	10738	Locus_10441_Transcript_1/1_Confidence_1.000_Length_909 - Similar to gi|449665221|ref|XP_002157295.2| PREDICTED: uncharacterized protein LOC100201518, partial [Hydra magnipapillata] (3.53686E-20)	6993.1.1	0.0079	470.268	939.53	0.0072	1	GSFALIGFK	MGLR	GTGK	159	167		80632
S17.mzML	10738	Locus_10441_Transcript_1/1_Confidence_1.000_Length_909 - Similar to gi|449665221|ref|XP_002157295.2| PREDICTED: uncharacterized protein LOC100201518, partial [Hydra magnipapillata] (3.53686E-20)	4346.1.1	0.0016	453.264	905.52	0.0076	1	GLNIVAYR	LRKR	YPSG	80	87		80632
S17.mzML	10738	Locus_10441_Transcript_1/1_Confidence_1.000_Length_909 - Similar to gi|449665221|ref|XP_002157295.2| PREDICTED: uncharacterized protein LOC100201518, partial [Hydra magnipapillata] (3.53686E-20)	3174.1.1	0.0018	516.26	1031.52	0.0054	1	ISIDFHGDK	YLSR	HASS	97	105		80632
S17.mzML	10738	Locus_10441_Transcript_1/1_Confidence_1.000_Length_909 - Similar to gi|449665221|ref|XP_002157295.2| PREDICTED: uncharacterized protein LOC100201518, partial [Hydra magnipapillata] (3.53686E-20)	3189.1.1	0.00086	531.31	1061.62	-0.0033	1	RGLNIVAYR	SLRK	YPSG	79	87		80632
S17.mzML	10738	Locus_10441_Transcript_1/1_Confidence_1.000_Length_909 - Similar to gi|449665221|ref|XP_002157295.2| PREDICTED: uncharacterized protein LOC100201518, partial [Hydra magnipapillata] (3.53686E-20)	2995.1.1	1.3e-08	604.36	1207.72	0.0059	1	VLHSIGAVGNIK	RAIK	MGLR	143	154		80632
S17.mzML	10738	Locus_10441_Transcript_1/1_Confidence_1.000_Length_909 - Similar to gi|449665221|ref|XP_002157295.2| PREDICTED: uncharacterized protein LOC100201518, partial [Hydra magnipapillata] (3.53686E-20)	761.1.1	1.3e-05	588.255	1175.51	0.0023	1	ASGCNDPGVNGK	VQIK	CGKS	48	59	57.022 at C3	80632
S17.mzML	76805	Locus_3395_Transcript_1/2_Confidence_0.667_Length_2640 - Similar to sp|P12890|AMDB_XENLA Peptidyl-glycine alpha-amidating monooxygenase B OS=Xenopus laevis GN=pam-b PE=2 SV=1 (0.0)	5564.1.1	0.0013	488.284	975.562	0.0068	1	VLLFSPSGR	CNSR	LMRE	565	573
S17.mzML	76805	Locus_3395_Transcript_1/2_Confidence_0.667_Length_2640 - Similar to sp|P12890|AMDB_XENLA Peptidyl-glycine alpha-amidating monooxygenase B OS=Xenopus laevis GN=pam-b PE=2 SV=1 (0.0)	4478.1.1	0.0021	496.283	991.557	0.0085	1	QILYIADR	DEDR	ENNR	606	613
S17.mzML	76805	Locus_3395_Transcript_1/2_Confidence_0.667_Length_2640 - Similar to sp|P12890|AMDB_XENLA Peptidyl-glycine alpha-amidating monooxygenase B OS=Xenopus laevis GN=pam-b PE=2 SV=1 (0.0)	2326.1.1	4.5e-11	684.86	1368.71	0.0033	1	GQILHAVTGESEK	SYAK	HSPQ	648	660
S17.mzML	39450	Locus_4005_Transcript_1/1_Confidence_1.000_Length_511 - Similar to gi|449685647|ref|XP_002163959.2| PREDICTED: uncharacterized protein LOC100210555, partial [Hydra magnipapillata] (3.97269E-15)	4334.1.1	2.5e-05	522.31	1043.61	0.0058	1	GVNIVTVDVK	PNKR	SGKV	43	52
S17.mzML	39450	Locus_4005_Transcript_1/1_Confidence_1.000_Length_511 - Similar to gi|449685647|ref|XP_002163959.2| PREDICTED: uncharacterized protein LOC100210555, partial [Hydra magnipapillata] (3.97269E-15)	3332.1.1	0.0008	509.23	1017.45	0.006	1	STFDTFGDK	VDKK	EASK	60	68
S17.mzML	39450	Locus_4005_Transcript_1/1_Confidence_1.000_Length_511 - Similar to gi|449685647|ref|XP_002163959.2| PREDICTED: uncharacterized protein LOC100210555, partial [Hydra magnipapillata] (3.97269E-15)	2911.2.1	2.8e-05	852.39	1703.78	0.0036	2	GLDDFDAEEENKPPK	IGKK	KGPA	130	144		77912
S17.mzML	39450	Locus_4005_Transcript_1/1_Confidence_1.000_Length_511 - Similar to gi|449685647|ref|XP_002163959.2| PREDICTED: uncharacterized protein LOC100210555, partial [Hydra magnipapillata] (3.97269E-15)	2431.1.1	0.0019	651.805	1302.6	0.0063	1	IELAADGCNDPK	RRSX	IKGK	7	18	57.022 at C7
S17.mzML	57543	Locus_6113_Transcript_1/1_Confidence_1.000_Length_885 - Similar to gi|156365793|ref|XP_001626827.1| predicted protein [Nematostella vectensis] (4.19011)	5956.1.1	1.5e-05	782.455	1563.91	0.0011	1	QQISPPLPATITIGK	PPVK	AQEA	133	147
S17.mzML	57543	Locus_6113_Transcript_1/1_Confidence_1.000_Length_885 - Similar to gi|156365793|ref|XP_001626827.1| predicted protein [Nematostella vectensis] (4.19011)	2990.1.1	5.4e-05	670.805	1340.6	0.0067	1	ESEELQSYPMK	SGSR	GVQN	84	94
S17.mzML	57543	Locus_6113_Transcript_1/1_Confidence_1.000_Length_885 - Similar to gi|156365793|ref|XP_001626827.1| predicted protein [Nematostella vectensis] (4.19011)	1037.1.1	0.00016	449.241	897.483	-0.0018	1	KYPAYQK	KGNK	LQGH	109	115
S17.mzML	57543	Locus_6113_Transcript_1/1_Confidence_1.000_Length_885 - Similar to gi|156365793|ref|XP_001626827.1| predicted protein [Nematostella vectensis] (4.19011)	630.1.1	0.0057	532.235	1063.47	0.003	1	EVAADDGSGSR	QKEK	ESEE	73	83
S17.mzML	32230	Locus_17985_Transcript_1/1_Confidence_1.000_Length_818 - Similar to sp|A7L036|CTX2_CHIFL Toxin CfTX-2 OS=Chironex fleckeri PE=1 SV=1 (0.0)	9293.1.1	7.4e-09	892.465	1783.94	-0.0091	1	LMALMELLADLISYR	EAER	DIII	87	101	16.0 at M1,16.0 at M4
S17.mzML	32230	Locus_17985_Transcript_1/1_Confidence_1.000_Length_818 - Similar to sp|A7L036|CTX2_CHIFL Toxin CfTX-2 OS=Chironex fleckeri PE=1 SV=1 (0.0)	4656.1.1	0.0058	475.268	949.529	0.0069	1	FIGMVVQR	QGVR	IERT	65	72
S17.mzML	32230	Locus_17985_Transcript_1/1_Confidence_1.000_Length_818 - Similar to sp|A7L036|CTX2_CHIFL Toxin CfTX-2 OS=Chironex fleckeri PE=1 SV=1 (0.0)	3325.1.1	6.6e-05	823.415	1645.84	-0.0066	1	ADEDISGDKNIVTLR	PISR	FPTF	185	199
S17.mzML	32230	Locus_17985_Transcript_1/1_Confidence_1.000_Length_818 - Similar to sp|A7L036|CTX2_CHIFL Toxin CfTX-2 OS=Chironex fleckeri PE=1 SV=1 (0.0)	1665.1.1	0.039	343.694	686.383	0.0043	1	VDPISR	DLIK	ADED	179	184
S17.mzML	58693	Locus_7372_Transcript_1/1_Confidence_1.000_Length_548	4371.1.1	0.00011	461.274	921.54	0.0071	1	GSYVLLAAK	NKYR	GLSD	34	42
S17.mzML	58693	Locus_7372_Transcript_1/1_Confidence_1.000_Length_548	2761.1.1	0.015	809.935	1618.86	0.0037	1	KGPASVSVTISAASTDK	KAPK	SILY	58	74
S17.mzML	58693	Locus_7372_Transcript_1/1_Confidence_1.000_Length_548	1335.1.1	0.041	424.211	847.416	0.0051	1	GLSDVDNK	LAAK	EANK	43	50
S17.mzML	37683	Locus_2075_Transcript_1/1_Confidence_1.000_Length_3305 - Similar to sp|Q9NZ08|ERAP1_HUMAN Endoplasmic reticulum aminopeptidase 1 OS=Homo sapiens GN=ERAP1 PE=1 SV=3 (0.0)	4970.1.1	0.0002	571.805	1142.57	0.033	1	LSEGLEGFYK	FKGK	SSYK	211	220
S17.mzML	37683	Locus_2075_Transcript_1/1_Confidence_1.000_Length_3305 - Similar to sp|Q9NZ08|ERAP1_HUMAN Endoplasmic reticulum aminopeptidase 1 OS=Homo sapiens GN=ERAP1 PE=1 SV=3 (0.0)	1887.1.1	0.0021	396.698	792.389	0.0065	1	YLPDER	DIVK	EYVP	704	709
S17.mzML	37683	Locus_2075_Transcript_1/1_Confidence_1.000_Length_3305 - Similar to sp|Q9NZ08|ERAP1_HUMAN Endoplasmic reticulum aminopeptidase 1 OS=Homo sapiens GN=ERAP1 PE=1 SV=3 (0.0)	940.1.1	0.03	526.75	1052.51	-0.0087	1	MSASLSQGQK	IYLK	YTMI	191	200	16.0 at M0
S17.mzML	77912	Locus_4231_Transcript_1/1_Confidence_1.000_Length_1506 - Similar to gi|449685647|ref|XP_002163959.2| PREDICTED: uncharacterized protein LOC100210555, partial [Hydra magnipapillata] (5.91837E-8)	4848.1.1	0.00025	561.31	1121.62	0.0044	1	GINIVTYDVK	PNKR	EDKA	112	121
S17.mzML	77912	Locus_4231_Transcript_1/1_Confidence_1.000_Length_1506 - Similar to gi|449685647|ref|XP_002163959.2| PREDICTED: uncharacterized protein LOC100210555, partial [Hydra magnipapillata] (5.91837E-8)	3294.1.1	0.0027	447.259	893.509	0.0077	1	GSYALIAAK	NKYR	GLSD	190	198
S17.mzML	77912	Locus_4231_Transcript_1/1_Confidence_1.000_Length_1506 - Similar to gi|449685647|ref|XP_002163959.2| PREDICTED: uncharacterized protein LOC100210555, partial [Hydra magnipapillata] (5.91837E-8)	2874.1.1	2.2e-05	557.28	1113.52	0.041	1	AAFDTFADQK	ADKK	AGEK	129	138
S17.mzML	77912	Locus_4231_Transcript_1/1_Confidence_1.000_Length_1506 - Similar to gi|449685647|ref|XP_002163959.2| PREDICTED: uncharacterized protein LOC100210555, partial [Hydra magnipapillata] (5.91837E-8)	2911.1.1	2.8e-05	852.39	1703.78	0.0036	1	GLDDFDAEEENKPPK	IGKK	KGPA	45	59		39450
S17.mzML	77912	Locus_4231_Transcript_1/1_Confidence_1.000_Length_1506 - Similar to gi|449685647|ref|XP_002163959.2| PREDICTED: uncharacterized protein LOC100210555, partial [Hydra magnipapillata] (5.91837E-8)	2330.1.1	2.4e-06	680.31	1359.62	0.0007	1	IELQADGCNDPK	IKLK	IKGK	76	87	57.022 at C7
S17.mzML	77912	Locus_4231_Transcript_1/1_Confidence_1.000_Length_1506 - Similar to gi|449685647|ref|XP_002163959.2| PREDICTED: uncharacterized protein LOC100210555, partial [Hydra magnipapillata] (5.91837E-8)	1779.1.1	0.0017	596.77	1192.53	0.0061	1	GLSDVDSQEDK	IAAK	KEPK	199	209
S17.mzML	77912	Locus_4231_Transcript_1/1_Confidence_1.000_Length_1506 - Similar to gi|449685647|ref|XP_002163959.2| PREDICTED: uncharacterized protein LOC100210555, partial [Hydra magnipapillata] (5.91837E-8)	1454.1.1	0.032	413.229	825.458	0.001	1	ELSPNKR	VNGK	GINI	105	111	-18.01056 at E0
S17.mzML	77912	Locus_4231_Transcript_1/1_Confidence_1.000_Length_1506 - Similar to gi|449685647|ref|XP_002163959.2| PREDICTED: uncharacterized protein LOC100210555, partial [Hydra magnipapillata] (5.91837E-8)	1344.1.1	9.4e-05	543.28	1085.6	-0.031	1	VNGKELSPNK	GSIK	RGIN	101	110
S17.mzML	37616	Locus_2005_Transcript_3/3_Confidence_0.600_Length_1481 - Similar to sp|Q9GNN8|CTXA_CARAL Toxin CaTX-A OS=Carybdea alata PE=1 SV=1 (0.0)	7566.1.1	0.0001	1099.52	2198.04	-0.0072	1	KWPNYFVYMESSASGYIR	ISTK	SWHN	433	450		3262,2953
S17.mzML	37616	Locus_2005_Transcript_3/3_Confidence_0.600_Length_1481 - Similar to sp|Q9GNN8|CTXA_CARAL Toxin CaTX-A OS=Carybdea alata PE=1 SV=1 (0.0)	2265.1.1	0.0057	482.277	963.551	0.0041	1	KVIEEAFK	SATR	THRD	153	160		2953
S17.mzML	37616	Locus_2005_Transcript_3/3_Confidence_0.600_Length_1481 - Similar to sp|Q9GNN8|CTXA_CARAL Toxin CaTX-A OS=Carybdea alata PE=1 SV=1 (0.0)	5755.1.1	1e-15	1024.52	2048.03	-0.0031	1	QVPAADTYANAVSISLDANK	LILK	ESVR	264	283		2953
S17.mzML	37616	Locus_2005_Transcript_3/3_Confidence_0.600_Length_1481 - Similar to sp|Q9GNN8|CTXA_CARAL Toxin CaTX-A OS=Carybdea alata PE=1 SV=1 (0.0)	2869.1.1	0.0037	395.222	789.435	0.0083	1	SALEELK	AAIK	TEVS	64	70		2953
S17.mzML	37616	Locus_2005_Transcript_3/3_Confidence_0.600_Length_1481 - Similar to sp|Q9GNN8|CTXA_CARAL Toxin CaTX-A OS=Carybdea alata PE=1 SV=1 (0.0)	2921.1.1	0.0013	457.23	913.453	0.0072	1	NTFGGVYR	DPPR	VQNR	334	341		2953
S17.mzML	37616	Locus_2005_Transcript_3/3_Confidence_0.600_Length_1481 - Similar to sp|Q9GNN8|CTXA_CARAL Toxin CaTX-A OS=Carybdea alata PE=1 SV=1 (0.0)	3439.1.1	5.2e-05	525.25	1049.5	0.0046	1	SGYYMISTK	VPLK	KWPN	424	432		3262,2953
S17.mzML	37616	Locus_2005_Transcript_3/3_Confidence_0.600_Length_1481 - Similar to sp|Q9GNN8|CTXA_CARAL Toxin CaTX-A OS=Carybdea alata PE=1 SV=1 (0.0)	4678.1.1	0.00017	1083.99	2166.96	0.026	1	NAVCGAYYYPIYHSEMTK	MEAK	SILS	300	317	57.022 at C3	2953
S17.mzML	37616	Locus_2005_Transcript_3/3_Confidence_0.600_Length_1481 - Similar to sp|Q9GNN8|CTXA_CARAL Toxin CaTX-A OS=Carybdea alata PE=1 SV=1 (0.0)	1395.1.1	0.0056	393.195	785.391	-0.0005	1	NMYITK	LRGK	HAQG	392	397	16.0 at M1	3262,2953
S17.mzML	37616	Locus_2005_Transcript_3/3_Confidence_0.600_Length_1481 - Similar to sp|Q9GNN8|CTXA_CARAL Toxin CaTX-A OS=Carybdea alata PE=1 SV=1 (0.0)	7059.1.1	8.9e-05	523.275	1045.55	0.0048	1	FFGLPDPPR	SFAK	NTFG	325	333		2953
S17.mzML	37616	Locus_2005_Transcript_3/3_Confidence_0.600_Length_1481 - Similar to sp|Q9GNN8|CTXA_CARAL Toxin CaTX-A OS=Carybdea alata PE=1 SV=1 (0.0)	962.1.1	2.8e-07	597.765	1194.52	0.0032	1	GSTSTDAAEAER	RINR	TVEF	225	236		2953
S17.mzML	37616	Locus_2005_Transcript_3/3_Confidence_0.600_Length_1481 - Similar to sp|Q9GNN8|CTXA_CARAL Toxin CaTX-A OS=Carybdea alata PE=1 SV=1 (0.0)	8013.1.1	0.0008	584.325	1167.64	0.0045	1	TFNDVIAFLK	GARR	GASK	177	186		2953
S17.mzML	37616	Locus_2005_Transcript_3/3_Confidence_0.600_Length_1481 - Similar to sp|Q9GNN8|CTXA_CARAL Toxin CaTX-A OS=Carybdea alata PE=1 SV=1 (0.0)	9299.1.1	3.4e-05	922.99	1845	-0.019	1	TVEFIFLYLQLATMR	EAER	DTLI	237	251		2953
S17.mzML	37616	Locus_2005_Transcript_3/3_Confidence_0.600_Length_1481 - Similar to sp|Q9GNN8|CTXA_CARAL Toxin CaTX-A OS=Carybdea alata PE=1 SV=1 (0.0)	3381.1.1	0.039	791.9	1582.81	-0.0079	1	HGNVTEQELEVISK	GASK	GVPL	191	204		2953
S17.mzML	37616	Locus_2005_Transcript_3/3_Confidence_0.600_Length_1481 - Similar to sp|Q9GNN8|CTXA_CARAL Toxin CaTX-A OS=Carybdea alata PE=1 SV=1 (0.0)	5923.1.1	0.00018	602.33	1203.66	0.0052	1	LSDTLGILESR	PLTK	INRG	211	221		2953
S17.mzML	37616	Locus_2005_Transcript_3/3_Confidence_0.600_Length_1481 - Similar to sp|Q9GNN8|CTXA_CARAL Toxin CaTX-A OS=Carybdea alata PE=1 SV=1 (0.0)	3078.1.1	2.3e-07	636.265	1271.53	0.0027	1	ESYMGNHMFR	YICK	GCSN	355	364		3262,2953
S17.mzML	37616	Locus_2005_Transcript_3/3_Confidence_0.600_Length_1481 - Similar to sp|Q9GNN8|CTXA_CARAL Toxin CaTX-A OS=Carybdea alata PE=1 SV=1 (0.0)	6830.1.1	1.3e-06	662.375	1323.74	0.0041	1	RTFNDVIAFLK	NGAR	GASK	176	186		2953
S17.mzML	37616	Locus_2005_Transcript_3/3_Confidence_0.600_Length_1481 - Similar to sp|Q9GNN8|CTXA_CARAL Toxin CaTX-A OS=Carybdea alata PE=1 SV=1 (0.0)	5381.1.1	6.4e-07	724.345	1447.69	0.0031	1	ETIDFLHNMEAK	ESVR	NAVC	288	299		2953
S17.mzML	37616	Locus_2005_Transcript_3/3_Confidence_0.600_Length_1481 - Similar to sp|Q9GNN8|CTXA_CARAL Toxin CaTX-A OS=Carybdea alata PE=1 SV=1 (0.0)	2368.1.1	9.1e-08	780.875	1560.75	0.0053	1	SWHNNPGLQGHWK	GYIR	LT]	451	463		3262
S17.mzML	37616	Locus_2005_Transcript_3/3_Confidence_0.600_Length_1481 - Similar to sp|Q9GNN8|CTXA_CARAL Toxin CaTX-A OS=Carybdea alata PE=1 SV=1 (0.0)	7288.1.1	0.00037	658.81	1316.61	0.0039	1	YWPTWYICK	VQNR	ESYM	346	354	57.022 at C7	2953
S17.mzML	37616	Locus_2005_Transcript_3/3_Confidence_0.600_Length_1481 - Similar to sp|Q9GNN8|CTXA_CARAL Toxin CaTX-A OS=Carybdea alata PE=1 SV=1 (0.0)	9185.1.1	0.00022	702.43	1403.85	0.0079	1	DTLITNFILILK	ATMR	QVPA	252	263		2953
S17.mzML	37616	Locus_2005_Transcript_3/3_Confidence_0.600_Length_1481 - Similar to sp|Q9GNN8|CTXA_CARAL Toxin CaTX-A OS=Carybdea alata PE=1 SV=1 (0.0)	5132.1.1	0.00064	383.228	765.451	0.0066	1	SILSFAK	EMTK	FFGL	318	324		2953
[truncated: 2,637 more rows]

## Sheet: mastigophores 1 protein report
Experiment name	Accession	Description	Database	Expect	Unique peptides	Total peptides	Cover
[truncated: 77 more rows]

## Sheet: mastigophores 1 peptide report
Experiment name	Protein accession	Protein description	Peptide ID	Peptide expect	Precursor mz	Precursor mh	Delta	Rank	Peptide sequence	Pre sequence	Post sequence	Peptide start index	Peptide end index	Peptide mods	Attributed also to
[truncated: 3,752 more rows]

[truncated: 6 more sheets: mastigophores 2 protein report, mastigophores 2 peptide report, total nematocyst 1 protein report, total nematocyst 1 peptide report, total nematocyst 2 protein report, total nematocyst 2 peptide report]
