# Supplementary material for: Transcriptome and venom proteome of the box jellyfish Chironex fleckeri
Source: BMC Genomics. 2015 May 27;16(1):407. doi: 10.1186/s12864-015-1568-3 (PMC4445812; doi:10.1186/s12864-015-1568-3)
Supplement: Additional file 8: — ProteinProphet report for OFFGEL/MS/MS experiments. Excel file containing ProteinProphet report for searches using mass spectrometry data generated from OFFGEL experiments. [file 12864_2015_1568_MOESM8_ESM.xlsx]

## Sheet: OFFGEL Protein Prophet
entry no.	group probability	protein	protein link	protein probability	percent coverage	num unique peps	tot indep spectra	percent share of spectrum ids	description	protein molecular weight	protein length	is nondegenerate evidence	weight	precursor ion charge	peptide sequence	peptide link	nsp adjusted probability	initial probability	n tol termini	n sibling peptides bin	n instances	peptide group designator	is evidence
1	1	1012	http://cal/tpp/cgi-bin/comet-fastadb.cgi?Ref=1012&Db=/home/jason/Dropbox/jellyfish-ngs/chironex-transcripts/proteomics/dbs/reversed.fa&Pep=AAVEEGIVPGGGTALIR+IALTDAAGVASLLTTAEAVITEIPK+IALTDAAGVASLLTTAEAVITEIPKDEK+ISSVQQIVPALEVANQR+KPCSTIASNAGVEPAVVVDK+SLMLQGVDALADVVAVTLGPK+VGGSSEVEVNEK	1	19.7	9	20	0.71	Locus_16_Transcript_1/1_Confidence_1.000_Length_2317 - Similar to sp Q5ZL72 CH60_CHICK 60 kDa heat shock protein, mitochondrial OS=Gallus gallus GN=HSPD1 PE=1 SV=1 (0.0)		583	Y	1	2	IALTDAAGVASLLTTAEAVITEIPK	http://cal/tpp/cgi-bin/peptidexml_html2.pl?PepMass=2467.3787&StdPep=&MassError=0.5&xslt=xsltproc&cgi-bin=/tpp/cgi-bin/&ratioType=-1&Ref=2_IALTDAAGVASLLTTAEAVITEIPK&Infile=/home/jason/Dropbox/jellyfish-ngs/chironex-transcripts/proteomics/results/oge/interact.pep.xml	0.9996	0.999	2	6	2	a	Y
1	1	1012	http://cal/tpp/cgi-bin/comet-fastadb.cgi?Ref=1012&Db=/home/jason/Dropbox/jellyfish-ngs/chironex-transcripts/proteomics/dbs/reversed.fa&Pep=AAVEEGIVPGGGTALIR+IALTDAAGVASLLTTAEAVITEIPK+IALTDAAGVASLLTTAEAVITEIPKDEK+ISSVQQIVPALEVANQR+KPCSTIASNAGVEPAVVVDK+SLMLQGVDALADVVAVTLGPK+VGGSSEVEVNEK	1	19.7	9	20	0.71	Locus_16_Transcript_1/1_Confidence_1.000_Length_2317 - Similar to sp Q5ZL72 CH60_CHICK 60 kDa heat shock protein, mitochondrial OS=Gallus gallus GN=HSPD1 PE=1 SV=1 (0.0)		583	Y	1	2	SLMLQGVDALADVVAVTLGPK	http://cal/tpp/cgi-bin/peptidexml_html2.pl?PepMass=2096.1547&StdPep=&MassError=0.5&xslt=xsltproc&cgi-bin=/tpp/cgi-bin/&ratioType=-1&Ref=2_SLMLQGVDALADVVAVTLGPK&Infile=/home/jason/Dropbox/jellyfish-ngs/chironex-transcripts/proteomics/results/oge/interact.pep.xml	0.9996	0.999	2	6	5	b	Y
1	1	1012	http://cal/tpp/cgi-bin/comet-fastadb.cgi?Ref=1012&Db=/home/jason/Dropbox/jellyfish-ngs/chironex-transcripts/proteomics/dbs/reversed.fa&Pep=AAVEEGIVPGGGTALIR+IALTDAAGVASLLTTAEAVITEIPK+IALTDAAGVASLLTTAEAVITEIPKDEK+ISSVQQIVPALEVANQR+KPCSTIASNAGVEPAVVVDK+SLMLQGVDALADVVAVTLGPK+VGGSSEVEVNEK	1	19.7	9	20	0.71	Locus_16_Transcript_1/1_Confidence_1.000_Length_2317 - Similar to sp Q5ZL72 CH60_CHICK 60 kDa heat shock protein, mitochondrial OS=Gallus gallus GN=HSPD1 PE=1 SV=1 (0.0)		583	Y	1	3	IALTDAAGVASLLTTAEAVITEIPK	http://cal/tpp/cgi-bin/peptidexml_html2.pl?PepMass=2467.3787&StdPep=&MassError=0.5&xslt=xsltproc&cgi-bin=/tpp/cgi-bin/&ratioType=-1&Ref=3_IALTDAAGVASLLTTAEAVITEIPK&Infile=/home/jason/Dropbox/jellyfish-ngs/chironex-transcripts/proteomics/results/oge/interact.pep.xml	0.9996	0.999	2	6	3	a	Y
1	1	1012	http://cal/tpp/cgi-bin/comet-fastadb.cgi?Ref=1012&Db=/home/jason/Dropbox/jellyfish-ngs/chironex-transcripts/proteomics/dbs/reversed.fa&Pep=AAVEEGIVPGGGTALIR+IALTDAAGVASLLTTAEAVITEIPK+IALTDAAGVASLLTTAEAVITEIPKDEK+ISSVQQIVPALEVANQR+KPCSTIASNAGVEPAVVVDK+SLMLQGVDALADVVAVTLGPK+VGGSSEVEVNEK	1	19.7	9	20	0.71	Locus_16_Transcript_1/1_Confidence_1.000_Length_2317 - Similar to sp Q5ZL72 CH60_CHICK 60 kDa heat shock protein, mitochondrial OS=Gallus gallus GN=HSPD1 PE=1 SV=1 (0.0)		583	Y	1	3	IALTDAAGVASLLTTAEAVITEIPKDEK	http://cal/tpp/cgi-bin/peptidexml_html2.pl?PepMass=2839.5427&StdPep=&MassError=0.5&xslt=xsltproc&cgi-bin=/tpp/cgi-bin/&ratioType=-1&Ref=3_IALTDAAGVASLLTTAEAVITEIPKDEK&Infile=/home/jason/Dropbox/jellyfish-ngs/chironex-transcripts/proteomics/results/oge/interact.pep.xml	0.9996	0.999	2	6	2		Y
1	1	1012	http://cal/tpp/cgi-bin/comet-fastadb.cgi?Ref=1012&Db=/home/jason/Dropbox/jellyfish-ngs/chironex-transcripts/proteomics/dbs/reversed.fa&Pep=AAVEEGIVPGGGTALIR+IALTDAAGVASLLTTAEAVITEIPK+IALTDAAGVASLLTTAEAVITEIPKDEK+ISSVQQIVPALEVANQR+KPCSTIASNAGVEPAVVVDK+SLMLQGVDALADVVAVTLGPK+VGGSSEVEVNEK	1	19.7	9	20	0.71	Locus_16_Transcript_1/1_Confidence_1.000_Length_2317 - Similar to sp Q5ZL72 CH60_CHICK 60 kDa heat shock protein, mitochondrial OS=Gallus gallus GN=HSPD1 PE=1 SV=1 (0.0)		583	Y	1	3	SLMLQGVDALADVVAVTLGPK	http://cal/tpp/cgi-bin/peptidexml_html2.pl?PepMass=2096.1547&StdPep=&MassError=0.5&xslt=xsltproc&cgi-bin=/tpp/cgi-bin/&ratioType=-1&Ref=3_SLMLQGVDALADVVAVTLGPK&Infile=/home/jason/Dropbox/jellyfish-ngs/chironex-transcripts/proteomics/results/oge/interact.pep.xml	0.9996	0.999	2	6	3	b	Y
1	1	1012	http://cal/tpp/cgi-bin/comet-fastadb.cgi?Ref=1012&Db=/home/jason/Dropbox/jellyfish-ngs/chironex-transcripts/proteomics/dbs/reversed.fa&Pep=AAVEEGIVPGGGTALIR+IALTDAAGVASLLTTAEAVITEIPK+IALTDAAGVASLLTTAEAVITEIPKDEK+ISSVQQIVPALEVANQR+KPCSTIASNAGVEPAVVVDK+SLMLQGVDALADVVAVTLGPK+VGGSSEVEVNEK	1	19.7	9	20	0.71	Locus_16_Transcript_1/1_Confidence_1.000_Length_2317 - Similar to sp Q5ZL72 CH60_CHICK 60 kDa heat shock protein, mitochondrial OS=Gallus gallus GN=HSPD1 PE=1 SV=1 (0.0)		583	Y	1	2	VGGSSEVEVNEK	http://cal/tpp/cgi-bin/peptidexml_html2.pl?PepMass=1232.5887&StdPep=&MassError=0.5&xslt=xsltproc&cgi-bin=/tpp/cgi-bin/&ratioType=-1&Ref=2_VGGSSEVEVNEK&Infile=/home/jason/Dropbox/jellyfish-ngs/chironex-transcripts/proteomics/results/oge/interact.pep.xml	0.9995	0.9985	2	6	1		Y
1	1	1012	http://cal/tpp/cgi-bin/comet-fastadb.cgi?Ref=1012&Db=/home/jason/Dropbox/jellyfish-ngs/chironex-transcripts/proteomics/dbs/reversed.fa&Pep=AAVEEGIVPGGGTALIR+IALTDAAGVASLLTTAEAVITEIPK+IALTDAAGVASLLTTAEAVITEIPKDEK+ISSVQQIVPALEVANQR+KPCSTIASNAGVEPAVVVDK+SLMLQGVDALADVVAVTLGPK+VGGSSEVEVNEK	1	19.7	9	20	0.71	Locus_16_Transcript_1/1_Confidence_1.000_Length_2317 - Similar to sp Q5ZL72 CH60_CHICK 60 kDa heat shock protein, mitochondrial OS=Gallus gallus GN=HSPD1 PE=1 SV=1 (0.0)		583	Y	1	2	AAVEEGIVPGGGTALIR	http://cal/tpp/cgi-bin/peptidexml_html2.pl?PepMass=1608.8837&StdPep=&MassError=0.5&xslt=xsltproc&cgi-bin=/tpp/cgi-bin/&ratioType=-1&Ref=2_AAVEEGIVPGGGTALIR&Infile=/home/jason/Dropbox/jellyfish-ngs/chironex-transcripts/proteomics/results/oge/interact.pep.xml	0.9976	0.9934	2	6	2		Y
1	1	1012	http://cal/tpp/cgi-bin/comet-fastadb.cgi?Ref=1012&Db=/home/jason/Dropbox/jellyfish-ngs/chironex-transcripts/proteomics/dbs/reversed.fa&Pep=AAVEEGIVPGGGTALIR+IALTDAAGVASLLTTAEAVITEIPK+IALTDAAGVASLLTTAEAVITEIPKDEK+ISSVQQIVPALEVANQR+KPCSTIASNAGVEPAVVVDK+SLMLQGVDALADVVAVTLGPK+VGGSSEVEVNEK	1	19.7	9	20	0.71	Locus_16_Transcript_1/1_Confidence_1.000_Length_2317 - Similar to sp Q5ZL72 CH60_CHICK 60 kDa heat shock protein, mitochondrial OS=Gallus gallus GN=HSPD1 PE=1 SV=1 (0.0)		583	Y	1	2	ISSVQQIVPALEVANQR	http://cal/tpp/cgi-bin/peptidexml_html2.pl?PepMass=1851.0217&StdPep=&MassError=0.5&xslt=xsltproc&cgi-bin=/tpp/cgi-bin/&ratioType=-1&Ref=2_ISSVQQIVPALEVANQR&Infile=/home/jason/Dropbox/jellyfish-ngs/chironex-transcripts/proteomics/results/oge/interact.pep.xml	0.9892	0.9708	2	6	1		Y
1	1	1012	http://cal/tpp/cgi-bin/comet-fastadb.cgi?Ref=1012&Db=/home/jason/Dropbox/jellyfish-ngs/chironex-transcripts/proteomics/dbs/reversed.fa&Pep=AAVEEGIVPGGGTALIR+IALTDAAGVASLLTTAEAVITEIPK+IALTDAAGVASLLTTAEAVITEIPKDEK+ISSVQQIVPALEVANQR+KPCSTIASNAGVEPAVVVDK+SLMLQGVDALADVVAVTLGPK+VGGSSEVEVNEK	1	19.7	9	20	0.71	Locus_16_Transcript_1/1_Confidence_1.000_Length_2317 - Similar to sp Q5ZL72 CH60_CHICK 60 kDa heat shock protein, mitochondrial OS=Gallus gallus GN=HSPD1 PE=1 SV=1 (0.0)		583	Y	1	3	KPCSTIASNAGVEPAVVVDK	http://cal/tpp/cgi-bin/peptidexml_html2.pl?PepMass=2041.0517&StdPep=KPCSTIASNAGVEPAVVVDK&MassError=0.5&xslt=xsltproc&cgi-bin=/tpp/cgi-bin/&ratioType=-1&Ref=3_KPCSTIASNAGVEPAVVVDK&Infile=/home/jason/Dropbox/jellyfish-ngs/chironex-transcripts/proteomics/results/oge/interact.pep.xml	0.9771	0.9393	2	6	1		Y
2	1	10226	http://cal/tpp/cgi-bin/comet-fastadb.cgi?Ref=10226&Db=/home/jason/Dropbox/jellyfish-ngs/chironex-transcripts/proteomics/dbs/reversed.fa&Pep=FSPILSILSMVIGLFTPTK+IASGCLDILAGIAGEIDK+SIVDSMASLVDASTTAGR+VISAISTALPNLQSGEGTK	1	41.3	9	55	1.82	Locus_9907_Transcript_1/1_Confidence_1.000_Length_556 - Similar to sp A7L035 CTX1_CHIFL Toxin CfTX-1 OS=Chironex fleckeri PE=1 SV=1 (9.48282E-23)		179	Y	1	2	IASGCLDILAGIAGEIDK	http://cal/tpp/cgi-bin/peptidexml_html2.pl?PepMass=1814.9457&StdPep=IASGCLDILAGIAGEIDK&MassError=0.5&xslt=xsltproc&cgi-bin=/tpp/cgi-bin/&ratioType=-1&Ref=2_IASGCLDILAGIAGEIDK&Infile=/home/jason/Dropbox/jellyfish-ngs/chironex-transcripts/proteomics/results/oge/interact.pep.xml	0.9996	0.999	2	6	17	c	Y
2	1	10226	http://cal/tpp/cgi-bin/comet-fastadb.cgi?Ref=10226&Db=/home/jason/Dropbox/jellyfish-ngs/chironex-transcripts/proteomics/dbs/reversed.fa&Pep=FSPILSILSMVIGLFTPTK+IASGCLDILAGIAGEIDK+SIVDSMASLVDASTTAGR+VISAISTALPNLQSGEGTK	1	41.3	9	55	1.82	Locus_9907_Transcript_1/1_Confidence_1.000_Length_556 - Similar to sp A7L035 CTX1_CHIFL Toxin CfTX-1 OS=Chironex fleckeri PE=1 SV=1 (9.48282E-23)		179	Y	1	2	SIVDSMASLVDASTTAGR	http://cal/tpp/cgi-bin/peptidexml_html2.pl?PepMass=1779.8677&StdPep=&MassError=0.5&xslt=xsltproc&cgi-bin=/tpp/cgi-bin/&ratioType=-1&Ref=2_SIVDSMASLVDASTTAGR&Infile=/home/jason/Dropbox/jellyfish-ngs/chironex-transcripts/proteomics/results/oge/interact.pep.xml	0.9996	0.999	2	6	5		Y
2	1	10226	http://cal/tpp/cgi-bin/comet-fastadb.cgi?Ref=10226&Db=/home/jason/Dropbox/jellyfish-ngs/chironex-transcripts/proteomics/dbs/reversed.fa&Pep=FSPILSILSMVIGLFTPTK+IASGCLDILAGIAGEIDK+SIVDSMASLVDASTTAGR+VISAISTALPNLQSGEGTK	1	41.3	9	55	1.82	Locus_9907_Transcript_1/1_Confidence_1.000_Length_556 - Similar to sp A7L035 CTX1_CHIFL Toxin CfTX-1 OS=Chironex fleckeri PE=1 SV=1 (9.48282E-23)		179	Y	1	2	VISAISTALPNLQSGEGTK	http://cal/tpp/cgi-bin/peptidexml_html2.pl?PepMass=1885.0157&StdPep=&MassError=0.5&xslt=xsltproc&cgi-bin=/tpp/cgi-bin/&ratioType=-1&Ref=2_VISAISTALPNLQSGEGTK&Infile=/home/jason/Dropbox/jellyfish-ngs/chironex-transcripts/proteomics/results/oge/interact.pep.xml	0.9996	0.999	2	6	13	a	Y
2	1	10226	http://cal/tpp/cgi-bin/comet-fastadb.cgi?Ref=10226&Db=/home/jason/Dropbox/jellyfish-ngs/chironex-transcripts/proteomics/dbs/reversed.fa&Pep=FSPILSILSMVIGLFTPTK+IASGCLDILAGIAGEIDK+SIVDSMASLVDASTTAGR+VISAISTALPNLQSGEGTK	1	41.3	9	55	1.82	Locus_9907_Transcript_1/1_Confidence_1.000_Length_556 - Similar to sp A7L035 CTX1_CHIFL Toxin CfTX-1 OS=Chironex fleckeri PE=1 SV=1 (9.48282E-23)		179	Y	1	2	SIVDSM[147]ASLVDASTTAGR	http://cal/tpp/cgi-bin/peptidexml_html2.pl?PepMass=1795.8677&StdPep=SIVDSM[147]ASLVDASTTAGR&MassError=0.5&xslt=xsltproc&cgi-bin=/tpp/cgi-bin/&ratioType=-1&Ref=2_SIVDSMASLVDASTTAGR&Infile=/home/jason/Dropbox/jellyfish-ngs/chironex-transcripts/proteomics/results/oge/interact.pep.xml	0.9995	0.9986	2	6	1		Y
2	1	10226	http://cal/tpp/cgi-bin/comet-fastadb.cgi?Ref=10226&Db=/home/jason/Dropbox/jellyfish-ngs/chironex-transcripts/proteomics/dbs/reversed.fa&Pep=FSPILSILSMVIGLFTPTK+IASGCLDILAGIAGEIDK+SIVDSMASLVDASTTAGR+VISAISTALPNLQSGEGTK	1	41.3	9	55	1.82	Locus_9907_Transcript_1/1_Confidence_1.000_Length_556 - Similar to sp A7L035 CTX1_CHIFL Toxin CfTX-1 OS=Chironex fleckeri PE=1 SV=1 (9.48282E-23)		179	Y	1	3	FSPILSILSM[147]VIGLFTPTK	http://cal/tpp/cgi-bin/peptidexml_html2.pl?PepMass=2079.1737&StdPep=FSPILSILSM[147]VIGLFTPTK&MassError=0.5&xslt=xsltproc&cgi-bin=/tpp/cgi-bin/&ratioType=-1&Ref=3_FSPILSILSMVIGLFTPTK&Infile=/home/jason/Dropbox/jellyfish-ngs/chironex-transcripts/proteomics/results/oge/interact.pep.xml	0.9995	0.9987	2	6	5	b	Y
2	1	10226	http://cal/tpp/cgi-bin/comet-fastadb.cgi?Ref=10226&Db=/home/jason/Dropbox/jellyfish-ngs/chironex-transcripts/proteomics/dbs/reversed.fa&Pep=FSPILSILSMVIGLFTPTK+IASGCLDILAGIAGEIDK+SIVDSMASLVDASTTAGR+VISAISTALPNLQSGEGTK	1	41.3	9	55	1.82	Locus_9907_Transcript_1/1_Confidence_1.000_Length_556 - Similar to sp A7L035 CTX1_CHIFL Toxin CfTX-1 OS=Chironex fleckeri PE=1 SV=1 (9.48282E-23)		179	Y	1	3	VISAISTALPNLQSGEGTK	http://cal/tpp/cgi-bin/peptidexml_html2.pl?PepMass=1885.0157&StdPep=&MassError=0.5&xslt=xsltproc&cgi-bin=/tpp/cgi-bin/&ratioType=-1&Ref=3_VISAISTALPNLQSGEGTK&Infile=/home/jason/Dropbox/jellyfish-ngs/chironex-transcripts/proteomics/results/oge/interact.pep.xml	0.9995	0.9986	2	6	3	a	Y
2	1	10226	http://cal/tpp/cgi-bin/comet-fastadb.cgi?Ref=10226&Db=/home/jason/Dropbox/jellyfish-ngs/chironex-transcripts/proteomics/dbs/reversed.fa&Pep=FSPILSILSMVIGLFTPTK+IASGCLDILAGIAGEIDK+SIVDSMASLVDASTTAGR+VISAISTALPNLQSGEGTK	1	41.3	9	55	1.82	Locus_9907_Transcript_1/1_Confidence_1.000_Length_556 - Similar to sp A7L035 CTX1_CHIFL Toxin CfTX-1 OS=Chironex fleckeri PE=1 SV=1 (9.48282E-23)		179	Y	1	2	FSPILSILSM[147]VIGLFTPTK	http://cal/tpp/cgi-bin/peptidexml_html2.pl?PepMass=2079.1737&StdPep=FSPILSILSM[147]VIGLFTPTK&MassError=0.5&xslt=xsltproc&cgi-bin=/tpp/cgi-bin/&ratioType=-1&Ref=2_FSPILSILSMVIGLFTPTK&Infile=/home/jason/Dropbox/jellyfish-ngs/chironex-transcripts/proteomics/results/oge/interact.pep.xml	0.9992	0.9979	2	6	4	b	Y
2	1	10226	http://cal/tpp/cgi-bin/comet-fastadb.cgi?Ref=10226&Db=/home/jason/Dropbox/jellyfish-ngs/chironex-transcripts/proteomics/dbs/reversed.fa&Pep=FSPILSILSMVIGLFTPTK+IASGCLDILAGIAGEIDK+SIVDSMASLVDASTTAGR+VISAISTALPNLQSGEGTK	1	41.3	9	55	1.82	Locus_9907_Transcript_1/1_Confidence_1.000_Length_556 - Similar to sp A7L035 CTX1_CHIFL Toxin CfTX-1 OS=Chironex fleckeri PE=1 SV=1 (9.48282E-23)		179	Y	1	3	IASGCLDILAGIAGEIDK	http://cal/tpp/cgi-bin/peptidexml_html2.pl?PepMass=1814.9457&StdPep=IASGCLDILAGIAGEIDK&MassError=0.5&xslt=xsltproc&cgi-bin=/tpp/cgi-bin/&ratioType=-1&Ref=3_IASGCLDILAGIAGEIDK&Infile=/home/jason/Dropbox/jellyfish-ngs/chironex-transcripts/proteomics/results/oge/interact.pep.xml	0.9989	0.9969	2	6	4	c	Y
2	1	10226	http://cal/tpp/cgi-bin/comet-fastadb.cgi?Ref=10226&Db=/home/jason/Dropbox/jellyfish-ngs/chironex-transcripts/proteomics/dbs/reversed.fa&Pep=FSPILSILSMVIGLFTPTK+IASGCLDILAGIAGEIDK+SIVDSMASLVDASTTAGR+VISAISTALPNLQSGEGTK	1	41.3	9	55	1.82	Locus_9907_Transcript_1/1_Confidence_1.000_Length_556 - Similar to sp A7L035 CTX1_CHIFL Toxin CfTX-1 OS=Chironex fleckeri PE=1 SV=1 (9.48282E-23)		179	Y	1	3	FSPILSILSMVIGLFTPTK	http://cal/tpp/cgi-bin/peptidexml_html2.pl?PepMass=2063.1737&StdPep=&MassError=0.5&xslt=xsltproc&cgi-bin=/tpp/cgi-bin/&ratioType=-1&Ref=3_FSPILSILSMVIGLFTPTK&Infile=/home/jason/Dropbox/jellyfish-ngs/chironex-transcripts/proteomics/results/oge/interact.pep.xml	0.8597	0.6891	2	6	3		Y
3	1	1032	http://cal/tpp/cgi-bin/comet-fastadb.cgi?Ref=1032&Db=/home/jason/Dropbox/jellyfish-ngs/chironex-transcripts/proteomics/dbs/reversed.fa&Pep=LVGSPADFTSYYAVAVVK+TSGWIVPVGYFLSSK+YYSYTGALK	1	10.4	3	4	0.16	Locus_44_Transcript_1/1_Confidence_1.000_Length_1499 - Similar to sp O97490 TRFM_RABIT Melanotransferrin OS=Oryctolagus cuniculus GN=Mfi2 PE=2 SV=1 (0.0)		402	Y	1	2	LVGSPADFTSYYAVAVVK	http://cal/tpp/cgi-bin/peptidexml_html2.pl?PepMass=1885.9827&StdPep=&MassError=0.5&xslt=xsltproc&cgi-bin=/tpp/cgi-bin/&ratioType=-1&Ref=2_LVGSPADFTSYYAVAVVK&Infile=/home/jason/Dropbox/jellyfish-ngs/chironex-transcripts/proteomics/results/oge/interact.pep.xml	0.9995	0.999	2	3	1		Y
3	1	1032	http://cal/tpp/cgi-bin/comet-fastadb.cgi?Ref=1032&Db=/home/jason/Dropbox/jellyfish-ngs/chironex-transcripts/proteomics/dbs/reversed.fa&Pep=LVGSPADFTSYYAVAVVK+TSGWIVPVGYFLSSK+YYSYTGALK	1	10.4	3	4	0.16	Locus_44_Transcript_1/1_Confidence_1.000_Length_1499 - Similar to sp O97490 TRFM_RABIT Melanotransferrin OS=Oryctolagus cuniculus GN=Mfi2 PE=2 SV=1 (0.0)		402	Y	1	2	YYSYTGALK	http://cal/tpp/cgi-bin/peptidexml_html2.pl?PepMass=1064.5177&StdPep=&MassError=0.5&xslt=xsltproc&cgi-bin=/tpp/cgi-bin/&ratioType=-1&Ref=2_YYSYTGALK&Infile=/home/jason/Dropbox/jellyfish-ngs/chironex-transcripts/proteomics/results/oge/interact.pep.xml	0.9946	0.9883	2	3	1		Y
3	1	1032	http://cal/tpp/cgi-bin/comet-fastadb.cgi?Ref=1032&Db=/home/jason/Dropbox/jellyfish-ngs/chironex-transcripts/proteomics/dbs/reversed.fa&Pep=LVGSPADFTSYYAVAVVK+TSGWIVPVGYFLSSK+YYSYTGALK	1	10.4	3	4	0.16	Locus_44_Transcript_1/1_Confidence_1.000_Length_1499 - Similar to sp O97490 TRFM_RABIT Melanotransferrin OS=Oryctolagus cuniculus GN=Mfi2 PE=2 SV=1 (0.0)		402	Y	1	2	TSGWIVPVGYFLSSK	http://cal/tpp/cgi-bin/peptidexml_html2.pl?PepMass=1639.8607&StdPep=&MassError=0.5&xslt=xsltproc&cgi-bin=/tpp/cgi-bin/&ratioType=-1&Ref=2_TSGWIVPVGYFLSSK&Infile=/home/jason/Dropbox/jellyfish-ngs/chironex-transcripts/proteomics/results/oge/interact.pep.xml	0.9909	0.9803	2	3	2		Y
4	1	1075,35962,52306	http://cal/tpp/cgi-bin/comet-fastadb.cgi?Ref=1075&Db=/home/jason/Dropbox/jellyfish-ngs/chironex-transcripts/proteomics/dbs/reversed.fa&Pep=GAPLAVVVFR+SSGDYATVISHNTDTK,http://cal/tpp/cgi-bin/comet-fastadb.cgi?Ref=35962&Db=/home/jason/Dropbox/jellyfish-ngs/chironex-transcripts/proteomics/dbs/reversed.fa&Pep=GAPLAVVVFR+SSGDYATVISHNTDTK,http://cal/tpp/cgi-bin/comet-fastadb.cgi?Ref=52306&Db=/home/jaso…	1	10.9	3	5	0.19	Locus_102_Transcript_1/1_Confidence_1.000_Length_880 - Similar to sp Q90YW1 RL8_ICTPU 60S ribosomal protein L8 OS=Ictalurus punctatus GN=rpl8 PE=2 SV=3 (0.0),Locus_109_Transcript_1/1_Confidence_1.000_Length_730 - Similar to sp Q9U9L2 RL8_ANOGA 60S ribosomal protein L8 OS=Anopheles gambiae GN=RpL8 PE=2 SV=2 (0.0),Locus_120_Transcript_1/1_Confidence_1.000_Length_763 - Similar to sp Q9V3G1 RL8_DROME…	;;	256;;	Y	1	3	SSGDYATVISHNTDTK	http://cal/tpp/cgi-bin/peptidexml_html2.pl?PepMass=1694.7747&StdPep=&MassError=0.5&xslt=xsltproc&cgi-bin=/tpp/cgi-bin/&ratioType=-1&Ref=3_SSGDYATVISHNTDTK&Infile=/home/jason/Dropbox/jellyfish-ngs/chironex-transcripts/proteomics/results/oge/interact.pep.xml	0.9995	0.9989	2	3	1	a	Y
4	1	1075,35962,52306	http://cal/tpp/cgi-bin/comet-fastadb.cgi?Ref=1075&Db=/home/jason/Dropbox/jellyfish-ngs/chironex-transcripts/proteomics/dbs/reversed.fa&Pep=GAPLAVVVFR+SSGDYATVISHNTDTK,http://cal/tpp/cgi-bin/comet-fastadb.cgi?Ref=35962&Db=/home/jason/Dropbox/jellyfish-ngs/chironex-transcripts/proteomics/dbs/reversed.fa&Pep=GAPLAVVVFR+SSGDYATVISHNTDTK,http://cal/tpp/cgi-bin/comet-fastadb.cgi?Ref=52306&Db=/home/jaso…	1	10.9	3	5	0.19	Locus_102_Transcript_1/1_Confidence_1.000_Length_880 - Similar to sp Q90YW1 RL8_ICTPU 60S ribosomal protein L8 OS=Ictalurus punctatus GN=rpl8 PE=2 SV=3 (0.0),Locus_109_Transcript_1/1_Confidence_1.000_Length_730 - Similar to sp Q9U9L2 RL8_ANOGA 60S ribosomal protein L8 OS=Anopheles gambiae GN=RpL8 PE=2 SV=2 (0.0),Locus_120_Transcript_1/1_Confidence_1.000_Length_763 - Similar to sp Q9V3G1 RL8_DROME…	;;	256;;	Y	1	2	SSGDYATVISHNTDTK	http://cal/tpp/cgi-bin/peptidexml_html2.pl?PepMass=1694.7747&StdPep=&MassError=0.5&xslt=xsltproc&cgi-bin=/tpp/cgi-bin/&ratioType=-1&Ref=2_SSGDYATVISHNTDTK&Infile=/home/jason/Dropbox/jellyfish-ngs/chironex-transcripts/proteomics/results/oge/interact.pep.xml	0.992	0.9825	2	3	1	a	Y
4	1	1075,35962,52306	http://cal/tpp/cgi-bin/comet-fastadb.cgi?Ref=1075&Db=/home/jason/Dropbox/jellyfish-ngs/chironex-transcripts/proteomics/dbs/reversed.fa&Pep=GAPLAVVVFR+SSGDYATVISHNTDTK,http://cal/tpp/cgi-bin/comet-fastadb.cgi?Ref=35962&Db=/home/jason/Dropbox/jellyfish-ngs/chironex-transcripts/proteomics/dbs/reversed.fa&Pep=GAPLAVVVFR+SSGDYATVISHNTDTK,http://cal/tpp/cgi-bin/comet-fastadb.cgi?Ref=52306&Db=/home/jaso…	1	10.9	3	5	0.19	Locus_102_Transcript_1/1_Confidence_1.000_Length_880 - Similar to sp Q90YW1 RL8_ICTPU 60S ribosomal protein L8 OS=Ictalurus punctatus GN=rpl8 PE=2 SV=3 (0.0),Locus_109_Transcript_1/1_Confidence_1.000_Length_730 - Similar to sp Q9U9L2 RL8_ANOGA 60S ribosomal protein L8 OS=Anopheles gambiae GN=RpL8 PE=2 SV=2 (0.0),Locus_120_Transcript_1/1_Confidence_1.000_Length_763 - Similar to sp Q9V3G1 RL8_DROME…	;;	256;;	Y	1	2	GAPLAVVVFR	http://cal/tpp/cgi-bin/peptidexml_html2.pl?PepMass=1027.6177&StdPep=&MassError=0.5&xslt=xsltproc&cgi-bin=/tpp/cgi-bin/&ratioType=-1&Ref=2_GAPLAVVVFR&Infile=/home/jason/Dropbox/jellyfish-ngs/chironex-transcripts/proteomics/results/oge/interact.pep.xml	0.9868	0.9714	2	3	3		Y
5	1	1118	http://cal/tpp/cgi-bin/comet-fastadb.cgi?Ref=1118&Db=/home/jason/Dropbox/jellyfish-ngs/chironex-transcripts/proteomics/dbs/reversed.fa&Pep=DYSGTDCPLSTEGYK+GFQISAFPFR+VFNWIPNNYASPFLELK	1	13.1	3	4	0.13	Locus_157_Transcript_1/1_Confidence_1.000_Length_2537 - Similar to sp P33879 AT1B3_CHICK Sodium/potassium-transporting ATPase subunit beta-3 OS=Gallus gallus GN=ATP1B3 PE=2 SV=1 (2.34034E-28)		321	Y	1	2	DYSGTDCPLSTEGYK	http://cal/tpp/cgi-bin/peptidexml_html2.pl?PepMass=1691.6987&StdPep=DYSGTDCPLSTEGYK&MassError=0.5&xslt=xsltproc&cgi-bin=/tpp/cgi-bin/&ratioType=-1&Ref=2_DYSGTDCPLSTEGYK&Infile=/home/jason/Dropbox/jellyfish-ngs/chironex-transcripts/proteomics/results/oge/interact.pep.xml	0.9995	0.999	2	3	2		Y
5	1	1118	http://cal/tpp/cgi-bin/comet-fastadb.cgi?Ref=1118&Db=/home/jason/Dropbox/jellyfish-ngs/chironex-transcripts/proteomics/dbs/reversed.fa&Pep=DYSGTDCPLSTEGYK+GFQISAFPFR+VFNWIPNNYASPFLELK	1	13.1	3	4	0.13	Locus_157_Transcript_1/1_Confidence_1.000_Length_2537 - Similar to sp P33879 AT1B3_CHICK Sodium/potassium-transporting ATPase subunit beta-3 OS=Gallus gallus GN=ATP1B3 PE=2 SV=1 (2.34034E-28)		321	Y	1	2	VFNWIPNNYASPFLELK	http://cal/tpp/cgi-bin/peptidexml_html2.pl?PepMass=2051.0517&StdPep=&MassError=0.5&xslt=xsltproc&cgi-bin=/tpp/cgi-bin/&ratioType=-1&Ref=2_VFNWIPNNYASPFLELK&Infile=/home/jason/Dropbox/jellyfish-ngs/chironex-transcripts/proteomics/results/oge/interact.pep.xml	0.9994	0.9987	2	3	1		Y
5	1	1118	http://cal/tpp/cgi-bin/comet-fastadb.cgi?Ref=1118&Db=/home/jason/Dropbox/jellyfish-ngs/chironex-transcripts/proteomics/dbs/reversed.fa&Pep=DYSGTDCPLSTEGYK+GFQISAFPFR+VFNWIPNNYASPFLELK	1	13.1	3	4	0.13	Locus_157_Transcript_1/1_Confidence_1.000_Length_2537 - Similar to sp P33879 AT1B3_CHICK Sodium/potassium-transporting ATPase subunit beta-3 OS=Gallus gallus GN=ATP1B3 PE=2 SV=1 (2.34034E-28)		321	Y	1	2	GFQISAFPFR	http://cal/tpp/cgi-bin/peptidexml_html2.pl?PepMass=1168.6027&StdPep=&MassError=0.5&xslt=xsltproc&cgi-bin=/tpp/cgi-bin/&ratioType=-1&Ref=2_GFQISAFPFR&Infile=/home/jason/Dropbox/jellyfish-ngs/chironex-transcripts/proteomics/results/oge/interact.pep.xml	0.3267	0.3267	2	3	1		Y
6	1	1147,36031,72400	http://cal/tpp/cgi-bin/comet-fastadb.cgi?Ref=1147&Db=/home/jason/Dropbox/jellyfish-ngs/chironex-transcripts/proteomics/dbs/reversed.fa&Pep=DFVIHSAVLDGSK+FTGAIHNQVNDK+LAASNIALGYK+LSFDTTYAPNSAR+YDIDSDSSIK,http://cal/tpp/cgi-bin/comet-fastadb.cgi?Ref=36031&Db=/home/jason/Dropbox/jellyfish-ngs/chironex-transcripts/proteomics/dbs/reversed.fa&Pep=DFVIHSAVLDGSK+FTGAIHNQVNDK+LAASNIALGYK+LSFDTTYAPNSAR+YDI…	1	18.8	5	13	0.43	Locus_189_Transcript_1/1_Confidence_1.000_Length_1734 - Similar to sp P81004 VDAC2_XENLA Voltage-dependent anion-selective channel protein 2 OS=Xenopus laevis GN=vdac2 PE=1 SV=1 (0.0),Locus_196_Transcript_1/1_Confidence_1.000_Length_1696 - Similar to sp P81004 VDAC2_XENLA Voltage-dependent anion-selective channel protein 2 OS=Xenopus laevis GN=vdac2 PE=1 SV=1 (0.0),Locus_855_Transcript_1/1_Confid…	;;	313;;	Y	1	2	DFVIHSAVLDGSK	http://cal/tpp/cgi-bin/peptidexml_html2.pl?PepMass=1386.7147&StdPep=&MassError=0.5&xslt=xsltproc&cgi-bin=/tpp/cgi-bin/&ratioType=-1&Ref=2_DFVIHSAVLDGSK&Infile=/home/jason/Dropbox/jellyfish-ngs/chironex-transcripts/proteomics/results/oge/interact.pep.xml	0.9995	0.9988	2	4	2		Y
6	1	1147,36031,72400	http://cal/tpp/cgi-bin/comet-fastadb.cgi?Ref=1147&Db=/home/jason/Dropbox/jellyfish-ngs/chironex-transcripts/proteomics/dbs/reversed.fa&Pep=DFVIHSAVLDGSK+FTGAIHNQVNDK+LAASNIALGYK+LSFDTTYAPNSAR+YDIDSDSSIK,http://cal/tpp/cgi-bin/comet-fastadb.cgi?Ref=36031&Db=/home/jason/Dropbox/jellyfish-ngs/chironex-transcripts/proteomics/dbs/reversed.fa&Pep=DFVIHSAVLDGSK+FTGAIHNQVNDK+LAASNIALGYK+LSFDTTYAPNSAR+YDI…	1	18.8	5	13	0.43	Locus_189_Transcript_1/1_Confidence_1.000_Length_1734 - Similar to sp P81004 VDAC2_XENLA Voltage-dependent anion-selective channel protein 2 OS=Xenopus laevis GN=vdac2 PE=1 SV=1 (0.0),Locus_196_Transcript_1/1_Confidence_1.000_Length_1696 - Similar to sp P81004 VDAC2_XENLA Voltage-dependent anion-selective channel protein 2 OS=Xenopus laevis GN=vdac2 PE=1 SV=1 (0.0),Locus_855_Transcript_1/1_Confid…	;;	313;;	Y	1	2	LAASNIALGYK	http://cal/tpp/cgi-bin/peptidexml_html2.pl?PepMass=1119.6287&StdPep=&MassError=0.5&xslt=xsltproc&cgi-bin=/tpp/cgi-bin/&ratioType=-1&Ref=2_LAASNIALGYK&Infile=/home/jason/Dropbox/jellyfish-ngs/chironex-transcripts/proteomics/results/oge/interact.pep.xml	0.9995	0.9988	2	4	3		Y
6	1	1147,36031,72400	http://cal/tpp/cgi-bin/comet-fastadb.cgi?Ref=1147&Db=/home/jason/Dropbox/jellyfish-ngs/chironex-transcripts/proteomics/dbs/reversed.fa&Pep=DFVIHSAVLDGSK+FTGAIHNQVNDK+LAASNIALGYK+LSFDTTYAPNSAR+YDIDSDSSIK,http://cal/tpp/cgi-bin/comet-fastadb.cgi?Ref=36031&Db=/home/jason/Dropbox/jellyfish-ngs/chironex-transcripts/proteomics/dbs/reversed.fa&Pep=DFVIHSAVLDGSK+FTGAIHNQVNDK+LAASNIALGYK+LSFDTTYAPNSAR+YDI…	1	18.8	5	13	0.43	Locus_189_Transcript_1/1_Confidence_1.000_Length_1734 - Similar to sp P81004 VDAC2_XENLA Voltage-dependent anion-selective channel protein 2 OS=Xenopus laevis GN=vdac2 PE=1 SV=1 (0.0),Locus_196_Transcript_1/1_Confidence_1.000_Length_1696 - Similar to sp P81004 VDAC2_XENLA Voltage-dependent anion-selective channel protein 2 OS=Xenopus laevis GN=vdac2 PE=1 SV=1 (0.0),Locus_855_Transcript_1/1_Confid…	;;	313;;	Y	1	2	YDIDSDSSIK	http://cal/tpp/cgi-bin/peptidexml_html2.pl?PepMass=1141.5137&StdPep=&MassError=0.5&xslt=xsltproc&cgi-bin=/tpp/cgi-bin/&ratioType=-1&Ref=2_YDIDSDSSIK&Infile=/home/jason/Dropbox/jellyfish-ngs/chironex-transcripts/proteomics/results/oge/interact.pep.xml	0.9994	0.9985	2	4	2		Y
6	1	1147,36031,72400	http://cal/tpp/cgi-bin/comet-fastadb.cgi?Ref=1147&Db=/home/jason/Dropbox/jellyfish-ngs/chironex-transcripts/proteomics/dbs/reversed.fa&Pep=DFVIHSAVLDGSK+FTGAIHNQVNDK+LAASNIALGYK+LSFDTTYAPNSAR+YDIDSDSSIK,http://cal/tpp/cgi-bin/comet-fastadb.cgi?Ref=36031&Db=/home/jason/Dropbox/jellyfish-ngs/chironex-transcripts/proteomics/dbs/reversed.fa&Pep=DFVIHSAVLDGSK+FTGAIHNQVNDK+LAASNIALGYK+LSFDTTYAPNSAR+YDI…	1	18.8	5	13	0.43	Locus_189_Transcript_1/1_Confidence_1.000_Length_1734 - Similar to sp P81004 VDAC2_XENLA Voltage-dependent anion-selective channel protein 2 OS=Xenopus laevis GN=vdac2 PE=1 SV=1 (0.0),Locus_196_Transcript_1/1_Confidence_1.000_Length_1696 - Similar to sp P81004 VDAC2_XENLA Voltage-dependent anion-selective channel protein 2 OS=Xenopus laevis GN=vdac2 PE=1 SV=1 (0.0),Locus_855_Transcript_1/1_Confid…	;;	313;;	Y	1	2	LSFDTTYAPNSAR	http://cal/tpp/cgi-bin/peptidexml_html2.pl?PepMass=1441.6837&StdPep=&MassError=0.5&xslt=xsltproc&cgi-bin=/tpp/cgi-bin/&ratioType=-1&Ref=2_LSFDTTYAPNSAR&Infile=/home/jason/Dropbox/jellyfish-ngs/chironex-transcripts/proteomics/results/oge/interact.pep.xml	0.9946	0.986	2	4	5		Y
6	1	1147,36031,72400	http://cal/tpp/cgi-bin/comet-fastadb.cgi?Ref=1147&Db=/home/jason/Dropbox/jellyfish-ngs/chironex-transcripts/proteomics/dbs/reversed.fa&Pep=DFVIHSAVLDGSK+FTGAIHNQVNDK+LAASNIALGYK+LSFDTTYAPNSAR+YDIDSDSSIK,http://cal/tpp/cgi-bin/comet-fastadb.cgi?Ref=36031&Db=/home/jason/Dropbox/jellyfish-ngs/chironex-transcripts/proteomics/dbs/reversed.fa&Pep=DFVIHSAVLDGSK+FTGAIHNQVNDK+LAASNIALGYK+LSFDTTYAPNSAR+YDI…	1	18.8	5	13	0.43	Locus_189_Transcript_1/1_Confidence_1.000_Length_1734 - Similar to sp P81004 VDAC2_XENLA Voltage-dependent anion-selective channel protein 2 OS=Xenopus laevis GN=vdac2 PE=1 SV=1 (0.0),Locus_196_Transcript_1/1_Confidence_1.000_Length_1696 - Similar to sp P81004 VDAC2_XENLA Voltage-dependent anion-selective channel protein 2 OS=Xenopus laevis GN=vdac2 PE=1 SV=1 (0.0),Locus_855_Transcript_1/1_Confid…	;;	313;;	Y	1	3	FTGAIHNQVNDK	http://cal/tpp/cgi-bin/peptidexml_html2.pl?PepMass=1342.6627&StdPep=&MassError=0.5&xslt=xsltproc&cgi-bin=/tpp/cgi-bin/&ratioType=-1&Ref=3_FTGAIHNQVNDK&Infile=/home/jason/Dropbox/jellyfish-ngs/chironex-transcripts/proteomics/results/oge/interact.pep.xml	0.3313	0.3313	2	5	1		Y
7	1	1157,1158	http://cal/tpp/cgi-bin/comet-fastadb.cgi?Ref=1157&Db=/home/jason/Dropbox/jellyfish-ngs/chironex-transcripts/proteomics/dbs/reversed.fa&Pep=DFIIETLDASFR+VETEEEATESESTATTK,http://cal/tpp/cgi-bin/comet-fastadb.cgi?Ref=1158&Db=/home/jason/Dropbox/jellyfish-ngs/chironex-transcripts/proteomics/dbs/reversed.fa&Pep=DFIIETLDASFR+VETEEEATESESTATTK	1	8.4	2	3	0.12	Locus_204_Transcript_1/3_Confidence_0.667_Length_1930 - Similar to sp Q5R4X4 SSRA_PONAB Translocon-associated protein subunit alpha OS=Pongo abelii GN=SSR1 PE=2 SV=1 (0.0),Locus_204_Transcript_2/3_Confidence_0.667_Length_1960 - Similar to sp Q5R4X4 SSRA_PONAB Translocon-associated protein subunit alpha OS=Pongo abelii GN=SSR1 PE=2 SV=1 (0.0)	;	344;	Y	1	2	DFIIETLDASFR	http://cal/tpp/cgi-bin/peptidexml_html2.pl?PepMass=1425.7137&StdPep=&MassError=0.5&xslt=xsltproc&cgi-bin=/tpp/cgi-bin/&ratioType=-1&Ref=2_DFIIETLDASFR&Infile=/home/jason/Dropbox/jellyfish-ngs/chironex-transcripts/proteomics/results/oge/interact.pep.xml	0.9995	0.999	2	3	1		Y
7	1	1157,1158	http://cal/tpp/cgi-bin/comet-fastadb.cgi?Ref=1157&Db=/home/jason/Dropbox/jellyfish-ngs/chironex-transcripts/proteomics/dbs/reversed.fa&Pep=DFIIETLDASFR+VETEEEATESESTATTK,http://cal/tpp/cgi-bin/comet-fastadb.cgi?Ref=1158&Db=/home/jason/Dropbox/jellyfish-ngs/chironex-transcripts/proteomics/dbs/reversed.fa&Pep=DFIIETLDASFR+VETEEEATESESTATTK	1	8.4	2	3	0.12	Locus_204_Transcript_1/3_Confidence_0.667_Length_1930 - Similar to sp Q5R4X4 SSRA_PONAB Translocon-associated protein subunit alpha OS=Pongo abelii GN=SSR1 PE=2 SV=1 (0.0),Locus_204_Transcript_2/3_Confidence_0.667_Length_1960 - Similar to sp Q5R4X4 SSRA_PONAB Translocon-associated protein subunit alpha OS=Pongo abelii GN=SSR1 PE=2 SV=1 (0.0)	;	344;	Y	1	2	VETEEEATESESTATTK	http://cal/tpp/cgi-bin/peptidexml_html2.pl?PepMass=1840.8057&StdPep=&MassError=0.5&xslt=xsltproc&cgi-bin=/tpp/cgi-bin/&ratioType=-1&Ref=2_VETEEEATESESTATTK&Infile=/home/jason/Dropbox/jellyfish-ngs/chironex-transcripts/proteomics/results/oge/interact.pep.xml	0.9995	0.999	2	3	2		Y
8	1	1562,36400,71952	http://cal/tpp/cgi-bin/comet-fastadb.cgi?Ref=1562&Db=/home/jason/Dropbox/jellyfish-ngs/chironex-transcripts/proteomics/dbs/reversed.fa&Pep=GSYAAEIAHNVSSR,http://cal/tpp/cgi-bin/comet-fastadb.cgi?Ref=36400&Db=/home/jason/Dropbox/jellyfish-ngs/chironex-transcripts/proteomics/dbs/reversed.fa&Pep=GSYAAEIAHNVSSR,http://cal/tpp/cgi-bin/comet-fastadb.cgi?Ref=71952&Db=/home/jason/Dropbox/jellyfish-ngs/ch…	1	10.6	2	3	0.11	Locus_645_Transcript_1/1_Confidence_1.000_Length_564 - Similar to sp P62912 RL32_RAT 60S ribosomal protein L32 OS=Rattus norvegicus GN=Rpl32 PE=1 SV=2 (0.0),Locus_614_Transcript_1/1_Confidence_1.000_Length_681 - Similar to sp P62912 RL32_RAT 60S ribosomal protein L32 OS=Rattus norvegicus GN=Rpl32 PE=1 SV=2 (0.0),Locus_660_Transcript_1/1_Confidence_1.000_Length_588 - Similar to sp P62912 RL32_RAT …	;;	132;;	Y	1	2	GSYAAEIAHNVSSR	http://cal/tpp/cgi-bin/peptidexml_html2.pl?PepMass=1460.7007&StdPep=&MassError=0.5&xslt=xsltproc&cgi-bin=/tpp/cgi-bin/&ratioType=-1&Ref=2_GSYAAEIAHNVSSR&Infile=/home/jason/Dropbox/jellyfish-ngs/chironex-transcripts/proteomics/results/oge/interact.pep.xml	0.9992	0.9989	2	2	1	a	Y
8	1	1562,36400,71952	http://cal/tpp/cgi-bin/comet-fastadb.cgi?Ref=1562&Db=/home/jason/Dropbox/jellyfish-ngs/chironex-transcripts/proteomics/dbs/reversed.fa&Pep=GSYAAEIAHNVSSR,http://cal/tpp/cgi-bin/comet-fastadb.cgi?Ref=36400&Db=/home/jason/Dropbox/jellyfish-ngs/chironex-transcripts/proteomics/dbs/reversed.fa&Pep=GSYAAEIAHNVSSR,http://cal/tpp/cgi-bin/comet-fastadb.cgi?Ref=71952&Db=/home/jason/Dropbox/jellyfish-ngs/ch…	1	10.6	2	3	0.11	Locus_645_Transcript_1/1_Confidence_1.000_Length_564 - Similar to sp P62912 RL32_RAT 60S ribosomal protein L32 OS=Rattus norvegicus GN=Rpl32 PE=1 SV=2 (0.0),Locus_614_Transcript_1/1_Confidence_1.000_Length_681 - Similar to sp P62912 RL32_RAT 60S ribosomal protein L32 OS=Rattus norvegicus GN=Rpl32 PE=1 SV=2 (0.0),Locus_660_Transcript_1/1_Confidence_1.000_Length_588 - Similar to sp P62912 RL32_RAT …	;;	132;;	Y	1	3	GSYAAEIAHNVSSR	http://cal/tpp/cgi-bin/peptidexml_html2.pl?PepMass=1460.7007&StdPep=&MassError=0.5&xslt=xsltproc&cgi-bin=/tpp/cgi-bin/&ratioType=-1&Ref=3_GSYAAEIAHNVSSR&Infile=/home/jason/Dropbox/jellyfish-ngs/chironex-transcripts/proteomics/results/oge/interact.pep.xml	0.9711	0.9387	2	3	2	a	Y
9	1	1609	http://cal/tpp/cgi-bin/comet-fastadb.cgi?Ref=1609&Db=/home/jason/Dropbox/jellyfish-ngs/chironex-transcripts/proteomics/dbs/reversed.fa&Pep=VLEPVLILGK+VNGSPIELIQPETLR	1	17.7	2	5	0.19	Locus_695_Transcript_1/1_Confidence_1.000_Length_602 - Similar to sp P62250 RS16_RAT 40S ribosomal protein S16 OS=Rattus norvegicus GN=Rps16 PE=1 SV=2 (0.0)		141	Y	1	2	VNGSPIELIQPETLR	http://cal/tpp/cgi-bin/peptidexml_html2.pl?PepMass=1664.9097&StdPep=&MassError=0.5&xslt=xsltproc&cgi-bin=/tpp/cgi-bin/&ratioType=-1&Ref=2_VNGSPIELIQPETLR&Infile=/home/jason/Dropbox/jellyfish-ngs/chironex-transcripts/proteomics/results/oge/interact.pep.xml	0.999	0.9987	2	2	2		Y
9	1	1609	http://cal/tpp/cgi-bin/comet-fastadb.cgi?Ref=1609&Db=/home/jason/Dropbox/jellyfish-ngs/chironex-transcripts/proteomics/dbs/reversed.fa&Pep=VLEPVLILGK+VNGSPIELIQPETLR	1	17.7	2	5	0.19	Locus_695_Transcript_1/1_Confidence_1.000_Length_602 - Similar to sp P62250 RS16_RAT 40S ribosomal protein S16 OS=Rattus norvegicus GN=Rps16 PE=1 SV=2 (0.0)		141	Y	1	2	VLEPVLILGK	http://cal/tpp/cgi-bin/peptidexml_html2.pl?PepMass=1079.6957&StdPep=&MassError=0.5&xslt=xsltproc&cgi-bin=/tpp/cgi-bin/&ratioType=-1&Ref=2_VLEPVLILGK&Infile=/home/jason/Dropbox/jellyfish-ngs/chironex-transcripts/proteomics/results/oge/interact.pep.xml	0.9983	0.9963	2	3	3		Y
10	1	16525,70277	http://cal/tpp/cgi-bin/comet-fastadb.cgi?Ref=16525&Db=/home/jason/Dropbox/jellyfish-ngs/chironex-transcripts/proteomics/dbs/reversed.fa&Pep=VIVIDGAGHLMGR,http://cal/tpp/cgi-bin/comet-fastadb.cgi?Ref=70277&Db=/home/jason/Dropbox/jellyfish-ngs/chironex-transcripts/proteomics/dbs/reversed.fa&Pep=VIVIDGAGHLMGR	1	6.1	2	2	0.08	Locus_9_Transcript_1/1_Confidence_1.000_Length_2133 - Similar to sp Q32LQ4 BHMT1_DANRE Betaine--homocysteine S-methyltransferase 1 OS=Danio rerio GN=bhmt PE=2 SV=1 (0.0),Locus_56_Transcript_1/1_Confidence_1.000_Length_686 - Similar to sp Q4R8Z2 RL13A_MACFA 60S ribosomal protein L13a OS=Macaca fascicularis GN=RPL13A PE=2 SV=3 (0.0)	;	669;	Y	1	2	VIVIDGAGHLMGR	http://cal/tpp/cgi-bin/peptidexml_html2.pl?PepMass=1336.7287&StdPep=&MassError=0.5&xslt=xsltproc&cgi-bin=/tpp/cgi-bin/&ratioType=-1&Ref=2_VIVIDGAGHLMGR&Infile=/home/jason/Dropbox/jellyfish-ngs/chironex-transcripts/proteomics/results/oge/interact.pep.xml	0.9993	0.999	2	2	1	a	Y
10	1	16525,70277	http://cal/tpp/cgi-bin/comet-fastadb.cgi?Ref=16525&Db=/home/jason/Dropbox/jellyfish-ngs/chironex-transcripts/proteomics/dbs/reversed.fa&Pep=VIVIDGAGHLMGR,http://cal/tpp/cgi-bin/comet-fastadb.cgi?Ref=70277&Db=/home/jason/Dropbox/jellyfish-ngs/chironex-transcripts/proteomics/dbs/reversed.fa&Pep=VIVIDGAGHLMGR	1	6.1	2	2	0.08	Locus_9_Transcript_1/1_Confidence_1.000_Length_2133 - Similar to sp Q32LQ4 BHMT1_DANRE Betaine--homocysteine S-methyltransferase 1 OS=Danio rerio GN=bhmt PE=2 SV=1 (0.0),Locus_56_Transcript_1/1_Confidence_1.000_Length_686 - Similar to sp Q4R8Z2 RL13A_MACFA 60S ribosomal protein L13a OS=Macaca fascicularis GN=RPL13A PE=2 SV=3 (0.0)	;	669;	Y	1	3	VIVIDGAGHLMGR	http://cal/tpp/cgi-bin/peptidexml_html2.pl?PepMass=1336.7287&StdPep=&MassError=0.5&xslt=xsltproc&cgi-bin=/tpp/cgi-bin/&ratioType=-1&Ref=3_VIVIDGAGHLMGR&Infile=/home/jason/Dropbox/jellyfish-ngs/chironex-transcripts/proteomics/results/oge/interact.pep.xml	0.9989	0.9975	2	3	1	a	Y
11	1	16534	http://cal/tpp/cgi-bin/comet-fastadb.cgi?Ref=16534&Db=/home/jason/Dropbox/jellyfish-ngs/chironex-transcripts/proteomics/dbs/reversed.fa&Pep=IGGIGTVPVGR+LPLQDVYK	1	4.8	2	11	0.37	Locus_21_Transcript_2/3_Confidence_0.333_Length_2142 - Similar to sp P28295 EF1A_ABSGL Elongation factor 1-alpha OS=Absidia glauca GN=TEF-1 PE=3 SV=1 (0.0)		400	Y	1	2	IGGIGTVPVGR	http://cal/tpp/cgi-bin/peptidexml_html2.pl?PepMass=1024.6027&StdPep=&MassError=0.5&xslt=xsltproc&cgi-bin=/tpp/cgi-bin/&ratioType=-1&Ref=2_IGGIGTVPVGR&Infile=/home/jason/Dropbox/jellyfish-ngs/chironex-transcripts/proteomics/results/oge/interact.pep.xml	0.9989	0.9985	2	2	7		Y
11	1	16534	http://cal/tpp/cgi-bin/comet-fastadb.cgi?Ref=16534&Db=/home/jason/Dropbox/jellyfish-ngs/chironex-transcripts/proteomics/dbs/reversed.fa&Pep=IGGIGTVPVGR+LPLQDVYK	1	4.8	2	11	0.37	Locus_21_Transcript_2/3_Confidence_0.333_Length_2142 - Similar to sp P28295 EF1A_ABSGL Elongation factor 1-alpha OS=Absidia glauca GN=TEF-1 PE=3 SV=1 (0.0)		400	Y	1	2	LPLQDVYK	http://cal/tpp/cgi-bin/peptidexml_html2.pl?PepMass=974.5437&StdPep=&MassError=0.5&xslt=xsltproc&cgi-bin=/tpp/cgi-bin/&ratioType=-1&Ref=2_LPLQDVYK&Infile=/home/jason/Dropbox/jellyfish-ngs/chironex-transcripts/proteomics/results/oge/interact.pep.xml	0.9738	0.9442	2	3	4		Y
12	1	16631	http://cal/tpp/cgi-bin/comet-fastadb.cgi?Ref=16631&Db=/home/jason/Dropbox/jellyfish-ngs/chironex-transcripts/proteomics/dbs/reversed.fa&Pep=LTALDNAVMHSTLQAGAMDSLHK+YETPGNYGISHLLR	1	7.8	2	3	0.11	Locus_167_Transcript_1/1_Confidence_1.000_Length_2196 - Similar to sp P23004 QCR2_BOVIN Cytochrome b-c1 complex subunit 2, mitochondrial OS=Bos taurus GN=UQCRC2 PE=1 SV=2 (0.0)		473	Y	1	3	YETPGNYGISHLLR	http://cal/tpp/cgi-bin/peptidexml_html2.pl?PepMass=1618.8107&StdPep=&MassError=0.5&xslt=xsltproc&cgi-bin=/tpp/cgi-bin/&ratioType=-1&Ref=3_YETPGNYGISHLLR&Infile=/home/jason/Dropbox/jellyfish-ngs/chironex-transcripts/proteomics/results/oge/interact.pep.xml	0.9994	0.9986	2	3	2		Y
12	1	16631	http://cal/tpp/cgi-bin/comet-fastadb.cgi?Ref=16631&Db=/home/jason/Dropbox/jellyfish-ngs/chironex-transcripts/proteomics/dbs/reversed.fa&Pep=LTALDNAVMHSTLQAGAMDSLHK+YETPGNYGISHLLR	1	7.8	2	3	0.11	Locus_167_Transcript_1/1_Confidence_1.000_Length_2196 - Similar to sp P23004 QCR2_BOVIN Cytochrome b-c1 complex subunit 2, mitochondrial OS=Bos taurus GN=UQCRC2 PE=1 SV=2 (0.0)		473	Y	1	4	LTALDNAVMHSTLQAGAMDSLHK	http://cal/tpp/cgi-bin/peptidexml_html2.pl?PepMass=2423.1937&StdPep=&MassError=0.5&xslt=xsltproc&cgi-bin=/tpp/cgi-bin/&ratioType=-1&Ref=4_LTALDNAVMHSTLQAGAMDSLHK&Infile=/home/jason/Dropbox/jellyfish-ngs/chironex-transcripts/proteomics/results/oge/interact.pep.xml	0.9994	0.9986	2	3	1		Y
13	1	16633,52335,70541	http://cal/tpp/cgi-bin/comet-fastadb.cgi?Ref=16633&Db=/home/jason/Dropbox/jellyfish-ngs/chironex-transcripts/proteomics/dbs/reversed.fa&Pep=GPLVIYNEDHGIR+IPECPLVVSNSVESLTK+LAGHQTSAESWGTGR+YAVCSALAASALPALVMAR,http://cal/tpp/cgi-bin/comet-fastadb.cgi?Ref=52335&Db=/home/jason/Dropbox/jellyfish-ngs/chironex-transcripts/proteomics/dbs/reversed.fa&Pep=GPLVIYNEDHGIR+IPECPLVVSNSVESLTK+LAGHQTSAESWGTGR+YAV…	1	18.4	4	5	0.2	Locus_171_Transcript_1/1_Confidence_1.000_Length_1340 - Similar to sp P49165 RL4_URECA 60S ribosomal protein L4 OS=Urechis caupo GN=RPL4 PE=2 SV=1 (0.0),Locus_164_Transcript_1/1_Confidence_1.000_Length_1385 - Similar to sp P49165 RL4_URECA 60S ribosomal protein L4 OS=Urechis caupo GN=RPL4 PE=2 SV=1 (0.0),Locus_159_Transcript_1/1_Confidence_1.000_Length_1241 - Similar to sp Q9SF40 RL4A_ARATH 60S r…	;;	363;;	Y	1	2	LAGHQTSAESWGTGR	http://cal/tpp/cgi-bin/peptidexml_html2.pl?PepMass=1556.7327&StdPep=&MassError=0.5&xslt=xsltproc&cgi-bin=/tpp/cgi-bin/&ratioType=-1&Ref=2_LAGHQTSAESWGTGR&Infile=/home/jason/Dropbox/jellyfish-ngs/chironex-transcripts/proteomics/results/oge/interact.pep.xml	0.9996	0.999	2	4	1		Y
13	1	16633,52335,70541	http://cal/tpp/cgi-bin/comet-fastadb.cgi?Ref=16633&Db=/home/jason/Dropbox/jellyfish-ngs/chironex-transcripts/proteomics/dbs/reversed.fa&Pep=GPLVIYNEDHGIR+IPECPLVVSNSVESLTK+LAGHQTSAESWGTGR+YAVCSALAASALPALVMAR,http://cal/tpp/cgi-bin/comet-fastadb.cgi?Ref=52335&Db=/home/jason/Dropbox/jellyfish-ngs/chironex-transcripts/proteomics/dbs/reversed.fa&Pep=GPLVIYNEDHGIR+IPECPLVVSNSVESLTK+LAGHQTSAESWGTGR+YAV…	1	18.4	4	5	0.2	Locus_171_Transcript_1/1_Confidence_1.000_Length_1340 - Similar to sp P49165 RL4_URECA 60S ribosomal protein L4 OS=Urechis caupo GN=RPL4 PE=2 SV=1 (0.0),Locus_164_Transcript_1/1_Confidence_1.000_Length_1385 - Similar to sp P49165 RL4_URECA 60S ribosomal protein L4 OS=Urechis caupo GN=RPL4 PE=2 SV=1 (0.0),Locus_159_Transcript_1/1_Confidence_1.000_Length_1241 - Similar to sp Q9SF40 RL4A_ARATH 60S r…	;;	363;;	Y	1	2	YAVCSALAASALPALVMAR	http://cal/tpp/cgi-bin/peptidexml_html2.pl?PepMass=1934.0127&StdPep=YAVCSALAASALPALVMAR&MassError=0.5&xslt=xsltproc&cgi-bin=/tpp/cgi-bin/&ratioType=-1&Ref=2_YAVCSALAASALPALVMAR&Infile=/home/jason/Dropbox/jellyfish-ngs/chironex-transcripts/proteomics/results/oge/interact.pep.xml	0.9996	0.999	2	4	1		Y
13	1	16633,52335,70541	http://cal/tpp/cgi-bin/comet-fastadb.cgi?Ref=16633&Db=/home/jason/Dropbox/jellyfish-ngs/chironex-transcripts/proteomics/dbs/reversed.fa&Pep=GPLVIYNEDHGIR+IPECPLVVSNSVESLTK+LAGHQTSAESWGTGR+YAVCSALAASALPALVMAR,http://cal/tpp/cgi-bin/comet-fastadb.cgi?Ref=52335&Db=/home/jason/Dropbox/jellyfish-ngs/chironex-transcripts/proteomics/dbs/reversed.fa&Pep=GPLVIYNEDHGIR+IPECPLVVSNSVESLTK+LAGHQTSAESWGTGR+YAV…	1	18.4	4	5	0.2	Locus_171_Transcript_1/1_Confidence_1.000_Length_1340 - Similar to sp P49165 RL4_URECA 60S ribosomal protein L4 OS=Urechis caupo GN=RPL4 PE=2 SV=1 (0.0),Locus_164_Transcript_1/1_Confidence_1.000_Length_1385 - Similar to sp P49165 RL4_URECA 60S ribosomal protein L4 OS=Urechis caupo GN=RPL4 PE=2 SV=1 (0.0),Locus_159_Transcript_1/1_Confidence_1.000_Length_1241 - Similar to sp Q9SF40 RL4A_ARATH 60S r…	;;	363;;	Y	1	3	GPLVIYNEDHGIR	http://cal/tpp/cgi-bin/peptidexml_html2.pl?PepMass=1481.7627&StdPep=&MassError=0.5&xslt=xsltproc&cgi-bin=/tpp/cgi-bin/&ratioType=-1&Ref=3_GPLVIYNEDHGIR&Infile=/home/jason/Dropbox/jellyfish-ngs/chironex-transcripts/proteomics/results/oge/interact.pep.xml	0.9996	0.999	2	4	2		Y
13	1	16633,52335,70541	http://cal/tpp/cgi-bin/comet-fastadb.cgi?Ref=16633&Db=/home/jason/Dropbox/jellyfish-ngs/chironex-transcripts/proteomics/dbs/reversed.fa&Pep=GPLVIYNEDHGIR+IPECPLVVSNSVESLTK+LAGHQTSAESWGTGR+YAVCSALAASALPALVMAR,http://cal/tpp/cgi-bin/comet-fastadb.cgi?Ref=52335&Db=/home/jason/Dropbox/jellyfish-ngs/chironex-transcripts/proteomics/dbs/reversed.fa&Pep=GPLVIYNEDHGIR+IPECPLVVSNSVESLTK+LAGHQTSAESWGTGR+YAV…	1	18.4	4	5	0.2	Locus_171_Transcript_1/1_Confidence_1.000_Length_1340 - Similar to sp P49165 RL4_URECA 60S ribosomal protein L4 OS=Urechis caupo GN=RPL4 PE=2 SV=1 (0.0),Locus_164_Transcript_1/1_Confidence_1.000_Length_1385 - Similar to sp P49165 RL4_URECA 60S ribosomal protein L4 OS=Urechis caupo GN=RPL4 PE=2 SV=1 (0.0),Locus_159_Transcript_1/1_Confidence_1.000_Length_1241 - Similar to sp Q9SF40 RL4A_ARATH 60S r…	;;	363;;	Y	1	2	IPECPLVVSNSVESLTK	http://cal/tpp/cgi-bin/peptidexml_html2.pl?PepMass=1870.9717&StdPep=IPECPLVVSNSVESLTK&MassError=0.5&xslt=xsltproc&cgi-bin=/tpp/cgi-bin/&ratioType=-1&Ref=2_IPECPLVVSNSVESLTK&Infile=/home/jason/Dropbox/jellyfish-ngs/chironex-transcripts/proteomics/results/oge/interact.pep.xml	0.9994	0.9985	2	4	1		Y
14	1	16708,36076,70885	http://cal/tpp/cgi-bin/comet-fastadb.cgi?Ref=16708&Db=/home/jason/Dropbox/jellyfish-ngs/chironex-transcripts/proteomics/dbs/reversed.fa&Pep=FGFLTFCPTNLGTTLR+HLTEEVFR,http://cal/tpp/cgi-bin/comet-fastadb.cgi?Ref=36076&Db=/home/jason/Dropbox/jellyfish-ngs/chironex-transcripts/proteomics/dbs/reversed.fa&Pep=FGFLTFCPTNLGTTLR+HLTEEVFR,http://cal/tpp/cgi-bin/comet-fastadb.cgi?Ref=70885&Db=/home/jason/D…	1	6.8	2	7	0.24	Locus_280_Transcript_2/3_Confidence_0.600_Length_1476 - Similar to sp Q9NH49 KARG_CALSI Arginine kinase OS=Callinectes sapidus PE=2 SV=1 (0.0),Locus_250_Transcript_1/2_Confidence_0.750_Length_1542 - Similar to sp Q9NH49 KARG_CALSI Arginine kinase OS=Callinectes sapidus PE=2 SV=1 (0.0),Locus_246_Transcript_1/1_Confidence_1.000_Length_1322 - Similar to sp Q9NH49 KARG_CALSI Arginine kinase OS=Callin…	;;	351;;	Y	1	2	FGFLTFCPTNLGTTLR	http://cal/tpp/cgi-bin/peptidexml_html2.pl?PepMass=1843.9297&StdPep=FGFLTFCPTNLGTTLR&MassError=0.5&xslt=xsltproc&cgi-bin=/tpp/cgi-bin/&ratioType=-1&Ref=2_FGFLTFCPTNLGTTLR&Infile=/home/jason/Dropbox/jellyfish-ngs/chironex-transcripts/proteomics/results/oge/interact.pep.xml	0.9993	0.999	2	2	6		Y
14	1	16708,36076,70885	http://cal/tpp/cgi-bin/comet-fastadb.cgi?Ref=16708&Db=/home/jason/Dropbox/jellyfish-ngs/chironex-transcripts/proteomics/dbs/reversed.fa&Pep=FGFLTFCPTNLGTTLR+HLTEEVFR,http://cal/tpp/cgi-bin/comet-fastadb.cgi?Ref=36076&Db=/home/jason/Dropbox/jellyfish-ngs/chironex-transcripts/proteomics/dbs/reversed.fa&Pep=FGFLTFCPTNLGTTLR+HLTEEVFR,http://cal/tpp/cgi-bin/comet-fastadb.cgi?Ref=70885&Db=/home/jason/D…	1	6.8	2	7	0.24	Locus_280_Transcript_2/3_Confidence_0.600_Length_1476 - Similar to sp Q9NH49 KARG_CALSI Arginine kinase OS=Callinectes sapidus PE=2 SV=1 (0.0),Locus_250_Transcript_1/2_Confidence_0.750_Length_1542 - Similar to sp Q9NH49 KARG_CALSI Arginine kinase OS=Callinectes sapidus PE=2 SV=1 (0.0),Locus_246_Transcript_1/1_Confidence_1.000_Length_1322 - Similar to sp Q9NH49 KARG_CALSI Arginine kinase OS=Callin…	;;	351;;	Y	1	2	HLTEEVFR	http://cal/tpp/cgi-bin/peptidexml_html2.pl?PepMass=1029.5247&StdPep=&MassError=0.5&xslt=xsltproc&cgi-bin=/tpp/cgi-bin/&ratioType=-1&Ref=2_HLTEEVFR&Infile=/home/jason/Dropbox/jellyfish-ngs/chironex-transcripts/proteomics/results/oge/interact.pep.xml	0.9985	0.9968	2	3	1		Y
15	1	16754	http://cal/tpp/cgi-bin/comet-fastadb.cgi?Ref=16754&Db=/home/jason/Dropbox/jellyfish-ngs/chironex-transcripts/proteomics/dbs/reversed.fa&Pep=HFEEIQHFDAVAIK+LEDSLALHQFYR	1	1.1	2	2	0.08	Locus_344_Transcript_1/1_Confidence_1.000_Length_7625 - Similar to sp P16086 SPTN1_RAT Spectrin alpha chain, non-erythrocytic 1 OS=Rattus norvegicus GN=Sptan1 PE=1 SV=2 (0.0)		2417	Y	1	3	LEDSLALHQFYR	http://cal/tpp/cgi-bin/peptidexml_html2.pl?PepMass=1490.7517&StdPep=&MassError=0.5&xslt=xsltproc&cgi-bin=/tpp/cgi-bin/&ratioType=-1&Ref=3_LEDSLALHQFYR&Infile=/home/jason/Dropbox/jellyfish-ngs/chironex-transcripts/proteomics/results/oge/interact.pep.xml	0.9989	0.9985	2	2	1		Y
15	1	16754	http://cal/tpp/cgi-bin/comet-fastadb.cgi?Ref=16754&Db=/home/jason/Dropbox/jellyfish-ngs/chironex-transcripts/proteomics/dbs/reversed.fa&Pep=HFEEIQHFDAVAIK+LEDSLALHQFYR	1	1.1	2	2	0.08	Locus_344_Transcript_1/1_Confidence_1.000_Length_7625 - Similar to sp P16086 SPTN1_RAT Spectrin alpha chain, non-erythrocytic 1 OS=Rattus norvegicus GN=Sptan1 PE=1 SV=2 (0.0)		2417	Y	1	3	HFEEIQHFDAVAIK	http://cal/tpp/cgi-bin/peptidexml_html2.pl?PepMass=1682.8417&StdPep=&MassError=0.5&xslt=xsltproc&cgi-bin=/tpp/cgi-bin/&ratioType=-1&Ref=3_HFEEIQHFDAVAIK&Infile=/home/jason/Dropbox/jellyfish-ngs/chironex-transcripts/proteomics/results/oge/interact.pep.xml	0.9984	0.9964	2	3	1		Y
16	1	1676,17093,36502,52808	http://cal/tpp/cgi-bin/comet-fastadb.cgi?Ref=1676&Db=/home/jason/Dropbox/jellyfish-ngs/chironex-transcripts/proteomics/dbs/reversed.fa&Pep=ASAVAITSVKPEDR+YGINHVTSLVESK,http://cal/tpp/cgi-bin/comet-fastadb.cgi?Ref=17093&Db=/home/jason/Dropbox/jellyfish-ngs/chironex-transcripts/proteomics/dbs/reversed.fa&Pep=ASAVAITSVKPEDR+YGINHVTSLVESK,http://cal/tpp/cgi-bin/comet-fastadb.cgi?Ref=36502&Db=/home/ja…	1	14.3	2	6	0.24	Locus_772_Transcript_1/1_Confidence_1.000_Length_627 - Similar to sp O57592 RL7A_TAKRU 60S ribosomal protein L7a OS=Takifugu rubripes GN=rpl7a PE=3 SV=3 (0.0),Locus_837_Transcript_1/1_Confidence_1.000_Length_818 - Similar to sp O57592 RL7A_TAKRU 60S ribosomal protein L7a OS=Takifugu rubripes GN=rpl7a PE=3 SV=3 (0.0),Locus_726_Transcript_1/1_Confidence_1.000_Length_783 - Similar to sp O57592 RL7A_…	;;;	189;;;	Y	1	2	YGINHVTSLVESK	http://cal/tpp/cgi-bin/peptidexml_html2.pl?PepMass=1445.7517&StdPep=&MassError=0.5&xslt=xsltproc&cgi-bin=/tpp/cgi-bin/&ratioType=-1&Ref=2_YGINHVTSLVESK&Infile=/home/jason/Dropbox/jellyfish-ngs/chironex-transcripts/proteomics/results/oge/interact.pep.xml	0.9995	0.999	2	3	1		Y
16	1	1676,17093,36502,52808	http://cal/tpp/cgi-bin/comet-fastadb.cgi?Ref=1676&Db=/home/jason/Dropbox/jellyfish-ngs/chironex-transcripts/proteomics/dbs/reversed.fa&Pep=ASAVAITSVKPEDR+YGINHVTSLVESK,http://cal/tpp/cgi-bin/comet-fastadb.cgi?Ref=17093&Db=/home/jason/Dropbox/jellyfish-ngs/chironex-transcripts/proteomics/dbs/reversed.fa&Pep=ASAVAITSVKPEDR+YGINHVTSLVESK,http://cal/tpp/cgi-bin/comet-fastadb.cgi?Ref=36502&Db=/home/ja…	1	14.3	2	6	0.24	Locus_772_Transcript_1/1_Confidence_1.000_Length_627 - Similar to sp O57592 RL7A_TAKRU 60S ribosomal protein L7a OS=Takifugu rubripes GN=rpl7a PE=3 SV=3 (0.0),Locus_837_Transcript_1/1_Confidence_1.000_Length_818 - Similar to sp O57592 RL7A_TAKRU 60S ribosomal protein L7a OS=Takifugu rubripes GN=rpl7a PE=3 SV=3 (0.0),Locus_726_Transcript_1/1_Confidence_1.000_Length_783 - Similar to sp O57592 RL7A_…	;;;	189;;;	Y	1	3	ASAVAITSVKPEDR	http://cal/tpp/cgi-bin/peptidexml_html2.pl?PepMass=1442.7729&StdPep=&MassError=0.5&xslt=xsltproc&cgi-bin=/tpp/cgi-bin/&ratioType=-1&Ref=3_ASAVAITSVKPEDR&Infile=/home/jason/Dropbox/jellyfish-ngs/chironex-transcripts/proteomics/results/oge/interact.pep.xml	0.9995	0.999	2	3	5		Y
17	1	16834	http://cal/tpp/cgi-bin/comet-fastadb.cgi?Ref=16834&Db=/home/jason/Dropbox/jellyfish-ngs/chironex-transcripts/proteomics/dbs/reversed.fa&Pep=EEIFTIAEK+GLMPWIEYK+IADSSFAWDHLVK+IPYSNIYSYK+NHLTNLIAYCDR+NLLEGHGIGR+QEEGAAVEAAPEK+TVTEGGDADESQTDSSTTVIK	1	21.4	9	17	0.55	Locus_462_Transcript_1/1_Confidence_1.000_Length_2691 - Similar to sp D3ZAT9 FAXC_RAT Failed axon connections homolog OS=Rattus norvegicus GN=Faxc PE=3 SV=1 (0.0)		454	Y	1	2	NHLTNLIAYCDR	http://cal/tpp/cgi-bin/peptidexml_html2.pl?PepMass=1488.7147&StdPep=NHLTNLIAYCDR&MassError=0.5&xslt=xsltproc&cgi-bin=/tpp/cgi-bin/&ratioType=-1&Ref=2_NHLTNLIAYCDR&Infile=/home/jason/Dropbox/jellyfish-ngs/chironex-transcripts/proteomics/results/oge/interact.pep.xml	0.9996	0.9988	2	6	3		Y
17	1	16834	http://cal/tpp/cgi-bin/comet-fastadb.cgi?Ref=16834&Db=/home/jason/Dropbox/jellyfish-ngs/chironex-transcripts/proteomics/dbs/reversed.fa&Pep=EEIFTIAEK+GLMPWIEYK+IADSSFAWDHLVK+IPYSNIYSYK+NHLTNLIAYCDR+NLLEGHGIGR+QEEGAAVEAAPEK+TVTEGGDADESQTDSSTTVIK	1	21.4	9	17	0.55	Locus_462_Transcript_1/1_Confidence_1.000_Length_2691 - Similar to sp D3ZAT9 FAXC_RAT Failed axon connections homolog OS=Rattus norvegicus GN=Faxc PE=3 SV=1 (0.0)		454	Y	1	2	TVTEGGDADESQTDSSTTVIK	http://cal/tpp/cgi-bin/peptidexml_html2.pl?PepMass=2139.9657&StdPep=&MassError=0.5&xslt=xsltproc&cgi-bin=/tpp/cgi-bin/&ratioType=-1&Ref=2_TVTEGGDADESQTDSSTTVIK&Infile=/home/jason/Dropbox/jellyfish-ngs/chironex-transcripts/proteomics/results/oge/interact.pep.xml	0.9996	0.999	2	6	2		Y
17	1	16834	http://cal/tpp/cgi-bin/comet-fastadb.cgi?Ref=16834&Db=/home/jason/Dropbox/jellyfish-ngs/chironex-transcripts/proteomics/dbs/reversed.fa&Pep=EEIFTIAEK+GLMPWIEYK+IADSSFAWDHLVK+IPYSNIYSYK+NHLTNLIAYCDR+NLLEGHGIGR+QEEGAAVEAAPEK+TVTEGGDADESQTDSSTTVIK	1	21.4	9	17	0.55	Locus_462_Transcript_1/1_Confidence_1.000_Length_2691 - Similar to sp D3ZAT9 FAXC_RAT Failed axon connections homolog OS=Rattus norvegicus GN=Faxc PE=3 SV=1 (0.0)		454	Y	1	2	Q[111]EEGAAVEAAPEK	http://cal/tpp/cgi-bin/peptidexml_html2.pl?PepMass=1310.5987&StdPep=Q[111]EEGAAVEAAPEK&MassError=0.5&xslt=xsltproc&cgi-bin=/tpp/cgi-bin/&ratioType=-1&Ref=2_QEEGAAVEAAPEK&Infile=/home/jason/Dropbox/jellyfish-ngs/chironex-transcripts/proteomics/results/oge/interact.pep.xml	0.9992	0.9979	2	6	1		Y
17	1	16834	http://cal/tpp/cgi-bin/comet-fastadb.cgi?Ref=16834&Db=/home/jason/Dropbox/jellyfish-ngs/chironex-transcripts/proteomics/dbs/reversed.fa&Pep=EEIFTIAEK+GLMPWIEYK+IADSSFAWDHLVK+IPYSNIYSYK+NHLTNLIAYCDR+NLLEGHGIGR+QEEGAAVEAAPEK+TVTEGGDADESQTDSSTTVIK	1	21.4	9	17	0.55	Locus_462_Transcript_1/1_Confidence_1.000_Length_2691 - Similar to sp D3ZAT9 FAXC_RAT Failed axon connections homolog OS=Rattus norvegicus GN=Faxc PE=3 SV=1 (0.0)		454	Y	1	2	NLLEGHGIGR	http://cal/tpp/cgi-bin/peptidexml_html2.pl?PepMass=1064.5727&StdPep=&MassError=0.5&xslt=xsltproc&cgi-bin=/tpp/cgi-bin/&ratioType=-1&Ref=2_NLLEGHGIGR&Infile=/home/jason/Dropbox/jellyfish-ngs/chironex-transcripts/proteomics/results/oge/interact.pep.xml	0.9977	0.9936	2	6	2		Y
17	1	16834	http://cal/tpp/cgi-bin/comet-fastadb.cgi?Ref=16834&Db=/home/jason/Dropbox/jellyfish-ngs/chironex-transcripts/proteomics/dbs/reversed.fa&Pep=EEIFTIAEK+GLMPWIEYK+IADSSFAWDHLVK+IPYSNIYSYK+NHLTNLIAYCDR+NLLEGHGIGR+QEEGAAVEAAPEK+TVTEGGDADESQTDSSTTVIK	1	21.4	9	17	0.55	Locus_462_Transcript_1/1_Confidence_1.000_Length_2691 - Similar to sp D3ZAT9 FAXC_RAT Failed axon connections homolog OS=Rattus norvegicus GN=Faxc PE=3 SV=1 (0.0)		454	Y	1	2	IPYSNIYSYK	http://cal/tpp/cgi-bin/peptidexml_html2.pl?PepMass=1246.6237&StdPep=&MassError=0.5&xslt=xsltproc&cgi-bin=/tpp/cgi-bin/&ratioType=-1&Ref=2_IPYSNIYSYK&Infile=/home/jason/Dropbox/jellyfish-ngs/chironex-transcripts/proteomics/results/oge/interact.pep.xml	0.9973	0.9926	2	6	3		Y
17	1	16834	http://cal/tpp/cgi-bin/comet-fastadb.cgi?Ref=16834&Db=/home/jason/Dropbox/jellyfish-ngs/chironex-transcripts/proteomics/dbs/reversed.fa&Pep=EEIFTIAEK+GLMPWIEYK+IADSSFAWDHLVK+IPYSNIYSYK+NHLTNLIAYCDR+NLLEGHGIGR+QEEGAAVEAAPEK+TVTEGGDADESQTDSSTTVIK	1	21.4	9	17	0.55	Locus_462_Transcript_1/1_Confidence_1.000_Length_2691 - Similar to sp D3ZAT9 FAXC_RAT Failed axon connections homolog OS=Rattus norvegicus GN=Faxc PE=3 SV=1 (0.0)		454	Y	1	2	EEIFTIAEK	http://cal/tpp/cgi-bin/peptidexml_html2.pl?PepMass=1078.5547&StdPep=&MassError=0.5&xslt=xsltproc&cgi-bin=/tpp/cgi-bin/&ratioType=-1&Ref=2_EEIFTIAEK&Infile=/home/jason/Dropbox/jellyfish-ngs/chironex-transcripts/proteomics/results/oge/interact.pep.xml	0.9916	0.9772	2	6	1		Y
17	1	16834	http://cal/tpp/cgi-bin/comet-fastadb.cgi?Ref=16834&Db=/home/jason/Dropbox/jellyfish-ngs/chironex-transcripts/proteomics/dbs/reversed.fa&Pep=EEIFTIAEK+GLMPWIEYK+IADSSFAWDHLVK+IPYSNIYSYK+NHLTNLIAYCDR+NLLEGHGIGR+QEEGAAVEAAPEK+TVTEGGDADESQTDSSTTVIK	1	21.4	9	17	0.55	Locus_462_Transcript_1/1_Confidence_1.000_Length_2691 - Similar to sp D3ZAT9 FAXC_RAT Failed axon connections homolog OS=Rattus norvegicus GN=Faxc PE=3 SV=1 (0.0)		454	Y	1	2	GLMPWIEYK	http://cal/tpp/cgi-bin/peptidexml_html2.pl?PepMass=1135.5737&StdPep=&MassError=0.5&xslt=xsltproc&cgi-bin=/tpp/cgi-bin/&ratioType=-1&Ref=2_GLMPWIEYK&Infile=/home/jason/Dropbox/jellyfish-ngs/chironex-transcripts/proteomics/results/oge/interact.pep.xml	0.9873	0.9657	2	6	3		Y
17	1	16834	http://cal/tpp/cgi-bin/comet-fastadb.cgi?Ref=16834&Db=/home/jason/Dropbox/jellyfish-ngs/chironex-transcripts/proteomics/dbs/reversed.fa&Pep=EEIFTIAEK+GLMPWIEYK+IADSSFAWDHLVK+IPYSNIYSYK+NHLTNLIAYCDR+NLLEGHGIGR+QEEGAAVEAAPEK+TVTEGGDADESQTDSSTTVIK	1	21.4	9	17	0.55	Locus_462_Transcript_1/1_Confidence_1.000_Length_2691 - Similar to sp D3ZAT9 FAXC_RAT Failed axon connections homolog OS=Rattus norvegicus GN=Faxc PE=3 SV=1 (0.0)		454	Y	1	3	IADSSFAWDHLVK	http://cal/tpp/cgi-bin/peptidexml_html2.pl?PepMass=1487.7407&StdPep=&MassError=0.5&xslt=xsltproc&cgi-bin=/tpp/cgi-bin/&ratioType=-1&Ref=3_IADSSFAWDHLVK&Infile=/home/jason/Dropbox/jellyfish-ngs/chironex-transcripts/proteomics/results/oge/interact.pep.xml	0.976	0.9364	2	6	1	a	Y
17	1	16834	http://cal/tpp/cgi-bin/comet-fastadb.cgi?Ref=16834&Db=/home/jason/Dropbox/jellyfish-ngs/chironex-transcripts/proteomics/dbs/reversed.fa&Pep=EEIFTIAEK+GLMPWIEYK+IADSSFAWDHLVK+IPYSNIYSYK+NHLTNLIAYCDR+NLLEGHGIGR+QEEGAAVEAAPEK+TVTEGGDADESQTDSSTTVIK	1	21.4	9	17	0.55	Locus_462_Transcript_1/1_Confidence_1.000_Length_2691 - Similar to sp D3ZAT9 FAXC_RAT Failed axon connections homolog OS=Rattus norvegicus GN=Faxc PE=3 SV=1 (0.0)		454	Y	1	2	IADSSFAWDHLVK	http://cal/tpp/cgi-bin/peptidexml_html2.pl?PepMass=1487.7407&StdPep=&MassError=0.5&xslt=xsltproc&cgi-bin=/tpp/cgi-bin/&ratioType=-1&Ref=2_IADSSFAWDHLVK&Infile=/home/jason/Dropbox/jellyfish-ngs/chironex-transcripts/proteomics/results/oge/interact.pep.xml	0.843	0.6602	2	6	1	a	Y
18	1	16925	http://cal/tpp/cgi-bin/comet-fastadb.cgi?Ref=16925&Db=/home/jason/Dropbox/jellyfish-ngs/chironex-transcripts/proteomics/dbs/reversed.fa&Pep=GFGYEGSTFHR+HVVFGSVVEGLGHIK+IIPEFMCQGGDFTR	1	24.1	4	4	0.16	Locus_596_Transcript_1/1_Confidence_1.000_Length_1675 - Similar to sp P25007 PPIA_DROME Peptidyl-prolyl cis-trans isomerase OS=Drosophila melanogaster GN=Cyp1 PE=1 SV=2 (0.0)		166	Y	1	2	GFGYEGSTFHR	http://cal/tpp/cgi-bin/peptidexml_html2.pl?PepMass=1256.5574&StdPep=&MassError=0.5&xslt=xsltproc&cgi-bin=/tpp/cgi-bin/&ratioType=-1&Ref=2_GFGYEGSTFHR&Infile=/home/jason/Dropbox/jellyfish-ngs/chironex-transcripts/proteomics/results/oge/interact.pep.xml	0.9979	0.9944	2	4	1	a	Y
18	1	16925	http://cal/tpp/cgi-bin/comet-fastadb.cgi?Ref=16925&Db=/home/jason/Dropbox/jellyfish-ngs/chironex-transcripts/proteomics/dbs/reversed.fa&Pep=GFGYEGSTFHR+HVVFGSVVEGLGHIK+IIPEFMCQGGDFTR	1	24.1	4	4	0.16	Locus_596_Transcript_1/1_Confidence_1.000_Length_1675 - Similar to sp P25007 PPIA_DROME Peptidyl-prolyl cis-trans isomerase OS=Drosophila melanogaster GN=Cyp1 PE=1 SV=2 (0.0)		166	Y	1	3	HVVFGSVVEGLGHIK	http://cal/tpp/cgi-bin/peptidexml_html2.pl?PepMass=1576.8727&StdPep=&MassError=0.5&xslt=xsltproc&cgi-bin=/tpp/cgi-bin/&ratioType=-1&Ref=3_HVVFGSVVEGLGHIK&Infile=/home/jason/Dropbox/jellyfish-ngs/chironex-transcripts/proteomics/results/oge/interact.pep.xml	0.9933	0.9824	2	4	1		Y
18	1	16925	http://cal/tpp/cgi-bin/comet-fastadb.cgi?Ref=16925&Db=/home/jason/Dropbox/jellyfish-ngs/chironex-transcripts/proteomics/dbs/reversed.fa&Pep=GFGYEGSTFHR+HVVFGSVVEGLGHIK+IIPEFMCQGGDFTR	1	24.1	4	4	0.16	Locus_596_Transcript_1/1_Confidence_1.000_Length_1675 - Similar to sp P25007 PPIA_DROME Peptidyl-prolyl cis-trans isomerase OS=Drosophila melanogaster GN=Cyp1 PE=1 SV=2 (0.0)		166	Y	1	2	IIPEFMCQGGDFTR	http://cal/tpp/cgi-bin/peptidexml_html2.pl?PepMass=1669.7597&StdPep=IIPEFMCQGGDFTR&MassError=0.5&xslt=xsltproc&cgi-bin=/tpp/cgi-bin/&ratioType=-1&Ref=2_IIPEFMCQGGDFTR&Infile=/home/jason/Dropbox/jellyfish-ngs/chironex-transcripts/proteomics/results/oge/interact.pep.xml	0.9786	0.9455	2	4	1		Y
18	1	16925	http://cal/tpp/cgi-bin/comet-fastadb.cgi?Ref=16925&Db=/home/jason/Dropbox/jellyfish-ngs/chironex-transcripts/proteomics/dbs/reversed.fa&Pep=GFGYEGSTFHR+HVVFGSVVEGLGHIK+IIPEFMCQGGDFTR	1	24.1	4	4	0.16	Locus_596_Transcript_1/1_Confidence_1.000_Length_1675 - Similar to sp P25007 PPIA_DROME Peptidyl-prolyl cis-trans isomerase OS=Drosophila melanogaster GN=Cyp1 PE=1 SV=2 (0.0)		166	Y	1	3	GFGYEGSTFHR	http://cal/tpp/cgi-bin/peptidexml_html2.pl?PepMass=1256.5577&StdPep=&MassError=0.5&xslt=xsltproc&cgi-bin=/tpp/cgi-bin/&ratioType=-1&Ref=3_GFGYEGSTFHR&Infile=/home/jason/Dropbox/jellyfish-ngs/chironex-transcripts/proteomics/results/oge/interact.pep.xml	0.977	0.9416	2	4	1	a	Y
19	1	16962,2701,36538	http://cal/tpp/cgi-bin/comet-fastadb.cgi?Ref=16962&Db=/home/jason/Dropbox/jellyfish-ngs/chironex-transcripts/proteomics/dbs/reversed.fa&Pep=DQEGQDVLLFIDNIFR+FTQAGSEVSALLGR+GIAELGIYPAVDPLDSISR+IGLFGGAGVGK+IMDPNIVGQEHYDTAR+IMNVIGEPIDER+IPSAVGYQPTLATDMGTMQER+IPVGPETLGR+LVLEVAQHLGENVVR+TIAMDGTEGLIR+TVLIMELINNVAK+VALTGLTVAEYFR+VSLVYGQMNEPPGAR+VVDLLAPYAK,http://cal/tpp/cgi-bin/comet-fastadb.cgi?Ref=270…	1	37.2	14	35	1.17	Locus_650_Transcript_2/3_Confidence_0.800_Length_3460 - Similar to sp P10719 ATPB_RAT ATP synthase subunit beta, mitochondrial OS=Rattus norvegicus GN=Atp5b PE=1 SV=2 (0.0),Locus_1897_Transcript_1/1_Confidence_1.000_Length_2005 - Similar to sp P56480 ATPB_MOUSE ATP synthase subunit beta, mitochondrial OS=Mus musculus GN=Atp5b PE=1 SV=2 (0.0),Locus_766_Transcript_1/1_Confidence_1.000_Length_1963 -…	;;	530;;	Y	1	2	FTQAGSEVSALLGR	http://cal/tpp/cgi-bin/peptidexml_html2.pl?PepMass=1434.7467&StdPep=&MassError=0.5&xslt=xsltproc&cgi-bin=/tpp/cgi-bin/&ratioType=-1&Ref=2_FTQAGSEVSALLGR&Infile=/home/jason/Dropbox/jellyfish-ngs/chironex-transcripts/proteomics/results/oge/interact.pep.xml	0.9996	0.999	2	6	3		Y
19	1	16962,2701,36538	http://cal/tpp/cgi-bin/comet-fastadb.cgi?Ref=16962&Db=/home/jason/Dropbox/jellyfish-ngs/chironex-transcripts/proteomics/dbs/reversed.fa&Pep=DQEGQDVLLFIDNIFR+FTQAGSEVSALLGR+GIAELGIYPAVDPLDSISR+IGLFGGAGVGK+IMDPNIVGQEHYDTAR+IMNVIGEPIDER+IPSAVGYQPTLATDMGTMQER+IPVGPETLGR+LVLEVAQHLGENVVR+TIAMDGTEGLIR+TVLIMELINNVAK+VALTGLTVAEYFR+VSLVYGQMNEPPGAR+VVDLLAPYAK,http://cal/tpp/cgi-bin/comet-fastadb.cgi?Ref=270…	1	37.2	14	35	1.17	Locus_650_Transcript_2/3_Confidence_0.800_Length_3460 - Similar to sp P10719 ATPB_RAT ATP synthase subunit beta, mitochondrial OS=Rattus norvegicus GN=Atp5b PE=1 SV=2 (0.0),Locus_1897_Transcript_1/1_Confidence_1.000_Length_2005 - Similar to sp P56480 ATPB_MOUSE ATP synthase subunit beta, mitochondrial OS=Mus musculus GN=Atp5b PE=1 SV=2 (0.0),Locus_766_Transcript_1/1_Confidence_1.000_Length_1963 -…	;;	530;;	Y	1	2	IPSAVGYQPTLATDMGTMQER	http://cal/tpp/cgi-bin/peptidexml_html2.pl?PepMass=2265.0767&StdPep=&MassError=0.5&xslt=xsltproc&cgi-bin=/tpp/cgi-bin/&ratioType=-1&Ref=2_IPSAVGYQPTLATDMGTMQER&Infile=/home/jason/Dropbox/jellyfish-ngs/chironex-transcripts/proteomics/results/oge/interact.pep.xml	0.9996	0.999	2	6	4		Y
19	1	16962,2701,36538	http://cal/tpp/cgi-bin/comet-fastadb.cgi?Ref=16962&Db=/home/jason/Dropbox/jellyfish-ngs/chironex-transcripts/proteomics/dbs/reversed.fa&Pep=DQEGQDVLLFIDNIFR+FTQAGSEVSALLGR+GIAELGIYPAVDPLDSISR+IGLFGGAGVGK+IMDPNIVGQEHYDTAR+IMNVIGEPIDER+IPSAVGYQPTLATDMGTMQER+IPVGPETLGR+LVLEVAQHLGENVVR+TIAMDGTEGLIR+TVLIMELINNVAK+VALTGLTVAEYFR+VSLVYGQMNEPPGAR+VVDLLAPYAK,http://cal/tpp/cgi-bin/comet-fastadb.cgi?Ref=270…	1	37.2	14	35	1.17	Locus_650_Transcript_2/3_Confidence_0.800_Length_3460 - Similar to sp P10719 ATPB_RAT ATP synthase subunit beta, mitochondrial OS=Rattus norvegicus GN=Atp5b PE=1 SV=2 (0.0),Locus_1897_Transcript_1/1_Confidence_1.000_Length_2005 - Similar to sp P56480 ATPB_MOUSE ATP synthase subunit beta, mitochondrial OS=Mus musculus GN=Atp5b PE=1 SV=2 (0.0),Locus_766_Transcript_1/1_Confidence_1.000_Length_1963 -…	;;	530;;	Y	1	2	IPVGPETLGR	http://cal/tpp/cgi-bin/peptidexml_html2.pl?PepMass=1037.5867&StdPep=&MassError=0.5&xslt=xsltproc&cgi-bin=/tpp/cgi-bin/&ratioType=-1&Ref=2_IPVGPETLGR&Infile=/home/jason/Dropbox/jellyfish-ngs/chironex-transcripts/proteomics/results/oge/interact.pep.xml	0.9996	0.999	2	6	4		Y
19	1	16962,2701,36538	http://cal/tpp/cgi-bin/comet-fastadb.cgi?Ref=16962&Db=/home/jason/Dropbox/jellyfish-ngs/chironex-transcripts/proteomics/dbs/reversed.fa&Pep=DQEGQDVLLFIDNIFR+FTQAGSEVSALLGR+GIAELGIYPAVDPLDSISR+IGLFGGAGVGK+IMDPNIVGQEHYDTAR+IMNVIGEPIDER+IPSAVGYQPTLATDMGTMQER+IPVGPETLGR+LVLEVAQHLGENVVR+TIAMDGTEGLIR+TVLIMELINNVAK+VALTGLTVAEYFR+VSLVYGQMNEPPGAR+VVDLLAPYAK,http://cal/tpp/cgi-bin/comet-fastadb.cgi?Ref=270…	1	37.2	14	35	1.17	Locus_650_Transcript_2/3_Confidence_0.800_Length_3460 - Similar to sp P10719 ATPB_RAT ATP synthase subunit beta, mitochondrial OS=Rattus norvegicus GN=Atp5b PE=1 SV=2 (0.0),Locus_1897_Transcript_1/1_Confidence_1.000_Length_2005 - Similar to sp P56480 ATPB_MOUSE ATP synthase subunit beta, mitochondrial OS=Mus musculus GN=Atp5b PE=1 SV=2 (0.0),Locus_766_Transcript_1/1_Confidence_1.000_Length_1963 -…	;;	530;;	Y	1	2	LVLEVAQHLGENVVR	http://cal/tpp/cgi-bin/peptidexml_html2.pl?PepMass=1674.9417&StdPep=&MassError=0.5&xslt=xsltproc&cgi-bin=/tpp/cgi-bin/&ratioType=-1&Ref=2_LVLEVAQHLGENVVR&Infile=/home/jason/Dropbox/jellyfish-ngs/chironex-transcripts/proteomics/results/oge/interact.pep.xml	0.9995	0.9987	2	6	2		Y
19	1	16962,2701,36538	http://cal/tpp/cgi-bin/comet-fastadb.cgi?Ref=16962&Db=/home/jason/Dropbox/jellyfish-ngs/chironex-transcripts/proteomics/dbs/reversed.fa&Pep=DQEGQDVLLFIDNIFR+FTQAGSEVSALLGR+GIAELGIYPAVDPLDSISR+IGLFGGAGVGK+IMDPNIVGQEHYDTAR+IMNVIGEPIDER+IPSAVGYQPTLATDMGTMQER+IPVGPETLGR+LVLEVAQHLGENVVR+TIAMDGTEGLIR+TVLIMELINNVAK+VALTGLTVAEYFR+VSLVYGQMNEPPGAR+VVDLLAPYAK,http://cal/tpp/cgi-bin/comet-fastadb.cgi?Ref=270…	1	37.2	14	35	1.17	Locus_650_Transcript_2/3_Confidence_0.800_Length_3460 - Similar to sp P10719 ATPB_RAT ATP synthase subunit beta, mitochondrial OS=Rattus norvegicus GN=Atp5b PE=1 SV=2 (0.0),Locus_1897_Transcript_1/1_Confidence_1.000_Length_2005 - Similar to sp P56480 ATPB_MOUSE ATP synthase subunit beta, mitochondrial OS=Mus musculus GN=Atp5b PE=1 SV=2 (0.0),Locus_766_Transcript_1/1_Confidence_1.000_Length_1963 -…	;;	530;;	Y	1	2	VALTGLTVAEYFR	http://cal/tpp/cgi-bin/peptidexml_html2.pl?PepMass=1438.7817&StdPep=&MassError=0.5&xslt=xsltproc&cgi-bin=/tpp/cgi-bin/&ratioType=-1&Ref=2_VALTGLTVAEYFR&Infile=/home/jason/Dropbox/jellyfish-ngs/chironex-transcripts/proteomics/results/oge/interact.pep.xml	0.9995	0.9986	2	6	7		Y
19	1	16962,2701,36538	http://cal/tpp/cgi-bin/comet-fastadb.cgi?Ref=16962&Db=/home/jason/Dropbox/jellyfish-ngs/chironex-transcripts/proteomics/dbs/reversed.fa&Pep=DQEGQDVLLFIDNIFR+FTQAGSEVSALLGR+GIAELGIYPAVDPLDSISR+IGLFGGAGVGK+IMDPNIVGQEHYDTAR+IMNVIGEPIDER+IPSAVGYQPTLATDMGTMQER+IPVGPETLGR+LVLEVAQHLGENVVR+TIAMDGTEGLIR+TVLIMELINNVAK+VALTGLTVAEYFR+VSLVYGQMNEPPGAR+VVDLLAPYAK,http://cal/tpp/cgi-bin/comet-fastadb.cgi?Ref=270…	1	37.2	14	35	1.17	Locus_650_Transcript_2/3_Confidence_0.800_Length_3460 - Similar to sp P10719 ATPB_RAT ATP synthase subunit beta, mitochondrial OS=Rattus norvegicus GN=Atp5b PE=1 SV=2 (0.0),Locus_1897_Transcript_1/1_Confidence_1.000_Length_2005 - Similar to sp P56480 ATPB_MOUSE ATP synthase subunit beta, mitochondrial OS=Mus musculus GN=Atp5b PE=1 SV=2 (0.0),Locus_766_Transcript_1/1_Confidence_1.000_Length_1963 -…	;;	530;;	Y	1	2	TIAMDGTEGLIR	http://cal/tpp/cgi-bin/peptidexml_html2.pl?PepMass=1275.6497&StdPep=&MassError=0.5&xslt=xsltproc&cgi-bin=/tpp/cgi-bin/&ratioType=-1&Ref=2_TIAMDGTEGLIR&Infile=/home/jason/Dropbox/jellyfish-ngs/chironex-transcripts/proteomics/results/oge/interact.pep.xml	0.9993	0.998	2	6	2		Y
19	1	16962,2701,36538	http://cal/tpp/cgi-bin/comet-fastadb.cgi?Ref=16962&Db=/home/jason/Dropbox/jellyfish-ngs/chironex-transcripts/proteomics/dbs/reversed.fa&Pep=DQEGQDVLLFIDNIFR+FTQAGSEVSALLGR+GIAELGIYPAVDPLDSISR+IGLFGGAGVGK+IMDPNIVGQEHYDTAR+IMNVIGEPIDER+IPSAVGYQPTLATDMGTMQER+IPVGPETLGR+LVLEVAQHLGENVVR+TIAMDGTEGLIR+TVLIMELINNVAK+VALTGLTVAEYFR+VSLVYGQMNEPPGAR+VVDLLAPYAK,http://cal/tpp/cgi-bin/comet-fastadb.cgi?Ref=270…	1	37.2	14	35	1.17	Locus_650_Transcript_2/3_Confidence_0.800_Length_3460 - Similar to sp P10719 ATPB_RAT ATP synthase subunit beta, mitochondrial OS=Rattus norvegicus GN=Atp5b PE=1 SV=2 (0.0),Locus_1897_Transcript_1/1_Confidence_1.000_Length_2005 - Similar to sp P56480 ATPB_MOUSE ATP synthase subunit beta, mitochondrial OS=Mus musculus GN=Atp5b PE=1 SV=2 (0.0),Locus_766_Transcript_1/1_Confidence_1.000_Length_1963 -…	;;	530;;	Y	1	2	VSLVYGQMNEPPGAR	http://cal/tpp/cgi-bin/peptidexml_html2.pl?PepMass=1616.7977&StdPep=&MassError=0.5&xslt=xsltproc&cgi-bin=/tpp/cgi-bin/&ratioType=-1&Ref=2_VSLVYGQMNEPPGAR&Infile=/home/jason/Dropbox/jellyfish-ngs/chironex-transcripts/proteomics/results/oge/interact.pep.xml	0.9974	0.9929	2	6	4		Y
19	1	16962,2701,36538	http://cal/tpp/cgi-bin/comet-fastadb.cgi?Ref=16962&Db=/home/jason/Dropbox/jellyfish-ngs/chironex-transcripts/proteomics/dbs/reversed.fa&Pep=DQEGQDVLLFIDNIFR+FTQAGSEVSALLGR+GIAELGIYPAVDPLDSISR+IGLFGGAGVGK+IMDPNIVGQEHYDTAR+IMNVIGEPIDER+IPSAVGYQPTLATDMGTMQER+IPVGPETLGR+LVLEVAQHLGENVVR+TIAMDGTEGLIR+TVLIMELINNVAK+VALTGLTVAEYFR+VSLVYGQMNEPPGAR+VVDLLAPYAK,http://cal/tpp/cgi-bin/comet-fastadb.cgi?Ref=270…	1	37.2	14	35	1.17	Locus_650_Transcript_2/3_Confidence_0.800_Length_3460 - Similar to sp P10719 ATPB_RAT ATP synthase subunit beta, mitochondrial OS=Rattus norvegicus GN=Atp5b PE=1 SV=2 (0.0),Locus_1897_Transcript_1/1_Confidence_1.000_Length_2005 - Similar to sp P56480 ATPB_MOUSE ATP synthase subunit beta, mitochondrial OS=Mus musculus GN=Atp5b PE=1 SV=2 (0.0),Locus_766_Transcript_1/1_Confidence_1.000_Length_1963 -…	;;	530;;	Y	1	2	IMNVIGEPIDER	http://cal/tpp/cgi-bin/peptidexml_html2.pl?PepMass=1384.7017&StdPep=&MassError=0.5&xslt=xsltproc&cgi-bin=/tpp/cgi-bin/&ratioType=-1&Ref=2_IMNVIGEPIDER&Infile=/home/jason/Dropbox/jellyfish-ngs/chironex-transcripts/proteomics/results/oge/interact.pep.xml	0.9972	0.9924	2	6	1		Y
19	1	16962,2701,36538	http://cal/tpp/cgi-bin/comet-fastadb.cgi?Ref=16962&Db=/home/jason/Dropbox/jellyfish-ngs/chironex-transcripts/proteomics/dbs/reversed.fa&Pep=DQEGQDVLLFIDNIFR+FTQAGSEVSALLGR+GIAELGIYPAVDPLDSISR+IGLFGGAGVGK+IMDPNIVGQEHYDTAR+IMNVIGEPIDER+IPSAVGYQPTLATDMGTMQER+IPVGPETLGR+LVLEVAQHLGENVVR+TIAMDGTEGLIR+TVLIMELINNVAK+VALTGLTVAEYFR+VSLVYGQMNEPPGAR+VVDLLAPYAK,http://cal/tpp/cgi-bin/comet-fastadb.cgi?Ref=270…	1	37.2	14	35	1.17	Locus_650_Transcript_2/3_Confidence_0.800_Length_3460 - Similar to sp P10719 ATPB_RAT ATP synthase subunit beta, mitochondrial OS=Rattus norvegicus GN=Atp5b PE=1 SV=2 (0.0),Locus_1897_Transcript_1/1_Confidence_1.000_Length_2005 - Similar to sp P56480 ATPB_MOUSE ATP synthase subunit beta, mitochondrial OS=Mus musculus GN=Atp5b PE=1 SV=2 (0.0),Locus_766_Transcript_1/1_Confidence_1.000_Length_1963 -…	;;	530;;	Y	1	2	DQEGQDVLLFIDNIFR	http://cal/tpp/cgi-bin/peptidexml_html2.pl?PepMass=1920.9577&StdPep=&MassError=0.5&xslt=xsltproc&cgi-bin=/tpp/cgi-bin/&ratioType=-1&Ref=2_DQEGQDVLLFIDNIFR&Infile=/home/jason/Dropbox/jellyfish-ngs/chironex-transcripts/proteomics/results/oge/interact.pep.xml	0.9965	0.9905	2	6	1		Y
19	1	16962,2701,36538	http://cal/tpp/cgi-bin/comet-fastadb.cgi?Ref=16962&Db=/home/jason/Dropbox/jellyfish-ngs/chironex-transcripts/proteomics/dbs/reversed.fa&Pep=DQEGQDVLLFIDNIFR+FTQAGSEVSALLGR+GIAELGIYPAVDPLDSISR+IGLFGGAGVGK+IMDPNIVGQEHYDTAR+IMNVIGEPIDER+IPSAVGYQPTLATDMGTMQER+IPVGPETLGR+LVLEVAQHLGENVVR+TIAMDGTEGLIR+TVLIMELINNVAK+VALTGLTVAEYFR+VSLVYGQMNEPPGAR+VVDLLAPYAK,http://cal/tpp/cgi-bin/comet-fastadb.cgi?Ref=270…	1	37.2	14	35	1.17	Locus_650_Transcript_2/3_Confidence_0.800_Length_3460 - Similar to sp P10719 ATPB_RAT ATP synthase subunit beta, mitochondrial OS=Rattus norvegicus GN=Atp5b PE=1 SV=2 (0.0),Locus_1897_Transcript_1/1_Confidence_1.000_Length_2005 - Similar to sp P56480 ATPB_MOUSE ATP synthase subunit beta, mitochondrial OS=Mus musculus GN=Atp5b PE=1 SV=2 (0.0),Locus_766_Transcript_1/1_Confidence_1.000_Length_1963 -…	;;	530;;	Y	1	2	GIAELGIYPAVDPLDSISR	http://cal/tpp/cgi-bin/peptidexml_html2.pl?PepMass=1985.0467&StdPep=&MassError=0.5&xslt=xsltproc&cgi-bin=/tpp/cgi-bin/&ratioType=-1&Ref=2_GIAELGIYPAVDPLDSISR&Infile=/home/jason/Dropbox/jellyfish-ngs/chironex-transcripts/proteomics/results/oge/interact.pep.xml	0.9965	0.9903	2	6	1		Y
19	1	16962,2701,36538	http://cal/tpp/cgi-bin/comet-fastadb.cgi?Ref=16962&Db=/home/jason/Dropbox/jellyfish-ngs/chironex-transcripts/proteomics/dbs/reversed.fa&Pep=DQEGQDVLLFIDNIFR+FTQAGSEVSALLGR+GIAELGIYPAVDPLDSISR+IGLFGGAGVGK+IMDPNIVGQEHYDTAR+IMNVIGEPIDER+IPSAVGYQPTLATDMGTMQER+IPVGPETLGR+LVLEVAQHLGENVVR+TIAMDGTEGLIR+TVLIMELINNVAK+VALTGLTVAEYFR+VSLVYGQMNEPPGAR+VVDLLAPYAK,http://cal/tpp/cgi-bin/comet-fastadb.cgi?Ref=270…	1	37.2	14	35	1.17	Locus_650_Transcript_2/3_Confidence_0.800_Length_3460 - Similar to sp P10719 ATPB_RAT ATP synthase subunit beta, mitochondrial OS=Rattus norvegicus GN=Atp5b PE=1 SV=2 (0.0),Locus_1897_Transcript_1/1_Confidence_1.000_Length_2005 - Similar to sp P56480 ATPB_MOUSE ATP synthase subunit beta, mitochondrial OS=Mus musculus GN=Atp5b PE=1 SV=2 (0.0),Locus_766_Transcript_1/1_Confidence_1.000_Length_1963 -…	;;	530;;	Y	1	2	IGLFGGAGVGK	http://cal/tpp/cgi-bin/peptidexml_html2.pl?PepMass=974.5547&StdPep=&MassError=0.5&xslt=xsltproc&cgi-bin=/tpp/cgi-bin/&ratioType=-1&Ref=2_IGLFGGAGVGK&Infile=/home/jason/Dropbox/jellyfish-ngs/chironex-transcripts/proteomics/results/oge/interact.pep.xml	0.9912	0.9761	2	6	3		Y
19	1	16962,2701,36538	http://cal/tpp/cgi-bin/comet-fastadb.cgi?Ref=16962&Db=/home/jason/Dropbox/jellyfish-ngs/chironex-transcripts/proteomics/dbs/reversed.fa&Pep=DQEGQDVLLFIDNIFR+FTQAGSEVSALLGR+GIAELGIYPAVDPLDSISR+IGLFGGAGVGK+IMDPNIVGQEHYDTAR+IMNVIGEPIDER+IPSAVGYQPTLATDMGTMQER+IPVGPETLGR+LVLEVAQHLGENVVR+TIAMDGTEGLIR+TVLIMELINNVAK+VALTGLTVAEYFR+VSLVYGQMNEPPGAR+VVDLLAPYAK,http://cal/tpp/cgi-bin/comet-fastadb.cgi?Ref=270…	1	37.2	14	35	1.17	Locus_650_Transcript_2/3_Confidence_0.800_Length_3460 - Similar to sp P10719 ATPB_RAT ATP synthase subunit beta, mitochondrial OS=Rattus norvegicus GN=Atp5b PE=1 SV=2 (0.0),Locus_1897_Transcript_1/1_Confidence_1.000_Length_2005 - Similar to sp P56480 ATPB_MOUSE ATP synthase subunit beta, mitochondrial OS=Mus musculus GN=Atp5b PE=1 SV=2 (0.0),Locus_766_Transcript_1/1_Confidence_1.000_Length_1963 -…	;;	530;;	Y	1	3	IMDPNIVGQEHYDTAR	http://cal/tpp/cgi-bin/peptidexml_html2.pl?PepMass=1857.8677&StdPep=&MassError=0.5&xslt=xsltproc&cgi-bin=/tpp/cgi-bin/&ratioType=-1&Ref=3_IMDPNIVGQEHYDTAR&Infile=/home/jason/Dropbox/jellyfish-ngs/chironex-transcripts/proteomics/results/oge/interact.pep.xml	0.9845	0.9582	2	6	1		Y
19	1	16962,2701,36538	http://cal/tpp/cgi-bin/comet-fastadb.cgi?Ref=16962&Db=/home/jason/Dropbox/jellyfish-ngs/chironex-transcripts/proteomics/dbs/reversed.fa&Pep=DQEGQDVLLFIDNIFR+FTQAGSEVSALLGR+GIAELGIYPAVDPLDSISR+IGLFGGAGVGK+IMDPNIVGQEHYDTAR+IMNVIGEPIDER+IPSAVGYQPTLATDMGTMQER+IPVGPETLGR+LVLEVAQHLGENVVR+TIAMDGTEGLIR+TVLIMELINNVAK+VALTGLTVAEYFR+VSLVYGQMNEPPGAR+VVDLLAPYAK,http://cal/tpp/cgi-bin/comet-fastadb.cgi?Ref=270…	1	37.2	14	35	1.17	Locus_650_Transcript_2/3_Confidence_0.800_Length_3460 - Similar to sp P10719 ATPB_RAT ATP synthase subunit beta, mitochondrial OS=Rattus norvegicus GN=Atp5b PE=1 SV=2 (0.0),Locus_1897_Transcript_1/1_Confidence_1.000_Length_2005 - Similar to sp P56480 ATPB_MOUSE ATP synthase subunit beta, mitochondrial OS=Mus musculus GN=Atp5b PE=1 SV=2 (0.0),Locus_766_Transcript_1/1_Confidence_1.000_Length_1963 -…	;;	530;;	Y	1	2	VVDLLAPYAK	http://cal/tpp/cgi-bin/peptidexml_html2.pl?PepMass=1087.6277&StdPep=&MassError=0.5&xslt=xsltproc&cgi-bin=/tpp/cgi-bin/&ratioType=-1&Ref=2_VVDLLAPYAK&Infile=/home/jason/Dropbox/jellyfish-ngs/chironex-transcripts/proteomics/results/oge/interact.pep.xml	0.3808	0.3808	2	6	1		Y
19	1	16962,2701,36538	http://cal/tpp/cgi-bin/comet-fastadb.cgi?Ref=16962&Db=/home/jason/Dropbox/jellyfish-ngs/chironex-transcripts/proteomics/dbs/reversed.fa&Pep=DQEGQDVLLFIDNIFR+FTQAGSEVSALLGR+GIAELGIYPAVDPLDSISR+IGLFGGAGVGK+IMDPNIVGQEHYDTAR+IMNVIGEPIDER+IPSAVGYQPTLATDMGTMQER+IPVGPETLGR+LVLEVAQHLGENVVR+TIAMDGTEGLIR+TVLIMELINNVAK+VALTGLTVAEYFR+VSLVYGQMNEPPGAR+VVDLLAPYAK,http://cal/tpp/cgi-bin/comet-fastadb.cgi?Ref=270…	1	37.2	14	35	1.17	Locus_650_Transcript_2/3_Confidence_0.800_Length_3460 - Similar to sp P10719 ATPB_RAT ATP synthase subunit beta, mitochondrial OS=Rattus norvegicus GN=Atp5b PE=1 SV=2 (0.0),Locus_1897_Transcript_1/1_Confidence_1.000_Length_2005 - Similar to sp P56480 ATPB_MOUSE ATP synthase subunit beta, mitochondrial OS=Mus musculus GN=Atp5b PE=1 SV=2 (0.0),Locus_766_Transcript_1/1_Confidence_1.000_Length_1963 -…	;;	530;;	Y	1	2	TVLIMELINNVAK	http://cal/tpp/cgi-bin/peptidexml_html2.pl?PepMass=1456.8327&StdPep=&MassError=0.5&xslt=xsltproc&cgi-bin=/tpp/cgi-bin/&ratioType=-1&Ref=2_TVLIMELINNVAK&Infile=/home/jason/Dropbox/jellyfish-ngs/chironex-transcripts/proteomics/results/oge/interact.pep.xml	0.2997	0.2997	2	6	1		Y
20	1	17284	http://cal/tpp/cgi-bin/comet-fastadb.cgi?Ref=17284&Db=/home/jason/Dropbox/jellyfish-ngs/chironex-transcripts/proteomics/dbs/reversed.fa&Pep=AAYALGGLGSGLCEDK+ALAMSNQVLVEK+DGQVVVHAISEHVENAGVHSGDATLIQPAQR+FNISGPFNIQFLAK+GQILTLTYPIVGNYGVPSTTLR+ILGTCPTMIDQAEER+VLVLGSGGLSIGQAGEFDYSGSQAIK+VSLEHPVVITK	1	9.4	7	7	0.23	Locus_1070_Transcript_1/1_Confidence_1.000_Length_5176 - Similar to sp P31327 CPSM_HUMAN Carbamoyl-phosphate synthase [ammonia], mitochondrial OS=Homo sapiens GN=CPS1 PE=1 SV=2 (0.0)		1565	Y	1	2	ILGTCPTMIDQAEER	http://cal/tpp/cgi-bin/peptidexml_html2.pl?PepMass=1732.8127&StdPep=ILGTCPTMIDQAEER&MassError=0.5&xslt=xsltproc&cgi-bin=/tpp/cgi-bin/&ratioType=-1&Ref=2_ILGTCPTMIDQAEER&Infile=/home/jason/Dropbox/jellyfish-ngs/chironex-transcripts/proteomics/results/oge/interact.pep.xml	0.9995	0.9988	2	5	1		Y
20	1	17284	http://cal/tpp/cgi-bin/comet-fastadb.cgi?Ref=17284&Db=/home/jason/Dropbox/jellyfish-ngs/chironex-transcripts/proteomics/dbs/reversed.fa&Pep=AAYALGGLGSGLCEDK+ALAMSNQVLVEK+DGQVVVHAISEHVENAGVHSGDATLIQPAQR+FNISGPFNIQFLAK+GQILTLTYPIVGNYGVPSTTLR+ILGTCPTMIDQAEER+VLVLGSGGLSIGQAGEFDYSGSQAIK+VSLEHPVVITK	1	9.4	7	7	0.23	Locus_1070_Transcript_1/1_Confidence_1.000_Length_5176 - Similar to sp P31327 CPSM_HUMAN Carbamoyl-phosphate synthase [ammonia], mitochondrial OS=Homo sapiens GN=CPS1 PE=1 SV=2 (0.0)		1565	Y	1	4	DGQVVVHAISEHVENAGVHSGDATLIQPAQR	http://cal/tpp/cgi-bin/peptidexml_html2.pl?PepMass=3233.6177&StdPep=&MassError=0.5&xslt=xsltproc&cgi-bin=/tpp/cgi-bin/&ratioType=-1&Ref=4_DGQVVVHAISEHVENAGVHSGDATLIQPAQR&Infile=/home/jason/Dropbox/jellyfish-ngs/chironex-transcripts/proteomics/results/oge/interact.pep.xml	0.9942	0.9849	2	5	1		Y
20	1	17284	http://cal/tpp/cgi-bin/comet-fastadb.cgi?Ref=17284&Db=/home/jason/Dropbox/jellyfish-ngs/chironex-transcripts/proteomics/dbs/reversed.fa&Pep=AAYALGGLGSGLCEDK+ALAMSNQVLVEK+DGQVVVHAISEHVENAGVHSGDATLIQPAQR+FNISGPFNIQFLAK+GQILTLTYPIVGNYGVPSTTLR+ILGTCPTMIDQAEER+VLVLGSGGLSIGQAGEFDYSGSQAIK+VSLEHPVVITK	1	9.4	7	7	0.23	Locus_1070_Transcript_1/1_Confidence_1.000_Length_5176 - Similar to sp P31327 CPSM_HUMAN Carbamoyl-phosphate synthase [ammonia], mitochondrial OS=Homo sapiens GN=CPS1 PE=1 SV=2 (0.0)		1565	Y	1	2	AAYALGGLGSGLCEDK	http://cal/tpp/cgi-bin/peptidexml_html2.pl?PepMass=1580.7507&StdPep=AAYALGGLGSGLCEDK&MassError=0.5&xslt=xsltproc&cgi-bin=/tpp/cgi-bin/&ratioType=-1&Ref=2_AAYALGGLGSGLCEDK&Infile=/home/jason/Dropbox/jellyfish-ngs/chironex-transcripts/proteomics/results/oge/interact.pep.xml	0.9833	0.9571	2	5	1		Y
20	1	17284	http://cal/tpp/cgi-bin/comet-fastadb.cgi?Ref=17284&Db=/home/jason/Dropbox/jellyfish-ngs/chironex-transcripts/proteomics/dbs/reversed.fa&Pep=AAYALGGLGSGLCEDK+ALAMSNQVLVEK+DGQVVVHAISEHVENAGVHSGDATLIQPAQR+FNISGPFNIQFLAK+GQILTLTYPIVGNYGVPSTTLR+ILGTCPTMIDQAEER+VLVLGSGGLSIGQAGEFDYSGSQAIK+VSLEHPVVITK	1	9.4	7	7	0.23	Locus_1070_Transcript_1/1_Confidence_1.000_Length_5176 - Similar to sp P31327 CPSM_HUMAN Carbamoyl-phosphate synthase [ammonia], mitochondrial OS=Homo sapiens GN=CPS1 PE=1 SV=2 (0.0)		1565	Y	1	3	GQILTLTYPIVGNYGVPSTTLR	http://cal/tpp/cgi-bin/peptidexml_html2.pl?PepMass=2362.2897&StdPep=&MassError=0.5&xslt=xsltproc&cgi-bin=/tpp/cgi-bin/&ratioType=-1&Ref=3_GQILTLTYPIVGNYGVPSTTLR&Infile=/home/jason/Dropbox/jellyfish-ngs/chironex-transcripts/proteomics/results/oge/interact.pep.xml	0.9591	0.8991	2	5	1		Y
20	1	17284	http://cal/tpp/cgi-bin/comet-fastadb.cgi?Ref=17284&Db=/home/jason/Dropbox/jellyfish-ngs/chironex-transcripts/proteomics/dbs/reversed.fa&Pep=AAYALGGLGSGLCEDK+ALAMSNQVLVEK+DGQVVVHAISEHVENAGVHSGDATLIQPAQR+FNISGPFNIQFLAK+GQILTLTYPIVGNYGVPSTTLR+ILGTCPTMIDQAEER+VLVLGSGGLSIGQAGEFDYSGSQAIK+VSLEHPVVITK	1	9.4	7	7	0.23	Locus_1070_Transcript_1/1_Confidence_1.000_Length_5176 - Similar to sp P31327 CPSM_HUMAN Carbamoyl-phosphate synthase [ammonia], mitochondrial OS=Homo sapiens GN=CPS1 PE=1 SV=2 (0.0)		1565	Y	1	3	VSLEHPVVITK	http://cal/tpp/cgi-bin/peptidexml_html2.pl?PepMass=1220.7127&StdPep=&MassError=0.5&xslt=xsltproc&cgi-bin=/tpp/cgi-bin/&ratioType=-1&Ref=3_VSLEHPVVITK&Infile=/home/jason/Dropbox/jellyfish-ngs/chironex-transcripts/proteomics/results/oge/interact.pep.xml	0.9536	0.8864	2	5	1		Y
20	1	17284	http://cal/tpp/cgi-bin/comet-fastadb.cgi?Ref=17284&Db=/home/jason/Dropbox/jellyfish-ngs/chironex-transcripts/proteomics/dbs/reversed.fa&Pep=AAYALGGLGSGLCEDK+ALAMSNQVLVEK+DGQVVVHAISEHVENAGVHSGDATLIQPAQR+FNISGPFNIQFLAK+GQILTLTYPIVGNYGVPSTTLR+ILGTCPTMIDQAEER+VLVLGSGGLSIGQAGEFDYSGSQAIK+VSLEHPVVITK	1	9.4	7	7	0.23	Locus_1070_Transcript_1/1_Confidence_1.000_Length_5176 - Similar to sp P31327 CPSM_HUMAN Carbamoyl-phosphate synthase [ammonia], mitochondrial OS=Homo sapiens GN=CPS1 PE=1 SV=2 (0.0)		1565	Y	1	2	ALAMSNQVLVEK	http://cal/tpp/cgi-bin/peptidexml_html2.pl?PepMass=1301.7017&StdPep=&MassError=0.5&xslt=xsltproc&cgi-bin=/tpp/cgi-bin/&ratioType=-1&Ref=2_ALAMSNQVLVEK&Infile=/home/jason/Dropbox/jellyfish-ngs/chironex-transcripts/proteomics/results/oge/interact.pep.xml	0.4322	0.4322	2	5	1		Y
20	1	17284	http://cal/tpp/cgi-bin/comet-fastadb.cgi?Ref=17284&Db=/home/jason/Dropbox/jellyfish-ngs/chironex-transcripts/proteomics/dbs/reversed.fa&Pep=AAYALGGLGSGLCEDK+ALAMSNQVLVEK+DGQVVVHAISEHVENAGVHSGDATLIQPAQR+FNISGPFNIQFLAK+GQILTLTYPIVGNYGVPSTTLR+ILGTCPTMIDQAEER+VLVLGSGGLSIGQAGEFDYSGSQAIK+VSLEHPVVITK	1	9.4	7	7	0.23	Locus_1070_Transcript_1/1_Confidence_1.000_Length_5176 - Similar to sp P31327 CPSM_HUMAN Carbamoyl-phosphate synthase [ammonia], mitochondrial OS=Homo sapiens GN=CPS1 PE=1 SV=2 (0.0)		1565	Y	1	2	FNISGPFNIQFLAK	http://cal/tpp/cgi-bin/peptidexml_html2.pl?PepMass=1594.8507&StdPep=&MassError=0.5&xslt=xsltproc&cgi-bin=/tpp/cgi-bin/&ratioType=-1&Ref=2_FNISGPFNIQFLAK&Infile=/home/jason/Dropbox/jellyfish-ngs/chironex-transcripts/proteomics/results/oge/interact.pep.xml	0.3294	0.3294	2	5	1		Y
20	1	17284	http://cal/tpp/cgi-bin/comet-fastadb.cgi?Ref=17284&Db=/home/jason/Dropbox/jellyfish-ngs/chironex-transcripts/proteomics/dbs/reversed.fa&Pep=AAYALGGLGSGLCEDK+ALAMSNQVLVEK+DGQVVVHAISEHVENAGVHSGDATLIQPAQR+FNISGPFNIQFLAK+GQILTLTYPIVGNYGVPSTTLR+ILGTCPTMIDQAEER+VLVLGSGGLSIGQAGEFDYSGSQAIK+VSLEHPVVITK	1	9.4	7	7	0.23	Locus_1070_Transcript_1/1_Confidence_1.000_Length_5176 - Similar to sp P31327 CPSM_HUMAN Carbamoyl-phosphate synthase [ammonia], mitochondrial OS=Homo sapiens GN=CPS1 PE=1 SV=2 (0.0)		1565	Y	1	3	VLVLGSGGLSIGQAGEFDYSGSQAIK	http://cal/tpp/cgi-bin/peptidexml_html2.pl?PepMass=2552.3127&StdPep=&MassError=0.5&xslt=xsltproc&cgi-bin=/tpp/cgi-bin/&ratioType=-1&Ref=3_VLVLGSGGLSIGQAGEFDYSGSQAIK&Infile=/home/jason/Dropbox/jellyfish-ngs/chironex-transcripts/proteomics/results/oge/interact.pep.xml	0.1056	0.1056	2	5	1		N
21	1	1745	http://cal/tpp/cgi-bin/comet-fastadb.cgi?Ref=1745&Db=/home/jason/Dropbox/jellyfish-ngs/chironex-transcripts/proteomics/dbs/reversed.fa&Pep=DGGGSITAGELHHVLTTLGDR+GLGLNPTEAEIK+ISFEEFLPIYQSLSAK+LTPAEVDMITQGLEDTNGQINIEEFVK	1	51	4	6	0.23	Locus_839_Transcript_1/1_Confidence_1.000_Length_2092 - Similar to sp P54357 MLC2_DROME Myosin-2 essential light chain OS=Drosophila melanogaster GN=Mlc-c PE=1 SV=1 (1.72884E-35)		149	Y	1	3	LTPAEVDMITQGLEDTNGQINIEEFVK	http://cal/tpp/cgi-bin/peptidexml_html2.pl?PepMass=3003.4747&StdPep=&MassError=0.5&xslt=xsltproc&cgi-bin=/tpp/cgi-bin/&ratioType=-1&Ref=3_LTPAEVDMITQGLEDTNGQINIEEFVK&Infile=/home/jason/Dropbox/jellyfish-ngs/chironex-transcripts/proteomics/results/oge/interact.pep.xml	0.9996	0.999	2	4	2		Y
21	1	1745	http://cal/tpp/cgi-bin/comet-fastadb.cgi?Ref=1745&Db=/home/jason/Dropbox/jellyfish-ngs/chironex-transcripts/proteomics/dbs/reversed.fa&Pep=DGGGSITAGELHHVLTTLGDR+GLGLNPTEAEIK+ISFEEFLPIYQSLSAK+LTPAEVDMITQGLEDTNGQINIEEFVK	1	51	4	6	0.23	Locus_839_Transcript_1/1_Confidence_1.000_Length_2092 - Similar to sp P54357 MLC2_DROME Myosin-2 essential light chain OS=Drosophila melanogaster GN=Mlc-c PE=1 SV=1 (1.72884E-35)		149	Y	1	2	GLGLNPTEAEIK	http://cal/tpp/cgi-bin/peptidexml_html2.pl?PepMass=1240.6667&StdPep=&MassError=0.5&xslt=xsltproc&cgi-bin=/tpp/cgi-bin/&ratioType=-1&Ref=2_GLGLNPTEAEIK&Infile=/home/jason/Dropbox/jellyfish-ngs/chironex-transcripts/proteomics/results/oge/interact.pep.xml	0.999	0.9973	2	4	2		Y
21	1	1745	http://cal/tpp/cgi-bin/comet-fastadb.cgi?Ref=1745&Db=/home/jason/Dropbox/jellyfish-ngs/chironex-transcripts/proteomics/dbs/reversed.fa&Pep=DGGGSITAGELHHVLTTLGDR+GLGLNPTEAEIK+ISFEEFLPIYQSLSAK+LTPAEVDMITQGLEDTNGQINIEEFVK	1	51	4	6	0.23	Locus_839_Transcript_1/1_Confidence_1.000_Length_2092 - Similar to sp P54357 MLC2_DROME Myosin-2 essential light chain OS=Drosophila melanogaster GN=Mlc-c PE=1 SV=1 (1.72884E-35)		149	Y	1	2	ISFEEFLPIYQSLSAK	http://cal/tpp/cgi-bin/peptidexml_html2.pl?PepMass=1870.9717&StdPep=&MassError=0.5&xslt=xsltproc&cgi-bin=/tpp/cgi-bin/&ratioType=-1&Ref=2_ISFEEFLPIYQSLSAK&Infile=/home/jason/Dropbox/jellyfish-ngs/chironex-transcripts/proteomics/results/oge/interact.pep.xml	0.9982	0.9953	2	4	1		Y
21	1	1745	http://cal/tpp/cgi-bin/comet-fastadb.cgi?Ref=1745&Db=/home/jason/Dropbox/jellyfish-ngs/chironex-transcripts/proteomics/dbs/reversed.fa&Pep=DGGGSITAGELHHVLTTLGDR+GLGLNPTEAEIK+ISFEEFLPIYQSLSAK+LTPAEVDMITQGLEDTNGQINIEEFVK	1	51	4	6	0.23	Locus_839_Transcript_1/1_Confidence_1.000_Length_2092 - Similar to sp P54357 MLC2_DROME Myosin-2 essential light chain OS=Drosophila melanogaster GN=Mlc-c PE=1 SV=1 (1.72884E-35)		149	Y	1	3	DGGGSITAGELHHVLTTLGDR	http://cal/tpp/cgi-bin/peptidexml_html2.pl?PepMass=2105.0497&StdPep=&MassError=0.5&xslt=xsltproc&cgi-bin=/tpp/cgi-bin/&ratioType=-1&Ref=3_DGGGSITAGELHHVLTTLGDR&Infile=/home/jason/Dropbox/jellyfish-ngs/chironex-transcripts/proteomics/results/oge/interact.pep.xml	0.9975	0.9935	2	4	1		Y
22	1	17475	http://cal/tpp/cgi-bin/comet-fastadb.cgi?Ref=17475&Db=/home/jason/Dropbox/jellyfish-ngs/chironex-transcripts/proteomics/dbs/reversed.fa&Pep=AQVTVEYK+HNGTIPWLRPDSK+MESGACVPLR+QVSEIADAVHTNK+TCNVLVAVEK+TVYHMQPSGCFTIGGPQGDAGLTGR	1	20.2	6	6	0.22	Locus_1318_Transcript_1/1_Confidence_1.000_Length_3035 - Similar to sp P18298 METK2_RAT S-adenosylmethionine synthase isoform type-2 OS=Rattus norvegicus GN=Mat2a PE=1 SV=1 (0.0)		391	Y	1	3	TVYHMQPSGCFTIGGPQGDAGLTGR	http://cal/tpp/cgi-bin/peptidexml_html2.pl?PepMass=2606.2007&StdPep=TVYHMQPSGCFTIGGPQGDAGLTGR&MassError=0.5&xslt=xsltproc&cgi-bin=/tpp/cgi-bin/&ratioType=-1&Ref=3_TVYHMQPSGCFTIGGPQGDAGLTGR&Infile=/home/jason/Dropbox/jellyfish-ngs/chironex-transcripts/proteomics/results/oge/interact.pep.xml	0.9996	0.999	2	5	1		Y
22	1	17475	http://cal/tpp/cgi-bin/comet-fastadb.cgi?Ref=17475&Db=/home/jason/Dropbox/jellyfish-ngs/chironex-transcripts/proteomics/dbs/reversed.fa&Pep=AQVTVEYK+HNGTIPWLRPDSK+MESGACVPLR+QVSEIADAVHTNK+TCNVLVAVEK+TVYHMQPSGCFTIGGPQGDAGLTGR	1	20.2	6	6	0.22	Locus_1318_Transcript_1/1_Confidence_1.000_Length_3035 - Similar to sp P18298 METK2_RAT S-adenosylmethionine synthase isoform type-2 OS=Rattus norvegicus GN=Mat2a PE=1 SV=1 (0.0)		391	Y	1	2	Q[111]VSEIADAVHTNK	http://cal/tpp/cgi-bin/peptidexml_html2.pl?PepMass=1393.6837&StdPep=Q[111]VSEIADAVHTNK&MassError=0.5&xslt=xsltproc&cgi-bin=/tpp/cgi-bin/&ratioType=-1&Ref=2_QVSEIADAVHTNK&Infile=/home/jason/Dropbox/jellyfish-ngs/chironex-transcripts/proteomics/results/oge/interact.pep.xml	0.9929	0.9815	2	5	1		Y
22	1	17475	http://cal/tpp/cgi-bin/comet-fastadb.cgi?Ref=17475&Db=/home/jason/Dropbox/jellyfish-ngs/chironex-transcripts/proteomics/dbs/reversed.fa&Pep=AQVTVEYK+HNGTIPWLRPDSK+MESGACVPLR+QVSEIADAVHTNK+TCNVLVAVEK+TVYHMQPSGCFTIGGPQGDAGLTGR	1	20.2	6	6	0.22	Locus_1318_Transcript_1/1_Confidence_1.000_Length_3035 - Similar to sp P18298 METK2_RAT S-adenosylmethionine synthase isoform type-2 OS=Rattus norvegicus GN=Mat2a PE=1 SV=1 (0.0)		391	Y	1	2	TCNVLVAVEK	http://cal/tpp/cgi-bin/peptidexml_html2.pl?PepMass=1131.5967&StdPep=TCNVLVAVEK&MassError=0.5&xslt=xsltproc&cgi-bin=/tpp/cgi-bin/&ratioType=-1&Ref=2_TCNVLVAVEK&Infile=/home/jason/Dropbox/jellyfish-ngs/chironex-transcripts/proteomics/results/oge/interact.pep.xml	0.9883	0.9697	2	5	1		Y
22	1	17475	http://cal/tpp/cgi-bin/comet-fastadb.cgi?Ref=17475&Db=/home/jason/Dropbox/jellyfish-ngs/chironex-transcripts/proteomics/dbs/reversed.fa&Pep=AQVTVEYK+HNGTIPWLRPDSK+MESGACVPLR+QVSEIADAVHTNK+TCNVLVAVEK+TVYHMQPSGCFTIGGPQGDAGLTGR	1	20.2	6	6	0.22	Locus_1318_Transcript_1/1_Confidence_1.000_Length_3035 - Similar to sp P18298 METK2_RAT S-adenosylmethionine synthase isoform type-2 OS=Rattus norvegicus GN=Mat2a PE=1 SV=1 (0.0)		391	Y	1	3	HNGTIPWLRPDSK	http://cal/tpp/cgi-bin/peptidexml_html2.pl?PepMass=1519.7897&StdPep=&MassError=0.5&xslt=xsltproc&cgi-bin=/tpp/cgi-bin/&ratioType=-1&Ref=3_HNGTIPWLRPDSK&Infile=/home/jason/Dropbox/jellyfish-ngs/chironex-transcripts/proteomics/results/oge/interact.pep.xml	0.9881	0.9691	2	5	1		Y
22	1	17475	http://cal/tpp/cgi-bin/comet-fastadb.cgi?Ref=17475&Db=/home/jason/Dropbox/jellyfish-ngs/chironex-transcripts/proteomics/dbs/reversed.fa&Pep=AQVTVEYK+HNGTIPWLRPDSK+MESGACVPLR+QVSEIADAVHTNK+TCNVLVAVEK+TVYHMQPSGCFTIGGPQGDAGLTGR	1	20.2	6	6	0.22	Locus_1318_Transcript_1/1_Confidence_1.000_Length_3035 - Similar to sp P18298 METK2_RAT S-adenosylmethionine synthase isoform type-2 OS=Rattus norvegicus GN=Mat2a PE=1 SV=1 (0.0)		391	Y	1	2	AQVTVEYK	http://cal/tpp/cgi-bin/peptidexml_html2.pl?PepMass=936.4917&StdPep=&MassError=0.5&xslt=xsltproc&cgi-bin=/tpp/cgi-bin/&ratioType=-1&Ref=2_AQVTVEYK&Infile=/home/jason/Dropbox/jellyfish-ngs/chironex-transcripts/proteomics/results/oge/interact.pep.xml	0.9429	0.8624	2	5	1		Y
22	1	17475	http://cal/tpp/cgi-bin/comet-fastadb.cgi?Ref=17475&Db=/home/jason/Dropbox/jellyfish-ngs/chironex-transcripts/proteomics/dbs/reversed.fa&Pep=AQVTVEYK+HNGTIPWLRPDSK+MESGACVPLR+QVSEIADAVHTNK+TCNVLVAVEK+TVYHMQPSGCFTIGGPQGDAGLTGR	1	20.2	6	6	0.22	Locus_1318_Transcript_1/1_Confidence_1.000_Length_3035 - Similar to sp P18298 METK2_RAT S-adenosylmethionine synthase isoform type-2 OS=Rattus norvegicus GN=Mat2a PE=1 SV=1 (0.0)		391	Y	1	2	MESGACVPLR	http://cal/tpp/cgi-bin/peptidexml_html2.pl?PepMass=1118.5217&StdPep=MESGACVPLR&MassError=0.5&xslt=xsltproc&cgi-bin=/tpp/cgi-bin/&ratioType=-1&Ref=2_MESGACVPLR&Infile=/home/jason/Dropbox/jellyfish-ngs/chironex-transcripts/proteomics/results/oge/interact.pep.xml	0.8815	0.7386	2	5	1		Y
23	1	1749	http://cal/tpp/cgi-bin/comet-fastadb.cgi?Ref=1749&Db=/home/jason/Dropbox/jellyfish-ngs/chironex-transcripts/proteomics/dbs/reversed.fa&Pep=AFMTADLPNELIELLEK+AHIAQLCEQAGLLQR+HDLIEFR+ISGDTIFVTAPHEASNGIIGVNR+LASTLVHLGEYQAAVDSAR+LHIIEVGTPPSGNQPFPK+LLLPWLESR+LSGNYEELVK	1	7	8	10	0.32	Locus_844_Transcript_1/1_Confidence_1.000_Length_6177 - Similar to sp Q68FD5 CLH1_MOUSE Clathrin heavy chain 1 OS=Mus musculus GN=Cltc PE=1 SV=3 (0.0)		1697	Y	1	2	AHIAQLCEQAGLLQR	http://cal/tpp/cgi-bin/peptidexml_html2.pl?PepMass=1706.8887&StdPep=AHIAQLCEQAGLLQR&MassError=0.5&xslt=xsltproc&cgi-bin=/tpp/cgi-bin/&ratioType=-1&Ref=2_AHIAQLCEQAGLLQR&Infile=/home/jason/Dropbox/jellyfish-ngs/chironex-transcripts/proteomics/results/oge/interact.pep.xml	0.9996	0.999	2	5	2		Y
23	1	1749	http://cal/tpp/cgi-bin/comet-fastadb.cgi?Ref=1749&Db=/home/jason/Dropbox/jellyfish-ngs/chironex-transcripts/proteomics/dbs/reversed.fa&Pep=AFMTADLPNELIELLEK+AHIAQLCEQAGLLQR+HDLIEFR+ISGDTIFVTAPHEASNGIIGVNR+LASTLVHLGEYQAAVDSAR+LHIIEVGTPPSGNQPFPK+LLLPWLESR+LSGNYEELVK	1	7	8	10	0.32	Locus_844_Transcript_1/1_Confidence_1.000_Length_6177 - Similar to sp Q68FD5 CLH1_MOUSE Clathrin heavy chain 1 OS=Mus musculus GN=Cltc PE=1 SV=3 (0.0)		1697	Y	1	2	HDLIEFR	http://cal/tpp/cgi-bin/peptidexml_html2.pl?PepMass=928.4767&StdPep=&MassError=0.5&xslt=xsltproc&cgi-bin=/tpp/cgi-bin/&ratioType=-1&Ref=2_HDLIEFR&Infile=/home/jason/Dropbox/jellyfish-ngs/chironex-transcripts/proteomics/results/oge/interact.pep.xml	0.998	0.9948	2	5	1		Y
23	1	1749	http://cal/tpp/cgi-bin/comet-fastadb.cgi?Ref=1749&Db=/home/jason/Dropbox/jellyfish-ngs/chironex-transcripts/proteomics/dbs/reversed.fa&Pep=AFMTADLPNELIELLEK+AHIAQLCEQAGLLQR+HDLIEFR+ISGDTIFVTAPHEASNGIIGVNR+LASTLVHLGEYQAAVDSAR+LHIIEVGTPPSGNQPFPK+LLLPWLESR+LSGNYEELVK	1	7	8	10	0.32	Locus_844_Transcript_1/1_Confidence_1.000_Length_6177 - Similar to sp Q68FD5 CLH1_MOUSE Clathrin heavy chain 1 OS=Mus musculus GN=Cltc PE=1 SV=3 (0.0)		1697	Y	1	2	LASTLVHLGEYQAAVDSAR	http://cal/tpp/cgi-bin/peptidexml_html2.pl?PepMass=2000.0327&StdPep=&MassError=0.5&xslt=xsltproc&cgi-bin=/tpp/cgi-bin/&ratioType=-1&Ref=2_LASTLVHLGEYQAAVDSAR&Infile=/home/jason/Dropbox/jellyfish-ngs/chironex-transcripts/proteomics/results/oge/interact.pep.xml	0.9887	0.9708	2	5	1		Y
23	1	1749	http://cal/tpp/cgi-bin/comet-fastadb.cgi?Ref=1749&Db=/home/jason/Dropbox/jellyfish-ngs/chironex-transcripts/proteomics/dbs/reversed.fa&Pep=AFMTADLPNELIELLEK+AHIAQLCEQAGLLQR+HDLIEFR+ISGDTIFVTAPHEASNGIIGVNR+LASTLVHLGEYQAAVDSAR+LHIIEVGTPPSGNQPFPK+LLLPWLESR+LSGNYEELVK	1	7	8	10	0.32	Locus_844_Transcript_1/1_Confidence_1.000_Length_6177 - Similar to sp Q68FD5 CLH1_MOUSE Clathrin heavy chain 1 OS=Mus musculus GN=Cltc PE=1 SV=3 (0.0)		1697	Y	1	3	ISGDTIFVTAPHEASNGIIGVNR	http://cal/tpp/cgi-bin/peptidexml_html2.pl?PepMass=2367.2187&StdPep=&MassError=0.5&xslt=xsltproc&cgi-bin=/tpp/cgi-bin/&ratioType=-1&Ref=3_ISGDTIFVTAPHEASNGIIGVNR&Infile=/home/jason/Dropbox/jellyfish-ngs/chironex-transcripts/proteomics/results/oge/interact.pep.xml	0.9806	0.9504	2	5	1		Y
23	1	1749	http://cal/tpp/cgi-bin/comet-fastadb.cgi?Ref=1749&Db=/home/jason/Dropbox/jellyfish-ngs/chironex-transcripts/proteomics/dbs/reversed.fa&Pep=AFMTADLPNELIELLEK+AHIAQLCEQAGLLQR+HDLIEFR+ISGDTIFVTAPHEASNGIIGVNR+LASTLVHLGEYQAAVDSAR+LHIIEVGTPPSGNQPFPK+LLLPWLESR+LSGNYEELVK	1	7	8	10	0.32	Locus_844_Transcript_1/1_Confidence_1.000_Length_6177 - Similar to sp Q68FD5 CLH1_MOUSE Clathrin heavy chain 1 OS=Mus musculus GN=Cltc PE=1 SV=3 (0.0)		1697	Y	1	3	LHIIEVGTPPSGNQPFPK	http://cal/tpp/cgi-bin/peptidexml_html2.pl?PepMass=1930.0317&StdPep=&MassError=0.5&xslt=xsltproc&cgi-bin=/tpp/cgi-bin/&ratioType=-1&Ref=3_LHIIEVGTPPSGNQPFPK&Infile=/home/jason/Dropbox/jellyfish-ngs/chironex-transcripts/proteomics/results/oge/interact.pep.xml	0.9752	0.9373	2	5	2		Y
23	1	1749	http://cal/tpp/cgi-bin/comet-fastadb.cgi?Ref=1749&Db=/home/jason/Dropbox/jellyfish-ngs/chironex-transcripts/proteomics/dbs/reversed.fa&Pep=AFMTADLPNELIELLEK+AHIAQLCEQAGLLQR+HDLIEFR+ISGDTIFVTAPHEASNGIIGVNR+LASTLVHLGEYQAAVDSAR+LHIIEVGTPPSGNQPFPK+LLLPWLESR+LSGNYEELVK	1	7	8	10	0.32	Locus_844_Transcript_1/1_Confidence_1.000_Length_6177 - Similar to sp Q68FD5 CLH1_MOUSE Clathrin heavy chain 1 OS=Mus musculus GN=Cltc PE=1 SV=3 (0.0)		1697	Y	1	2	AFMTADLPNELIELLEK	http://cal/tpp/cgi-bin/peptidexml_html2.pl?PepMass=1946.0067&StdPep=&MassError=0.5&xslt=xsltproc&cgi-bin=/tpp/cgi-bin/&ratioType=-1&Ref=2_AFMTADLPNELIELLEK&Infile=/home/jason/Dropbox/jellyfish-ngs/chironex-transcripts/proteomics/results/oge/interact.pep.xml	0.8847	0.7445	2	5	1		Y
23	1	1749	http://cal/tpp/cgi-bin/comet-fastadb.cgi?Ref=1749&Db=/home/jason/Dropbox/jellyfish-ngs/chironex-transcripts/proteomics/dbs/reversed.fa&Pep=AFMTADLPNELIELLEK+AHIAQLCEQAGLLQR+HDLIEFR+ISGDTIFVTAPHEASNGIIGVNR+LASTLVHLGEYQAAVDSAR+LHIIEVGTPPSGNQPFPK+LLLPWLESR+LSGNYEELVK	1	7	8	10	0.32	Locus_844_Transcript_1/1_Confidence_1.000_Length_6177 - Similar to sp Q68FD5 CLH1_MOUSE Clathrin heavy chain 1 OS=Mus musculus GN=Cltc PE=1 SV=3 (0.0)		1697	Y	1	2	LLLPWLESR	http://cal/tpp/cgi-bin/peptidexml_html2.pl?PepMass=1125.6547&StdPep=&MassError=0.5&xslt=xsltproc&cgi-bin=/tpp/cgi-bin/&ratioType=-1&Ref=2_LLLPWLESR&Infile=/home/jason/Dropbox/jellyfish-ngs/chironex-transcripts/proteomics/results/oge/interact.pep.xml	0.8578	0.6961	2	5	1		Y
23	1	1749	http://cal/tpp/cgi-bin/comet-fastadb.cgi?Ref=1749&Db=/home/jason/Dropbox/jellyfish-ngs/chironex-transcripts/proteomics/dbs/reversed.fa&Pep=AFMTADLPNELIELLEK+AHIAQLCEQAGLLQR+HDLIEFR+ISGDTIFVTAPHEASNGIIGVNR+LASTLVHLGEYQAAVDSAR+LHIIEVGTPPSGNQPFPK+LLLPWLESR+LSGNYEELVK	1	7	8	10	0.32	Locus_844_Transcript_1/1_Confidence_1.000_Length_6177 - Similar to sp Q68FD5 CLH1_MOUSE Clathrin heavy chain 1 OS=Mus musculus GN=Cltc PE=1 SV=3 (0.0)		1697	Y	1	2	LSGNYEELVK	http://cal/tpp/cgi-bin/peptidexml_html2.pl?PepMass=1150.5867&StdPep=&MassError=0.5&xslt=xsltproc&cgi-bin=/tpp/cgi-bin/&ratioType=-1&Ref=2_LSGNYEELVK&Infile=/home/jason/Dropbox/jellyfish-ngs/chironex-transcripts/proteomics/results/oge/interact.pep.xml	0.4153	0.4153	2	5	1		Y
24	1	17686	http://cal/tpp/cgi-bin/comet-fastadb.cgi?Ref=17686&Db=/home/jason/Dropbox/jellyfish-ngs/chironex-transcripts/proteomics/dbs/reversed.fa&Pep=CNEVLALIDDHLLK+DSTLIMQLLR+ETLANLSHEAYK+GLPSDTDSSAPSR+LAQVAFDGAIAELDSLQEDTYK+NLLSVAYK+SAYDTSNENMTATHPIR+YEDMADYMK	1	42	7	8	0.32	Locus_1566_Transcript_1/1_Confidence_1.000_Length_3436 - Similar to sp P68252 1433G_BOVIN 14-3-3 protein gamma OS=Bos taurus GN=YWHAG PE=1 SV=2 (0.0)		250	Y	1	2	C[143]NEVLALIDDHLLK	http://cal/tpp/cgi-bin/peptidexml_html2.pl?PepMass=1634.8347&StdPep=C[143]NEVLALIDDHLLK&MassError=0.5&xslt=xsltproc&cgi-bin=/tpp/cgi-bin/&ratioType=-1&Ref=2_CNEVLALIDDHLLK&Infile=/home/jason/Dropbox/jellyfish-ngs/chironex-transcripts/proteomics/results/oge/interact.pep.xml	0.9996	0.9989	2	5	2		Y
24	1	17686	http://cal/tpp/cgi-bin/comet-fastadb.cgi?Ref=17686&Db=/home/jason/Dropbox/jellyfish-ngs/chironex-transcripts/proteomics/dbs/reversed.fa&Pep=CNEVLALIDDHLLK+DSTLIMQLLR+ETLANLSHEAYK+GLPSDTDSSAPSR+LAQVAFDGAIAELDSLQEDTYK+NLLSVAYK+SAYDTSNENMTATHPIR+YEDMADYMK	1	42	7	8	0.32	Locus_1566_Transcript_1/1_Confidence_1.000_Length_3436 - Similar to sp P68252 1433G_BOVIN 14-3-3 protein gamma OS=Bos taurus GN=YWHAG PE=1 SV=2 (0.0)		250	Y	1	2	ETLANLSHEAYK	http://cal/tpp/cgi-bin/peptidexml_html2.pl?PepMass=1374.6777&StdPep=&MassError=0.5&xslt=xsltproc&cgi-bin=/tpp/cgi-bin/&ratioType=-1&Ref=2_ETLANLSHEAYK&Infile=/home/jason/Dropbox/jellyfish-ngs/chironex-transcripts/proteomics/results/oge/interact.pep.xml	0.9996	0.999	2	5	1		Y
24	1	17686	http://cal/tpp/cgi-bin/comet-fastadb.cgi?Ref=17686&Db=/home/jason/Dropbox/jellyfish-ngs/chironex-transcripts/proteomics/dbs/reversed.fa&Pep=CNEVLALIDDHLLK+DSTLIMQLLR+ETLANLSHEAYK+GLPSDTDSSAPSR+LAQVAFDGAIAELDSLQEDTYK+NLLSVAYK+SAYDTSNENMTATHPIR+YEDMADYMK	1	42	7	8	0.32	Locus_1566_Transcript_1/1_Confidence_1.000_Length_3436 - Similar to sp P68252 1433G_BOVIN 14-3-3 protein gamma OS=Bos taurus GN=YWHAG PE=1 SV=2 (0.0)		250	Y	1	3	E[111]TLANLSHEAYK	http://cal/tpp/cgi-bin/peptidexml_html2.pl?PepMass=1356.6677&StdPep=E[111]TLANLSHEAYK&MassError=0.5&xslt=xsltproc&cgi-bin=/tpp/cgi-bin/&ratioType=-1&Ref=3_ETLANLSHEAYK&Infile=/home/jason/Dropbox/jellyfish-ngs/chironex-transcripts/proteomics/results/oge/interact.pep.xml	0.9994	0.9984	2	5	1		Y
24	1	17686	http://cal/tpp/cgi-bin/comet-fastadb.cgi?Ref=17686&Db=/home/jason/Dropbox/jellyfish-ngs/chironex-transcripts/proteomics/dbs/reversed.fa&Pep=CNEVLALIDDHLLK+DSTLIMQLLR+ETLANLSHEAYK+GLPSDTDSSAPSR+LAQVAFDGAIAELDSLQEDTYK+NLLSVAYK+SAYDTSNENMTATHPIR+YEDMADYMK	1	42	7	8	0.32	Locus_1566_Transcript_1/1_Confidence_1.000_Length_3436 - Similar to sp P68252 1433G_BOVIN 14-3-3 protein gamma OS=Bos taurus GN=YWHAG PE=1 SV=2 (0.0)		250	Y	1	3	LAQVAFDGAIAELDSLQEDTYK	http://cal/tpp/cgi-bin/peptidexml_html2.pl?PepMass=2396.1747&StdPep=&MassError=0.5&xslt=xsltproc&cgi-bin=/tpp/cgi-bin/&ratioType=-1&Ref=3_LAQVAFDGAIAELDSLQEDTYK&Infile=/home/jason/Dropbox/jellyfish-ngs/chironex-transcripts/proteomics/results/oge/interact.pep.xml	0.9987	0.9966	2	5	1		Y
24	1	17686	http://cal/tpp/cgi-bin/comet-fastadb.cgi?Ref=17686&Db=/home/jason/Dropbox/jellyfish-ngs/chironex-transcripts/proteomics/dbs/reversed.fa&Pep=CNEVLALIDDHLLK+DSTLIMQLLR+ETLANLSHEAYK+GLPSDTDSSAPSR+LAQVAFDGAIAELDSLQEDTYK+NLLSVAYK+SAYDTSNENMTATHPIR+YEDMADYMK	1	42	7	8	0.32	Locus_1566_Transcript_1/1_Confidence_1.000_Length_3436 - Similar to sp P68252 1433G_BOVIN 14-3-3 protein gamma OS=Bos taurus GN=YWHAG PE=1 SV=2 (0.0)		250	N	0.25	2	DSTLIMQLLR	http://cal/tpp/cgi-bin/peptidexml_html2.pl?PepMass=1188.6537&StdPep=&MassError=0.5&xslt=xsltproc&cgi-bin=/tpp/cgi-bin/&ratioType=-1&Ref=2_DSTLIMQLLR&Infile=/home/jason/Dropbox/jellyfish-ngs/chironex-transcripts/proteomics/results/oge/interact.pep.xml	0.9923	0.98	2	5	3		N
24	1	17686	http://cal/tpp/cgi-bin/comet-fastadb.cgi?Ref=17686&Db=/home/jason/Dropbox/jellyfish-ngs/chironex-transcripts/proteomics/dbs/reversed.fa&Pep=CNEVLALIDDHLLK+DSTLIMQLLR+ETLANLSHEAYK+GLPSDTDSSAPSR+LAQVAFDGAIAELDSLQEDTYK+NLLSVAYK+SAYDTSNENMTATHPIR+YEDMADYMK	1	42	7	8	0.32	Locus_1566_Transcript_1/1_Confidence_1.000_Length_3436 - Similar to sp P68252 1433G_BOVIN 14-3-3 protein gamma OS=Bos taurus GN=YWHAG PE=1 SV=2 (0.0)		250	Y	1	2	YEDMADYMK	http://cal/tpp/cgi-bin/peptidexml_html2.pl?PepMass=1164.4467&StdPep=&MassError=0.5&xslt=xsltproc&cgi-bin=/tpp/cgi-bin/&ratioType=-1&Ref=2_YEDMADYMK&Infile=/home/jason/Dropbox/jellyfish-ngs/chironex-transcripts/proteomics/results/oge/interact.pep.xml	0.9034	0.7803	2	5	1		Y
24	1	17686	http://cal/tpp/cgi-bin/comet-fastadb.cgi?Ref=17686&Db=/home/jason/Dropbox/jellyfish-ngs/chironex-transcripts/proteomics/dbs/reversed.fa&Pep=CNEVLALIDDHLLK+DSTLIMQLLR+ETLANLSHEAYK+GLPSDTDSSAPSR+LAQVAFDGAIAELDSLQEDTYK+NLLSVAYK+SAYDTSNENMTATHPIR+YEDMADYMK	1	42	7	8	0.32	Locus_1566_Transcript_1/1_Confidence_1.000_Length_3436 - Similar to sp P68252 1433G_BOVIN 14-3-3 protein gamma OS=Bos taurus GN=YWHAG PE=1 SV=2 (0.0)		250	Y	1	3	SAYDTSNENMTATHPIR	http://cal/tpp/cgi-bin/peptidexml_html2.pl?PepMass=1906.8477&StdPep=&MassError=0.5&xslt=xsltproc&cgi-bin=/tpp/cgi-bin/&ratioType=-1&Ref=3_SAYDTSNENMTATHPIR&Infile=/home/jason/Dropbox/jellyfish-ngs/chironex-transcripts/proteomics/results/oge/interact.pep.xml	0.8982	0.7701	2	5	1		Y
24	1	17686	http://cal/tpp/cgi-bin/comet-fastadb.cgi?Ref=17686&Db=/home/jason/Dropbox/jellyfish-ngs/chironex-transcripts/proteomics/dbs/reversed.fa&Pep=CNEVLALIDDHLLK+DSTLIMQLLR+ETLANLSHEAYK+GLPSDTDSSAPSR+LAQVAFDGAIAELDSLQEDTYK+NLLSVAYK+SAYDTSNENMTATHPIR+YEDMADYMK	1	42	7	8	0.32	Locus_1566_Transcript_1/1_Confidence_1.000_Length_3436 - Similar to sp P68252 1433G_BOVIN 14-3-3 protein gamma OS=Bos taurus GN=YWHAG PE=1 SV=2 (0.0)		250	Y	1	2	GLPSDTDSSAPSR	http://cal/tpp/cgi-bin/peptidexml_html2.pl?PepMass=1288.5895&StdPep=&MassError=0.5&xslt=xsltproc&cgi-bin=/tpp/cgi-bin/&ratioType=-1&Ref=2_GLPSDTDSSAPSR&Infile=/home/jason/Dropbox/jellyfish-ngs/chironex-transcripts/proteomics/results/oge/interact.pep.xml	0.8772	0.7307	2	5	1		Y
24	1	17686	http://cal/tpp/cgi-bin/comet-fastadb.cgi?Ref=17686&Db=/home/jason/Dropbox/jellyfish-ngs/chironex-transcripts/proteomics/dbs/reversed.fa&Pep=CNEVLALIDDHLLK+DSTLIMQLLR+ETLANLSHEAYK+GLPSDTDSSAPSR+LAQVAFDGAIAELDSLQEDTYK+NLLSVAYK+SAYDTSNENMTATHPIR+YEDMADYMK	1	42	7	8	0.32	Locus_1566_Transcript_1/1_Confidence_1.000_Length_3436 - Similar to sp P68252 1433G_BOVIN 14-3-3 protein gamma OS=Bos taurus GN=YWHAG PE=1 SV=2 (0.0)		250	N	0.25	2	NLLSVAYK	http://cal/tpp/cgi-bin/peptidexml_html2.pl?PepMass=906.5177&StdPep=&MassError=0.5&xslt=xsltproc&cgi-bin=/tpp/cgi-bin/&ratioType=-1&Ref=2_NLLSVAYK&Infile=/home/jason/Dropbox/jellyfish-ngs/chironex-transcripts/proteomics/results/oge/interact.pep.xml	0.8438	0.6722	2	5	1		N
25	1	17922,78253	http://cal/tpp/cgi-bin/comet-fastadb.cgi?Ref=17922&Db=/home/jason/Dropbox/jellyfish-ngs/chironex-transcripts/proteomics/dbs/reversed.fa&Pep=GDTGPPGPQGPPGEAGPVGPEGPMGEQGHR,http://cal/tpp/cgi-bin/comet-fastadb.cgi?Ref=78253&Db=/home/jason/Dropbox/jellyfish-ngs/chironex-transcripts/proteomics/dbs/reversed.fa&Pep=GDTGPPGPQGPPGEAGPVGPEGPMGEQGHR	1	11.5	2	2	0.08	Locus_1840_Transcript_1/1_Confidence_1.000_Length_2200 - Similar to gi 221114349 ref XP_002162772.1 PREDICTED: collagen alpha-1(I) chain-like [Hydra magnipapillata] (2.25715E-15),Locus_4504_Transcript_1/1_Confidence_1.000_Length_779 - Similar to gi 221114349 ref XP_002162772.1 PREDICTED: collagen alpha-1(I) chain-like [Hydra magnipapillata] (1.11839E-16)	;	280;	Y	1	3	GDTGPPGPQGPPGEAGPVGPEGPMGEQGHR	http://cal/tpp/cgi-bin/peptidexml_html2.pl?PepMass=2818.2727&StdPep=&MassError=0.5&xslt=xsltproc&cgi-bin=/tpp/cgi-bin/&ratioType=-1&Ref=3_GDTGPPGPQGPPGEAGPVGPEGPMGEQGHR&Infile=/home/jason/Dropbox/jellyfish-ngs/chironex-transcripts/proteomics/results/oge/interact.pep.xml	0.9993	0.999	2	2	1		Y
25	1	17922,78253	http://cal/tpp/cgi-bin/comet-fastadb.cgi?Ref=17922&Db=/home/jason/Dropbox/jellyfish-ngs/chironex-transcripts/proteomics/dbs/reversed.fa&Pep=GDTGPPGPQGPPGEAGPVGPEGPMGEQGHR,http://cal/tpp/cgi-bin/comet-fastadb.cgi?Ref=78253&Db=/home/jason/Dropbox/jellyfish-ngs/chironex-transcripts/proteomics/dbs/reversed.fa&Pep=GDTGPPGPQGPPGEAGPVGPEGPMGEQGHR	1	11.5	2	2	0.08	Locus_1840_Transcript_1/1_Confidence_1.000_Length_2200 - Similar to gi 221114349 ref XP_002162772.1 PREDICTED: collagen alpha-1(I) chain-like [Hydra magnipapillata] (2.25715E-15),Locus_4504_Transcript_1/1_Confidence_1.000_Length_779 - Similar to gi 221114349 ref XP_002162772.1 PREDICTED: collagen alpha-1(I) chain-like [Hydra magnipapillata] (1.11839E-16)	;	280;	Y	1	3	GDTGPPGPQGPPGEAGPVGPEGPM[147]GEQGHR	http://cal/tpp/cgi-bin/peptidexml_html2.pl?PepMass=2834.2727&StdPep=GDTGPPGPQGPPGEAGPVGPEGPM[147]GEQGHR&MassError=0.5&xslt=xsltproc&cgi-bin=/tpp/cgi-bin/&ratioType=-1&Ref=3_GDTGPPGPQGPPGEAGPVGPEGPMGEQGHR&Infile=/home/jason/Dropbox/jellyfish-ngs/chironex-transcripts/proteomics/results/oge/interact.pep.xml	0.9444	0.8854	2	3	1		Y
26	1	1814	http://cal/tpp/cgi-bin/comet-fastadb.cgi?Ref=1814&Db=/home/jason/Dropbox/jellyfish-ngs/chironex-transcripts/proteomics/dbs/reversed.fa&Pep=TYGNMCGLR+VFGHCGFLCDK+VMTSLLGCPTCQCPK	1	6.9	3	3	0.11	Locus_919_Transcript_1/1_Confidence_1.000_Length_1927 - Similar to sp P82968 MCPI_MELCP Four-domain proteases inhibitor OS=Melithaea caledonica PE=1 SV=1 (1.21745E-33)		509	Y	1	2	TYGNMCGLR	http://cal/tpp/cgi-bin/peptidexml_html2.pl?PepMass=1070.4647&StdPep=TYGNMCGLR&MassError=0.5&xslt=xsltproc&cgi-bin=/tpp/cgi-bin/&ratioType=-1&Ref=2_TYGNMCGLR&Infile=/home/jason/Dropbox/jellyfish-ngs/chironex-transcripts/proteomics/results/oge/interact.pep.xml	0.9982	0.996	2	3	1		Y
26	1	1814	http://cal/tpp/cgi-bin/comet-fastadb.cgi?Ref=1814&Db=/home/jason/Dropbox/jellyfish-ngs/chironex-transcripts/proteomics/dbs/reversed.fa&Pep=TYGNMCGLR+VFGHCGFLCDK+VMTSLLGCPTCQCPK	1	6.9	3	3	0.11	Locus_919_Transcript_1/1_Confidence_1.000_Length_1927 - Similar to sp P82968 MCPI_MELCP Four-domain proteases inhibitor OS=Melithaea caledonica PE=1 SV=1 (1.21745E-33)		509	Y	1	2	VMTSLLGCPTCQCPK	http://cal/tpp/cgi-bin/peptidexml_html2.pl?PepMass=1750.7887&StdPep=VMTSLLGCPTCQCPK&MassError=0.5&xslt=xsltproc&cgi-bin=/tpp/cgi-bin/&ratioType=-1&Ref=2_VMTSLLGCPTCQCPK&Infile=/home/jason/Dropbox/jellyfish-ngs/chironex-transcripts/proteomics/results/oge/interact.pep.xml	0.9948	0.9887	2	3	1		Y
26	1	1814	http://cal/tpp/cgi-bin/comet-fastadb.cgi?Ref=1814&Db=/home/jason/Dropbox/jellyfish-ngs/chironex-transcripts/proteomics/dbs/reversed.fa&Pep=TYGNMCGLR+VFGHCGFLCDK+VMTSLLGCPTCQCPK	1	6.9	3	3	0.11	Locus_919_Transcript_1/1_Confidence_1.000_Length_1927 - Similar to sp P82968 MCPI_MELCP Four-domain proteases inhibitor OS=Melithaea caledonica PE=1 SV=1 (1.21745E-33)		509	Y	1	2	VFGHCGFLCDK	http://cal/tpp/cgi-bin/peptidexml_html2.pl?PepMass=1338.5857&StdPep=VFGHCGFLCDK&MassError=0.5&xslt=xsltproc&cgi-bin=/tpp/cgi-bin/&ratioType=-1&Ref=2_VFGHCGFLCDK&Infile=/home/jason/Dropbox/jellyfish-ngs/chironex-transcripts/proteomics/results/oge/interact.pep.xml	0.9066	0.8155	2	3	1		Y
27	1	1832	http://cal/tpp/cgi-bin/comet-fastadb.cgi?Ref=1832&Db=/home/jason/Dropbox/jellyfish-ngs/chironex-transcripts/proteomics/dbs/reversed.fa&Pep=EAYPGDVFYLHSR+EVAAFAQFGSDLDAATQSLLNR+TGAIVDVPVGEELLGR+VVDALGNPIDGK	1	11	4	7	0.27	Locus_943_Transcript_1/1_Confidence_1.000_Length_1981 - Similar to sp Q5R546 ATPA_PONAB ATP synthase subunit alpha, mitochondrial OS=Pongo abelii GN=ATP5A1 PE=2 SV=1 (0.0)		575	Y	1	3	EVAAFAQFGSDLDAATQSLLNR	http://cal/tpp/cgi-bin/peptidexml_html2.pl?PepMass=2323.1447&StdPep=&MassError=0.5&xslt=xsltproc&cgi-bin=/tpp/cgi-bin/&ratioType=-1&Ref=3_EVAAFAQFGSDLDAATQSLLNR&Infile=/home/jason/Dropbox/jellyfish-ngs/chironex-transcripts/proteomics/results/oge/interact.pep.xml	0.9996	0.999	2	4	2		Y
27	1	1832	http://cal/tpp/cgi-bin/comet-fastadb.cgi?Ref=1832&Db=/home/jason/Dropbox/jellyfish-ngs/chironex-transcripts/proteomics/dbs/reversed.fa&Pep=EAYPGDVFYLHSR+EVAAFAQFGSDLDAATQSLLNR+TGAIVDVPVGEELLGR+VVDALGNPIDGK	1	11	4	7	0.27	Locus_943_Transcript_1/1_Confidence_1.000_Length_1981 - Similar to sp Q5R546 ATPA_PONAB ATP synthase subunit alpha, mitochondrial OS=Pongo abelii GN=ATP5A1 PE=2 SV=1 (0.0)		575	Y	1	2	VVDALGNPIDGK	http://cal/tpp/cgi-bin/peptidexml_html2.pl?PepMass=1196.6397&StdPep=&MassError=0.5&xslt=xsltproc&cgi-bin=/tpp/cgi-bin/&ratioType=-1&Ref=2_VVDALGNPIDGK&Infile=/home/jason/Dropbox/jellyfish-ngs/chironex-transcripts/proteomics/results/oge/interact.pep.xml	0.9986	0.9964	2	4	1		Y
27	1	1832	http://cal/tpp/cgi-bin/comet-fastadb.cgi?Ref=1832&Db=/home/jason/Dropbox/jellyfish-ngs/chironex-transcripts/proteomics/dbs/reversed.fa&Pep=EAYPGDVFYLHSR+EVAAFAQFGSDLDAATQSLLNR+TGAIVDVPVGEELLGR+VVDALGNPIDGK	1	11	4	7	0.27	Locus_943_Transcript_1/1_Confidence_1.000_Length_1981 - Similar to sp Q5R546 ATPA_PONAB ATP synthase subunit alpha, mitochondrial OS=Pongo abelii GN=ATP5A1 PE=2 SV=1 (0.0)		575	Y	1	2	TGAIVDVPVGEELLGR	http://cal/tpp/cgi-bin/peptidexml_html2.pl?PepMass=1623.8827&StdPep=&MassError=0.5&xslt=xsltproc&cgi-bin=/tpp/cgi-bin/&ratioType=-1&Ref=2_TGAIVDVPVGEELLGR&Infile=/home/jason/Dropbox/jellyfish-ngs/chironex-transcripts/proteomics/results/oge/interact.pep.xml	0.9984	0.9959	2	4	2		Y
27	1	1832	http://cal/tpp/cgi-bin/comet-fastadb.cgi?Ref=1832&Db=/home/jason/Dropbox/jellyfish-ngs/chironex-transcripts/proteomics/dbs/reversed.fa&Pep=EAYPGDVFYLHSR+EVAAFAQFGSDLDAATQSLLNR+TGAIVDVPVGEELLGR+VVDALGNPIDGK	1	11	4	7	0.27	Locus_943_Transcript_1/1_Confidence_1.000_Length_1981 - Similar to sp Q5R546 ATPA_PONAB ATP synthase subunit alpha, mitochondrial OS=Pongo abelii GN=ATP5A1 PE=2 SV=1 (0.0)		575	Y	1	3	EAYPGDVFYLHSR	http://cal/tpp/cgi-bin/peptidexml_html2.pl?PepMass=1552.7307&StdPep=&MassError=0.5&xslt=xsltproc&cgi-bin=/tpp/cgi-bin/&ratioType=-1&Ref=3_EAYPGDVFYLHSR&Infile=/home/jason/Dropbox/jellyfish-ngs/chironex-transcripts/proteomics/results/oge/interact.pep.xml	0.9922	0.9798	2	4	2		Y
28	1	18538	http://cal/tpp/cgi-bin/comet-fastadb.cgi?Ref=18538&Db=/home/jason/Dropbox/jellyfish-ngs/chironex-transcripts/proteomics/dbs/reversed.fa&Pep=AYPLELHFIHTNSK+FDLANNGHTVR+FVISYPSSANYR	1	23.3	3	4	0.13	Locus_2591_Transcript_1/1_Confidence_1.000_Length_506 - Similar to sp P23280 CAH6_HUMAN Carbonic anhydrase 6 OS=Homo sapiens GN=CA6 PE=1 SV=3 (2.76076E-26)		159	Y	1	2	FVISYPSSANYR	http://cal/tpp/cgi-bin/peptidexml_html2.pl?PepMass=1402.6877&StdPep=&MassError=0.5&xslt=xsltproc&cgi-bin=/tpp/cgi-bin/&ratioType=-1&Ref=2_FVISYPSSANYR&Infile=/home/jason/Dropbox/jellyfish-ngs/chironex-transcripts/proteomics/results/oge/interact.pep.xml	0.9995	0.999	2	3	2		Y
28	1	18538	http://cal/tpp/cgi-bin/comet-fastadb.cgi?Ref=18538&Db=/home/jason/Dropbox/jellyfish-ngs/chironex-transcripts/proteomics/dbs/reversed.fa&Pep=AYPLELHFIHTNSK+FDLANNGHTVR+FVISYPSSANYR	1	23.3	3	4	0.13	Locus_2591_Transcript_1/1_Confidence_1.000_Length_506 - Similar to sp P23280 CAH6_HUMAN Carbonic anhydrase 6 OS=Homo sapiens GN=CA6 PE=1 SV=3 (2.76076E-26)		159	Y	1	3	FDLANNGHTVR	http://cal/tpp/cgi-bin/peptidexml_html2.pl?PepMass=1242.6107&StdPep=&MassError=0.5&xslt=xsltproc&cgi-bin=/tpp/cgi-bin/&ratioType=-1&Ref=3_FDLANNGHTVR&Infile=/home/jason/Dropbox/jellyfish-ngs/chironex-transcripts/proteomics/results/oge/interact.pep.xml	0.9846	0.9667	2	3	1		Y
28	1	18538	http://cal/tpp/cgi-bin/comet-fastadb.cgi?Ref=18538&Db=/home/jason/Dropbox/jellyfish-ngs/chironex-transcripts/proteomics/dbs/reversed.fa&Pep=AYPLELHFIHTNSK+FDLANNGHTVR+FVISYPSSANYR	1	23.3	3	4	0.13	Locus_2591_Transcript_1/1_Confidence_1.000_Length_506 - Similar to sp P23280 CAH6_HUMAN Carbonic anhydrase 6 OS=Homo sapiens GN=CA6 PE=1 SV=3 (2.76076E-26)		159	Y	1	3	AYPLELHFIHTNSK	http://cal/tpp/cgi-bin/peptidexml_html2.pl?PepMass=1668.8627&StdPep=&MassError=0.5&xslt=xsltproc&cgi-bin=/tpp/cgi-bin/&ratioType=-1&Ref=3_AYPLELHFIHTNSK&Infile=/home/jason/Dropbox/jellyfish-ngs/chironex-transcripts/proteomics/results/oge/interact.pep.xml	0.4131	0.4131	2	3	1		Y
29	1	18653,69439	http://cal/tpp/cgi-bin/comet-fastadb.cgi?Ref=18653&Db=/home/jason/Dropbox/jellyfish-ngs/chironex-transcripts/proteomics/dbs/reversed.fa&Pep=FNLIPVTVGGHAVYLLSSK,http://cal/tpp/cgi-bin/comet-fastadb.cgi?Ref=69439&Db=/home/jason/Dropbox/jellyfish-ngs/chironex-transcripts/proteomics/dbs/reversed.fa&Pep=FNLIPVTVGGHAVYLLSSK	1	26.4	2	8	0.25	Locus_2728_Transcript_1/1_Confidence_1.000_Length_278 - Similar to sp P58762 CTXA_CHIQU Toxin CqTX-A OS=Chiropsalmus quadrigatus PE=2 SV=1 (2.38873E-11),Locus_18807_Transcript_1/1_Confidence_1.000_Length_213 - Similar to sp P58762 CTXA_CHIQU Toxin CqTX-A OS=Chiropsalmus quadrigatus PE=2 SV=1 (4.73936E-9)	;	94;	Y	1	2	FNLIPVTVGGHAVYLLSSK	http://cal/tpp/cgi-bin/peptidexml_html2.pl?PepMass=2014.1247&StdPep=&MassError=0.5&xslt=xsltproc&cgi-bin=/tpp/cgi-bin/&ratioType=-1&Ref=2_FNLIPVTVGGHAVYLLSSK&Infile=/home/jason/Dropbox/jellyfish-ngs/chironex-transcripts/proteomics/results/oge/interact.pep.xml	0.9992	0.9989	2	2	3	a	Y
29	1	18653,69439	http://cal/tpp/cgi-bin/comet-fastadb.cgi?Ref=18653&Db=/home/jason/Dropbox/jellyfish-ngs/chironex-transcripts/proteomics/dbs/reversed.fa&Pep=FNLIPVTVGGHAVYLLSSK,http://cal/tpp/cgi-bin/comet-fastadb.cgi?Ref=69439&Db=/home/jason/Dropbox/jellyfish-ngs/chironex-transcripts/proteomics/dbs/reversed.fa&Pep=FNLIPVTVGGHAVYLLSSK	1	26.4	2	8	0.25	Locus_2728_Transcript_1/1_Confidence_1.000_Length_278 - Similar to sp P58762 CTXA_CHIQU Toxin CqTX-A OS=Chiropsalmus quadrigatus PE=2 SV=1 (2.38873E-11),Locus_18807_Transcript_1/1_Confidence_1.000_Length_213 - Similar to sp P58762 CTXA_CHIQU Toxin CqTX-A OS=Chiropsalmus quadrigatus PE=2 SV=1 (4.73936E-9)	;	94;	Y	1	3	FNLIPVTVGGHAVYLLSSK	http://cal/tpp/cgi-bin/peptidexml_html2.pl?PepMass=2014.1247&StdPep=&MassError=0.5&xslt=xsltproc&cgi-bin=/tpp/cgi-bin/&ratioType=-1&Ref=3_FNLIPVTVGGHAVYLLSSK&Infile=/home/jason/Dropbox/jellyfish-ngs/chironex-transcripts/proteomics/results/oge/interact.pep.xml	0.9964	0.9922	2	3	5	a	Y
30	1	19736	http://cal/tpp/cgi-bin/comet-fastadb.cgi?Ref=19736&Db=/home/jason/Dropbox/jellyfish-ngs/chironex-transcripts/proteomics/dbs/reversed.fa&Pep=AAGLLEELLGLLDR+INLNVEQVFTHVLSPYPTSIGQSEK+ITLPEGSSDIKPVLPFEVTERPR	1	10.3	3	6	0.19	Locus_3957_Transcript_1/1_Confidence_1.000_Length_2043 - Similar to sp Q9GMB0 RPN1_PIG Dolichyl-diphosphooligosaccharide--protein glycosyltransferase subunit 1 OS=Sus scrofa GN=RPN1 PE=1 SV=1 (0.0)		600	Y	1	2	AAGLLEELLGLLDR	http://cal/tpp/cgi-bin/peptidexml_html2.pl?PepMass=1481.8457&StdPep=&MassError=0.5&xslt=xsltproc&cgi-bin=/tpp/cgi-bin/&ratioType=-1&Ref=2_AAGLLEELLGLLDR&Infile=/home/jason/Dropbox/jellyfish-ngs/chironex-transcripts/proteomics/results/oge/interact.pep.xml	0.9995	0.9988	2	3	4		Y
30	1	19736	http://cal/tpp/cgi-bin/comet-fastadb.cgi?Ref=19736&Db=/home/jason/Dropbox/jellyfish-ngs/chironex-transcripts/proteomics/dbs/reversed.fa&Pep=AAGLLEELLGLLDR+INLNVEQVFTHVLSPYPTSIGQSEK+ITLPEGSSDIKPVLPFEVTERPR	1	10.3	3	6	0.19	Locus_3957_Transcript_1/1_Confidence_1.000_Length_2043 - Similar to sp Q9GMB0 RPN1_PIG Dolichyl-diphosphooligosaccharide--protein glycosyltransferase subunit 1 OS=Sus scrofa GN=RPN1 PE=1 SV=1 (0.0)		600	Y	1	4	ITLPEGSSDIKPVLPFEVTERPR	http://cal/tpp/cgi-bin/peptidexml_html2.pl?PepMass=2579.3957&StdPep=&MassError=0.5&xslt=xsltproc&cgi-bin=/tpp/cgi-bin/&ratioType=-1&Ref=4_ITLPEGSSDIKPVLPFEVTERPR&Infile=/home/jason/Dropbox/jellyfish-ngs/chironex-transcripts/proteomics/results/oge/interact.pep.xml	0.9908	0.98	2	3	1		Y
30	1	19736	http://cal/tpp/cgi-bin/comet-fastadb.cgi?Ref=19736&Db=/home/jason/Dropbox/jellyfish-ngs/chironex-transcripts/proteomics/dbs/reversed.fa&Pep=AAGLLEELLGLLDR+INLNVEQVFTHVLSPYPTSIGQSEK+ITLPEGSSDIKPVLPFEVTERPR	1	10.3	3	6	0.19	Locus_3957_Transcript_1/1_Confidence_1.000_Length_2043 - Similar to sp Q9GMB0 RPN1_PIG Dolichyl-diphosphooligosaccharide--protein glycosyltransferase subunit 1 OS=Sus scrofa GN=RPN1 PE=1 SV=1 (0.0)		600	Y	1	3	INLNVEQVFTHVLSPYPTSIGQSEK	http://cal/tpp/cgi-bin/peptidexml_html2.pl?PepMass=2799.4447&StdPep=&MassError=0.5&xslt=xsltproc&cgi-bin=/tpp/cgi-bin/&ratioType=-1&Ref=3_INLNVEQVFTHVLSPYPTSIGQSEK&Infile=/home/jason/Dropbox/jellyfish-ngs/chironex-transcripts/proteomics/results/oge/interact.pep.xml	0.2831	0.2831	2	3	1		Y
31	1	2078,36808,73054	http://cal/tpp/cgi-bin/comet-fastadb.cgi?Ref=2078&Db=/home/jason/Dropbox/jellyfish-ngs/chironex-transcripts/proteomics/dbs/reversed.fa&Pep=LVIIANNTPQLR+TGVHHYTGNNIELGTACGK,http://cal/tpp/cgi-bin/comet-fastadb.cgi?Ref=36808&Db=/home/jason/Dropbox/jellyfish-ngs/chironex-transcripts/proteomics/dbs/reversed.fa&Pep=LVIIANNTPQLR+TGVHHYTGNNIELGTACGK,http://cal/tpp/cgi-bin/comet-fastadb.cgi?Ref=73054&Db=…	1	38.7	2	3	0.11	Locus_1202_Transcript_1/1_Confidence_1.000_Length_540 - Similar to sp P58374 RL30_BRABE 60S ribosomal protein L30 OS=Branchiostoma belcheri GN=RPL30 PE=3 SV=1 (0.0),Locus_1098_Transcript_1/1_Confidence_1.000_Length_620 - Similar to sp P58375 RL30_SPOFR 60S ribosomal protein L30 OS=Spodoptera frugiperda GN=RpL30 PE=3 SV=1 (0.0),Locus_1190_Transcript_1/1_Confidence_1.000_Length_652 - Similar to sp …	;;	111;;	Y	1	3	TGVHHYTGNNIELGTACGK	http://cal/tpp/cgi-bin/peptidexml_html2.pl?PepMass=2027.9487&StdPep=TGVHHYTGNNIELGTACGK&MassError=0.5&xslt=xsltproc&cgi-bin=/tpp/cgi-bin/&ratioType=-1&Ref=3_TGVHHYTGNNIELGTACGK&Infile=/home/jason/Dropbox/jellyfish-ngs/chironex-transcripts/proteomics/results/oge/interact.pep.xml	0.9991	0.9988	2	2	1		Y
31	1	2078,36808,73054	http://cal/tpp/cgi-bin/comet-fastadb.cgi?Ref=2078&Db=/home/jason/Dropbox/jellyfish-ngs/chironex-transcripts/proteomics/dbs/reversed.fa&Pep=LVIIANNTPQLR+TGVHHYTGNNIELGTACGK,http://cal/tpp/cgi-bin/comet-fastadb.cgi?Ref=36808&Db=/home/jason/Dropbox/jellyfish-ngs/chironex-transcripts/proteomics/dbs/reversed.fa&Pep=LVIIANNTPQLR+TGVHHYTGNNIELGTACGK,http://cal/tpp/cgi-bin/comet-fastadb.cgi?Ref=73054&Db=…	1	38.7	2	3	0.11	Locus_1202_Transcript_1/1_Confidence_1.000_Length_540 - Similar to sp P58374 RL30_BRABE 60S ribosomal protein L30 OS=Branchiostoma belcheri GN=RPL30 PE=3 SV=1 (0.0),Locus_1098_Transcript_1/1_Confidence_1.000_Length_620 - Similar to sp P58375 RL30_SPOFR 60S ribosomal protein L30 OS=Spodoptera frugiperda GN=RpL30 PE=3 SV=1 (0.0),Locus_1190_Transcript_1/1_Confidence_1.000_Length_652 - Similar to sp …	;;	111;;	Y	1	2	LVIIANNTPQLR	http://cal/tpp/cgi-bin/peptidexml_html2.pl?PepMass=1350.7987&StdPep=&MassError=0.5&xslt=xsltproc&cgi-bin=/tpp/cgi-bin/&ratioType=-1&Ref=2_LVIIANNTPQLR&Infile=/home/jason/Dropbox/jellyfish-ngs/chironex-transcripts/proteomics/results/oge/interact.pep.xml	0.9989	0.9975	2	3	2		Y
32	1	2174	http://cal/tpp/cgi-bin/comet-fastadb.cgi?Ref=2174&Db=/home/jason/Dropbox/jellyfish-ngs/chironex-transcripts/proteomics/dbs/reversed.fa&Pep=FVEQVLPQK+HAGEWAIHLAK+IFHASAEIR	1	11	3	3	0.12	Locus_1304_Transcript_1/1_Confidence_1.000_Length_1450 - Similar to sp P36110 PRY2_YEAST Protein PRY2 OS=Saccharomyces cerevisiae (strain ATCC 204508 / S288c) GN=PRY2 PE=3 SV=1 (2.37669E-14)		263	Y	1	3	HAGEWAIHLAK	http://cal/tpp/cgi-bin/peptidexml_html2.pl?PepMass=1231.6457&StdPep=&MassError=0.5&xslt=xsltproc&cgi-bin=/tpp/cgi-bin/&ratioType=-1&Ref=3_HAGEWAIHLAK&Infile=/home/jason/Dropbox/jellyfish-ngs/chironex-transcripts/proteomics/results/oge/interact.pep.xml	0.9995	0.999	2	3	1		Y
32	1	2174	http://cal/tpp/cgi-bin/comet-fastadb.cgi?Ref=2174&Db=/home/jason/Dropbox/jellyfish-ngs/chironex-transcripts/proteomics/dbs/reversed.fa&Pep=FVEQVLPQK+HAGEWAIHLAK+IFHASAEIR	1	11	3	3	0.12	Locus_1304_Transcript_1/1_Confidence_1.000_Length_1450 - Similar to sp P36110 PRY2_YEAST Protein PRY2 OS=Saccharomyces cerevisiae (strain ATCC 204508 / S288c) GN=PRY2 PE=3 SV=1 (2.37669E-14)		263	Y	1	2	FVEQVLPQK	http://cal/tpp/cgi-bin/peptidexml_html2.pl?PepMass=1086.6077&StdPep=&MassError=0.5&xslt=xsltproc&cgi-bin=/tpp/cgi-bin/&ratioType=-1&Ref=2_FVEQVLPQK&Infile=/home/jason/Dropbox/jellyfish-ngs/chironex-transcripts/proteomics/results/oge/interact.pep.xml	0.999	0.9978	2	3	1		Y
32	1	2174	http://cal/tpp/cgi-bin/comet-fastadb.cgi?Ref=2174&Db=/home/jason/Dropbox/jellyfish-ngs/chironex-transcripts/proteomics/dbs/reversed.fa&Pep=FVEQVLPQK+HAGEWAIHLAK+IFHASAEIR	1	11	3	3	0.12	Locus_1304_Transcript_1/1_Confidence_1.000_Length_1450 - Similar to sp P36110 PRY2_YEAST Protein PRY2 OS=Saccharomyces cerevisiae (strain ATCC 204508 / S288c) GN=PRY2 PE=3 SV=1 (2.37669E-14)		263	Y	1	2	IFHASAEIR	http://cal/tpp/cgi-bin/peptidexml_html2.pl?PepMass=1042.5557&StdPep=&MassError=0.5&xslt=xsltproc&cgi-bin=/tpp/cgi-bin/&ratioType=-1&Ref=2_IFHASAEIR&Infile=/home/jason/Dropbox/jellyfish-ngs/chironex-transcripts/proteomics/results/oge/interact.pep.xml	0.938	0.8733	2	3	1	a	Y
32	1	2174	http://cal/tpp/cgi-bin/comet-fastadb.cgi?Ref=2174&Db=/home/jason/Dropbox/jellyfish-ngs/chironex-transcripts/proteomics/dbs/reversed.fa&Pep=FVEQVLPQK+HAGEWAIHLAK+IFHASAEIR	1	11	3	3	0.12	Locus_1304_Transcript_1/1_Confidence_1.000_Length_1450 - Similar to sp P36110 PRY2_YEAST Protein PRY2 OS=Saccharomyces cerevisiae (strain ATCC 204508 / S288c) GN=PRY2 PE=3 SV=1 (2.37669E-14)		263	Y	1	3	IFHASAEIR	http://cal/tpp/cgi-bin/peptidexml_html2.pl?PepMass=1042.5557&StdPep=&MassError=0.5&xslt=xsltproc&cgi-bin=/tpp/cgi-bin/&ratioType=-1&Ref=3_IFHASAEIR&Infile=/home/jason/Dropbox/jellyfish-ngs/chironex-transcripts/proteomics/results/oge/interact.pep.xml	0.16	0.16	2	4	1	a	N
33	1	2186,73299	http://cal/tpp/cgi-bin/comet-fastadb.cgi?Ref=2186&Db=/home/jason/Dropbox/jellyfish-ngs/chironex-transcripts/proteomics/dbs/reversed.fa&Pep=HLVLTDLR+VLCENPVSGVPR,http://cal/tpp/cgi-bin/comet-fastadb.cgi?Ref=73299&Db=/home/jason/Dropbox/jellyfish-ngs/chironex-transcripts/proteomics/dbs/reversed.fa&Pep=HLVLTDLR+VLCENPVSGVPR	1	15.6	2	6	0.21	Locus_1322_Transcript_1/1_Confidence_1.000_Length_722 - Similar to sp Q7XYA7 RL14_GRIJA 60S ribosomal protein L14 OS=Griffithsia japonica GN=RPL14 PE=2 SV=1 (2.06445E-30),Locus_1314_Transcript_1/1_Confidence_1.000_Length_434 - Similar to sp Q7XYA7 RL14_GRIJA 60S ribosomal protein L14 OS=Griffithsia japonica GN=RPL14 PE=2 SV=1 (6.26986E-31)	;	134;	Y	1	2	VLCENPVSGVPR	http://cal/tpp/cgi-bin/peptidexml_html2.pl?PepMass=1325.6767&StdPep=VLCENPVSGVPR&MassError=0.5&xslt=xsltproc&cgi-bin=/tpp/cgi-bin/&ratioType=-1&Ref=2_VLCENPVSGVPR&Infile=/home/jason/Dropbox/jellyfish-ngs/chironex-transcripts/proteomics/results/oge/interact.pep.xml	0.9992	0.9989	2	2	4		Y
33	1	2186,73299	http://cal/tpp/cgi-bin/comet-fastadb.cgi?Ref=2186&Db=/home/jason/Dropbox/jellyfish-ngs/chironex-transcripts/proteomics/dbs/reversed.fa&Pep=HLVLTDLR+VLCENPVSGVPR,http://cal/tpp/cgi-bin/comet-fastadb.cgi?Ref=73299&Db=/home/jason/Dropbox/jellyfish-ngs/chironex-transcripts/proteomics/dbs/reversed.fa&Pep=HLVLTDLR+VLCENPVSGVPR	1	15.6	2	6	0.21	Locus_1322_Transcript_1/1_Confidence_1.000_Length_722 - Similar to sp Q7XYA7 RL14_GRIJA 60S ribosomal protein L14 OS=Griffithsia japonica GN=RPL14 PE=2 SV=1 (2.06445E-30),Locus_1314_Transcript_1/1_Confidence_1.000_Length_434 - Similar to sp Q7XYA7 RL14_GRIJA 60S ribosomal protein L14 OS=Griffithsia japonica GN=RPL14 PE=2 SV=1 (6.26986E-31)	;	134;	Y	1	2	HLVLTDLR	http://cal/tpp/cgi-bin/peptidexml_html2.pl?PepMass=965.5657&StdPep=&MassError=0.5&xslt=xsltproc&cgi-bin=/tpp/cgi-bin/&ratioType=-1&Ref=2_HLVLTDLR&Infile=/home/jason/Dropbox/jellyfish-ngs/chironex-transcripts/proteomics/results/oge/interact.pep.xml	0.9957	0.9905	2	3	2		Y
34	1	2329	http://cal/tpp/cgi-bin/comet-fastadb.cgi?Ref=2329&Db=/home/jason/Dropbox/jellyfish-ngs/chironex-transcripts/proteomics/dbs/reversed.fa&Pep=AFPAWADASILTR+KAGAEVVLDGR+TLPDAEGDVLR	1	6.6	3	4	0.14	Locus_1464_Transcript_1/1_Confidence_1.000_Length_2049 - Similar to sp Q02253 MMSA_RAT Methylmalonate-semialdehyde dehydrogenase [acylating], mitochondrial OS=Rattus norvegicus GN=Aldh6a1 PE=1 SV=1 (0.0)		528	Y	1	2	AFPAWADASILTR	http://cal/tpp/cgi-bin/peptidexml_html2.pl?PepMass=1417.7357&StdPep=&MassError=0.5&xslt=xsltproc&cgi-bin=/tpp/cgi-bin/&ratioType=-1&Ref=2_AFPAWADASILTR&Infile=/home/jason/Dropbox/jellyfish-ngs/chironex-transcripts/proteomics/results/oge/interact.pep.xml	0.9987	0.9972	2	3	2		Y
34	1	2329	http://cal/tpp/cgi-bin/comet-fastadb.cgi?Ref=2329&Db=/home/jason/Dropbox/jellyfish-ngs/chironex-transcripts/proteomics/dbs/reversed.fa&Pep=AFPAWADASILTR+KAGAEVVLDGR+TLPDAEGDVLR	1	6.6	3	4	0.14	Locus_1464_Transcript_1/1_Confidence_1.000_Length_2049 - Similar to sp Q02253 MMSA_RAT Methylmalonate-semialdehyde dehydrogenase [acylating], mitochondrial OS=Rattus norvegicus GN=Aldh6a1 PE=1 SV=1 (0.0)		528	Y	1	2	TLPDAEGDVLR	http://cal/tpp/cgi-bin/peptidexml_html2.pl?PepMass=1184.6037&StdPep=&MassError=0.5&xslt=xsltproc&cgi-bin=/tpp/cgi-bin/&ratioType=-1&Ref=2_TLPDAEGDVLR&Infile=/home/jason/Dropbox/jellyfish-ngs/chironex-transcripts/proteomics/results/oge/interact.pep.xml	0.9894	0.9769	2	3	1		Y
34	1	2329	http://cal/tpp/cgi-bin/comet-fastadb.cgi?Ref=2329&Db=/home/jason/Dropbox/jellyfish-ngs/chironex-transcripts/proteomics/dbs/reversed.fa&Pep=AFPAWADASILTR+KAGAEVVLDGR+TLPDAEGDVLR	1	6.6	3	4	0.14	Locus_1464_Transcript_1/1_Confidence_1.000_Length_2049 - Similar to sp Q02253 MMSA_RAT Methylmalonate-semialdehyde dehydrogenase [acylating], mitochondrial OS=Rattus norvegicus GN=Aldh6a1 PE=1 SV=1 (0.0)		528	Y	1	2	KAGAEVVLDGR	http://cal/tpp/cgi-bin/peptidexml_html2.pl?PepMass=1113.6137&StdPep=&MassError=0.5&xslt=xsltproc&cgi-bin=/tpp/cgi-bin/&ratioType=-1&Ref=2_KAGAEVVLDGR&Infile=/home/jason/Dropbox/jellyfish-ngs/chironex-transcripts/proteomics/results/oge/interact.pep.xml	0.6502	0.4584	2	3	1		Y
35	1	2481	http://cal/tpp/cgi-bin/comet-fastadb.cgi?Ref=2481&Db=/home/jason/Dropbox/jellyfish-ngs/chironex-transcripts/proteomics/dbs/reversed.fa&Pep=CPFTNIACLLHNK+IPSLPPLDFVLGGK	1	7	2	5	0.18	Locus_1626_Transcript_1/3_Confidence_0.714_Length_2002 - Similar to sp Q03168 ASPP_AEDAE Lysosomal aspartic protease OS=Aedes aegypti GN=AAEL006169 PE=1 SV=2 (0.0)		385	Y	1	2	C[143]PFTNIACLLHNK	http://cal/tpp/cgi-bin/peptidexml_html2.pl?PepMass=1569.7447&StdPep=C[143]PFTNIACLLHNK&MassError=0.5&xslt=xsltproc&cgi-bin=/tpp/cgi-bin/&ratioType=-1&Ref=2_CPFTNIACLLHNK&Infile=/home/jason/Dropbox/jellyfish-ngs/chironex-transcripts/proteomics/results/oge/interact.pep.xml	0.9993	0.999	2	2	2		Y
35	1	2481	http://cal/tpp/cgi-bin/comet-fastadb.cgi?Ref=2481&Db=/home/jason/Dropbox/jellyfish-ngs/chironex-transcripts/proteomics/dbs/reversed.fa&Pep=CPFTNIACLLHNK+IPSLPPLDFVLGGK	1	7	2	5	0.18	Locus_1626_Transcript_1/3_Confidence_0.714_Length_2002 - Similar to sp Q03168 ASPP_AEDAE Lysosomal aspartic protease OS=Aedes aegypti GN=AAEL006169 PE=1 SV=2 (0.0)		385	Y	1	2	IPSLPPLDFVLGGK	http://cal/tpp/cgi-bin/peptidexml_html2.pl?PepMass=1451.8387&StdPep=&MassError=0.5&xslt=xsltproc&cgi-bin=/tpp/cgi-bin/&ratioType=-1&Ref=2_IPSLPPLDFVLGGK&Infile=/home/jason/Dropbox/jellyfish-ngs/chironex-transcripts/proteomics/results/oge/interact.pep.xml	0.9975	0.9945	2	3	3		Y
36	1	25101	http://cal/tpp/cgi-bin/comet-fastadb.cgi?Ref=25101&Db=/home/jason/Dropbox/jellyfish-ngs/chironex-transcripts/proteomics/dbs/reversed.fa&Pep=GIIVPPHSVK+GNNFGAFR+HGNAWYTLPNYR+TSGSLSCAWFR	1	19.8	3	6	0.21	Locus_9861_Transcript_1/1_Confidence_1.000_Length_732 - Similar to gi 156384952 ref XP_001633396.1 predicted protein [Nematostella vectensis] (1.50292E-22)		207	Y	1	2	HGNAWYTLPNYR	http://cal/tpp/cgi-bin/peptidexml_html2.pl?PepMass=1490.7057&StdPep=&MassError=0.5&xslt=xsltproc&cgi-bin=/tpp/cgi-bin/&ratioType=-1&Ref=2_HGNAWYTLPNYR&Infile=/home/jason/Dropbox/jellyfish-ngs/chironex-transcripts/proteomics/results/oge/interact.pep.xml	0.9974	0.9942	2	3	3		Y
36	1	25101	http://cal/tpp/cgi-bin/comet-fastadb.cgi?Ref=25101&Db=/home/jason/Dropbox/jellyfish-ngs/chironex-transcripts/proteomics/dbs/reversed.fa&Pep=GIIVPPHSVK+GNNFGAFR+HGNAWYTLPNYR+TSGSLSCAWFR	1	19.8	3	6	0.21	Locus_9861_Transcript_1/1_Confidence_1.000_Length_732 - Similar to gi 156384952 ref XP_001633396.1 predicted protein [Nematostella vectensis] (1.50292E-22)		207	Y	1	2	GIIVPPHSVK	http://cal/tpp/cgi-bin/peptidexml_html2.pl?PepMass=1045.6287&StdPep=&MassError=0.5&xslt=xsltproc&cgi-bin=/tpp/cgi-bin/&ratioType=-1&Ref=2_GIIVPPHSVK&Infile=/home/jason/Dropbox/jellyfish-ngs/chironex-transcripts/proteomics/results/oge/interact.pep.xml	0.9907	0.9798	2	3	1		Y
36	1	25101	http://cal/tpp/cgi-bin/comet-fastadb.cgi?Ref=25101&Db=/home/jason/Dropbox/jellyfish-ngs/chironex-transcripts/proteomics/dbs/reversed.fa&Pep=GIIVPPHSVK+GNNFGAFR+HGNAWYTLPNYR+TSGSLSCAWFR	1	19.8	3	6	0.21	Locus_9861_Transcript_1/1_Confidence_1.000_Length_732 - Similar to gi 156384952 ref XP_001633396.1 predicted protein [Nematostella vectensis] (1.50292E-22)		207	Y	1	2	TSGSLSCAWFR	http://cal/tpp/cgi-bin/peptidexml_html2.pl?PepMass=1270.5767&StdPep=TSGSLSCAWFR&MassError=0.5&xslt=xsltproc&cgi-bin=/tpp/cgi-bin/&ratioType=-1&Ref=2_TSGSLSCAWFR&Infile=/home/jason/Dropbox/jellyfish-ngs/chironex-transcripts/proteomics/results/oge/interact.pep.xml	0.9021	0.8076	2	3	2		Y
36	1	25101	http://cal/tpp/cgi-bin/comet-fastadb.cgi?Ref=25101&Db=/home/jason/Dropbox/jellyfish-ngs/chironex-transcripts/proteomics/dbs/reversed.fa&Pep=GIIVPPHSVK+GNNFGAFR+HGNAWYTLPNYR+TSGSLSCAWFR	1	19.8	3	6	0.21	Locus_9861_Transcript_1/1_Confidence_1.000_Length_732 - Similar to gi 156384952 ref XP_001633396.1 predicted protein [Nematostella vectensis] (1.50292E-22)		207	Y	1	2	GNNFGAFR	http://cal/tpp/cgi-bin/peptidexml_html2.pl?PepMass=881.4147&StdPep=&MassError=0.5&xslt=xsltproc&cgi-bin=/tpp/cgi-bin/&ratioType=-1&Ref=2_GNNFGAFR&Infile=/home/jason/Dropbox/jellyfish-ngs/chironex-transcripts/proteomics/results/oge/interact.pep.xml	0.0732	0.0732	2	4	1		N
37	1	2699	http://cal/tpp/cgi-bin/comet-fastadb.cgi?Ref=2699&Db=/home/jason/Dropbox/jellyfish-ngs/chironex-transcripts/proteomics/dbs/reversed.fa&Pep=IFVWPIFQR+INLQEQEISR+IQGSSSDMLHSACQQFLGK+LPGAMEQLTGVDIR+VAAEVAAPLAK+VYTLQGVPISVTGIAQVK	1	19.1	6	13	0.39	Locus_1893_Transcript_1/1_Confidence_1.000_Length_1825 - Similar to sp O61491 FLOT1_DROME Flotillin-1 OS=Drosophila melanogaster GN=Flo PE=2 SV=1 (0.0)		423	Y	1	2	LPGAMEQLTGVDIR	http://cal/tpp/cgi-bin/peptidexml_html2.pl?PepMass=1498.7817&StdPep=&MassError=0.5&xslt=xsltproc&cgi-bin=/tpp/cgi-bin/&ratioType=-1&Ref=2_LPGAMEQLTGVDIR&Infile=/home/jason/Dropbox/jellyfish-ngs/chironex-transcripts/proteomics/results/oge/interact.pep.xml	0.999	0.9974	2	5	2		Y
37	1	2699	http://cal/tpp/cgi-bin/comet-fastadb.cgi?Ref=2699&Db=/home/jason/Dropbox/jellyfish-ngs/chironex-transcripts/proteomics/dbs/reversed.fa&Pep=IFVWPIFQR+INLQEQEISR+IQGSSSDMLHSACQQFLGK+LPGAMEQLTGVDIR+VAAEVAAPLAK+VYTLQGVPISVTGIAQVK	1	19.1	6	13	0.39	Locus_1893_Transcript_1/1_Confidence_1.000_Length_1825 - Similar to sp O61491 FLOT1_DROME Flotillin-1 OS=Drosophila melanogaster GN=Flo PE=2 SV=1 (0.0)		423	Y	1	2	VAAEVAAPLAK	http://cal/tpp/cgi-bin/peptidexml_html2.pl?PepMass=1038.6077&StdPep=&MassError=0.5&xslt=xsltproc&cgi-bin=/tpp/cgi-bin/&ratioType=-1&Ref=2_VAAEVAAPLAK&Infile=/home/jason/Dropbox/jellyfish-ngs/chironex-transcripts/proteomics/results/oge/interact.pep.xml	0.9903	0.9749	2	5	2		Y
37	1	2699	http://cal/tpp/cgi-bin/comet-fastadb.cgi?Ref=2699&Db=/home/jason/Dropbox/jellyfish-ngs/chironex-transcripts/proteomics/dbs/reversed.fa&Pep=IFVWPIFQR+INLQEQEISR+IQGSSSDMLHSACQQFLGK+LPGAMEQLTGVDIR+VAAEVAAPLAK+VYTLQGVPISVTGIAQVK	1	19.1	6	13	0.39	Locus_1893_Transcript_1/1_Confidence_1.000_Length_1825 - Similar to sp O61491 FLOT1_DROME Flotillin-1 OS=Drosophila melanogaster GN=Flo PE=2 SV=1 (0.0)		423	Y	1	2	VYTLQGVPISVTGIAQVK	http://cal/tpp/cgi-bin/peptidexml_html2.pl?PepMass=1872.0717&StdPep=&MassError=0.5&xslt=xsltproc&cgi-bin=/tpp/cgi-bin/&ratioType=-1&Ref=2_VYTLQGVPISVTGIAQVK&Infile=/home/jason/Dropbox/jellyfish-ngs/chironex-transcripts/proteomics/results/oge/interact.pep.xml	0.9769	0.9413	2	5	3		Y
37	1	2699	http://cal/tpp/cgi-bin/comet-fastadb.cgi?Ref=2699&Db=/home/jason/Dropbox/jellyfish-ngs/chironex-transcripts/proteomics/dbs/reversed.fa&Pep=IFVWPIFQR+INLQEQEISR+IQGSSSDMLHSACQQFLGK+LPGAMEQLTGVDIR+VAAEVAAPLAK+VYTLQGVPISVTGIAQVK	1	19.1	6	13	0.39	Locus_1893_Transcript_1/1_Confidence_1.000_Length_1825 - Similar to sp O61491 FLOT1_DROME Flotillin-1 OS=Drosophila melanogaster GN=Flo PE=2 SV=1 (0.0)		423	Y	1	2	IFVWPIFQR	http://cal/tpp/cgi-bin/peptidexml_html2.pl?PepMass=1204.6757&StdPep=&MassError=0.5&xslt=xsltproc&cgi-bin=/tpp/cgi-bin/&ratioType=-1&Ref=2_IFVWPIFQR&Infile=/home/jason/Dropbox/jellyfish-ngs/chironex-transcripts/proteomics/results/oge/interact.pep.xml	0.9679	0.9198	2	5	2		Y
37	1	2699	http://cal/tpp/cgi-bin/comet-fastadb.cgi?Ref=2699&Db=/home/jason/Dropbox/jellyfish-ngs/chironex-transcripts/proteomics/dbs/reversed.fa&Pep=IFVWPIFQR+INLQEQEISR+IQGSSSDMLHSACQQFLGK+LPGAMEQLTGVDIR+VAAEVAAPLAK+VYTLQGVPISVTGIAQVK	1	19.1	6	13	0.39	Locus_1893_Transcript_1/1_Confidence_1.000_Length_1825 - Similar to sp O61491 FLOT1_DROME Flotillin-1 OS=Drosophila melanogaster GN=Flo PE=2 SV=1 (0.0)		423	Y	1	2	INLQEQEISR	http://cal/tpp/cgi-bin/peptidexml_html2.pl?PepMass=1228.6407&StdPep=&MassError=0.5&xslt=xsltproc&cgi-bin=/tpp/cgi-bin/&ratioType=-1&Ref=2_INLQEQEISR&Infile=/home/jason/Dropbox/jellyfish-ngs/chironex-transcripts/proteomics/results/oge/interact.pep.xml	0.9393	0.8545	2	5	3		Y
37	1	2699	http://cal/tpp/cgi-bin/comet-fastadb.cgi?Ref=2699&Db=/home/jason/Dropbox/jellyfish-ngs/chironex-transcripts/proteomics/dbs/reversed.fa&Pep=IFVWPIFQR+INLQEQEISR+IQGSSSDMLHSACQQFLGK+LPGAMEQLTGVDIR+VAAEVAAPLAK+VYTLQGVPISVTGIAQVK	1	19.1	6	13	0.39	Locus_1893_Transcript_1/1_Confidence_1.000_Length_1825 - Similar to sp O61491 FLOT1_DROME Flotillin-1 OS=Drosophila melanogaster GN=Flo PE=2 SV=1 (0.0)		423	Y	1	3	IQGSSSDMLHSACQQFLGK	http://cal/tpp/cgi-bin/peptidexml_html2.pl?PepMass=2092.9677&StdPep=IQGSSSDMLHSACQQFLGK&MassError=0.5&xslt=xsltproc&cgi-bin=/tpp/cgi-bin/&ratioType=-1&Ref=3_IQGSSSDMLHSACQQFLGK&Infile=/home/jason/Dropbox/jellyfish-ngs/chironex-transcripts/proteomics/results/oge/interact.pep.xml	0.7285	0.5046	2	5	1		Y
38	1	28340	http://cal/tpp/cgi-bin/comet-fastadb.cgi?Ref=28340&Db=/home/jason/Dropbox/jellyfish-ngs/chironex-transcripts/proteomics/dbs/reversed.fa&Pep=DAEELLSIAFR+GLVPAMQDEVVK+IPDAEAIPIGMLK+LGDTFIR+MCEVLSQR+MLAVMLEDLHK+NLFGEDSQFTEALAK+YLPEQLGVWTAAVR	1	14.9	8	16	0.59	Locus_13503_Transcript_1/1_Confidence_1.000_Length_2101 - Similar to gi 455715029 gb AGG36354.1 putative flagellar-associated protein, partial [Stylophora pistillata] (0.0)		611	Y	1	2	DAEELLSIAFR	http://cal/tpp/cgi-bin/peptidexml_html2.pl?PepMass=1262.6507&StdPep=&MassError=0.5&xslt=xsltproc&cgi-bin=/tpp/cgi-bin/&ratioType=-1&Ref=2_DAEELLSIAFR&Infile=/home/jason/Dropbox/jellyfish-ngs/chironex-transcripts/proteomics/results/oge/interact.pep.xml	0.9996	0.999	2	5	1		Y
38	1	28340	http://cal/tpp/cgi-bin/comet-fastadb.cgi?Ref=28340&Db=/home/jason/Dropbox/jellyfish-ngs/chironex-transcripts/proteomics/dbs/reversed.fa&Pep=DAEELLSIAFR+GLVPAMQDEVVK+IPDAEAIPIGMLK+LGDTFIR+MCEVLSQR+MLAVMLEDLHK+NLFGEDSQFTEALAK+YLPEQLGVWTAAVR	1	14.9	8	16	0.59	Locus_13503_Transcript_1/1_Confidence_1.000_Length_2101 - Similar to gi 455715029 gb AGG36354.1 putative flagellar-associated protein, partial [Stylophora pistillata] (0.0)		611	Y	1	2	NLFGEDSQFTEALAK	http://cal/tpp/cgi-bin/peptidexml_html2.pl?PepMass=1668.7997&StdPep=&MassError=0.5&xslt=xsltproc&cgi-bin=/tpp/cgi-bin/&ratioType=-1&Ref=2_NLFGEDSQFTEALAK&Infile=/home/jason/Dropbox/jellyfish-ngs/chironex-transcripts/proteomics/results/oge/interact.pep.xml	0.9996	0.999	2	5	2		Y
38	1	28340	http://cal/tpp/cgi-bin/comet-fastadb.cgi?Ref=28340&Db=/home/jason/Dropbox/jellyfish-ngs/chironex-transcripts/proteomics/dbs/reversed.fa&Pep=DAEELLSIAFR+GLVPAMQDEVVK+IPDAEAIPIGMLK+LGDTFIR+MCEVLSQR+MLAVMLEDLHK+NLFGEDSQFTEALAK+YLPEQLGVWTAAVR	1	14.9	8	16	0.59	Locus_13503_Transcript_1/1_Confidence_1.000_Length_2101 - Similar to gi 455715029 gb AGG36354.1 putative flagellar-associated protein, partial [Stylophora pistillata] (0.0)		611	Y	1	2	YLPEQLGVWTAAVR	http://cal/tpp/cgi-bin/peptidexml_html2.pl?PepMass=1601.8567&StdPep=&MassError=0.5&xslt=xsltproc&cgi-bin=/tpp/cgi-bin/&ratioType=-1&Ref=2_YLPEQLGVWTAAVR&Infile=/home/jason/Dropbox/jellyfish-ngs/chironex-transcripts/proteomics/results/oge/interact.pep.xml	0.9996	0.9989	2	5	5		Y
38	1	28340	http://cal/tpp/cgi-bin/comet-fastadb.cgi?Ref=28340&Db=/home/jason/Dropbox/jellyfish-ngs/chironex-transcripts/proteomics/dbs/reversed.fa&Pep=DAEELLSIAFR+GLVPAMQDEVVK+IPDAEAIPIGMLK+LGDTFIR+MCEVLSQR+MLAVMLEDLHK+NLFGEDSQFTEALAK+YLPEQLGVWTAAVR	1	14.9	8	16	0.59	Locus_13503_Transcript_1/1_Confidence_1.000_Length_2101 - Similar to gi 455715029 gb AGG36354.1 putative flagellar-associated protein, partial [Stylophora pistillata] (0.0)		611	Y	1	3	MLAVMLEDLHK	http://cal/tpp/cgi-bin/peptidexml_html2.pl?PepMass=1298.6727&StdPep=&MassError=0.5&xslt=xsltproc&cgi-bin=/tpp/cgi-bin/&ratioType=-1&Ref=3_MLAVMLEDLHK&Infile=/home/jason/Dropbox/jellyfish-ngs/chironex-transcripts/proteomics/results/oge/interact.pep.xml	0.9996	0.9989	2	5	2		Y
38	1	28340	http://cal/tpp/cgi-bin/comet-fastadb.cgi?Ref=28340&Db=/home/jason/Dropbox/jellyfish-ngs/chironex-transcripts/proteomics/dbs/reversed.fa&Pep=DAEELLSIAFR+GLVPAMQDEVVK+IPDAEAIPIGMLK+LGDTFIR+MCEVLSQR+MLAVMLEDLHK+NLFGEDSQFTEALAK+YLPEQLGVWTAAVR	1	14.9	8	16	0.59	Locus_13503_Transcript_1/1_Confidence_1.000_Length_2101 - Similar to gi 455715029 gb AGG36354.1 putative flagellar-associated protein, partial [Stylophora pistillata] (0.0)		611	Y	1	2	IPDAEAIPIGMLK	http://cal/tpp/cgi-bin/peptidexml_html2.pl?PepMass=1366.7527&StdPep=&MassError=0.5&xslt=xsltproc&cgi-bin=/tpp/cgi-bin/&ratioType=-1&Ref=2_IPDAEAIPIGMLK&Infile=/home/jason/Dropbox/jellyfish-ngs/chironex-transcripts/proteomics/results/oge/interact.pep.xml	0.9995	0.9986	2	5	2		Y
38	1	28340	http://cal/tpp/cgi-bin/comet-fastadb.cgi?Ref=28340&Db=/home/jason/Dropbox/jellyfish-ngs/chironex-transcripts/proteomics/dbs/reversed.fa&Pep=DAEELLSIAFR+GLVPAMQDEVVK+IPDAEAIPIGMLK+LGDTFIR+MCEVLSQR+MLAVMLEDLHK+NLFGEDSQFTEALAK+YLPEQLGVWTAAVR	1	14.9	8	16	0.59	Locus_13503_Transcript_1/1_Confidence_1.000_Length_2101 - Similar to gi 455715029 gb AGG36354.1 putative flagellar-associated protein, partial [Stylophora pistillata] (0.0)		611	Y	1	2	MCEVLSQR	http://cal/tpp/cgi-bin/peptidexml_html2.pl?PepMass=1021.4687&StdPep=MCEVLSQR&MassError=0.5&xslt=xsltproc&cgi-bin=/tpp/cgi-bin/&ratioType=-1&Ref=2_MCEVLSQR&Infile=/home/jason/Dropbox/jellyfish-ngs/chironex-transcripts/proteomics/results/oge/interact.pep.xml	0.9989	0.9971	2	5	1		Y
38	1	28340	http://cal/tpp/cgi-bin/comet-fastadb.cgi?Ref=28340&Db=/home/jason/Dropbox/jellyfish-ngs/chironex-transcripts/proteomics/dbs/reversed.fa&Pep=DAEELLSIAFR+GLVPAMQDEVVK+IPDAEAIPIGMLK+LGDTFIR+MCEVLSQR+MLAVMLEDLHK+NLFGEDSQFTEALAK+YLPEQLGVWTAAVR	1	14.9	8	16	0.59	Locus_13503_Transcript_1/1_Confidence_1.000_Length_2101 - Similar to gi 455715029 gb AGG36354.1 putative flagellar-associated protein, partial [Stylophora pistillata] (0.0)		611	Y	1	2	LGDTFIR	http://cal/tpp/cgi-bin/peptidexml_html2.pl?PepMass=820.4447&StdPep=&MassError=0.5&xslt=xsltproc&cgi-bin=/tpp/cgi-bin/&ratioType=-1&Ref=2_LGDTFIR&Infile=/home/jason/Dropbox/jellyfish-ngs/chironex-transcripts/proteomics/results/oge/interact.pep.xml	0.846	0.6759	2	5	1		Y
38	1	28340	http://cal/tpp/cgi-bin/comet-fastadb.cgi?Ref=28340&Db=/home/jason/Dropbox/jellyfish-ngs/chironex-transcripts/proteomics/dbs/reversed.fa&Pep=DAEELLSIAFR+GLVPAMQDEVVK+IPDAEAIPIGMLK+LGDTFIR+MCEVLSQR+MLAVMLEDLHK+NLFGEDSQFTEALAK+YLPEQLGVWTAAVR	1	14.9	8	16	0.59	Locus_13503_Transcript_1/1_Confidence_1.000_Length_2101 - Similar to gi 455715029 gb AGG36354.1 putative flagellar-associated protein, partial [Stylophora pistillata] (0.0)		611	Y	1	2	GLVPAMQDEVVK	http://cal/tpp/cgi-bin/peptidexml_html2.pl?PepMass=1284.6747&StdPep=&MassError=0.5&xslt=xsltproc&cgi-bin=/tpp/cgi-bin/&ratioType=-1&Ref=2_GLVPAMQDEVVK&Infile=/home/jason/Dropbox/jellyfish-ngs/chironex-transcripts/proteomics/results/oge/interact.pep.xml	0.8104	0.6188	2	5	2		Y
39	1	28484	http://cal/tpp/cgi-bin/comet-fastadb.cgi?Ref=28484&Db=/home/jason/Dropbox/jellyfish-ngs/chironex-transcripts/proteomics/dbs/reversed.fa&Pep=NVYVGAQVQK+QVGLFGVHEICMK	1	41.1	4	8	0.27	Locus_13662_Transcript_1/1_Confidence_1.000_Length_374 - Similar to gi 37498690 gb AAQ91437.1 dickkopf-3 related protein [Hydra magnipapillata] (2.6197E-31)		56	Y	1	2	Q[111]VGLFGVHEICMK	http://cal/tpp/cgi-bin/peptidexml_html2.pl?PepMass=1499.7267&StdPep=Q[111]VGLFGVHEICMK&MassError=0.5&xslt=xsltproc&cgi-bin=/tpp/cgi-bin/&ratioType=-1&Ref=2_QVGLFGVHEICMK&Infile=/home/jason/Dropbox/jellyfish-ngs/chironex-transcripts/proteomics/results/oge/interact.pep.xml	0.9995	0.999	2	3	3		Y
39	1	28484	http://cal/tpp/cgi-bin/comet-fastadb.cgi?Ref=28484&Db=/home/jason/Dropbox/jellyfish-ngs/chironex-transcripts/proteomics/dbs/reversed.fa&Pep=NVYVGAQVQK+QVGLFGVHEICMK	1	41.1	4	8	0.27	Locus_13662_Transcript_1/1_Confidence_1.000_Length_374 - Similar to gi 37498690 gb AAQ91437.1 dickkopf-3 related protein [Hydra magnipapillata] (2.6197E-31)		56	Y	1	2	NVYVGAQVQK	http://cal/tpp/cgi-bin/peptidexml_html2.pl?PepMass=1104.5927&StdPep=&MassError=0.5&xslt=xsltproc&cgi-bin=/tpp/cgi-bin/&ratioType=-1&Ref=2_NVYVGAQVQK&Infile=/home/jason/Dropbox/jellyfish-ngs/chironex-transcripts/proteomics/results/oge/interact.pep.xml	0.9814	0.9599	2	3	2		Y
39	1	28484	http://cal/tpp/cgi-bin/comet-fastadb.cgi?Ref=28484&Db=/home/jason/Dropbox/jellyfish-ngs/chironex-transcripts/proteomics/dbs/reversed.fa&Pep=NVYVGAQVQK+QVGLFGVHEICMK	1	41.1	4	8	0.27	Locus_13662_Transcript_1/1_Confidence_1.000_Length_374 - Similar to gi 37498690 gb AAQ91437.1 dickkopf-3 related protein [Hydra magnipapillata] (2.6197E-31)		56	Y	1	2	Q[111]VGLFGVHEICM[147]K	http://cal/tpp/cgi-bin/peptidexml_html2.pl?PepMass=1515.7267&StdPep=Q[111]VGLFGVHEICM[147]K&MassError=0.5&xslt=xsltproc&cgi-bin=/tpp/cgi-bin/&ratioType=-1&Ref=2_QVGLFGVHEICMK&Infile=/home/jason/Dropbox/jellyfish-ngs/chironex-transcripts/proteomics/results/oge/interact.pep.xml	0.8291	0.6883	2	3	1		Y
39	1	28484	http://cal/tpp/cgi-bin/comet-fastadb.cgi?Ref=28484&Db=/home/jason/Dropbox/jellyfish-ngs/chironex-transcripts/proteomics/dbs/reversed.fa&Pep=NVYVGAQVQK+QVGLFGVHEICMK	1	41.1	4	8	0.27	Locus_13662_Transcript_1/1_Confidence_1.000_Length_374 - Similar to gi 37498690 gb AAQ91437.1 dickkopf-3 related protein [Hydra magnipapillata] (2.6197E-31)		56	Y	1	2	QVGLFGVHEICMK	http://cal/tpp/cgi-bin/peptidexml_html2.pl?PepMass=1516.7537&StdPep=QVGLFGVHEICMK&MassError=0.5&xslt=xsltproc&cgi-bin=/tpp/cgi-bin/&ratioType=-1&Ref=2_QVGLFGVHEICMK&Infile=/home/jason/Dropbox/jellyfish-ngs/chironex-transcripts/proteomics/results/oge/interact.pep.xml	0.8076	0.6565	2	3	2		Y
40	1	30892	http://cal/tpp/cgi-bin/comet-fastadb.cgi?Ref=30892&Db=/home/jason/Dropbox/jellyfish-ngs/chironex-transcripts/proteomics/dbs/reversed.fa&Pep=LFINAEEVK+MIQAQASQLTTDWGSFAGISER+STNDKDDNYSLEIEQGK+WSHQGANGLNSFLAVSEALVPENTWLHLAGTYDVLSQK	1	23.6	3	4	0.15	Locus_16399_Transcript_1/1_Confidence_1.000_Length_1356 - Similar to gi 449690440 ref XP_002156803.2 PREDICTED: uncharacterized protein LOC100213431, partial [Hydra magnipapillata] (0.0)		364	Y	1	3	MIQAQASQLTTDWGSFAGISER	http://cal/tpp/cgi-bin/peptidexml_html2.pl?PepMass=2396.1430&StdPep=&MassError=0.5&xslt=xsltproc&cgi-bin=/tpp/cgi-bin/&ratioType=-1&Ref=3_MIQAQASQLTTDWGSFAGISER&Infile=/home/jason/Dropbox/jellyfish-ngs/chironex-transcripts/proteomics/results/oge/interact.pep.xml	0.9994	0.9986	2	3	1		Y
40	1	30892	http://cal/tpp/cgi-bin/comet-fastadb.cgi?Ref=30892&Db=/home/jason/Dropbox/jellyfish-ngs/chironex-transcripts/proteomics/dbs/reversed.fa&Pep=LFINAEEVK+MIQAQASQLTTDWGSFAGISER+STNDKDDNYSLEIEQGK+WSHQGANGLNSFLAVSEALVPENTWLHLAGTYDVLSQK	1	23.6	3	4	0.15	Locus_16399_Transcript_1/1_Confidence_1.000_Length_1356 - Similar to gi 449690440 ref XP_002156803.2 PREDICTED: uncharacterized protein LOC100213431, partial [Hydra magnipapillata] (0.0)		364	Y	1	4	WSHQGANGLNSFLAVSEALVPENTWLHLAGTYDVLSQK	http://cal/tpp/cgi-bin/peptidexml_html2.pl?PepMass=4152.0707&StdPep=&MassError=0.5&xslt=xsltproc&cgi-bin=/tpp/cgi-bin/&ratioType=-1&Ref=4_WSHQGANGLNSFLAVSEALVPENTWLHLAGTYDVLSQK&Infile=/home/jason/Dropbox/jellyfish-ngs/chironex-transcripts/proteomics/results/oge/interact.pep.xml	0.9915	0.9815	2	3	2		Y
40	1	30892	http://cal/tpp/cgi-bin/comet-fastadb.cgi?Ref=30892&Db=/home/jason/Dropbox/jellyfish-ngs/chironex-transcripts/proteomics/dbs/reversed.fa&Pep=LFINAEEVK+MIQAQASQLTTDWGSFAGISER+STNDKDDNYSLEIEQGK+WSHQGANGLNSFLAVSEALVPENTWLHLAGTYDVLSQK	1	23.6	3	4	0.15	Locus_16399_Transcript_1/1_Confidence_1.000_Length_1356 - Similar to gi 449690440 ref XP_002156803.2 PREDICTED: uncharacterized protein LOC100213431, partial [Hydra magnipapillata] (0.0)		364	Y	1	2	LFINAEEVK	http://cal/tpp/cgi-bin/peptidexml_html2.pl?PepMass=1061.5757&StdPep=&MassError=0.5&xslt=xsltproc&cgi-bin=/tpp/cgi-bin/&ratioType=-1&Ref=2_LFINAEEVK&Infile=/home/jason/Dropbox/jellyfish-ngs/chironex-transcripts/proteomics/results/oge/interact.pep.xml	0.8672	0.7484	2	3	1		Y
40	1	30892	http://cal/tpp/cgi-bin/comet-fastadb.cgi?Ref=30892&Db=/home/jason/Dropbox/jellyfish-ngs/chironex-transcripts/proteomics/dbs/reversed.fa&Pep=LFINAEEVK+MIQAQASQLTTDWGSFAGISER+STNDKDDNYSLEIEQGK+WSHQGANGLNSFLAVSEALVPENTWLHLAGTYDVLSQK	1	23.6	3	4	0.15	Locus_16399_Transcript_1/1_Confidence_1.000_Length_1356 - Similar to gi 449690440 ref XP_002156803.2 PREDICTED: uncharacterized protein LOC100213431, partial [Hydra magnipapillata] (0.0)		364	Y	1	3	STNDKDDNYSLEIEQGK	http://cal/tpp/cgi-bin/peptidexml_html2.pl?PepMass=1954.8757&StdPep=&MassError=0.5&xslt=xsltproc&cgi-bin=/tpp/cgi-bin/&ratioType=-1&Ref=3_STNDKDDNYSLEIEQGK&Infile=/home/jason/Dropbox/jellyfish-ngs/chironex-transcripts/proteomics/results/oge/interact.pep.xml	0.0568	0.0568	2	4	1		N
41	1	3199,3200	http://cal/tpp/cgi-bin/comet-fastadb.cgi?Ref=3199&Db=/home/jason/Dropbox/jellyfish-ngs/chironex-transcripts/proteomics/dbs/reversed.fa&Pep=AALAGPGATLIVDIFVFK,http://cal/tpp/cgi-bin/comet-fastadb.cgi?Ref=3200&Db=/home/jason/Dropbox/jellyfish-ngs/chironex-transcripts/proteomics/dbs/reversed.fa&Pep=AALAGPGATLIVDIFVFK	1	6.5	2	12	0.45	Locus_2440_Transcript_2/3_Confidence_0.500_Length_1304 - Similar to gi 156397895 ref XP_001637925.1 predicted protein [Nematostella vectensis] (3.15206E-32),Locus_2440_Transcript_3/3_Confidence_0.667_Length_1394 - Similar to gi 156397895 ref XP_001637925.1 predicted protein [Nematostella vectensis] (3.33181E-32)	;	275;	Y	1	2	AALAGPGATLIVDIFVFK	http://cal/tpp/cgi-bin/peptidexml_html2.pl?PepMass=1802.0337&StdPep=&MassError=0.5&xslt=xsltproc&cgi-bin=/tpp/cgi-bin/&ratioType=-1&Ref=2_AALAGPGATLIVDIFVFK&Infile=/home/jason/Dropbox/jellyfish-ngs/chironex-transcripts/proteomics/results/oge/interact.pep.xml	0.9993	0.999	2	2	10	a	Y
41	1	3199,3200	http://cal/tpp/cgi-bin/comet-fastadb.cgi?Ref=3199&Db=/home/jason/Dropbox/jellyfish-ngs/chironex-transcripts/proteomics/dbs/reversed.fa&Pep=AALAGPGATLIVDIFVFK,http://cal/tpp/cgi-bin/comet-fastadb.cgi?Ref=3200&Db=/home/jason/Dropbox/jellyfish-ngs/chironex-transcripts/proteomics/dbs/reversed.fa&Pep=AALAGPGATLIVDIFVFK	1	6.5	2	12	0.45	Locus_2440_Transcript_2/3_Confidence_0.500_Length_1304 - Similar to gi 156397895 ref XP_001637925.1 predicted protein [Nematostella vectensis] (3.15206E-32),Locus_2440_Transcript_3/3_Confidence_0.667_Length_1394 - Similar to gi 156397895 ref XP_001637925.1 predicted protein [Nematostella vectensis] (3.33181E-32)	;	275;	Y	1	3	AALAGPGATLIVDIFVFK	http://cal/tpp/cgi-bin/peptidexml_html2.pl?PepMass=1802.0337&StdPep=&MassError=0.5&xslt=xsltproc&cgi-bin=/tpp/cgi-bin/&ratioType=-1&Ref=3_AALAGPGATLIVDIFVFK&Infile=/home/jason/Dropbox/jellyfish-ngs/chironex-transcripts/proteomics/results/oge/interact.pep.xml	0.9901	0.9785	2	3	2	a	Y
42	1	32230	http://cal/tpp/cgi-bin/comet-fastadb.cgi?Ref=32230&Db=/home/jason/Dropbox/jellyfish-ngs/chironex-transcripts/proteomics/dbs/reversed.fa&Pep=AFLDGVR+ETSQLTASEVAAVAANIPVYQGVR+FIGMVVQR+KETSQLTASEVAAVAANIPVYQGVR+LMALMELLADLISYR+MLSDQDLQEALHGVK	1	25.6	13	58	2.17	Locus_17985_Transcript_1/1_Confidence_1.000_Length_818 - Similar to sp A7L036 CTX2_CHIFL Toxin CfTX-2 OS=Chironex fleckeri PE=1 SV=1 (0.0)		273	Y	1	2	ETSQLTASEVAAVAANIPVYQGVR	http://cal/tpp/cgi-bin/peptidexml_html2.pl?PepMass=2473.2817&StdPep=&MassError=0.5&xslt=xsltproc&cgi-bin=/tpp/cgi-bin/&ratioType=-1&Ref=2_ETSQLTASEVAAVAANIPVYQGVR&Infile=/home/jason/Dropbox/jellyfish-ngs/chironex-transcripts/proteomics/results/oge/interact.pep.xml	0.9996	0.999	2	6	4	a	Y
42	1	32230	http://cal/tpp/cgi-bin/comet-fastadb.cgi?Ref=32230&Db=/home/jason/Dropbox/jellyfish-ngs/chironex-transcripts/proteomics/dbs/reversed.fa&Pep=AFLDGVR+ETSQLTASEVAAVAANIPVYQGVR+FIGMVVQR+KETSQLTASEVAAVAANIPVYQGVR+LMALMELLADLISYR+MLSDQDLQEALHGVK	1	25.6	13	58	2.17	Locus_17985_Transcript_1/1_Confidence_1.000_Length_818 - Similar to sp A7L036 CTX2_CHIFL Toxin CfTX-2 OS=Chironex fleckeri PE=1 SV=1 (0.0)		273	Y	1	2	KETSQLTASEVAAVAANIPVYQGVR	http://cal/tpp/cgi-bin/peptidexml_html2.pl?PepMass=2601.3767&StdPep=&MassError=0.5&xslt=xsltproc&cgi-bin=/tpp/cgi-bin/&ratioType=-1&Ref=2_KETSQLTASEVAAVAANIPVYQGVR&Infile=/home/jason/Dropbox/jellyfish-ngs/chironex-transcripts/proteomics/results/oge/interact.pep.xml	0.9996	0.999	2	6	1	b	Y
42	1	32230	http://cal/tpp/cgi-bin/comet-fastadb.cgi?Ref=32230&Db=/home/jason/Dropbox/jellyfish-ngs/chironex-transcripts/proteomics/dbs/reversed.fa&Pep=AFLDGVR+ETSQLTASEVAAVAANIPVYQGVR+FIGMVVQR+KETSQLTASEVAAVAANIPVYQGVR+LMALMELLADLISYR+MLSDQDLQEALHGVK	1	25.6	13	58	2.17	Locus_17985_Transcript_1/1_Confidence_1.000_Length_818 - Similar to sp A7L036 CTX2_CHIFL Toxin CfTX-2 OS=Chironex fleckeri PE=1 SV=1 (0.0)		273	Y	1	2	LMALM[147]ELLADLISYR	http://cal/tpp/cgi-bin/peptidexml_html2.pl?PepMass=1766.9357&StdPep=LMALM[147]ELLADLISYR&MassError=0.5&xslt=xsltproc&cgi-bin=/tpp/cgi-bin/&ratioType=-1&Ref=2_LMALMELLADLISYR&Infile=/home/jason/Dropbox/jellyfish-ngs/chironex-transcripts/proteomics/results/oge/interact.pep.xml	0.9996	0.9988	2	6	4		Y
42	1	32230	http://cal/tpp/cgi-bin/comet-fastadb.cgi?Ref=32230&Db=/home/jason/Dropbox/jellyfish-ngs/chironex-transcripts/proteomics/dbs/reversed.fa&Pep=AFLDGVR+ETSQLTASEVAAVAANIPVYQGVR+FIGMVVQR+KETSQLTASEVAAVAANIPVYQGVR+LMALMELLADLISYR+MLSDQDLQEALHGVK	1	25.6	13	58	2.17	Locus_17985_Transcript_1/1_Confidence_1.000_Length_818 - Similar to sp A7L036 CTX2_CHIFL Toxin CfTX-2 OS=Chironex fleckeri PE=1 SV=1 (0.0)		273	Y	1	2	LM[147]ALMELLADLISYR	http://cal/tpp/cgi-bin/peptidexml_html2.pl?PepMass=1766.9357&StdPep=LM[147]ALMELLADLISYR&MassError=0.5&xslt=xsltproc&cgi-bin=/tpp/cgi-bin/&ratioType=-1&Ref=2_LMALMELLADLISYR&Infile=/home/jason/Dropbox/jellyfish-ngs/chironex-transcripts/proteomics/results/oge/interact.pep.xml	0.9996	0.999	2	6	6		Y
42	1	32230	http://cal/tpp/cgi-bin/comet-fastadb.cgi?Ref=32230&Db=/home/jason/Dropbox/jellyfish-ngs/chironex-transcripts/proteomics/dbs/reversed.fa&Pep=AFLDGVR+ETSQLTASEVAAVAANIPVYQGVR+FIGMVVQR+KETSQLTASEVAAVAANIPVYQGVR+LMALMELLADLISYR+MLSDQDLQEALHGVK	1	25.6	13	58	2.17	Locus_17985_Transcript_1/1_Confidence_1.000_Length_818 - Similar to sp A7L036 CTX2_CHIFL Toxin CfTX-2 OS=Chironex fleckeri PE=1 SV=1 (0.0)		273	Y	1	2	LM[147]ALM[147]ELLADLISYR	http://cal/tpp/cgi-bin/peptidexml_html2.pl?PepMass=1782.9357&StdPep=LM[147]ALM[147]ELLADLISYR&MassError=0.5&xslt=xsltproc&cgi-bin=/tpp/cgi-bin/&ratioType=-1&Ref=2_LMALMELLADLISYR&Infile=/home/jason/Dropbox/jellyfish-ngs/chironex-transcripts/proteomics/results/oge/interact.pep.xml	0.9996	0.999	2	6	7		Y
42	1	32230	http://cal/tpp/cgi-bin/comet-fastadb.cgi?Ref=32230&Db=/home/jason/Dropbox/jellyfish-ngs/chironex-transcripts/proteomics/dbs/reversed.fa&Pep=AFLDGVR+ETSQLTASEVAAVAANIPVYQGVR+FIGMVVQR+KETSQLTASEVAAVAANIPVYQGVR+LMALMELLADLISYR+MLSDQDLQEALHGVK	1	25.6	13	58	2.17	Locus_17985_Transcript_1/1_Confidence_1.000_Length_818 - Similar to sp A7L036 CTX2_CHIFL Toxin CfTX-2 OS=Chironex fleckeri PE=1 SV=1 (0.0)		273	Y	1	2	MLSDQDLQEALHGVK	http://cal/tpp/cgi-bin/peptidexml_html2.pl?PepMass=1682.8297&StdPep=&MassError=0.5&xslt=xsltproc&cgi-bin=/tpp/cgi-bin/&ratioType=-1&Ref=2_MLSDQDLQEALHGVK&Infile=/home/jason/Dropbox/jellyfish-ngs/chironex-transcripts/proteomics/results/oge/interact.pep.xml	0.9996	0.999	2	6	4	c	Y
42	1	32230	http://cal/tpp/cgi-bin/comet-fastadb.cgi?Ref=32230&Db=/home/jason/Dropbox/jellyfish-ngs/chironex-transcripts/proteomics/dbs/reversed.fa&Pep=AFLDGVR+ETSQLTASEVAAVAANIPVYQGVR+FIGMVVQR+KETSQLTASEVAAVAANIPVYQGVR+LMALMELLADLISYR+MLSDQDLQEALHGVK	1	25.6	13	58	2.17	Locus_17985_Transcript_1/1_Confidence_1.000_Length_818 - Similar to sp A7L036 CTX2_CHIFL Toxin CfTX-2 OS=Chironex fleckeri PE=1 SV=1 (0.0)		273	Y	1	2	M[147]LSDQDLQEALHGVK	http://cal/tpp/cgi-bin/peptidexml_html2.pl?PepMass=1698.8297&StdPep=M[147]LSDQDLQEALHGVK&MassError=0.5&xslt=xsltproc&cgi-bin=/tpp/cgi-bin/&ratioType=-1&Ref=2_MLSDQDLQEALHGVK&Infile=/home/jason/Dropbox/jellyfish-ngs/chironex-transcripts/proteomics/results/oge/interact.pep.xml	0.9996	0.999	2	6	1	d	Y
42	1	32230	http://cal/tpp/cgi-bin/comet-fastadb.cgi?Ref=32230&Db=/home/jason/Dropbox/jellyfish-ngs/chironex-transcripts/proteomics/dbs/reversed.fa&Pep=AFLDGVR+ETSQLTASEVAAVAANIPVYQGVR+FIGMVVQR+KETSQLTASEVAAVAANIPVYQGVR+LMALMELLADLISYR+MLSDQDLQEALHGVK	1	25.6	13	58	2.17	Locus_17985_Transcript_1/1_Confidence_1.000_Length_818 - Similar to sp A7L036 CTX2_CHIFL Toxin CfTX-2 OS=Chironex fleckeri PE=1 SV=1 (0.0)		273	Y	1	3	ETSQLTASEVAAVAANIPVYQGVR	http://cal/tpp/cgi-bin/peptidexml_html2.pl?PepMass=2473.2817&StdPep=&MassError=0.5&xslt=xsltproc&cgi-bin=/tpp/cgi-bin/&ratioType=-1&Ref=3_ETSQLTASEVAAVAANIPVYQGVR&Infile=/home/jason/Dropbox/jellyfish-ngs/chironex-transcripts/proteomics/results/oge/interact.pep.xml	0.9996	0.999	2	6	9	a	Y
42	1	32230	http://cal/tpp/cgi-bin/comet-fastadb.cgi?Ref=32230&Db=/home/jason/Dropbox/jellyfish-ngs/chironex-transcripts/proteomics/dbs/reversed.fa&Pep=AFLDGVR+ETSQLTASEVAAVAANIPVYQGVR+FIGMVVQR+KETSQLTASEVAAVAANIPVYQGVR+LMALMELLADLISYR+MLSDQDLQEALHGVK	1	25.6	13	58	2.17	Locus_17985_Transcript_1/1_Confidence_1.000_Length_818 - Similar to sp A7L036 CTX2_CHIFL Toxin CfTX-2 OS=Chironex fleckeri PE=1 SV=1 (0.0)		273	Y	1	3	KETSQLTASEVAAVAANIPVYQGVR	http://cal/tpp/cgi-bin/peptidexml_html2.pl?PepMass=2601.3767&StdPep=&MassError=0.5&xslt=xsltproc&cgi-bin=/tpp/cgi-bin/&ratioType=-1&Ref=3_KETSQLTASEVAAVAANIPVYQGVR&Infile=/home/jason/Dropbox/jellyfish-ngs/chironex-transcripts/proteomics/results/oge/interact.pep.xml	0.9996	0.999	2	6	12	b	Y
42	1	32230	http://cal/tpp/cgi-bin/comet-fastadb.cgi?Ref=32230&Db=/home/jason/Dropbox/jellyfish-ngs/chironex-transcripts/proteomics/dbs/reversed.fa&Pep=AFLDGVR+ETSQLTASEVAAVAANIPVYQGVR+FIGMVVQR+KETSQLTASEVAAVAANIPVYQGVR+LMALMELLADLISYR+MLSDQDLQEALHGVK	1	25.6	13	58	2.17	Locus_17985_Transcript_1/1_Confidence_1.000_Length_818 - Similar to sp A7L036 CTX2_CHIFL Toxin CfTX-2 OS=Chironex fleckeri PE=1 SV=1 (0.0)		273	Y	1	3	MLSDQDLQEALHGVK	http://cal/tpp/cgi-bin/peptidexml_html2.pl?PepMass=1682.8297&StdPep=&MassError=0.5&xslt=xsltproc&cgi-bin=/tpp/cgi-bin/&ratioType=-1&Ref=3_MLSDQDLQEALHGVK&Infile=/home/jason/Dropbox/jellyfish-ngs/chironex-transcripts/proteomics/results/oge/interact.pep.xml	0.9992	0.9977	2	6	4	c	Y
42	1	32230	http://cal/tpp/cgi-bin/comet-fastadb.cgi?Ref=32230&Db=/home/jason/Dropbox/jellyfish-ngs/chironex-transcripts/proteomics/dbs/reversed.fa&Pep=AFLDGVR+ETSQLTASEVAAVAANIPVYQGVR+FIGMVVQR+KETSQLTASEVAAVAANIPVYQGVR+LMALMELLADLISYR+MLSDQDLQEALHGVK	1	25.6	13	58	2.17	Locus_17985_Transcript_1/1_Confidence_1.000_Length_818 - Similar to sp A7L036 CTX2_CHIFL Toxin CfTX-2 OS=Chironex fleckeri PE=1 SV=1 (0.0)		273	Y	1	3	M[147]LSDQDLQEALHGVK	http://cal/tpp/cgi-bin/peptidexml_html2.pl?PepMass=1698.8297&StdPep=M[147]LSDQDLQEALHGVK&MassError=0.5&xslt=xsltproc&cgi-bin=/tpp/cgi-bin/&ratioType=-1&Ref=3_MLSDQDLQEALHGVK&Infile=/home/jason/Dropbox/jellyfish-ngs/chironex-transcripts/proteomics/results/oge/interact.pep.xml	0.9793	0.9449	2	6	2	d	Y
42	1	32230	http://cal/tpp/cgi-bin/comet-fastadb.cgi?Ref=32230&Db=/home/jason/Dropbox/jellyfish-ngs/chironex-transcripts/proteomics/dbs/reversed.fa&Pep=AFLDGVR+ETSQLTASEVAAVAANIPVYQGVR+FIGMVVQR+KETSQLTASEVAAVAANIPVYQGVR+LMALMELLADLISYR+MLSDQDLQEALHGVK	1	25.6	13	58	2.17	Locus_17985_Transcript_1/1_Confidence_1.000_Length_818 - Similar to sp A7L036 CTX2_CHIFL Toxin CfTX-2 OS=Chironex fleckeri PE=1 SV=1 (0.0)		273	Y	1	2	FIGM[147]VVQR	http://cal/tpp/cgi-bin/peptidexml_html2.pl?PepMass=964.5217&StdPep=FIGM[147]VVQR&MassError=0.5&xslt=xsltproc&cgi-bin=/tpp/cgi-bin/&ratioType=-1&Ref=2_FIGMVVQR&Infile=/home/jason/Dropbox/jellyfish-ngs/chironex-transcripts/proteomics/results/oge/interact.pep.xml	0.976	0.9364	2	6	1		Y
42	1	32230	http://cal/tpp/cgi-bin/comet-fastadb.cgi?Ref=32230&Db=/home/jason/Dropbox/jellyfish-ngs/chironex-transcripts/proteomics/dbs/reversed.fa&Pep=AFLDGVR+ETSQLTASEVAAVAANIPVYQGVR+FIGMVVQR+KETSQLTASEVAAVAANIPVYQGVR+LMALMELLADLISYR+MLSDQDLQEALHGVK	1	25.6	13	58	2.17	Locus_17985_Transcript_1/1_Confidence_1.000_Length_818 - Similar to sp A7L036 CTX2_CHIFL Toxin CfTX-2 OS=Chironex fleckeri PE=1 SV=1 (0.0)		273	N	0.5	2	AFLDGVR	http://cal/tpp/cgi-bin/peptidexml_html2.pl?PepMass=776.4181&StdPep=&MassError=0.5&xslt=xsltproc&cgi-bin=/tpp/cgi-bin/&ratioType=-1&Ref=2_AFLDGVR&Infile=/home/jason/Dropbox/jellyfish-ngs/chironex-transcripts/proteomics/results/oge/interact.pep.xml	0.9231	0.8129	2	6	2		N
42	1	32230	http://cal/tpp/cgi-bin/comet-fastadb.cgi?Ref=32230&Db=/home/jason/Dropbox/jellyfish-ngs/chironex-transcripts/proteomics/dbs/reversed.fa&Pep=AFLDGVR+ETSQLTASEVAAVAANIPVYQGVR+FIGMVVQR+KETSQLTASEVAAVAANIPVYQGVR+LMALMELLADLISYR+MLSDQDLQEALHGVK	1	25.6	13	58	2.17	Locus_17985_Transcript_1/1_Confidence_1.000_Length_818 - Similar to sp A7L036 CTX2_CHIFL Toxin CfTX-2 OS=Chironex fleckeri PE=1 SV=1 (0.0)		273	Y	1	2	FIGMVVQR	http://cal/tpp/cgi-bin/peptidexml_html2.pl?PepMass=948.5217&StdPep=&MassError=0.5&xslt=xsltproc&cgi-bin=/tpp/cgi-bin/&ratioType=-1&Ref=2_FIGMVVQR&Infile=/home/jason/Dropbox/jellyfish-ngs/chironex-transcripts/proteomics/results/oge/interact.pep.xml	0.9003	0.7657	2	6	3		Y
43	1	32640	http://cal/tpp/cgi-bin/comet-fastadb.cgi?Ref=32640&Db=/home/jason/Dropbox/jellyfish-ngs/chironex-transcripts/proteomics/dbs/reversed.fa&Pep=DMIELVK+EQAQGLASILHIHTGLSVIGK+EVLASAMDYLRPK+EVSDEELR+FLTEPEGSNAPAVSFYYPPGR+FVGLSTEPPSLSHLSGTPYQLVTMR+KSEYPEEAESLVSVR+MSMLYCQLLTMR+SEYPEEAESLVSVR+WDSPWYGYMK+YACTDGTWMNTADSDEGDK	1	33	18	50	1.69	Locus_18478_Transcript_1/1_Confidence_1.000_Length_1498 - Similar to sp Q9GV72 CTX1_CARRA Toxin CrTX-A OS=Carybdea rastonii PE=1 SV=1 (2.23696E-26)		458	Y	1	2	EVLASAMDYLRPK	http://cal/tpp/cgi-bin/peptidexml_html2.pl?PepMass=1491.7757&StdPep=&MassError=0.5&xslt=xsltproc&cgi-bin=/tpp/cgi-bin/&ratioType=-1&Ref=2_EVLASAMDYLRPK&Infile=/home/jason/Dropbox/jellyfish-ngs/chironex-transcripts/proteomics/results/oge/interact.pep.xml	0.9997	0.999	2	7	13	a	Y
43	1	32640	http://cal/tpp/cgi-bin/comet-fastadb.cgi?Ref=32640&Db=/home/jason/Dropbox/jellyfish-ngs/chironex-transcripts/proteomics/dbs/reversed.fa&Pep=DMIELVK+EQAQGLASILHIHTGLSVIGK+EVLASAMDYLRPK+EVSDEELR+FLTEPEGSNAPAVSFYYPPGR+FVGLSTEPPSLSHLSGTPYQLVTMR+KSEYPEEAESLVSVR+MSMLYCQLLTMR+SEYPEEAESLVSVR+WDSPWYGYMK+YACTDGTWMNTADSDEGDK	1	33	18	50	1.69	Locus_18478_Transcript_1/1_Confidence_1.000_Length_1498 - Similar to sp Q9GV72 CTX1_CARRA Toxin CrTX-A OS=Carybdea rastonii PE=1 SV=1 (2.23696E-26)		458	Y	1	2	FLTEPEGSNAPAVSFYYPPGR	http://cal/tpp/cgi-bin/peptidexml_html2.pl?PepMass=2298.0957&StdPep=&MassError=0.5&xslt=xsltproc&cgi-bin=/tpp/cgi-bin/&ratioType=-1&Ref=2_FLTEPEGSNAPAVSFYYPPGR&Infile=/home/jason/Dropbox/jellyfish-ngs/chironex-transcripts/proteomics/results/oge/interact.pep.xml	0.9997	0.999	2	7	2	b	Y
43	1	32640	http://cal/tpp/cgi-bin/comet-fastadb.cgi?Ref=32640&Db=/home/jason/Dropbox/jellyfish-ngs/chironex-transcripts/proteomics/dbs/reversed.fa&Pep=DMIELVK+EQAQGLASILHIHTGLSVIGK+EVLASAMDYLRPK+EVSDEELR+FLTEPEGSNAPAVSFYYPPGR+FVGLSTEPPSLSHLSGTPYQLVTMR+KSEYPEEAESLVSVR+MSMLYCQLLTMR+SEYPEEAESLVSVR+WDSPWYGYMK+YACTDGTWMNTADSDEGDK	1	33	18	50	1.69	Locus_18478_Transcript_1/1_Confidence_1.000_Length_1498 - Similar to sp Q9GV72 CTX1_CARRA Toxin CrTX-A OS=Carybdea rastonii PE=1 SV=1 (2.23696E-26)		458	Y	1	2	KSEYPEEAESLVSVR	http://cal/tpp/cgi-bin/peptidexml_html2.pl?PepMass=1721.8467&StdPep=&MassError=0.5&xslt=xsltproc&cgi-bin=/tpp/cgi-bin/&ratioType=-1&Ref=2_KSEYPEEAESLVSVR&Infile=/home/jason/Dropbox/jellyfish-ngs/chironex-transcripts/proteomics/results/oge/interact.pep.xml	0.9997	0.999	2	7	3	d	Y
43	1	32640	http://cal/tpp/cgi-bin/comet-fastadb.cgi?Ref=32640&Db=/home/jason/Dropbox/jellyfish-ngs/chironex-transcripts/proteomics/dbs/reversed.fa&Pep=DMIELVK+EQAQGLASILHIHTGLSVIGK+EVLASAMDYLRPK+EVSDEELR+FLTEPEGSNAPAVSFYYPPGR+FVGLSTEPPSLSHLSGTPYQLVTMR+KSEYPEEAESLVSVR+MSMLYCQLLTMR+SEYPEEAESLVSVR+WDSPWYGYMK+YACTDGTWMNTADSDEGDK	1	33	18	50	1.69	Locus_18478_Transcript_1/1_Confidence_1.000_Length_1498 - Similar to sp Q9GV72 CTX1_CARRA Toxin CrTX-A OS=Carybdea rastonii PE=1 SV=1 (2.23696E-26)		458	Y	1	2	SEYPEEAESLVSVR	http://cal/tpp/cgi-bin/peptidexml_html2.pl?PepMass=1593.7527&StdPep=&MassError=0.5&xslt=xsltproc&cgi-bin=/tpp/cgi-bin/&ratioType=-1&Ref=2_SEYPEEAESLVSVR&Infile=/home/jason/Dropbox/jellyfish-ngs/chironex-transcripts/proteomics/results/oge/interact.pep.xml	0.9997	0.999	2	7	3		Y
43	1	32640	http://cal/tpp/cgi-bin/comet-fastadb.cgi?Ref=32640&Db=/home/jason/Dropbox/jellyfish-ngs/chironex-transcripts/proteomics/dbs/reversed.fa&Pep=DMIELVK+EQAQGLASILHIHTGLSVIGK+EVLASAMDYLRPK+EVSDEELR+FLTEPEGSNAPAVSFYYPPGR+FVGLSTEPPSLSHLSGTPYQLVTMR+KSEYPEEAESLVSVR+MSMLYCQLLTMR+SEYPEEAESLVSVR+WDSPWYGYMK+YACTDGTWMNTADSDEGDK	1	33	18	50	1.69	Locus_18478_Transcript_1/1_Confidence_1.000_Length_1498 - Similar to sp Q9GV72 CTX1_CARRA Toxin CrTX-A OS=Carybdea rastonii PE=1 SV=1 (2.23696E-26)		458	Y	1	2	YACTDGTWMNTADSDEGDK	http://cal/tpp/cgi-bin/peptidexml_html2.pl?PepMass=2135.8057&StdPep=YACTDGTWMNTADSDEGDK&MassError=0.5&xslt=xsltproc&cgi-bin=/tpp/cgi-bin/&ratioType=-1&Ref=2_YACTDGTWMNTADSDEGDK&Infile=/home/jason/Dropbox/jellyfish-ngs/chironex-transcripts/proteomics/results/oge/interact.pep.xml	0.9997	0.999	2	7	3		Y
43	1	32640	http://cal/tpp/cgi-bin/comet-fastadb.cgi?Ref=32640&Db=/home/jason/Dropbox/jellyfish-ngs/chironex-transcripts/proteomics/dbs/reversed.fa&Pep=DMIELVK+EQAQGLASILHIHTGLSVIGK+EVLASAMDYLRPK+EVSDEELR+FLTEPEGSNAPAVSFYYPPGR+FVGLSTEPPSLSHLSGTPYQLVTMR+KSEYPEEAESLVSVR+MSMLYCQLLTMR+SEYPEEAESLVSVR+WDSPWYGYMK+YACTDGTWMNTADSDEGDK	1	33	18	50	1.69	Locus_18478_Transcript_1/1_Confidence_1.000_Length_1498 - Similar to sp Q9GV72 CTX1_CARRA Toxin CrTX-A OS=Carybdea rastonii PE=1 SV=1 (2.23696E-26)		458	Y	1	3	EVLASAMDYLRPK	http://cal/tpp/cgi-bin/peptidexml_html2.pl?PepMass=1491.7757&StdPep=&MassError=0.5&xslt=xsltproc&cgi-bin=/tpp/cgi-bin/&ratioType=-1&Ref=3_EVLASAMDYLRPK&Infile=/home/jason/Dropbox/jellyfish-ngs/chironex-transcripts/proteomics/results/oge/interact.pep.xml	0.9997	0.999	2	7	5	a	Y
43	1	32640	http://cal/tpp/cgi-bin/comet-fastadb.cgi?Ref=32640&Db=/home/jason/Dropbox/jellyfish-ngs/chironex-transcripts/proteomics/dbs/reversed.fa&Pep=DMIELVK+EQAQGLASILHIHTGLSVIGK+EVLASAMDYLRPK+EVSDEELR+FLTEPEGSNAPAVSFYYPPGR+FVGLSTEPPSLSHLSGTPYQLVTMR+KSEYPEEAESLVSVR+MSMLYCQLLTMR+SEYPEEAESLVSVR+WDSPWYGYMK+YACTDGTWMNTADSDEGDK	1	33	18	50	1.69	Locus_18478_Transcript_1/1_Confidence_1.000_Length_1498 - Similar to sp Q9GV72 CTX1_CARRA Toxin CrTX-A OS=Carybdea rastonii PE=1 SV=1 (2.23696E-26)		458	Y	1	2	MSMLYCQLLTMR	http://cal/tpp/cgi-bin/peptidexml_html2.pl?PepMass=1545.7177&StdPep=MSMLYCQLLTMR&MassError=0.5&xslt=xsltproc&cgi-bin=/tpp/cgi-bin/&ratioType=-1&Ref=2_MSMLYCQLLTMR&Infile=/home/jason/Dropbox/jellyfish-ngs/chironex-transcripts/proteomics/results/oge/interact.pep.xml	0.9996	0.9989	2	7	3		Y
43	1	32640	http://cal/tpp/cgi-bin/comet-fastadb.cgi?Ref=32640&Db=/home/jason/Dropbox/jellyfish-ngs/chironex-transcripts/proteomics/dbs/reversed.fa&Pep=DMIELVK+EQAQGLASILHIHTGLSVIGK+EVLASAMDYLRPK+EVSDEELR+FLTEPEGSNAPAVSFYYPPGR+FVGLSTEPPSLSHLSGTPYQLVTMR+KSEYPEEAESLVSVR+MSMLYCQLLTMR+SEYPEEAESLVSVR+WDSPWYGYMK+YACTDGTWMNTADSDEGDK	1	33	18	50	1.69	Locus_18478_Transcript_1/1_Confidence_1.000_Length_1498 - Similar to sp Q9GV72 CTX1_CARRA Toxin CrTX-A OS=Carybdea rastonii PE=1 SV=1 (2.23696E-26)		458	Y	1	2	WDSPWYGYMK	http://cal/tpp/cgi-bin/peptidexml_html2.pl?PepMass=1331.5647&StdPep=&MassError=0.5&xslt=xsltproc&cgi-bin=/tpp/cgi-bin/&ratioType=-1&Ref=2_WDSPWYGYMK&Infile=/home/jason/Dropbox/jellyfish-ngs/chironex-transcripts/proteomics/results/oge/interact.pep.xml	0.9996	0.9989	2	7	2		Y
43	1	32640	http://cal/tpp/cgi-bin/comet-fastadb.cgi?Ref=32640&Db=/home/jason/Dropbox/jellyfish-ngs/chironex-transcripts/proteomics/dbs/reversed.fa&Pep=DMIELVK+EQAQGLASILHIHTGLSVIGK+EVLASAMDYLRPK+EVSDEELR+FLTEPEGSNAPAVSFYYPPGR+FVGLSTEPPSLSHLSGTPYQLVTMR+KSEYPEEAESLVSVR+MSMLYCQLLTMR+SEYPEEAESLVSVR+WDSPWYGYMK+YACTDGTWMNTADSDEGDK	1	33	18	50	1.69	Locus_18478_Transcript_1/1_Confidence_1.000_Length_1498 - Similar to sp Q9GV72 CTX1_CARRA Toxin CrTX-A OS=Carybdea rastonii PE=1 SV=1 (2.23696E-26)		458	Y	1	3	FVGLSTEPPSLSHLSGTPYQLVTMR	http://cal/tpp/cgi-bin/peptidexml_html2.pl?PepMass=2716.3897&StdPep=&MassError=0.5&xslt=xsltproc&cgi-bin=/tpp/cgi-bin/&ratioType=-1&Ref=3_FVGLSTEPPSLSHLSGTPYQLVTMR&Infile=/home/jason/Dropbox/jellyfish-ngs/chironex-transcripts/proteomics/results/oge/interact.pep.xml	0.9996	0.9989	2	7	4	c	Y
43	1	32640	http://cal/tpp/cgi-bin/comet-fastadb.cgi?Ref=32640&Db=/home/jason/Dropbox/jellyfish-ngs/chironex-transcripts/proteomics/dbs/reversed.fa&Pep=DMIELVK+EQAQGLASILHIHTGLSVIGK+EVLASAMDYLRPK+EVSDEELR+FLTEPEGSNAPAVSFYYPPGR+FVGLSTEPPSLSHLSGTPYQLVTMR+KSEYPEEAESLVSVR+MSMLYCQLLTMR+SEYPEEAESLVSVR+WDSPWYGYMK+YACTDGTWMNTADSDEGDK	1	33	18	50	1.69	Locus_18478_Transcript_1/1_Confidence_1.000_Length_1498 - Similar to sp Q9GV72 CTX1_CARRA Toxin CrTX-A OS=Carybdea rastonii PE=1 SV=1 (2.23696E-26)		458	Y	1	2	EVLASAM[147]DYLRPK	http://cal/tpp/cgi-bin/peptidexml_html2.pl?PepMass=1507.7757&StdPep=EVLASAM[147]DYLRPK&MassError=0.5&xslt=xsltproc&cgi-bin=/tpp/cgi-bin/&ratioType=-1&Ref=2_EVLASAMDYLRPK&Infile=/home/jason/Dropbox/jellyfish-ngs/chironex-transcripts/proteomics/results/oge/interact.pep.xml	0.9992	0.9977	2	7	1		Y
43	1	32640	http://cal/tpp/cgi-bin/comet-fastadb.cgi?Ref=32640&Db=/home/jason/Dropbox/jellyfish-ngs/chironex-transcripts/proteomics/dbs/reversed.fa&Pep=DMIELVK+EQAQGLASILHIHTGLSVIGK+EVLASAMDYLRPK+EVSDEELR+FLTEPEGSNAPAVSFYYPPGR+FVGLSTEPPSLSHLSGTPYQLVTMR+KSEYPEEAESLVSVR+MSMLYCQLLTMR+SEYPEEAESLVSVR+WDSPWYGYMK+YACTDGTWMNTADSDEGDK	1	33	18	50	1.69	Locus_18478_Transcript_1/1_Confidence_1.000_Length_1498 - Similar to sp Q9GV72 CTX1_CARRA Toxin CrTX-A OS=Carybdea rastonii PE=1 SV=1 (2.23696E-26)		458	Y	1	3	FLTEPEGSNAPAVSFYYPPGR	http://cal/tpp/cgi-bin/peptidexml_html2.pl?PepMass=2298.0957&StdPep=&MassError=0.5&xslt=xsltproc&cgi-bin=/tpp/cgi-bin/&ratioType=-1&Ref=3_FLTEPEGSNAPAVSFYYPPGR&Infile=/home/jason/Dropbox/jellyfish-ngs/chironex-transcripts/proteomics/results/oge/interact.pep.xml	0.999	0.997	2	7	1	b	Y
43	1	32640	http://cal/tpp/cgi-bin/comet-fastadb.cgi?Ref=32640&Db=/home/jason/Dropbox/jellyfish-ngs/chironex-transcripts/proteomics/dbs/reversed.fa&Pep=DMIELVK+EQAQGLASILHIHTGLSVIGK+EVLASAMDYLRPK+EVSDEELR+FLTEPEGSNAPAVSFYYPPGR+FVGLSTEPPSLSHLSGTPYQLVTMR+KSEYPEEAESLVSVR+MSMLYCQLLTMR+SEYPEEAESLVSVR+WDSPWYGYMK+YACTDGTWMNTADSDEGDK	1	33	18	50	1.69	Locus_18478_Transcript_1/1_Confidence_1.000_Length_1498 - Similar to sp Q9GV72 CTX1_CARRA Toxin CrTX-A OS=Carybdea rastonii PE=1 SV=1 (2.23696E-26)		458	Y	1	3	FVGLSTEPPSLSHLSGTPYQLVTM[147]R	http://cal/tpp/cgi-bin/peptidexml_html2.pl?PepMass=2732.3897&StdPep=FVGLSTEPPSLSHLSGTPYQLVTM[147]R&MassError=0.5&xslt=xsltproc&cgi-bin=/tpp/cgi-bin/&ratioType=-1&Ref=3_FVGLSTEPPSLSHLSGTPYQLVTMR&Infile=/home/jason/Dropbox/jellyfish-ngs/chironex-transcripts/proteomics/results/oge/interact.pep.xml	0.9986	0.9959	2	7	1		Y
43	1	32640	http://cal/tpp/cgi-bin/comet-fastadb.cgi?Ref=32640&Db=/home/jason/Dropbox/jellyfish-ngs/chironex-transcripts/proteomics/dbs/reversed.fa&Pep=DMIELVK+EQAQGLASILHIHTGLSVIGK+EVLASAMDYLRPK+EVSDEELR+FLTEPEGSNAPAVSFYYPPGR+FVGLSTEPPSLSHLSGTPYQLVTMR+KSEYPEEAESLVSVR+MSMLYCQLLTMR+SEYPEEAESLVSVR+WDSPWYGYMK+YACTDGTWMNTADSDEGDK	1	33	18	50	1.69	Locus_18478_Transcript_1/1_Confidence_1.000_Length_1498 - Similar to sp Q9GV72 CTX1_CARRA Toxin CrTX-A OS=Carybdea rastonii PE=1 SV=1 (2.23696E-26)		458	Y	1	2	FVGLSTEPPSLSHLSGTPYQLVTMR	http://cal/tpp/cgi-bin/peptidexml_html2.pl?PepMass=2716.3897&StdPep=&MassError=0.5&xslt=xsltproc&cgi-bin=/tpp/cgi-bin/&ratioType=-1&Ref=2_FVGLSTEPPSLSHLSGTPYQLVTMR&Infile=/home/jason/Dropbox/jellyfish-ngs/chironex-transcripts/proteomics/results/oge/interact.pep.xml	0.9874	0.964	2	7	1	c	Y
43	1	32640	http://cal/tpp/cgi-bin/comet-fastadb.cgi?Ref=32640&Db=/home/jason/Dropbox/jellyfish-ngs/chironex-transcripts/proteomics/dbs/reversed.fa&Pep=DMIELVK+EQAQGLASILHIHTGLSVIGK+EVLASAMDYLRPK+EVSDEELR+FLTEPEGSNAPAVSFYYPPGR+FVGLSTEPPSLSHLSGTPYQLVTMR+KSEYPEEAESLVSVR+MSMLYCQLLTMR+SEYPEEAESLVSVR+WDSPWYGYMK+YACTDGTWMNTADSDEGDK	1	33	18	50	1.69	Locus_18478_Transcript_1/1_Confidence_1.000_Length_1498 - Similar to sp Q9GV72 CTX1_CARRA Toxin CrTX-A OS=Carybdea rastonii PE=1 SV=1 (2.23696E-26)		458	Y	1	3	KSEYPEEAESLVSVR	http://cal/tpp/cgi-bin/peptidexml_html2.pl?PepMass=1721.8467&StdPep=&MassError=0.5&xslt=xsltproc&cgi-bin=/tpp/cgi-bin/&ratioType=-1&Ref=3_KSEYPEEAESLVSVR&Infile=/home/jason/Dropbox/jellyfish-ngs/chironex-transcripts/proteomics/results/oge/interact.pep.xml	0.976	0.9329	2	7	2	d	Y
43	1	32640	http://cal/tpp/cgi-bin/comet-fastadb.cgi?Ref=32640&Db=/home/jason/Dropbox/jellyfish-ngs/chironex-transcripts/proteomics/dbs/reversed.fa&Pep=DMIELVK+EQAQGLASILHIHTGLSVIGK+EVLASAMDYLRPK+EVSDEELR+FLTEPEGSNAPAVSFYYPPGR+FVGLSTEPPSLSHLSGTPYQLVTMR+KSEYPEEAESLVSVR+MSMLYCQLLTMR+SEYPEEAESLVSVR+WDSPWYGYMK+YACTDGTWMNTADSDEGDK	1	33	18	50	1.69	Locus_18478_Transcript_1/1_Confidence_1.000_Length_1498 - Similar to sp Q9GV72 CTX1_CARRA Toxin CrTX-A OS=Carybdea rastonii PE=1 SV=1 (2.23696E-26)		458	Y	1	3	E[111]VLASAMDYLRPK	http://cal/tpp/cgi-bin/peptidexml_html2.pl?PepMass=1473.7647&StdPep=E[111]VLASAMDYLRPK&MassError=0.5&xslt=xsltproc&cgi-bin=/tpp/cgi-bin/&ratioType=-1&Ref=3_EVLASAMDYLRPK&Infile=/home/jason/Dropbox/jellyfish-ngs/chironex-transcripts/proteomics/results/oge/interact.pep.xml	0.9691	0.9146	2	7	3		Y
43	1	32640	http://cal/tpp/cgi-bin/comet-fastadb.cgi?Ref=32640&Db=/home/jason/Dropbox/jellyfish-ngs/chironex-transcripts/proteomics/dbs/reversed.fa&Pep=DMIELVK+EQAQGLASILHIHTGLSVIGK+EVLASAMDYLRPK+EVSDEELR+FLTEPEGSNAPAVSFYYPPGR+FVGLSTEPPSLSHLSGTPYQLVTMR+KSEYPEEAESLVSVR+MSMLYCQLLTMR+SEYPEEAESLVSVR+WDSPWYGYMK+YACTDGTWMNTADSDEGDK	1	33	18	50	1.69	Locus_18478_Transcript_1/1_Confidence_1.000_Length_1498 - Similar to sp Q9GV72 CTX1_CARRA Toxin CrTX-A OS=Carybdea rastonii PE=1 SV=1 (2.23696E-26)		458	Y	1	4	EQAQGLASILHIHTGLSVIGK	http://cal/tpp/cgi-bin/peptidexml_html2.pl?PepMass=2171.2067&StdPep=&MassError=0.5&xslt=xsltproc&cgi-bin=/tpp/cgi-bin/&ratioType=-1&Ref=4_EQAQGLASILHIHTGLSVIGK&Infile=/home/jason/Dropbox/jellyfish-ngs/chironex-transcripts/proteomics/results/oge/interact.pep.xml	0.9686	0.9135	2	7	1		Y
43	1	32640	http://cal/tpp/cgi-bin/comet-fastadb.cgi?Ref=32640&Db=/home/jason/Dropbox/jellyfish-ngs/chironex-transcripts/proteomics/dbs/reversed.fa&Pep=DMIELVK+EQAQGLASILHIHTGLSVIGK+EVLASAMDYLRPK+EVSDEELR+FLTEPEGSNAPAVSFYYPPGR+FVGLSTEPPSLSHLSGTPYQLVTMR+KSEYPEEAESLVSVR+MSMLYCQLLTMR+SEYPEEAESLVSVR+WDSPWYGYMK+YACTDGTWMNTADSDEGDK	1	33	18	50	1.69	Locus_18478_Transcript_1/1_Confidence_1.000_Length_1498 - Similar to sp Q9GV72 CTX1_CARRA Toxin CrTX-A OS=Carybdea rastonii PE=1 SV=1 (2.23696E-26)		458	Y	1	2	EVSDEELR	http://cal/tpp/cgi-bin/peptidexml_html2.pl?PepMass=975.4509&StdPep=&MassError=0.5&xslt=xsltproc&cgi-bin=/tpp/cgi-bin/&ratioType=-1&Ref=2_EVSDEELR&Infile=/home/jason/Dropbox/jellyfish-ngs/chironex-transcripts/proteomics/results/oge/interact.pep.xml	0.3885	0.3885	2	7	1		Y
43	1	32640	http://cal/tpp/cgi-bin/comet-fastadb.cgi?Ref=32640&Db=/home/jason/Dropbox/jellyfish-ngs/chironex-transcripts/proteomics/dbs/reversed.fa&Pep=DMIELVK+EQAQGLASILHIHTGLSVIGK+EVLASAMDYLRPK+EVSDEELR+FLTEPEGSNAPAVSFYYPPGR+FVGLSTEPPSLSHLSGTPYQLVTMR+KSEYPEEAESLVSVR+MSMLYCQLLTMR+SEYPEEAESLVSVR+WDSPWYGYMK+YACTDGTWMNTADSDEGDK	1	33	18	50	1.69	Locus_18478_Transcript_1/1_Confidence_1.000_Length_1498 - Similar to sp Q9GV72 CTX1_CARRA Toxin CrTX-A OS=Carybdea rastonii PE=1 SV=1 (2.23696E-26)		458	Y	1	2	DMIELVK	http://cal/tpp/cgi-bin/peptidexml_html2.pl?PepMass=846.4521&StdPep=&MassError=0.5&xslt=xsltproc&cgi-bin=/tpp/cgi-bin/&ratioType=-1&Ref=2_DMIELVK&Infile=/home/jason/Dropbox/jellyfish-ngs/chironex-transcripts/proteomics/results/oge/interact.pep.xml	0.2143	0.2143	2	7	1		Y
44	1	35892,52228	http://cal/tpp/cgi-bin/comet-fastadb.cgi?Ref=35892&Db=/home/jason/Dropbox/jellyfish-ngs/chironex-transcripts/proteomics/dbs/reversed.fa&Pep=AVAFVPISGWHGDNMLEPTER+GITIDIALWK+VETGIIKPGMVVHFSPANITTEVK+YCVTVIDAPGHR,http://cal/tpp/cgi-bin/comet-fastadb.cgi?Ref=52228&Db=/home/jason/Dropbox/jellyfish-ngs/chironex-transcripts/proteomics/dbs/reversed.fa&Pep=AVAFVPISGWHGDNMLEPTER+GITIDIALWK+VETGIIKPGMVVHFS…	1	14.4	5	10	0.31	Locus_20_Transcript_1/1_Confidence_1.000_Length_1629 - Similar to sp Q92005 EF1A_DANRE Elongation factor 1-alpha OS=Danio rerio GN=eef1a PE=2 SV=1 (0.0),Locus_21_Transcript_1/1_Confidence_1.000_Length_1676 - Similar to sp Q92005 EF1A_DANRE Elongation factor 1-alpha OS=Danio rerio GN=eef1a PE=2 SV=1 (0.0)	;	465;	Y	1	2	YCVTVIDAPGHR	http://cal/tpp/cgi-bin/peptidexml_html2.pl?PepMass=1386.6719&StdPep=YCVTVIDAPGHR&MassError=0.5&xslt=xsltproc&cgi-bin=/tpp/cgi-bin/&ratioType=-1&Ref=2_YCVTVIDAPGHR&Infile=/home/jason/Dropbox/jellyfish-ngs/chironex-transcripts/proteomics/results/oge/interact.pep.xml	0.9994	0.9984	2	4	3		Y
44	1	35892,52228	http://cal/tpp/cgi-bin/comet-fastadb.cgi?Ref=35892&Db=/home/jason/Dropbox/jellyfish-ngs/chironex-transcripts/proteomics/dbs/reversed.fa&Pep=AVAFVPISGWHGDNMLEPTER+GITIDIALWK+VETGIIKPGMVVHFSPANITTEVK+YCVTVIDAPGHR,http://cal/tpp/cgi-bin/comet-fastadb.cgi?Ref=52228&Db=/home/jason/Dropbox/jellyfish-ngs/chironex-transcripts/proteomics/dbs/reversed.fa&Pep=AVAFVPISGWHGDNMLEPTER+GITIDIALWK+VETGIIKPGMVVHFS…	1	14.4	5	10	0.31	Locus_20_Transcript_1/1_Confidence_1.000_Length_1629 - Similar to sp Q92005 EF1A_DANRE Elongation factor 1-alpha OS=Danio rerio GN=eef1a PE=2 SV=1 (0.0),Locus_21_Transcript_1/1_Confidence_1.000_Length_1676 - Similar to sp Q92005 EF1A_DANRE Elongation factor 1-alpha OS=Danio rerio GN=eef1a PE=2 SV=1 (0.0)	;	465;	Y	1	3	AVAFVPISGWHGDNMLEPTER	http://cal/tpp/cgi-bin/peptidexml_html2.pl?PepMass=2325.1207&StdPep=&MassError=0.5&xslt=xsltproc&cgi-bin=/tpp/cgi-bin/&ratioType=-1&Ref=3_AVAFVPISGWHGDNMLEPTER&Infile=/home/jason/Dropbox/jellyfish-ngs/chironex-transcripts/proteomics/results/oge/interact.pep.xml	0.9986	0.9964	2	4	3		Y
44	1	35892,52228	http://cal/tpp/cgi-bin/comet-fastadb.cgi?Ref=35892&Db=/home/jason/Dropbox/jellyfish-ngs/chironex-transcripts/proteomics/dbs/reversed.fa&Pep=AVAFVPISGWHGDNMLEPTER+GITIDIALWK+VETGIIKPGMVVHFSPANITTEVK+YCVTVIDAPGHR,http://cal/tpp/cgi-bin/comet-fastadb.cgi?Ref=52228&Db=/home/jason/Dropbox/jellyfish-ngs/chironex-transcripts/proteomics/dbs/reversed.fa&Pep=AVAFVPISGWHGDNMLEPTER+GITIDIALWK+VETGIIKPGMVVHFS…	1	14.4	5	10	0.31	Locus_20_Transcript_1/1_Confidence_1.000_Length_1629 - Similar to sp Q92005 EF1A_DANRE Elongation factor 1-alpha OS=Danio rerio GN=eef1a PE=2 SV=1 (0.0),Locus_21_Transcript_1/1_Confidence_1.000_Length_1676 - Similar to sp Q92005 EF1A_DANRE Elongation factor 1-alpha OS=Danio rerio GN=eef1a PE=2 SV=1 (0.0)	;	465;	Y	1	3	AVAFVPISGWHGDNM[147]LEPTER	http://cal/tpp/cgi-bin/peptidexml_html2.pl?PepMass=2341.1207&StdPep=AVAFVPISGWHGDNM[147]LEPTER&MassError=0.5&xslt=xsltproc&cgi-bin=/tpp/cgi-bin/&ratioType=-1&Ref=3_AVAFVPISGWHGDNMLEPTER&Infile=/home/jason/Dropbox/jellyfish-ngs/chironex-transcripts/proteomics/results/oge/interact.pep.xml	0.9986	0.9964	2	4	1		Y
44	1	35892,52228	http://cal/tpp/cgi-bin/comet-fastadb.cgi?Ref=35892&Db=/home/jason/Dropbox/jellyfish-ngs/chironex-transcripts/proteomics/dbs/reversed.fa&Pep=AVAFVPISGWHGDNMLEPTER+GITIDIALWK+VETGIIKPGMVVHFSPANITTEVK+YCVTVIDAPGHR,http://cal/tpp/cgi-bin/comet-fastadb.cgi?Ref=52228&Db=/home/jason/Dropbox/jellyfish-ngs/chironex-transcripts/proteomics/dbs/reversed.fa&Pep=AVAFVPISGWHGDNMLEPTER+GITIDIALWK+VETGIIKPGMVVHFS…	1	14.4	5	10	0.31	Locus_20_Transcript_1/1_Confidence_1.000_Length_1629 - Similar to sp Q92005 EF1A_DANRE Elongation factor 1-alpha OS=Danio rerio GN=eef1a PE=2 SV=1 (0.0),Locus_21_Transcript_1/1_Confidence_1.000_Length_1676 - Similar to sp Q92005 EF1A_DANRE Elongation factor 1-alpha OS=Danio rerio GN=eef1a PE=2 SV=1 (0.0)	;	465;	Y	1	2	GITIDIALWK	http://cal/tpp/cgi-bin/peptidexml_html2.pl?PepMass=1128.6547&StdPep=&MassError=0.5&xslt=xsltproc&cgi-bin=/tpp/cgi-bin/&ratioType=-1&Ref=2_GITIDIALWK&Infile=/home/jason/Dropbox/jellyfish-ngs/chironex-transcripts/proteomics/results/oge/interact.pep.xml	0.774	0.5652	2	4	1		Y
44	1	35892,52228	http://cal/tpp/cgi-bin/comet-fastadb.cgi?Ref=35892&Db=/home/jason/Dropbox/jellyfish-ngs/chironex-transcripts/proteomics/dbs/reversed.fa&Pep=AVAFVPISGWHGDNMLEPTER+GITIDIALWK+VETGIIKPGMVVHFSPANITTEVK+YCVTVIDAPGHR,http://cal/tpp/cgi-bin/comet-fastadb.cgi?Ref=52228&Db=/home/jason/Dropbox/jellyfish-ngs/chironex-transcripts/proteomics/dbs/reversed.fa&Pep=AVAFVPISGWHGDNMLEPTER+GITIDIALWK+VETGIIKPGMVVHFS…	1	14.4	5	10	0.31	Locus_20_Transcript_1/1_Confidence_1.000_Length_1629 - Similar to sp Q92005 EF1A_DANRE Elongation factor 1-alpha OS=Danio rerio GN=eef1a PE=2 SV=1 (0.0),Locus_21_Transcript_1/1_Confidence_1.000_Length_1676 - Similar to sp Q92005 EF1A_DANRE Elongation factor 1-alpha OS=Danio rerio GN=eef1a PE=2 SV=1 (0.0)	;	465;	Y	1	4	VETGIIKPGMVVHFSPANITTEVK	http://cal/tpp/cgi-bin/peptidexml_html2.pl?PepMass=2566.3827&StdPep=&MassError=0.5&xslt=xsltproc&cgi-bin=/tpp/cgi-bin/&ratioType=-1&Ref=4_VETGIIKPGMVVHFSPANITTEVK&Infile=/home/jason/Dropbox/jellyfish-ngs/chironex-transcripts/proteomics/results/oge/interact.pep.xml	0.3954	0.3954	2	4	2		Y
45	1	35971	http://cal/tpp/cgi-bin/comet-fastadb.cgi?Ref=35971&Db=/home/jason/Dropbox/jellyfish-ngs/chironex-transcripts/proteomics/dbs/reversed.fa&Pep=GAVDGGLEIPHSVK+NHIFGQHVATYMK	1	9.1	2	3	0.12	Locus_122_Transcript_1/1_Confidence_1.000_Length_1236 - Similar to sp P15125 RL5A_XENLA 60S ribosomal protein L5-A OS=Xenopus laevis GN=rpl5-a PE=2 SV=2 (0.0)		297	Y	1	2	GAVDGGLEIPHSVK	http://cal/tpp/cgi-bin/peptidexml_html2.pl?PepMass=1377.7257&StdPep=&MassError=0.5&xslt=xsltproc&cgi-bin=/tpp/cgi-bin/&ratioType=-1&Ref=2_GAVDGGLEIPHSVK&Infile=/home/jason/Dropbox/jellyfish-ngs/chironex-transcripts/proteomics/results/oge/interact.pep.xml	0.9993	0.999	2	2	2		Y
45	1	35971	http://cal/tpp/cgi-bin/comet-fastadb.cgi?Ref=35971&Db=/home/jason/Dropbox/jellyfish-ngs/chironex-transcripts/proteomics/dbs/reversed.fa&Pep=GAVDGGLEIPHSVK+NHIFGQHVATYMK	1	9.1	2	3	0.12	Locus_122_Transcript_1/1_Confidence_1.000_Length_1236 - Similar to sp P15125 RL5A_XENLA 60S ribosomal protein L5-A OS=Xenopus laevis GN=rpl5-a PE=2 SV=2 (0.0)		297	Y	1	3	NHIFGQHVATYMK	http://cal/tpp/cgi-bin/peptidexml_html2.pl?PepMass=1544.7557&StdPep=&MassError=0.5&xslt=xsltproc&cgi-bin=/tpp/cgi-bin/&ratioType=-1&Ref=3_NHIFGQHVATYMK&Infile=/home/jason/Dropbox/jellyfish-ngs/chironex-transcripts/proteomics/results/oge/interact.pep.xml	0.9963	0.9919	2	3	1		Y
46	1	36066	http://cal/tpp/cgi-bin/comet-fastadb.cgi?Ref=36066&Db=/home/jason/Dropbox/jellyfish-ngs/chironex-transcripts/proteomics/dbs/reversed.fa&Pep=ALVDQANVLTLTSR+FAPPLCITEEQIR+IVFANNNFWGR+VLPMNTGVEGGETACK	1	12.4	4	4	0.13	Locus_239_Transcript_1/1_Confidence_1.000_Length_1686 - Similar to sp P29758 OAT_MOUSE Ornithine aminotransferase, mitochondrial OS=Mus musculus GN=Oat PE=1 SV=1 (0.0)		437	Y	1	2	IVFANNNFWGR	http://cal/tpp/cgi-bin/peptidexml_html2.pl?PepMass=1336.6677&StdPep=&MassError=0.5&xslt=xsltproc&cgi-bin=/tpp/cgi-bin/&ratioType=-1&Ref=2_IVFANNNFWGR&Infile=/home/jason/Dropbox/jellyfish-ngs/chironex-transcripts/proteomics/results/oge/interact.pep.xml	0.9967	0.9928	2	3	1		Y
46	1	36066	http://cal/tpp/cgi-bin/comet-fastadb.cgi?Ref=36066&Db=/home/jason/Dropbox/jellyfish-ngs/chironex-transcripts/proteomics/dbs/reversed.fa&Pep=ALVDQANVLTLTSR+FAPPLCITEEQIR+IVFANNNFWGR+VLPMNTGVEGGETACK	1	12.4	4	4	0.13	Locus_239_Transcript_1/1_Confidence_1.000_Length_1686 - Similar to sp P29758 OAT_MOUSE Ornithine aminotransferase, mitochondrial OS=Mus musculus GN=Oat PE=1 SV=1 (0.0)		437	Y	1	2	ALVDQANVLTLTSR	http://cal/tpp/cgi-bin/peptidexml_html2.pl?PepMass=1499.8307&StdPep=&MassError=0.5&xslt=xsltproc&cgi-bin=/tpp/cgi-bin/&ratioType=-1&Ref=2_ALVDQANVLTLTSR&Infile=/home/jason/Dropbox/jellyfish-ngs/chironex-transcripts/proteomics/results/oge/interact.pep.xml	0.954	0.9043	2	3	1		Y
46	1	36066	http://cal/tpp/cgi-bin/comet-fastadb.cgi?Ref=36066&Db=/home/jason/Dropbox/jellyfish-ngs/chironex-transcripts/proteomics/dbs/reversed.fa&Pep=ALVDQANVLTLTSR+FAPPLCITEEQIR+IVFANNNFWGR+VLPMNTGVEGGETACK	1	12.4	4	4	0.13	Locus_239_Transcript_1/1_Confidence_1.000_Length_1686 - Similar to sp P29758 OAT_MOUSE Ornithine aminotransferase, mitochondrial OS=Mus musculus GN=Oat PE=1 SV=1 (0.0)		437	Y	1	2	FAPPLCITEEQIR	http://cal/tpp/cgi-bin/peptidexml_html2.pl?PepMass=1572.7977&StdPep=FAPPLCITEEQIR&MassError=0.5&xslt=xsltproc&cgi-bin=/tpp/cgi-bin/&ratioType=-1&Ref=2_FAPPLCITEEQIR&Infile=/home/jason/Dropbox/jellyfish-ngs/chironex-transcripts/proteomics/results/oge/interact.pep.xml	0.88	0.7695	2	3	1		Y
46	1	36066	http://cal/tpp/cgi-bin/comet-fastadb.cgi?Ref=36066&Db=/home/jason/Dropbox/jellyfish-ngs/chironex-transcripts/proteomics/dbs/reversed.fa&Pep=ALVDQANVLTLTSR+FAPPLCITEEQIR+IVFANNNFWGR+VLPMNTGVEGGETACK	1	12.4	4	4	0.13	Locus_239_Transcript_1/1_Confidence_1.000_Length_1686 - Similar to sp P29758 OAT_MOUSE Ornithine aminotransferase, mitochondrial OS=Mus musculus GN=Oat PE=1 SV=1 (0.0)		437	Y	1	2	VLPMNTGVEGGETACK	http://cal/tpp/cgi-bin/peptidexml_html2.pl?PepMass=1661.7757&StdPep=VLPMNTGVEGGETACK&MassError=0.5&xslt=xsltproc&cgi-bin=/tpp/cgi-bin/&ratioType=-1&Ref=2_VLPMNTGVEGGETACK&Infile=/home/jason/Dropbox/jellyfish-ngs/chironex-transcripts/proteomics/results/oge/interact.pep.xml	0.7387	0.5627	2	3	1		Y
47	1	36254,52565,72121	http://cal/tpp/cgi-bin/comet-fastadb.cgi?Ref=36254&Db=/home/jason/Dropbox/jellyfish-ngs/chironex-transcripts/proteomics/dbs/reversed.fa&Pep=GLCAIAQCESLR+IMLPWDPNGK+RPLPDHVSIVEPK,http://cal/tpp/cgi-bin/comet-fastadb.cgi?Ref=52565&Db=/home/jason/Dropbox/jellyfish-ngs/chironex-transcripts/proteomics/dbs/reversed.fa&Pep=GLCAIAQCESLR+IMLPWDPNGK+RPLPDHVSIVEPK,http://cal/tpp/cgi-bin/comet-fastadb.cgi?Re…	1	14.5	3	6	0.18	Locus_445_Transcript_1/1_Confidence_1.000_Length_1166 - Similar to sp P62909 RS3_RAT 40S ribosomal protein S3 OS=Rattus norvegicus GN=Rps3 PE=1 SV=1 (0.0),Locus_481_Transcript_1/1_Confidence_1.000_Length_1195 - Similar to sp P62909 RS3_RAT 40S ribosomal protein S3 OS=Rattus norvegicus GN=Rps3 PE=1 SV=1 (0.0),Locus_729_Transcript_1/2_Confidence_0.667_Length_882 - Similar to sp P62909 RS3_RAT 40S r…	;;	245;;	Y	1	2	GLCAIAQCESLR	http://cal/tpp/cgi-bin/peptidexml_html2.pl?PepMass=1376.6547&StdPep=GLCAIAQCESLR&MassError=0.5&xslt=xsltproc&cgi-bin=/tpp/cgi-bin/&ratioType=-1&Ref=2_GLCAIAQCESLR&Infile=/home/jason/Dropbox/jellyfish-ngs/chironex-transcripts/proteomics/results/oge/interact.pep.xml	0.9985	0.9966	2	3	2		Y
47	1	36254,52565,72121	http://cal/tpp/cgi-bin/comet-fastadb.cgi?Ref=36254&Db=/home/jason/Dropbox/jellyfish-ngs/chironex-transcripts/proteomics/dbs/reversed.fa&Pep=GLCAIAQCESLR+IMLPWDPNGK+RPLPDHVSIVEPK,http://cal/tpp/cgi-bin/comet-fastadb.cgi?Ref=52565&Db=/home/jason/Dropbox/jellyfish-ngs/chironex-transcripts/proteomics/dbs/reversed.fa&Pep=GLCAIAQCESLR+IMLPWDPNGK+RPLPDHVSIVEPK,http://cal/tpp/cgi-bin/comet-fastadb.cgi?Re…	1	14.5	3	6	0.18	Locus_445_Transcript_1/1_Confidence_1.000_Length_1166 - Similar to sp P62909 RS3_RAT 40S ribosomal protein S3 OS=Rattus norvegicus GN=Rps3 PE=1 SV=1 (0.0),Locus_481_Transcript_1/1_Confidence_1.000_Length_1195 - Similar to sp P62909 RS3_RAT 40S ribosomal protein S3 OS=Rattus norvegicus GN=Rps3 PE=1 SV=1 (0.0),Locus_729_Transcript_1/2_Confidence_0.667_Length_882 - Similar to sp P62909 RS3_RAT 40S r…	;;	245;;	Y	1	3	RPLPDHVSIVEPK	http://cal/tpp/cgi-bin/peptidexml_html2.pl?PepMass=1485.8307&StdPep=&MassError=0.5&xslt=xsltproc&cgi-bin=/tpp/cgi-bin/&ratioType=-1&Ref=3_RPLPDHVSIVEPK&Infile=/home/jason/Dropbox/jellyfish-ngs/chironex-transcripts/proteomics/results/oge/interact.pep.xml	0.9871	0.9721	2	3	3		Y
47	1	36254,52565,72121	http://cal/tpp/cgi-bin/comet-fastadb.cgi?Ref=36254&Db=/home/jason/Dropbox/jellyfish-ngs/chironex-transcripts/proteomics/dbs/reversed.fa&Pep=GLCAIAQCESLR+IMLPWDPNGK+RPLPDHVSIVEPK,http://cal/tpp/cgi-bin/comet-fastadb.cgi?Ref=52565&Db=/home/jason/Dropbox/jellyfish-ngs/chironex-transcripts/proteomics/dbs/reversed.fa&Pep=GLCAIAQCESLR+IMLPWDPNGK+RPLPDHVSIVEPK,http://cal/tpp/cgi-bin/comet-fastadb.cgi?Re…	1	14.5	3	6	0.18	Locus_445_Transcript_1/1_Confidence_1.000_Length_1166 - Similar to sp P62909 RS3_RAT 40S ribosomal protein S3 OS=Rattus norvegicus GN=Rps3 PE=1 SV=1 (0.0),Locus_481_Transcript_1/1_Confidence_1.000_Length_1195 - Similar to sp P62909 RS3_RAT 40S ribosomal protein S3 OS=Rattus norvegicus GN=Rps3 PE=1 SV=1 (0.0),Locus_729_Transcript_1/2_Confidence_0.667_Length_882 - Similar to sp P62909 RS3_RAT 40S r…	;;	245;;	Y	1	2	IMLPWDPNGK	http://cal/tpp/cgi-bin/peptidexml_html2.pl?PepMass=1169.5907&StdPep=&MassError=0.5&xslt=xsltproc&cgi-bin=/tpp/cgi-bin/&ratioType=-1&Ref=2_IMLPWDPNGK&Infile=/home/jason/Dropbox/jellyfish-ngs/chironex-transcripts/proteomics/results/oge/interact.pep.xml	0.9034	0.8099	2	3	1		Y
48	1	37683	http://cal/tpp/cgi-bin/comet-fastadb.cgi?Ref=37683&Db=/home/jason/Dropbox/jellyfish-ngs/chironex-transcripts/proteomics/dbs/reversed.fa&Pep=ANLDGIGFYR+ANLIDDAFELTR+ENMFGNAETDDLWR+FFDTHELGSGK+HETEVTDWLDK+ILVSCEQATNEIVLHSTHNTIEK+IVIVHEPIHSALSNMPIHHTTR+LSEGLEGFYK+LTSLLYDAK+NPAQINEIFDSISYDK+QDLIAIPDFAAGAMENWGLITYR+RDPANGEFAVATQHHFLQDPTSTPAASK+SAFPCFDEPDMK+SDGLIVDHFAESVK+THITWLQK+VMDTWTLQMGYPLVTIK+WEV…	1	26.9	19	26	0.89	Locus_2075_Transcript_1/1_Confidence_1.000_Length_3305 - Similar to sp Q9NZ08 ERAP1_HUMAN Endoplasmic reticulum aminopeptidase 1 OS=Homo sapiens GN=ERAP1 PE=1 SV=3 (0.0)		978	Y	1	2	ANLIDDAFELTR	http://cal/tpp/cgi-bin/peptidexml_html2.pl?PepMass=1376.6937&StdPep=&MassError=0.5&xslt=xsltproc&cgi-bin=/tpp/cgi-bin/&ratioType=-1&Ref=2_ANLIDDAFELTR&Infile=/home/jason/Dropbox/jellyfish-ngs/chironex-transcripts/proteomics/results/oge/interact.pep.xml	0.9996	0.9988	2	7	1		Y
48	1	37683	http://cal/tpp/cgi-bin/comet-fastadb.cgi?Ref=37683&Db=/home/jason/Dropbox/jellyfish-ngs/chironex-transcripts/proteomics/dbs/reversed.fa&Pep=ANLDGIGFYR+ANLIDDAFELTR+ENMFGNAETDDLWR+FFDTHELGSGK+HETEVTDWLDK+ILVSCEQATNEIVLHSTHNTIEK+IVIVHEPIHSALSNMPIHHTTR+LSEGLEGFYK+LTSLLYDAK+NPAQINEIFDSISYDK+QDLIAIPDFAAGAMENWGLITYR+RDPANGEFAVATQHHFLQDPTSTPAASK+SAFPCFDEPDMK+SDGLIVDHFAESVK+THITWLQK+VMDTWTLQMGYPLVTIK+WEV…	1	26.9	19	26	0.89	Locus_2075_Transcript_1/1_Confidence_1.000_Length_3305 - Similar to sp Q9NZ08 ERAP1_HUMAN Endoplasmic reticulum aminopeptidase 1 OS=Homo sapiens GN=ERAP1 PE=1 SV=3 (0.0)		978	Y	1	2	FFDTHELGSGK	http://cal/tpp/cgi-bin/peptidexml_html2.pl?PepMass=1236.5777&StdPep=&MassError=0.5&xslt=xsltproc&cgi-bin=/tpp/cgi-bin/&ratioType=-1&Ref=2_FFDTHELGSGK&Infile=/home/jason/Dropbox/jellyfish-ngs/chironex-transcripts/proteomics/results/oge/interact.pep.xml	0.9996	0.9987	2	7	1		Y
48	1	37683	http://cal/tpp/cgi-bin/comet-fastadb.cgi?Ref=37683&Db=/home/jason/Dropbox/jellyfish-ngs/chironex-transcripts/proteomics/dbs/reversed.fa&Pep=ANLDGIGFYR+ANLIDDAFELTR+ENMFGNAETDDLWR+FFDTHELGSGK+HETEVTDWLDK+ILVSCEQATNEIVLHSTHNTIEK+IVIVHEPIHSALSNMPIHHTTR+LSEGLEGFYK+LTSLLYDAK+NPAQINEIFDSISYDK+QDLIAIPDFAAGAMENWGLITYR+RDPANGEFAVATQHHFLQDPTSTPAASK+SAFPCFDEPDMK+SDGLIVDHFAESVK+THITWLQK+VMDTWTLQMGYPLVTIK+WEV…	1	26.9	19	26	0.89	Locus_2075_Transcript_1/1_Confidence_1.000_Length_3305 - Similar to sp Q9NZ08 ERAP1_HUMAN Endoplasmic reticulum aminopeptidase 1 OS=Homo sapiens GN=ERAP1 PE=1 SV=3 (0.0)		978	Y	1	2	WEVPLTYETK	http://cal/tpp/cgi-bin/peptidexml_html2.pl?PepMass=1264.6337&StdPep=&MassError=0.5&xslt=xsltproc&cgi-bin=/tpp/cgi-bin/&ratioType=-1&Ref=2_WEVPLTYETK&Infile=/home/jason/Dropbox/jellyfish-ngs/chironex-transcripts/proteomics/results/oge/interact.pep.xml	0.9996	0.9987	2	7	1		Y
48	1	37683	http://cal/tpp/cgi-bin/comet-fastadb.cgi?Ref=37683&Db=/home/jason/Dropbox/jellyfish-ngs/chironex-transcripts/proteomics/dbs/reversed.fa&Pep=ANLDGIGFYR+ANLIDDAFELTR+ENMFGNAETDDLWR+FFDTHELGSGK+HETEVTDWLDK+ILVSCEQATNEIVLHSTHNTIEK+IVIVHEPIHSALSNMPIHHTTR+LSEGLEGFYK+LTSLLYDAK+NPAQINEIFDSISYDK+QDLIAIPDFAAGAMENWGLITYR+RDPANGEFAVATQHHFLQDPTSTPAASK+SAFPCFDEPDMK+SDGLIVDHFAESVK+THITWLQK+VMDTWTLQMGYPLVTIK+WEV…	1	26.9	19	26	0.89	Locus_2075_Transcript_1/1_Confidence_1.000_Length_3305 - Similar to sp Q9NZ08 ERAP1_HUMAN Endoplasmic reticulum aminopeptidase 1 OS=Homo sapiens GN=ERAP1 PE=1 SV=3 (0.0)		978	Y	1	2	NPAQINEIFDSISYDK	http://cal/tpp/cgi-bin/peptidexml_html2.pl?PepMass=1852.8847&StdPep=&MassError=0.5&xslt=xsltproc&cgi-bin=/tpp/cgi-bin/&ratioType=-1&Ref=2_NPAQINEIFDSISYDK&Infile=/home/jason/Dropbox/jellyfish-ngs/chironex-transcripts/proteomics/results/oge/interact.pep.xml	0.9994	0.9981	2	7	1		Y
48	1	37683	http://cal/tpp/cgi-bin/comet-fastadb.cgi?Ref=37683&Db=/home/jason/Dropbox/jellyfish-ngs/chironex-transcripts/proteomics/dbs/reversed.fa&Pep=ANLDGIGFYR+ANLIDDAFELTR+ENMFGNAETDDLWR+FFDTHELGSGK+HETEVTDWLDK+ILVSCEQATNEIVLHSTHNTIEK+IVIVHEPIHSALSNMPIHHTTR+LSEGLEGFYK+LTSLLYDAK+NPAQINEIFDSISYDK+QDLIAIPDFAAGAMENWGLITYR+RDPANGEFAVATQHHFLQDPTSTPAASK+SAFPCFDEPDMK+SDGLIVDHFAESVK+THITWLQK+VMDTWTLQMGYPLVTIK+WEV…	1	26.9	19	26	0.89	Locus_2075_Transcript_1/1_Confidence_1.000_Length_3305 - Similar to sp Q9NZ08 ERAP1_HUMAN Endoplasmic reticulum aminopeptidase 1 OS=Homo sapiens GN=ERAP1 PE=1 SV=3 (0.0)		978	Y	1	2	SDGLIVDHFAESVK	http://cal/tpp/cgi-bin/peptidexml_html2.pl?PepMass=1515.7567&StdPep=&MassError=0.5&xslt=xsltproc&cgi-bin=/tpp/cgi-bin/&ratioType=-1&Ref=2_SDGLIVDHFAESVK&Infile=/home/jason/Dropbox/jellyfish-ngs/chironex-transcripts/proteomics/results/oge/interact.pep.xml	0.9994	0.9982	2	7	3		Y
48	1	37683	http://cal/tpp/cgi-bin/comet-fastadb.cgi?Ref=37683&Db=/home/jason/Dropbox/jellyfish-ngs/chironex-transcripts/proteomics/dbs/reversed.fa&Pep=ANLDGIGFYR+ANLIDDAFELTR+ENMFGNAETDDLWR+FFDTHELGSGK+HETEVTDWLDK+ILVSCEQATNEIVLHSTHNTIEK+IVIVHEPIHSALSNMPIHHTTR+LSEGLEGFYK+LTSLLYDAK+NPAQINEIFDSISYDK+QDLIAIPDFAAGAMENWGLITYR+RDPANGEFAVATQHHFLQDPTSTPAASK+SAFPCFDEPDMK+SDGLIVDHFAESVK+THITWLQK+VMDTWTLQMGYPLVTIK+WEV…	1	26.9	19	26	0.89	Locus_2075_Transcript_1/1_Confidence_1.000_Length_3305 - Similar to sp Q9NZ08 ERAP1_HUMAN Endoplasmic reticulum aminopeptidase 1 OS=Homo sapiens GN=ERAP1 PE=1 SV=3 (0.0)		978	Y	1	2	SAFPCFDEPDMK	http://cal/tpp/cgi-bin/peptidexml_html2.pl?PepMass=1442.5847&StdPep=SAFPCFDEPDMK&MassError=0.5&xslt=xsltproc&cgi-bin=/tpp/cgi-bin/&ratioType=-1&Ref=2_SAFPCFDEPDMK&Infile=/home/jason/Dropbox/jellyfish-ngs/chironex-transcripts/proteomics/results/oge/interact.pep.xml	0.9992	0.9977	2	7	1		Y
48	1	37683	http://cal/tpp/cgi-bin/comet-fastadb.cgi?Ref=37683&Db=/home/jason/Dropbox/jellyfish-ngs/chironex-transcripts/proteomics/dbs/reversed.fa&Pep=ANLDGIGFYR+ANLIDDAFELTR+ENMFGNAETDDLWR+FFDTHELGSGK+HETEVTDWLDK+ILVSCEQATNEIVLHSTHNTIEK+IVIVHEPIHSALSNMPIHHTTR+LSEGLEGFYK+LTSLLYDAK+NPAQINEIFDSISYDK+QDLIAIPDFAAGAMENWGLITYR+RDPANGEFAVATQHHFLQDPTSTPAASK+SAFPCFDEPDMK+SDGLIVDHFAESVK+THITWLQK+VMDTWTLQMGYPLVTIK+WEV…	1	26.9	19	26	0.89	Locus_2075_Transcript_1/1_Confidence_1.000_Length_3305 - Similar to sp Q9NZ08 ERAP1_HUMAN Endoplasmic reticulum aminopeptidase 1 OS=Homo sapiens GN=ERAP1 PE=1 SV=3 (0.0)		978	Y	1	2	VMDTWTLQMGYPLVTIK	http://cal/tpp/cgi-bin/peptidexml_html2.pl?PepMass=1995.0207&StdPep=&MassError=0.5&xslt=xsltproc&cgi-bin=/tpp/cgi-bin/&ratioType=-1&Ref=2_VMDTWTLQMGYPLVTIK&Infile=/home/jason/Dropbox/jellyfish-ngs/chironex-transcripts/proteomics/results/oge/interact.pep.xml	0.9989	0.9967	2	7	1		Y
48	1	37683	http://cal/tpp/cgi-bin/comet-fastadb.cgi?Ref=37683&Db=/home/jason/Dropbox/jellyfish-ngs/chironex-transcripts/proteomics/dbs/reversed.fa&Pep=ANLDGIGFYR+ANLIDDAFELTR+ENMFGNAETDDLWR+FFDTHELGSGK+HETEVTDWLDK+ILVSCEQATNEIVLHSTHNTIEK+IVIVHEPIHSALSNMPIHHTTR+LSEGLEGFYK+LTSLLYDAK+NPAQINEIFDSISYDK+QDLIAIPDFAAGAMENWGLITYR+RDPANGEFAVATQHHFLQDPTSTPAASK+SAFPCFDEPDMK+SDGLIVDHFAESVK+THITWLQK+VMDTWTLQMGYPLVTIK+WEV…	1	26.9	19	26	0.89	Locus_2075_Transcript_1/1_Confidence_1.000_Length_3305 - Similar to sp Q9NZ08 ERAP1_HUMAN Endoplasmic reticulum aminopeptidase 1 OS=Homo sapiens GN=ERAP1 PE=1 SV=3 (0.0)		978	Y	1	3	ILVSCEQATNEIVLHSTHNTIEK	http://cal/tpp/cgi-bin/peptidexml_html2.pl?PepMass=2635.3277&StdPep=ILVSCEQATNEIVLHSTHNTIEK&MassError=0.5&xslt=xsltproc&cgi-bin=/tpp/cgi-bin/&ratioType=-1&Ref=3_ILVSCEQATNEIVLHSTHNTIEK&Infile=/home/jason/Dropbox/jellyfish-ngs/chironex-transcripts/proteomics/results/oge/interact.pep.xml	0.9989	0.9967	2	7	1		Y
48	1	37683	http://cal/tpp/cgi-bin/comet-fastadb.cgi?Ref=37683&Db=/home/jason/Dropbox/jellyfish-ngs/chironex-transcripts/proteomics/dbs/reversed.fa&Pep=ANLDGIGFYR+ANLIDDAFELTR+ENMFGNAETDDLWR+FFDTHELGSGK+HETEVTDWLDK+ILVSCEQATNEIVLHSTHNTIEK+IVIVHEPIHSALSNMPIHHTTR+LSEGLEGFYK+LTSLLYDAK+NPAQINEIFDSISYDK+QDLIAIPDFAAGAMENWGLITYR+RDPANGEFAVATQHHFLQDPTSTPAASK+SAFPCFDEPDMK+SDGLIVDHFAESVK+THITWLQK+VMDTWTLQMGYPLVTIK+WEV…	1	26.9	19	26	0.89	Locus_2075_Transcript_1/1_Confidence_1.000_Length_3305 - Similar to sp Q9NZ08 ERAP1_HUMAN Endoplasmic reticulum aminopeptidase 1 OS=Homo sapiens GN=ERAP1 PE=1 SV=3 (0.0)		978	Y	1	4	RDPANGEFAVATQHHFLQDPTSTPAASK	http://cal/tpp/cgi-bin/peptidexml_html2.pl?PepMass=2992.4427&StdPep=&MassError=0.5&xslt=xsltproc&cgi-bin=/tpp/cgi-bin/&ratioType=-1&Ref=4_RDPANGEFAVATQHHFLQDPTSTPAASK&Infile=/home/jason/Dropbox/jellyfish-ngs/chironex-transcripts/proteomics/results/oge/interact.pep.xml	0.9989	0.9969	2	7	2		Y
48	1	37683	http://cal/tpp/cgi-bin/comet-fastadb.cgi?Ref=37683&Db=/home/jason/Dropbox/jellyfish-ngs/chironex-transcripts/proteomics/dbs/reversed.fa&Pep=ANLDGIGFYR+ANLIDDAFELTR+ENMFGNAETDDLWR+FFDTHELGSGK+HETEVTDWLDK+ILVSCEQATNEIVLHSTHNTIEK+IVIVHEPIHSALSNMPIHHTTR+LSEGLEGFYK+LTSLLYDAK+NPAQINEIFDSISYDK+QDLIAIPDFAAGAMENWGLITYR+RDPANGEFAVATQHHFLQDPTSTPAASK+SAFPCFDEPDMK+SDGLIVDHFAESVK+THITWLQK+VMDTWTLQMGYPLVTIK+WEV…	1	26.9	19	26	0.89	Locus_2075_Transcript_1/1_Confidence_1.000_Length_3305 - Similar to sp Q9NZ08 ERAP1_HUMAN Endoplasmic reticulum aminopeptidase 1 OS=Homo sapiens GN=ERAP1 PE=1 SV=3 (0.0)		978	Y	1	2	YIATTHFEATAAR	http://cal/tpp/cgi-bin/peptidexml_html2.pl?PepMass=1450.7207&StdPep=&MassError=0.5&xslt=xsltproc&cgi-bin=/tpp/cgi-bin/&ratioType=-1&Ref=2_YIATTHFEATAAR&Infile=/home/jason/Dropbox/jellyfish-ngs/chironex-transcripts/proteomics/results/oge/interact.pep.xml	0.9944	0.9838	2	7	2		Y
48	1	37683	http://cal/tpp/cgi-bin/comet-fastadb.cgi?Ref=37683&Db=/home/jason/Dropbox/jellyfish-ngs/chironex-transcripts/proteomics/dbs/reversed.fa&Pep=ANLDGIGFYR+ANLIDDAFELTR+ENMFGNAETDDLWR+FFDTHELGSGK+HETEVTDWLDK+ILVSCEQATNEIVLHSTHNTIEK+IVIVHEPIHSALSNMPIHHTTR+LSEGLEGFYK+LTSLLYDAK+NPAQINEIFDSISYDK+QDLIAIPDFAAGAMENWGLITYR+RDPANGEFAVATQHHFLQDPTSTPAASK+SAFPCFDEPDMK+SDGLIVDHFAESVK+THITWLQK+VMDTWTLQMGYPLVTIK+WEV…	1	26.9	19	26	0.89	Locus_2075_Transcript_1/1_Confidence_1.000_Length_3305 - Similar to sp Q9NZ08 ERAP1_HUMAN Endoplasmic reticulum aminopeptidase 1 OS=Homo sapiens GN=ERAP1 PE=1 SV=3 (0.0)		978	Y	1	3	IVIVHEPIHSALSNMPIHHTTR	http://cal/tpp/cgi-bin/peptidexml_html2.pl?PepMass=2501.3327&StdPep=&MassError=0.5&xslt=xsltproc&cgi-bin=/tpp/cgi-bin/&ratioType=-1&Ref=3_IVIVHEPIHSALSNMPIHHTTR&Infile=/home/jason/Dropbox/jellyfish-ngs/chironex-transcripts/proteomics/results/oge/interact.pep.xml	0.9904	0.9725	2	7	1	a	Y
48	1	37683	http://cal/tpp/cgi-bin/comet-fastadb.cgi?Ref=37683&Db=/home/jason/Dropbox/jellyfish-ngs/chironex-transcripts/proteomics/dbs/reversed.fa&Pep=ANLDGIGFYR+ANLIDDAFELTR+ENMFGNAETDDLWR+FFDTHELGSGK+HETEVTDWLDK+ILVSCEQATNEIVLHSTHNTIEK+IVIVHEPIHSALSNMPIHHTTR+LSEGLEGFYK+LTSLLYDAK+NPAQINEIFDSISYDK+QDLIAIPDFAAGAMENWGLITYR+RDPANGEFAVATQHHFLQDPTSTPAASK+SAFPCFDEPDMK+SDGLIVDHFAESVK+THITWLQK+VMDTWTLQMGYPLVTIK+WEV…	1	26.9	19	26	0.89	Locus_2075_Transcript_1/1_Confidence_1.000_Length_3305 - Similar to sp Q9NZ08 ERAP1_HUMAN Endoplasmic reticulum aminopeptidase 1 OS=Homo sapiens GN=ERAP1 PE=1 SV=3 (0.0)		978	Y	1	2	HETEVTDWLDK	http://cal/tpp/cgi-bin/peptidexml_html2.pl?PepMass=1371.6307&StdPep=&MassError=0.5&xslt=xsltproc&cgi-bin=/tpp/cgi-bin/&ratioType=-1&Ref=2_HETEVTDWLDK&Infile=/home/jason/Dropbox/jellyfish-ngs/chironex-transcripts/proteomics/results/oge/interact.pep.xml	0.9899	0.971	2	7	1		Y
48	1	37683	http://cal/tpp/cgi-bin/comet-fastadb.cgi?Ref=37683&Db=/home/jason/Dropbox/jellyfish-ngs/chironex-transcripts/proteomics/dbs/reversed.fa&Pep=ANLDGIGFYR+ANLIDDAFELTR+ENMFGNAETDDLWR+FFDTHELGSGK+HETEVTDWLDK+ILVSCEQATNEIVLHSTHNTIEK+IVIVHEPIHSALSNMPIHHTTR+LSEGLEGFYK+LTSLLYDAK+NPAQINEIFDSISYDK+QDLIAIPDFAAGAMENWGLITYR+RDPANGEFAVATQHHFLQDPTSTPAASK+SAFPCFDEPDMK+SDGLIVDHFAESVK+THITWLQK+VMDTWTLQMGYPLVTIK+WEV…	1	26.9	19	26	0.89	Locus_2075_Transcript_1/1_Confidence_1.000_Length_3305 - Similar to sp Q9NZ08 ERAP1_HUMAN Endoplasmic reticulum aminopeptidase 1 OS=Homo sapiens GN=ERAP1 PE=1 SV=3 (0.0)		978	Y	1	2	QDLIAIPDFAAGAMENWGLITYR	http://cal/tpp/cgi-bin/peptidexml_html2.pl?PepMass=2564.2737&StdPep=&MassError=0.5&xslt=xsltproc&cgi-bin=/tpp/cgi-bin/&ratioType=-1&Ref=2_QDLIAIPDFAAGAMENWGLITYR&Infile=/home/jason/Dropbox/jellyfish-ngs/chironex-transcripts/proteomics/results/oge/interact.pep.xml	0.9888	0.9678	2	7	2		Y
48	1	37683	http://cal/tpp/cgi-bin/comet-fastadb.cgi?Ref=37683&Db=/home/jason/Dropbox/jellyfish-ngs/chironex-transcripts/proteomics/dbs/reversed.fa&Pep=ANLDGIGFYR+ANLIDDAFELTR+ENMFGNAETDDLWR+FFDTHELGSGK+HETEVTDWLDK+ILVSCEQATNEIVLHSTHNTIEK+IVIVHEPIHSALSNMPIHHTTR+LSEGLEGFYK+LTSLLYDAK+NPAQINEIFDSISYDK+QDLIAIPDFAAGAMENWGLITYR+RDPANGEFAVATQHHFLQDPTSTPAASK+SAFPCFDEPDMK+SDGLIVDHFAESVK+THITWLQK+VMDTWTLQMGYPLVTIK+WEV…	1	26.9	19	26	0.89	Locus_2075_Transcript_1/1_Confidence_1.000_Length_3305 - Similar to sp Q9NZ08 ERAP1_HUMAN Endoplasmic reticulum aminopeptidase 1 OS=Homo sapiens GN=ERAP1 PE=1 SV=3 (0.0)		978	Y	1	2	LTSLLYDAK	http://cal/tpp/cgi-bin/peptidexml_html2.pl?PepMass=1022.5647&StdPep=&MassError=0.5&xslt=xsltproc&cgi-bin=/tpp/cgi-bin/&ratioType=-1&Ref=2_LTSLLYDAK&Infile=/home/jason/Dropbox/jellyfish-ngs/chironex-transcripts/proteomics/results/oge/interact.pep.xml	0.9796	0.9425	2	7	1		Y
48	1	37683	http://cal/tpp/cgi-bin/comet-fastadb.cgi?Ref=37683&Db=/home/jason/Dropbox/jellyfish-ngs/chironex-transcripts/proteomics/dbs/reversed.fa&Pep=ANLDGIGFYR+ANLIDDAFELTR+ENMFGNAETDDLWR+FFDTHELGSGK+HETEVTDWLDK+ILVSCEQATNEIVLHSTHNTIEK+IVIVHEPIHSALSNMPIHHTTR+LSEGLEGFYK+LTSLLYDAK+NPAQINEIFDSISYDK+QDLIAIPDFAAGAMENWGLITYR+RDPANGEFAVATQHHFLQDPTSTPAASK+SAFPCFDEPDMK+SDGLIVDHFAESVK+THITWLQK+VMDTWTLQMGYPLVTIK+WEV…	1	26.9	19	26	0.89	Locus_2075_Transcript_1/1_Confidence_1.000_Length_3305 - Similar to sp Q9NZ08 ERAP1_HUMAN Endoplasmic reticulum aminopeptidase 1 OS=Homo sapiens GN=ERAP1 PE=1 SV=3 (0.0)		978	Y	1	4	IVIVHEPIHSALSNMPIHHTTR	http://cal/tpp/cgi-bin/peptidexml_html2.pl?PepMass=2501.3327&StdPep=&MassError=0.5&xslt=xsltproc&cgi-bin=/tpp/cgi-bin/&ratioType=-1&Ref=4_IVIVHEPIHSALSNMPIHHTTR&Infile=/home/jason/Dropbox/jellyfish-ngs/chironex-transcripts/proteomics/results/oge/interact.pep.xml	0.978	0.9384	2	7	1	a	Y
48	1	37683	http://cal/tpp/cgi-bin/comet-fastadb.cgi?Ref=37683&Db=/home/jason/Dropbox/jellyfish-ngs/chironex-transcripts/proteomics/dbs/reversed.fa&Pep=ANLDGIGFYR+ANLIDDAFELTR+ENMFGNAETDDLWR+FFDTHELGSGK+HETEVTDWLDK+ILVSCEQATNEIVLHSTHNTIEK+IVIVHEPIHSALSNMPIHHTTR+LSEGLEGFYK+LTSLLYDAK+NPAQINEIFDSISYDK+QDLIAIPDFAAGAMENWGLITYR+RDPANGEFAVATQHHFLQDPTSTPAASK+SAFPCFDEPDMK+SDGLIVDHFAESVK+THITWLQK+VMDTWTLQMGYPLVTIK+WEV…	1	26.9	19	26	0.89	Locus_2075_Transcript_1/1_Confidence_1.000_Length_3305 - Similar to sp Q9NZ08 ERAP1_HUMAN Endoplasmic reticulum aminopeptidase 1 OS=Homo sapiens GN=ERAP1 PE=1 SV=3 (0.0)		978	Y	1	2	ANLDGIGFYR	http://cal/tpp/cgi-bin/peptidexml_html2.pl?PepMass=1124.5617&StdPep=&MassError=0.5&xslt=xsltproc&cgi-bin=/tpp/cgi-bin/&ratioType=-1&Ref=2_ANLDGIGFYR&Infile=/home/jason/Dropbox/jellyfish-ngs/chironex-transcripts/proteomics/results/oge/interact.pep.xml	0.9667	0.9085	2	7	2		Y
48	1	37683	http://cal/tpp/cgi-bin/comet-fastadb.cgi?Ref=37683&Db=/home/jason/Dropbox/jellyfish-ngs/chironex-transcripts/proteomics/dbs/reversed.fa&Pep=ANLDGIGFYR+ANLIDDAFELTR+ENMFGNAETDDLWR+FFDTHELGSGK+HETEVTDWLDK+ILVSCEQATNEIVLHSTHNTIEK+IVIVHEPIHSALSNMPIHHTTR+LSEGLEGFYK+LTSLLYDAK+NPAQINEIFDSISYDK+QDLIAIPDFAAGAMENWGLITYR+RDPANGEFAVATQHHFLQDPTSTPAASK+SAFPCFDEPDMK+SDGLIVDHFAESVK+THITWLQK+VMDTWTLQMGYPLVTIK+WEV…	1	26.9	19	26	0.89	Locus_2075_Transcript_1/1_Confidence_1.000_Length_3305 - Similar to sp Q9NZ08 ERAP1_HUMAN Endoplasmic reticulum aminopeptidase 1 OS=Homo sapiens GN=ERAP1 PE=1 SV=3 (0.0)		978	Y	1	2	ENMFGNAETDDLWR	http://cal/tpp/cgi-bin/peptidexml_html2.pl?PepMass=1696.7147&StdPep=&MassError=0.5&xslt=xsltproc&cgi-bin=/tpp/cgi-bin/&ratioType=-1&Ref=2_ENMFGNAETDDLWR&Infile=/home/jason/Dropbox/jellyfish-ngs/chironex-transcripts/proteomics/results/oge/interact.pep.xml	0.9142	0.7845	2	7	1		Y
48	1	37683	http://cal/tpp/cgi-bin/comet-fastadb.cgi?Ref=37683&Db=/home/jason/Dropbox/jellyfish-ngs/chironex-transcripts/proteomics/dbs/reversed.fa&Pep=ANLDGIGFYR+ANLIDDAFELTR+ENMFGNAETDDLWR+FFDTHELGSGK+HETEVTDWLDK+ILVSCEQATNEIVLHSTHNTIEK+IVIVHEPIHSALSNMPIHHTTR+LSEGLEGFYK+LTSLLYDAK+NPAQINEIFDSISYDK+QDLIAIPDFAAGAMENWGLITYR+RDPANGEFAVATQHHFLQDPTSTPAASK+SAFPCFDEPDMK+SDGLIVDHFAESVK+THITWLQK+VMDTWTLQMGYPLVTIK+WEV…	1	26.9	19	26	0.89	Locus_2075_Transcript_1/1_Confidence_1.000_Length_3305 - Similar to sp Q9NZ08 ERAP1_HUMAN Endoplasmic reticulum aminopeptidase 1 OS=Homo sapiens GN=ERAP1 PE=1 SV=3 (0.0)		978	Y	1	2	LSEGLEGFYK	http://cal/tpp/cgi-bin/peptidexml_html2.pl?PepMass=1141.5657&StdPep=&MassError=0.5&xslt=xsltproc&cgi-bin=/tpp/cgi-bin/&ratioType=-1&Ref=2_LSEGLEGFYK&Infile=/home/jason/Dropbox/jellyfish-ngs/chironex-transcripts/proteomics/results/oge/interact.pep.xml	0.893	0.7405	2	7	2		Y
48	1	37683	http://cal/tpp/cgi-bin/comet-fastadb.cgi?Ref=37683&Db=/home/jason/Dropbox/jellyfish-ngs/chironex-transcripts/proteomics/dbs/reversed.fa&Pep=ANLDGIGFYR+ANLIDDAFELTR+ENMFGNAETDDLWR+FFDTHELGSGK+HETEVTDWLDK+ILVSCEQATNEIVLHSTHNTIEK+IVIVHEPIHSALSNMPIHHTTR+LSEGLEGFYK+LTSLLYDAK+NPAQINEIFDSISYDK+QDLIAIPDFAAGAMENWGLITYR+RDPANGEFAVATQHHFLQDPTSTPAASK+SAFPCFDEPDMK+SDGLIVDHFAESVK+THITWLQK+VMDTWTLQMGYPLVTIK+WEV…	1	26.9	19	26	0.89	Locus_2075_Transcript_1/1_Confidence_1.000_Length_3305 - Similar to sp Q9NZ08 ERAP1_HUMAN Endoplasmic reticulum aminopeptidase 1 OS=Homo sapiens GN=ERAP1 PE=1 SV=3 (0.0)		978	Y	1	2	THITWLQK	http://cal/tpp/cgi-bin/peptidexml_html2.pl?PepMass=1025.5657&StdPep=&MassError=0.5&xslt=xsltproc&cgi-bin=/tpp/cgi-bin/&ratioType=-1&Ref=2_THITWLQK&Infile=/home/jason/Dropbox/jellyfish-ngs/chironex-transcripts/proteomics/results/oge/interact.pep.xml	0.7577	0.5166	2	7	1		Y
49	1	38432	http://cal/tpp/cgi-bin/comet-fastadb.cgi?Ref=38432&Db=/home/jason/Dropbox/jellyfish-ngs/chironex-transcripts/proteomics/dbs/reversed.fa&Pep=DSTLIMQLLR+DVCHDVLGLLEK+NLLSVAYK+YLIPNAPNSESK	1	17.3	2	3	0.15	Locus_2896_Transcript_1/1_Confidence_1.000_Length_2775 - Similar to sp Q5R651 1433Z_PONAB 14-3-3 protein zeta/delta OS=Pongo abelii GN=YWHAZ PE=2 SV=1 (0.0)		243	Y	1	2	DVCHDVLGLLEK	http://cal/tpp/cgi-bin/peptidexml_html2.pl?PepMass=1396.7027&StdPep=DVCHDVLGLLEK&MassError=0.5&xslt=xsltproc&cgi-bin=/tpp/cgi-bin/&ratioType=-1&Ref=2_DVCHDVLGLLEK&Infile=/home/jason/Dropbox/jellyfish-ngs/chironex-transcripts/proteomics/results/oge/interact.pep.xml	0.9995	0.999	2	3	1		Y
49	1	38432	http://cal/tpp/cgi-bin/comet-fastadb.cgi?Ref=38432&Db=/home/jason/Dropbox/jellyfish-ngs/chironex-transcripts/proteomics/dbs/reversed.fa&Pep=DSTLIMQLLR+DVCHDVLGLLEK+NLLSVAYK+YLIPNAPNSESK	1	17.3	2	3	0.15	Locus_2896_Transcript_1/1_Confidence_1.000_Length_2775 - Similar to sp Q5R651 1433Z_PONAB 14-3-3 protein zeta/delta OS=Pongo abelii GN=YWHAZ PE=2 SV=1 (0.0)		243	Y	1	2	YLIPNAPNSESK	http://cal/tpp/cgi-bin/peptidexml_html2.pl?PepMass=1331.6717&StdPep=&MassError=0.5&xslt=xsltproc&cgi-bin=/tpp/cgi-bin/&ratioType=-1&Ref=2_YLIPNAPNSESK&Infile=/home/jason/Dropbox/jellyfish-ngs/chironex-transcripts/proteomics/results/oge/interact.pep.xml	0.9975	0.9946	2	3	2		Y
49	1	38432	http://cal/tpp/cgi-bin/comet-fastadb.cgi?Ref=38432&Db=/home/jason/Dropbox/jellyfish-ngs/chironex-transcripts/proteomics/dbs/reversed.fa&Pep=DSTLIMQLLR+DVCHDVLGLLEK+NLLSVAYK+YLIPNAPNSESK	1	17.3	2	3	0.15	Locus_2896_Transcript_1/1_Confidence_1.000_Length_2775 - Similar to sp Q5R651 1433Z_PONAB 14-3-3 protein zeta/delta OS=Pongo abelii GN=YWHAZ PE=2 SV=1 (0.0)		243	N	0.25	2	DSTLIMQLLR	http://cal/tpp/cgi-bin/peptidexml_html2.pl?PepMass=1188.6537&StdPep=&MassError=0.5&xslt=xsltproc&cgi-bin=/tpp/cgi-bin/&ratioType=-1&Ref=2_DSTLIMQLLR&Infile=/home/jason/Dropbox/jellyfish-ngs/chironex-transcripts/proteomics/results/oge/interact.pep.xml	0.9908	0.98	2	3	3		N
49	1	38432	http://cal/tpp/cgi-bin/comet-fastadb.cgi?Ref=38432&Db=/home/jason/Dropbox/jellyfish-ngs/chironex-transcripts/proteomics/dbs/reversed.fa&Pep=DSTLIMQLLR+DVCHDVLGLLEK+NLLSVAYK+YLIPNAPNSESK	1	17.3	2	3	0.15	Locus_2896_Transcript_1/1_Confidence_1.000_Length_2775 - Similar to sp Q5R651 1433Z_PONAB 14-3-3 protein zeta/delta OS=Pongo abelii GN=YWHAZ PE=2 SV=1 (0.0)		243	N	0.25	2	NLLSVAYK	http://cal/tpp/cgi-bin/peptidexml_html2.pl?PepMass=906.5177&StdPep=&MassError=0.5&xslt=xsltproc&cgi-bin=/tpp/cgi-bin/&ratioType=-1&Ref=2_NLLSVAYK&Infile=/home/jason/Dropbox/jellyfish-ngs/chironex-transcripts/proteomics/results/oge/interact.pep.xml	0.8183	0.6722	2	3	1		N
50	1	44144	http://cal/tpp/cgi-bin/comet-fastadb.cgi?Ref=44144&Db=/home/jason/Dropbox/jellyfish-ngs/chironex-transcripts/proteomics/dbs/reversed.fa&Pep=EIYLLSSK+FAYVPQNADGALFFVDGIPSK+FNFVPVK+IFNFFDLMK+KIFNFFDLMK+LDKLNDGYYSIK+LNDGYYSIK+YGNYILFTHK	1	42.2	13	38	1.12	Locus_8996_Transcript_1/1_Confidence_1.000_Length_643 - Similar to sp A7L035 CTX1_CHIFL Toxin CfTX-1 OS=Chironex fleckeri PE=1 SV=1 (0.0)		161	Y	1	2	FAYVPQNADGALFFVDGIPSK	http://cal/tpp/cgi-bin/peptidexml_html2.pl?PepMass=2255.1267&StdPep=&MassError=0.5&xslt=xsltproc&cgi-bin=/tpp/cgi-bin/&ratioType=-1&Ref=2_FAYVPQNADGALFFVDGIPSK&Infile=/home/jason/Dropbox/jellyfish-ngs/chironex-transcripts/proteomics/results/oge/interact.pep.xml	0.9996	0.999	2	6	4	a	Y
50	1	44144	http://cal/tpp/cgi-bin/comet-fastadb.cgi?Ref=44144&Db=/home/jason/Dropbox/jellyfish-ngs/chironex-transcripts/proteomics/dbs/reversed.fa&Pep=EIYLLSSK+FAYVPQNADGALFFVDGIPSK+FNFVPVK+IFNFFDLMK+KIFNFFDLMK+LDKLNDGYYSIK+LNDGYYSIK+YGNYILFTHK	1	42.2	13	38	1.12	Locus_8996_Transcript_1/1_Confidence_1.000_Length_643 - Similar to sp A7L035 CTX1_CHIFL Toxin CfTX-1 OS=Chironex fleckeri PE=1 SV=1 (0.0)		161	Y	1	3	FAYVPQNADGALFFVDGIPSK	http://cal/tpp/cgi-bin/peptidexml_html2.pl?PepMass=2255.1267&StdPep=&MassError=0.5&xslt=xsltproc&cgi-bin=/tpp/cgi-bin/&ratioType=-1&Ref=3_FAYVPQNADGALFFVDGIPSK&Infile=/home/jason/Dropbox/jellyfish-ngs/chironex-transcripts/proteomics/results/oge/interact.pep.xml	0.9996	0.9989	2	6	1	a	Y
50	1	44144	http://cal/tpp/cgi-bin/comet-fastadb.cgi?Ref=44144&Db=/home/jason/Dropbox/jellyfish-ngs/chironex-transcripts/proteomics/dbs/reversed.fa&Pep=EIYLLSSK+FAYVPQNADGALFFVDGIPSK+FNFVPVK+IFNFFDLMK+KIFNFFDLMK+LDKLNDGYYSIK+LNDGYYSIK+YGNYILFTHK	1	42.2	13	38	1.12	Locus_8996_Transcript_1/1_Confidence_1.000_Length_643 - Similar to sp A7L035 CTX1_CHIFL Toxin CfTX-1 OS=Chironex fleckeri PE=1 SV=1 (0.0)		161	Y	1	2	KIFNFFDLMK	http://cal/tpp/cgi-bin/peptidexml_html2.pl?PepMass=1301.6837&StdPep=&MassError=0.5&xslt=xsltproc&cgi-bin=/tpp/cgi-bin/&ratioType=-1&Ref=2_KIFNFFDLMK&Infile=/home/jason/Dropbox/jellyfish-ngs/chironex-transcripts/proteomics/results/oge/interact.pep.xml	0.9988	0.9966	2	6	4		Y
50	1	44144	http://cal/tpp/cgi-bin/comet-fastadb.cgi?Ref=44144&Db=/home/jason/Dropbox/jellyfish-ngs/chironex-transcripts/proteomics/dbs/reversed.fa&Pep=EIYLLSSK+FAYVPQNADGALFFVDGIPSK+FNFVPVK+IFNFFDLMK+KIFNFFDLMK+LDKLNDGYYSIK+LNDGYYSIK+YGNYILFTHK	1	42.2	13	38	1.12	Locus_8996_Transcript_1/1_Confidence_1.000_Length_643 - Similar to sp A7L035 CTX1_CHIFL Toxin CfTX-1 OS=Chironex fleckeri PE=1 SV=1 (0.0)		161	Y	1	2	YGNYILFTHK	http://cal/tpp/cgi-bin/peptidexml_html2.pl?PepMass=1254.6397&StdPep=&MassError=0.5&xslt=xsltproc&cgi-bin=/tpp/cgi-bin/&ratioType=-1&Ref=2_YGNYILFTHK&Infile=/home/jason/Dropbox/jellyfish-ngs/chironex-transcripts/proteomics/results/oge/interact.pep.xml	0.9985	0.9958	2	6	1	b	Y
50	1	44144	http://cal/tpp/cgi-bin/comet-fastadb.cgi?Ref=44144&Db=/home/jason/Dropbox/jellyfish-ngs/chironex-transcripts/proteomics/dbs/reversed.fa&Pep=EIYLLSSK+FAYVPQNADGALFFVDGIPSK+FNFVPVK+IFNFFDLMK+KIFNFFDLMK+LDKLNDGYYSIK+LNDGYYSIK+YGNYILFTHK	1	42.2	13	38	1.12	Locus_8996_Transcript_1/1_Confidence_1.000_Length_643 - Similar to sp A7L035 CTX1_CHIFL Toxin CfTX-1 OS=Chironex fleckeri PE=1 SV=1 (0.0)		161	Y	1	2	LNDGYYSIK	http://cal/tpp/cgi-bin/peptidexml_html2.pl?PepMass=1071.5237&StdPep=&MassError=0.5&xslt=xsltproc&cgi-bin=/tpp/cgi-bin/&ratioType=-1&Ref=2_LNDGYYSIK&Infile=/home/jason/Dropbox/jellyfish-ngs/chironex-transcripts/proteomics/results/oge/interact.pep.xml	0.9942	0.984	2	6	6		Y
50	1	44144	http://cal/tpp/cgi-bin/comet-fastadb.cgi?Ref=44144&Db=/home/jason/Dropbox/jellyfish-ngs/chironex-transcripts/proteomics/dbs/reversed.fa&Pep=EIYLLSSK+FAYVPQNADGALFFVDGIPSK+FNFVPVK+IFNFFDLMK+KIFNFFDLMK+LDKLNDGYYSIK+LNDGYYSIK+YGNYILFTHK	1	42.2	13	38	1.12	Locus_8996_Transcript_1/1_Confidence_1.000_Length_643 - Similar to sp A7L035 CTX1_CHIFL Toxin CfTX-1 OS=Chironex fleckeri PE=1 SV=1 (0.0)		161	Y	1	2	IFNFFDLM[147]K	http://cal/tpp/cgi-bin/peptidexml_html2.pl?PepMass=1189.5897&StdPep=IFNFFDLM[147]K&MassError=0.5&xslt=xsltproc&cgi-bin=/tpp/cgi-bin/&ratioType=-1&Ref=2_IFNFFDLMK&Infile=/home/jason/Dropbox/jellyfish-ngs/chironex-transcripts/proteomics/results/oge/interact.pep.xml	0.9935	0.9823	2	6	5		Y
50	1	44144	http://cal/tpp/cgi-bin/comet-fastadb.cgi?Ref=44144&Db=/home/jason/Dropbox/jellyfish-ngs/chironex-transcripts/proteomics/dbs/reversed.fa&Pep=EIYLLSSK+FAYVPQNADGALFFVDGIPSK+FNFVPVK+IFNFFDLMK+KIFNFFDLMK+LDKLNDGYYSIK+LNDGYYSIK+YGNYILFTHK	1	42.2	13	38	1.12	Locus_8996_Transcript_1/1_Confidence_1.000_Length_643 - Similar to sp A7L035 CTX1_CHIFL Toxin CfTX-1 OS=Chironex fleckeri PE=1 SV=1 (0.0)		161	Y	1	2	IFNFFDLMK	http://cal/tpp/cgi-bin/peptidexml_html2.pl?PepMass=1173.5897&StdPep=&MassError=0.5&xslt=xsltproc&cgi-bin=/tpp/cgi-bin/&ratioType=-1&Ref=2_IFNFFDLMK&Infile=/home/jason/Dropbox/jellyfish-ngs/chironex-transcripts/proteomics/results/oge/interact.pep.xml	0.986	0.9623	2	6	10		Y
50	1	44144	http://cal/tpp/cgi-bin/comet-fastadb.cgi?Ref=44144&Db=/home/jason/Dropbox/jellyfish-ngs/chironex-transcripts/proteomics/dbs/reversed.fa&Pep=EIYLLSSK+FAYVPQNADGALFFVDGIPSK+FNFVPVK+IFNFFDLMK+KIFNFFDLMK+LDKLNDGYYSIK+LNDGYYSIK+YGNYILFTHK	1	42.2	13	38	1.12	Locus_8996_Transcript_1/1_Confidence_1.000_Length_643 - Similar to sp A7L035 CTX1_CHIFL Toxin CfTX-1 OS=Chironex fleckeri PE=1 SV=1 (0.0)		161	Y	1	3	YGNYILFTHK	http://cal/tpp/cgi-bin/peptidexml_html2.pl?PepMass=1254.6397&StdPep=&MassError=0.5&xslt=xsltproc&cgi-bin=/tpp/cgi-bin/&ratioType=-1&Ref=3_YGNYILFTHK&Infile=/home/jason/Dropbox/jellyfish-ngs/chironex-transcripts/proteomics/results/oge/interact.pep.xml	0.9336	0.8357	2	6	1	b	Y
50	1	44144	http://cal/tpp/cgi-bin/comet-fastadb.cgi?Ref=44144&Db=/home/jason/Dropbox/jellyfish-ngs/chironex-transcripts/proteomics/dbs/reversed.fa&Pep=EIYLLSSK+FAYVPQNADGALFFVDGIPSK+FNFVPVK+IFNFFDLMK+KIFNFFDLMK+LDKLNDGYYSIK+LNDGYYSIK+YGNYILFTHK	1	42.2	13	38	1.12	Locus_8996_Transcript_1/1_Confidence_1.000_Length_643 - Similar to sp A7L035 CTX1_CHIFL Toxin CfTX-1 OS=Chironex fleckeri PE=1 SV=1 (0.0)		161	Y	1	2	E[111]IYLLSSK	http://cal/tpp/cgi-bin/peptidexml_html2.pl?PepMass=933.5167&StdPep=E[111]IYLLSSK&MassError=0.5&xslt=xsltproc&cgi-bin=/tpp/cgi-bin/&ratioType=-1&Ref=2_EIYLLSSK&Infile=/home/jason/Dropbox/jellyfish-ngs/chironex-transcripts/proteomics/results/oge/interact.pep.xml	0.9299	0.8276	2	6	1		Y
50	1	44144	http://cal/tpp/cgi-bin/comet-fastadb.cgi?Ref=44144&Db=/home/jason/Dropbox/jellyfish-ngs/chironex-transcripts/proteomics/dbs/reversed.fa&Pep=EIYLLSSK+FAYVPQNADGALFFVDGIPSK+FNFVPVK+IFNFFDLMK+KIFNFFDLMK+LDKLNDGYYSIK+LNDGYYSIK+YGNYILFTHK	1	42.2	13	38	1.12	Locus_8996_Transcript_1/1_Confidence_1.000_Length_643 - Similar to sp A7L035 CTX1_CHIFL Toxin CfTX-1 OS=Chironex fleckeri PE=1 SV=1 (0.0)		161	Y	1	2	FNFVPVK	http://cal/tpp/cgi-bin/peptidexml_html2.pl?PepMass=849.4747&StdPep=&MassError=0.5&xslt=xsltproc&cgi-bin=/tpp/cgi-bin/&ratioType=-1&Ref=2_FNFVPVK&Infile=/home/jason/Dropbox/jellyfish-ngs/chironex-transcripts/proteomics/results/oge/interact.pep.xml	0.9276	0.8225	2	6	2		Y
50	1	44144	http://cal/tpp/cgi-bin/comet-fastadb.cgi?Ref=44144&Db=/home/jason/Dropbox/jellyfish-ngs/chironex-transcripts/proteomics/dbs/reversed.fa&Pep=EIYLLSSK+FAYVPQNADGALFFVDGIPSK+FNFVPVK+IFNFFDLMK+KIFNFFDLMK+LDKLNDGYYSIK+LNDGYYSIK+YGNYILFTHK	1	42.2	13	38	1.12	Locus_8996_Transcript_1/1_Confidence_1.000_Length_643 - Similar to sp A7L035 CTX1_CHIFL Toxin CfTX-1 OS=Chironex fleckeri PE=1 SV=1 (0.0)		161	Y	1	3	LDKLNDGYYSIK	http://cal/tpp/cgi-bin/peptidexml_html2.pl?PepMass=1427.7297&StdPep=&MassError=0.5&xslt=xsltproc&cgi-bin=/tpp/cgi-bin/&ratioType=-1&Ref=3_LDKLNDGYYSIK&Infile=/home/jason/Dropbox/jellyfish-ngs/chironex-transcripts/proteomics/results/oge/interact.pep.xml	0.4018	0.4018	2	6	1	c	Y
50	1	44144	http://cal/tpp/cgi-bin/comet-fastadb.cgi?Ref=44144&Db=/home/jason/Dropbox/jellyfish-ngs/chironex-transcripts/proteomics/dbs/reversed.fa&Pep=EIYLLSSK+FAYVPQNADGALFFVDGIPSK+FNFVPVK+IFNFFDLMK+KIFNFFDLMK+LDKLNDGYYSIK+LNDGYYSIK+YGNYILFTHK	1	42.2	13	38	1.12	Locus_8996_Transcript_1/1_Confidence_1.000_Length_643 - Similar to sp A7L035 CTX1_CHIFL Toxin CfTX-1 OS=Chironex fleckeri PE=1 SV=1 (0.0)		161	Y	1	2	EIYLLSSK	http://cal/tpp/cgi-bin/peptidexml_html2.pl?PepMass=951.5277&StdPep=&MassError=0.5&xslt=xsltproc&cgi-bin=/tpp/cgi-bin/&ratioType=-1&Ref=2_EIYLLSSK&Infile=/home/jason/Dropbox/jellyfish-ngs/chironex-transcripts/proteomics/results/oge/interact.pep.xml	0.3694	0.3694	2	6	1		Y
50	1	44144	http://cal/tpp/cgi-bin/comet-fastadb.cgi?Ref=44144&Db=/home/jason/Dropbox/jellyfish-ngs/chironex-transcripts/proteomics/dbs/reversed.fa&Pep=EIYLLSSK+FAYVPQNADGALFFVDGIPSK+FNFVPVK+IFNFFDLMK+KIFNFFDLMK+LDKLNDGYYSIK+LNDGYYSIK+YGNYILFTHK	1	42.2	13	38	1.12	Locus_8996_Transcript_1/1_Confidence_1.000_Length_643 - Similar to sp A7L035 CTX1_CHIFL Toxin CfTX-1 OS=Chironex fleckeri PE=1 SV=1 (0.0)		161	Y	1	2	LDKLNDGYYSIK	http://cal/tpp/cgi-bin/peptidexml_html2.pl?PepMass=1427.7297&StdPep=&MassError=0.5&xslt=xsltproc&cgi-bin=/tpp/cgi-bin/&ratioType=-1&Ref=2_LDKLNDGYYSIK&Infile=/home/jason/Dropbox/jellyfish-ngs/chironex-transcripts/proteomics/results/oge/interact.pep.xml	0.2194	0.2194	2	6	1	c	Y
51	1	44447	http://cal/tpp/cgi-bin/comet-fastadb.cgi?Ref=44447&Db=/home/jason/Dropbox/jellyfish-ngs/chironex-transcripts/proteomics/dbs/reversed.fa&Pep=KPQVPVAVPPPYGK+VPVQQISPEDAQVVPATKPSQDEADK+VPVQQISPEDAQVVPATKPSQDEADKK	1	14.6	4	7	0.26	Locus_9320_Transcript_1/1_Confidence_1.000_Length_843 - Similar to gi 223047695 gb ACM79888.1 nematoblast-specific protein nb039a-sv15 [Hydra magnipapillata] (9.94373E-9)		281	Y	1	3	VPVQQISPEDAQVVPATKPSQDEADKK	http://cal/tpp/cgi-bin/peptidexml_html2.pl?PepMass=2903.4877&StdPep=&MassError=0.5&xslt=xsltproc&cgi-bin=/tpp/cgi-bin/&ratioType=-1&Ref=3_VPVQQISPEDAQVVPATKPSQDEADKK&Infile=/home/jason/Dropbox/jellyfish-ngs/chironex-transcripts/proteomics/results/oge/interact.pep.xml	0.9996	0.999	2	4	1		Y
51	1	44447	http://cal/tpp/cgi-bin/comet-fastadb.cgi?Ref=44447&Db=/home/jason/Dropbox/jellyfish-ngs/chironex-transcripts/proteomics/dbs/reversed.fa&Pep=KPQVPVAVPPPYGK+VPVQQISPEDAQVVPATKPSQDEADK+VPVQQISPEDAQVVPATKPSQDEADKK	1	14.6	4	7	0.26	Locus_9320_Transcript_1/1_Confidence_1.000_Length_843 - Similar to gi 223047695 gb ACM79888.1 nematoblast-specific protein nb039a-sv15 [Hydra magnipapillata] (9.94373E-9)		281	Y	1	3	VPVQQISPEDAQVVPATKPSQDEADK	http://cal/tpp/cgi-bin/peptidexml_html2.pl?PepMass=2775.3927&StdPep=&MassError=0.5&xslt=xsltproc&cgi-bin=/tpp/cgi-bin/&ratioType=-1&Ref=3_VPVQQISPEDAQVVPATKPSQDEADK&Infile=/home/jason/Dropbox/jellyfish-ngs/chironex-transcripts/proteomics/results/oge/interact.pep.xml	0.9984	0.9957	2	4	2		Y
51	1	44447	http://cal/tpp/cgi-bin/comet-fastadb.cgi?Ref=44447&Db=/home/jason/Dropbox/jellyfish-ngs/chironex-transcripts/proteomics/dbs/reversed.fa&Pep=KPQVPVAVPPPYGK+VPVQQISPEDAQVVPATKPSQDEADK+VPVQQISPEDAQVVPATKPSQDEADKK	1	14.6	4	7	0.26	Locus_9320_Transcript_1/1_Confidence_1.000_Length_843 - Similar to gi 223047695 gb ACM79888.1 nematoblast-specific protein nb039a-sv15 [Hydra magnipapillata] (9.94373E-9)		281	Y	1	2	KPQVPVAVPPPYGK	http://cal/tpp/cgi-bin/peptidexml_html2.pl?PepMass=1475.8497&StdPep=&MassError=0.5&xslt=xsltproc&cgi-bin=/tpp/cgi-bin/&ratioType=-1&Ref=2_KPQVPVAVPPPYGK&Infile=/home/jason/Dropbox/jellyfish-ngs/chironex-transcripts/proteomics/results/oge/interact.pep.xml	0.9981	0.995	2	4	2	a	Y
51	1	44447	http://cal/tpp/cgi-bin/comet-fastadb.cgi?Ref=44447&Db=/home/jason/Dropbox/jellyfish-ngs/chironex-transcripts/proteomics/dbs/reversed.fa&Pep=KPQVPVAVPPPYGK+VPVQQISPEDAQVVPATKPSQDEADK+VPVQQISPEDAQVVPATKPSQDEADKK	1	14.6	4	7	0.26	Locus_9320_Transcript_1/1_Confidence_1.000_Length_843 - Similar to gi 223047695 gb ACM79888.1 nematoblast-specific protein nb039a-sv15 [Hydra magnipapillata] (9.94373E-9)		281	Y	1	3	KPQVPVAVPPPYGK	http://cal/tpp/cgi-bin/peptidexml_html2.pl?PepMass=1475.8497&StdPep=&MassError=0.5&xslt=xsltproc&cgi-bin=/tpp/cgi-bin/&ratioType=-1&Ref=3_KPQVPVAVPPPYGK&Infile=/home/jason/Dropbox/jellyfish-ngs/chironex-transcripts/proteomics/results/oge/interact.pep.xml	0.951	0.8806	2	4	2	a	Y
52	1	45502	http://cal/tpp/cgi-bin/comet-fastadb.cgi?Ref=45502&Db=/home/jason/Dropbox/jellyfish-ngs/chironex-transcripts/proteomics/dbs/reversed.fa&Pep=ALKPVIANSWDISQLR+DIWNVGTQYQTNK+EYDVDGEYYPR+FSYSYESQVVSLMNK+HIQWVTFNTAHELAK+IFFVDSHGNVEPTLK+IVFLEPTGK+MYFLDPEGNIWK+TDPALQLNAR+YYYYETVSVLR	1	14.5	12	17	0.49	Locus_10421_Transcript_1/1_Confidence_1.000_Length_3012 - Similar to sp Q9CQU0 TXD12_MOUSE Thioredoxin domain-containing protein 12 OS=Mus musculus GN=Txndc12 PE=2 SV=1 (3.90325E-26)		874	Y	1	2	ALKPVIANSWDISQLR	http://cal/tpp/cgi-bin/peptidexml_html2.pl?PepMass=1810.0097&StdPep=&MassError=0.5&xslt=xsltproc&cgi-bin=/tpp/cgi-bin/&ratioType=-1&Ref=2_ALKPVIANSWDISQLR&Infile=/home/jason/Dropbox/jellyfish-ngs/chironex-transcripts/proteomics/results/oge/interact.pep.xml	0.9996	0.9989	2	6	1		Y
52	1	45502	http://cal/tpp/cgi-bin/comet-fastadb.cgi?Ref=45502&Db=/home/jason/Dropbox/jellyfish-ngs/chironex-transcripts/proteomics/dbs/reversed.fa&Pep=ALKPVIANSWDISQLR+DIWNVGTQYQTNK+EYDVDGEYYPR+FSYSYESQVVSLMNK+HIQWVTFNTAHELAK+IFFVDSHGNVEPTLK+IVFLEPTGK+MYFLDPEGNIWK+TDPALQLNAR+YYYYETVSVLR	1	14.5	12	17	0.49	Locus_10421_Transcript_1/1_Confidence_1.000_Length_3012 - Similar to sp Q9CQU0 TXD12_MOUSE Thioredoxin domain-containing protein 12 OS=Mus musculus GN=Txndc12 PE=2 SV=1 (3.90325E-26)		874	Y	1	2	DIWNVGTQYQTNK	http://cal/tpp/cgi-bin/peptidexml_html2.pl?PepMass=1565.7477&StdPep=&MassError=0.5&xslt=xsltproc&cgi-bin=/tpp/cgi-bin/&ratioType=-1&Ref=2_DIWNVGTQYQTNK&Infile=/home/jason/Dropbox/jellyfish-ngs/chironex-transcripts/proteomics/results/oge/interact.pep.xml	0.9996	0.9988	2	6	1		Y
52	1	45502	http://cal/tpp/cgi-bin/comet-fastadb.cgi?Ref=45502&Db=/home/jason/Dropbox/jellyfish-ngs/chironex-transcripts/proteomics/dbs/reversed.fa&Pep=ALKPVIANSWDISQLR+DIWNVGTQYQTNK+EYDVDGEYYPR+FSYSYESQVVSLMNK+HIQWVTFNTAHELAK+IFFVDSHGNVEPTLK+IVFLEPTGK+MYFLDPEGNIWK+TDPALQLNAR+YYYYETVSVLR	1	14.5	12	17	0.49	Locus_10421_Transcript_1/1_Confidence_1.000_Length_3012 - Similar to sp Q9CQU0 TXD12_MOUSE Thioredoxin domain-containing protein 12 OS=Mus musculus GN=Txndc12 PE=2 SV=1 (3.90325E-26)		874	Y	1	2	EYDVDGEYYPR	http://cal/tpp/cgi-bin/peptidexml_html2.pl?PepMass=1404.5837&StdPep=&MassError=0.5&xslt=xsltproc&cgi-bin=/tpp/cgi-bin/&ratioType=-1&Ref=2_EYDVDGEYYPR&Infile=/home/jason/Dropbox/jellyfish-ngs/chironex-transcripts/proteomics/results/oge/interact.pep.xml	0.9993	0.998	2	6	1		Y
52	1	45502	http://cal/tpp/cgi-bin/comet-fastadb.cgi?Ref=45502&Db=/home/jason/Dropbox/jellyfish-ngs/chironex-transcripts/proteomics/dbs/reversed.fa&Pep=ALKPVIANSWDISQLR+DIWNVGTQYQTNK+EYDVDGEYYPR+FSYSYESQVVSLMNK+HIQWVTFNTAHELAK+IFFVDSHGNVEPTLK+IVFLEPTGK+MYFLDPEGNIWK+TDPALQLNAR+YYYYETVSVLR	1	14.5	12	17	0.49	Locus_10421_Transcript_1/1_Confidence_1.000_Length_3012 - Similar to sp Q9CQU0 TXD12_MOUSE Thioredoxin domain-containing protein 12 OS=Mus musculus GN=Txndc12 PE=2 SV=1 (3.90325E-26)		874	Y	1	2	IFFVDSHGNVEPTLK	http://cal/tpp/cgi-bin/peptidexml_html2.pl?PepMass=1701.8727&StdPep=&MassError=0.5&xslt=xsltproc&cgi-bin=/tpp/cgi-bin/&ratioType=-1&Ref=2_IFFVDSHGNVEPTLK&Infile=/home/jason/Dropbox/jellyfish-ngs/chironex-transcripts/proteomics/results/oge/interact.pep.xml	0.9982	0.9951	2	6	1	a	Y
52	1	45502	http://cal/tpp/cgi-bin/comet-fastadb.cgi?Ref=45502&Db=/home/jason/Dropbox/jellyfish-ngs/chironex-transcripts/proteomics/dbs/reversed.fa&Pep=ALKPVIANSWDISQLR+DIWNVGTQYQTNK+EYDVDGEYYPR+FSYSYESQVVSLMNK+HIQWVTFNTAHELAK+IFFVDSHGNVEPTLK+IVFLEPTGK+MYFLDPEGNIWK+TDPALQLNAR+YYYYETVSVLR	1	14.5	12	17	0.49	Locus_10421_Transcript_1/1_Confidence_1.000_Length_3012 - Similar to sp Q9CQU0 TXD12_MOUSE Thioredoxin domain-containing protein 12 OS=Mus musculus GN=Txndc12 PE=2 SV=1 (3.90325E-26)		874	Y	1	2	IVFLEPTGK	http://cal/tpp/cgi-bin/peptidexml_html2.pl?PepMass=1002.5747&StdPep=&MassError=0.5&xslt=xsltproc&cgi-bin=/tpp/cgi-bin/&ratioType=-1&Ref=2_IVFLEPTGK&Infile=/home/jason/Dropbox/jellyfish-ngs/chironex-transcripts/proteomics/results/oge/interact.pep.xml	0.9925	0.9795	2	6	1		Y
52	1	45502	http://cal/tpp/cgi-bin/comet-fastadb.cgi?Ref=45502&Db=/home/jason/Dropbox/jellyfish-ngs/chironex-transcripts/proteomics/dbs/reversed.fa&Pep=ALKPVIANSWDISQLR+DIWNVGTQYQTNK+EYDVDGEYYPR+FSYSYESQVVSLMNK+HIQWVTFNTAHELAK+IFFVDSHGNVEPTLK+IVFLEPTGK+MYFLDPEGNIWK+TDPALQLNAR+YYYYETVSVLR	1	14.5	12	17	0.49	Locus_10421_Transcript_1/1_Confidence_1.000_Length_3012 - Similar to sp Q9CQU0 TXD12_MOUSE Thioredoxin domain-containing protein 12 OS=Mus musculus GN=Txndc12 PE=2 SV=1 (3.90325E-26)		874	Y	1	2	YYYYETVSVLR	http://cal/tpp/cgi-bin/peptidexml_html2.pl?PepMass=1454.7077&StdPep=&MassError=0.5&xslt=xsltproc&cgi-bin=/tpp/cgi-bin/&ratioType=-1&Ref=2_YYYYETVSVLR&Infile=/home/jason/Dropbox/jellyfish-ngs/chironex-transcripts/proteomics/results/oge/interact.pep.xml	0.9899	0.9725	2	6	2		Y
52	1	45502	http://cal/tpp/cgi-bin/comet-fastadb.cgi?Ref=45502&Db=/home/jason/Dropbox/jellyfish-ngs/chironex-transcripts/proteomics/dbs/reversed.fa&Pep=ALKPVIANSWDISQLR+DIWNVGTQYQTNK+EYDVDGEYYPR+FSYSYESQVVSLMNK+HIQWVTFNTAHELAK+IFFVDSHGNVEPTLK+IVFLEPTGK+MYFLDPEGNIWK+TDPALQLNAR+YYYYETVSVLR	1	14.5	12	17	0.49	Locus_10421_Transcript_1/1_Confidence_1.000_Length_3012 - Similar to sp Q9CQU0 TXD12_MOUSE Thioredoxin domain-containing protein 12 OS=Mus musculus GN=Txndc12 PE=2 SV=1 (3.90325E-26)		874	Y	1	3	HIQWVTFNTAHELAK	http://cal/tpp/cgi-bin/peptidexml_html2.pl?PepMass=1793.9217&StdPep=&MassError=0.5&xslt=xsltproc&cgi-bin=/tpp/cgi-bin/&ratioType=-1&Ref=3_HIQWVTFNTAHELAK&Infile=/home/jason/Dropbox/jellyfish-ngs/chironex-transcripts/proteomics/results/oge/interact.pep.xml	0.9754	0.9349	2	6	2		Y
52	1	45502	http://cal/tpp/cgi-bin/comet-fastadb.cgi?Ref=45502&Db=/home/jason/Dropbox/jellyfish-ngs/chironex-transcripts/proteomics/dbs/reversed.fa&Pep=ALKPVIANSWDISQLR+DIWNVGTQYQTNK+EYDVDGEYYPR+FSYSYESQVVSLMNK+HIQWVTFNTAHELAK+IFFVDSHGNVEPTLK+IVFLEPTGK+MYFLDPEGNIWK+TDPALQLNAR+YYYYETVSVLR	1	14.5	12	17	0.49	Locus_10421_Transcript_1/1_Confidence_1.000_Length_3012 - Similar to sp Q9CQU0 TXD12_MOUSE Thioredoxin domain-containing protein 12 OS=Mus musculus GN=Txndc12 PE=2 SV=1 (3.90325E-26)		874	Y	1	2	MYFLDPEGNIWK	http://cal/tpp/cgi-bin/peptidexml_html2.pl?PepMass=1511.7119&StdPep=&MassError=0.5&xslt=xsltproc&cgi-bin=/tpp/cgi-bin/&ratioType=-1&Ref=2_MYFLDPEGNIWK&Infile=/home/jason/Dropbox/jellyfish-ngs/chironex-transcripts/proteomics/results/oge/interact.pep.xml	0.9275	0.8224	2	6	3		Y
52	1	45502	http://cal/tpp/cgi-bin/comet-fastadb.cgi?Ref=45502&Db=/home/jason/Dropbox/jellyfish-ngs/chironex-transcripts/proteomics/dbs/reversed.fa&Pep=ALKPVIANSWDISQLR+DIWNVGTQYQTNK+EYDVDGEYYPR+FSYSYESQVVSLMNK+HIQWVTFNTAHELAK+IFFVDSHGNVEPTLK+IVFLEPTGK+MYFLDPEGNIWK+TDPALQLNAR+YYYYETVSVLR	1	14.5	12	17	0.49	Locus_10421_Transcript_1/1_Confidence_1.000_Length_3012 - Similar to sp Q9CQU0 TXD12_MOUSE Thioredoxin domain-containing protein 12 OS=Mus musculus GN=Txndc12 PE=2 SV=1 (3.90325E-26)		874	Y	1	2	TDPALQLNAR	http://cal/tpp/cgi-bin/peptidexml_html2.pl?PepMass=1097.5827&StdPep=&MassError=0.5&xslt=xsltproc&cgi-bin=/tpp/cgi-bin/&ratioType=-1&Ref=2_TDPALQLNAR&Infile=/home/jason/Dropbox/jellyfish-ngs/chironex-transcripts/proteomics/results/oge/interact.pep.xml	0.8941	0.7533	2	6	2		Y
52	1	45502	http://cal/tpp/cgi-bin/comet-fastadb.cgi?Ref=45502&Db=/home/jason/Dropbox/jellyfish-ngs/chironex-transcripts/proteomics/dbs/reversed.fa&Pep=ALKPVIANSWDISQLR+DIWNVGTQYQTNK+EYDVDGEYYPR+FSYSYESQVVSLMNK+HIQWVTFNTAHELAK+IFFVDSHGNVEPTLK+IVFLEPTGK+MYFLDPEGNIWK+TDPALQLNAR+YYYYETVSVLR	1	14.5	12	17	0.49	Locus_10421_Transcript_1/1_Confidence_1.000_Length_3012 - Similar to sp Q9CQU0 TXD12_MOUSE Thioredoxin domain-containing protein 12 OS=Mus musculus GN=Txndc12 PE=2 SV=1 (3.90325E-26)		874	Y	1	2	FSYSYESQVVSLMNK	http://cal/tpp/cgi-bin/peptidexml_html2.pl?PepMass=1780.8337&StdPep=&MassError=0.5&xslt=xsltproc&cgi-bin=/tpp/cgi-bin/&ratioType=-1&Ref=2_FSYSYESQVVSLMNK&Infile=/home/jason/Dropbox/jellyfish-ngs/chironex-transcripts/proteomics/results/oge/interact.pep.xml	0.8582	0.6865	2	6	1		Y
52	1	45502	http://cal/tpp/cgi-bin/comet-fastadb.cgi?Ref=45502&Db=/home/jason/Dropbox/jellyfish-ngs/chironex-transcripts/proteomics/dbs/reversed.fa&Pep=ALKPVIANSWDISQLR+DIWNVGTQYQTNK+EYDVDGEYYPR+FSYSYESQVVSLMNK+HIQWVTFNTAHELAK+IFFVDSHGNVEPTLK+IVFLEPTGK+MYFLDPEGNIWK+TDPALQLNAR+YYYYETVSVLR	1	14.5	12	17	0.49	Locus_10421_Transcript_1/1_Confidence_1.000_Length_3012 - Similar to sp Q9CQU0 TXD12_MOUSE Thioredoxin domain-containing protein 12 OS=Mus musculus GN=Txndc12 PE=2 SV=1 (3.90325E-26)		874	Y	1	3	IFFVDSHGNVEPTLK	http://cal/tpp/cgi-bin/peptidexml_html2.pl?PepMass=1701.8727&StdPep=&MassError=0.5&xslt=xsltproc&cgi-bin=/tpp/cgi-bin/&ratioType=-1&Ref=3_IFFVDSHGNVEPTLK&Infile=/home/jason/Dropbox/jellyfish-ngs/chironex-transcripts/proteomics/results/oge/interact.pep.xml	0.3511	0.3511	2	6	1	a	Y
52	1	45502	http://cal/tpp/cgi-bin/comet-fastadb.cgi?Ref=45502&Db=/home/jason/Dropbox/jellyfish-ngs/chironex-transcripts/proteomics/dbs/reversed.fa&Pep=ALKPVIANSWDISQLR+DIWNVGTQYQTNK+EYDVDGEYYPR+FSYSYESQVVSLMNK+HIQWVTFNTAHELAK+IFFVDSHGNVEPTLK+IVFLEPTGK+MYFLDPEGNIWK+TDPALQLNAR+YYYYETVSVLR	1	14.5	12	17	0.49	Locus_10421_Transcript_1/1_Confidence_1.000_Length_3012 - Similar to sp Q9CQU0 TXD12_MOUSE Thioredoxin domain-containing protein 12 OS=Mus musculus GN=Txndc12 PE=2 SV=1 (3.90325E-26)		874	Y	1	3	M[147]YFLDPEGNIWK	http://cal/tpp/cgi-bin/peptidexml_html2.pl?PepMass=1527.7117&StdPep=M[147]YFLDPEGNIWK&MassError=0.5&xslt=xsltproc&cgi-bin=/tpp/cgi-bin/&ratioType=-1&Ref=3_MYFLDPEGNIWK&Infile=/home/jason/Dropbox/jellyfish-ngs/chironex-transcripts/proteomics/results/oge/interact.pep.xml	0.3139	0.3139	2	6	1		Y
53	1	4649	http://cal/tpp/cgi-bin/comet-fastadb.cgi?Ref=4649&Db=/home/jason/Dropbox/jellyfish-ngs/chironex-transcripts/proteomics/dbs/reversed.fa&Pep=GAPTTPLTSVATTR+IVPEGVGEVQEYIDICDYAVGLSR+NLSLICFTGSTK	1	9.3	3	5	0.15	Locus_4014_Transcript_1/1_Confidence_1.000_Length_2027 - Similar to sp Q2KJC9 AL7A1_BOVIN Alpha-aminoadipic semialdehyde dehydrogenase OS=Bos taurus GN=ALDH7A1 PE=2 SV=4 (0.0)		540	Y	1	3	IVPEGVGEVQEYIDICDYAVGLSR	http://cal/tpp/cgi-bin/peptidexml_html2.pl?PepMass=2680.3057&StdPep=IVPEGVGEVQEYIDICDYAVGLSR&MassError=0.5&xslt=xsltproc&cgi-bin=/tpp/cgi-bin/&ratioType=-1&Ref=3_IVPEGVGEVQEYIDICDYAVGLSR&Infile=/home/jason/Dropbox/jellyfish-ngs/chironex-transcripts/proteomics/results/oge/interact.pep.xml	0.9995	0.999	2	3	1		Y
53	1	4649	http://cal/tpp/cgi-bin/comet-fastadb.cgi?Ref=4649&Db=/home/jason/Dropbox/jellyfish-ngs/chironex-transcripts/proteomics/dbs/reversed.fa&Pep=GAPTTPLTSVATTR+IVPEGVGEVQEYIDICDYAVGLSR+NLSLICFTGSTK	1	9.3	3	5	0.15	Locus_4014_Transcript_1/1_Confidence_1.000_Length_2027 - Similar to sp Q2KJC9 AL7A1_BOVIN Alpha-aminoadipic semialdehyde dehydrogenase OS=Bos taurus GN=ALDH7A1 PE=2 SV=4 (0.0)		540	Y	1	2	GAPTTPLTSVATTR	http://cal/tpp/cgi-bin/peptidexml_html2.pl?PepMass=1371.7357&StdPep=&MassError=0.5&xslt=xsltproc&cgi-bin=/tpp/cgi-bin/&ratioType=-1&Ref=2_GAPTTPLTSVATTR&Infile=/home/jason/Dropbox/jellyfish-ngs/chironex-transcripts/proteomics/results/oge/interact.pep.xml	0.9888	0.9756	2	3	2		Y
53	1	4649	http://cal/tpp/cgi-bin/comet-fastadb.cgi?Ref=4649&Db=/home/jason/Dropbox/jellyfish-ngs/chironex-transcripts/proteomics/dbs/reversed.fa&Pep=GAPTTPLTSVATTR+IVPEGVGEVQEYIDICDYAVGLSR+NLSLICFTGSTK	1	9.3	3	5	0.15	Locus_4014_Transcript_1/1_Confidence_1.000_Length_2027 - Similar to sp Q2KJC9 AL7A1_BOVIN Alpha-aminoadipic semialdehyde dehydrogenase OS=Bos taurus GN=ALDH7A1 PE=2 SV=4 (0.0)		540	Y	1	2	NLSLICFTGSTK	http://cal/tpp/cgi-bin/peptidexml_html2.pl?PepMass=1339.6807&StdPep=NLSLICFTGSTK&MassError=0.5&xslt=xsltproc&cgi-bin=/tpp/cgi-bin/&ratioType=-1&Ref=2_NLSLICFTGSTK&Infile=/home/jason/Dropbox/jellyfish-ngs/chironex-transcripts/proteomics/results/oge/interact.pep.xml	0.8973	0.7992	2	3	2		Y
54	1	52326	http://cal/tpp/cgi-bin/comet-fastadb.cgi?Ref=52326&Db=/home/jason/Dropbox/jellyfish-ngs/chironex-transcripts/proteomics/dbs/reversed.fa&Pep=DSTLIMQLLR+EICNDVLNLLETYLIKPMPK+NLLSVAYK+QLTEGGEELSSEER	1	16.6	3	3	0.12	Locus_140_Transcript_1/1_Confidence_1.000_Length_6130 - Similar to sp Q5ZKC9 1433Z_CHICK 14-3-3 protein zeta OS=Gallus gallus GN=YWHAZ PE=2 SV=1 (0.0)		314	Y	1	2	QLTEGGEELSSEER	http://cal/tpp/cgi-bin/peptidexml_html2.pl?PepMass=1562.7057&StdPep=&MassError=0.5&xslt=xsltproc&cgi-bin=/tpp/cgi-bin/&ratioType=-1&Ref=2_QLTEGGEELSSEER&Infile=/home/jason/Dropbox/jellyfish-ngs/chironex-transcripts/proteomics/results/oge/interact.pep.xml	0.9995	0.9988	2	3	1		Y
54	1	52326	http://cal/tpp/cgi-bin/comet-fastadb.cgi?Ref=52326&Db=/home/jason/Dropbox/jellyfish-ngs/chironex-transcripts/proteomics/dbs/reversed.fa&Pep=DSTLIMQLLR+EICNDVLNLLETYLIKPMPK+NLLSVAYK+QLTEGGEELSSEER	1	16.6	3	3	0.12	Locus_140_Transcript_1/1_Confidence_1.000_Length_6130 - Similar to sp Q5ZKC9 1433Z_CHICK 14-3-3 protein zeta OS=Gallus gallus GN=YWHAZ PE=2 SV=1 (0.0)		314	Y	1	2	Q[111]LTEGGEELSSEER	http://cal/tpp/cgi-bin/peptidexml_html2.pl?PepMass=1545.6797&StdPep=Q[111]LTEGGEELSSEER&MassError=0.5&xslt=xsltproc&cgi-bin=/tpp/cgi-bin/&ratioType=-1&Ref=2_QLTEGGEELSSEER&Infile=/home/jason/Dropbox/jellyfish-ngs/chironex-transcripts/proteomics/results/oge/interact.pep.xml	0.9995	0.999	2	3	1		Y
54	1	52326	http://cal/tpp/cgi-bin/comet-fastadb.cgi?Ref=52326&Db=/home/jason/Dropbox/jellyfish-ngs/chironex-transcripts/proteomics/dbs/reversed.fa&Pep=DSTLIMQLLR+EICNDVLNLLETYLIKPMPK+NLLSVAYK+QLTEGGEELSSEER	1	16.6	3	3	0.12	Locus_140_Transcript_1/1_Confidence_1.000_Length_6130 - Similar to sp Q5ZKC9 1433Z_CHICK 14-3-3 protein zeta OS=Gallus gallus GN=YWHAZ PE=2 SV=1 (0.0)		314	N	0.25	2	DSTLIMQLLR	http://cal/tpp/cgi-bin/peptidexml_html2.pl?PepMass=1188.6537&StdPep=&MassError=0.5&xslt=xsltproc&cgi-bin=/tpp/cgi-bin/&ratioType=-1&Ref=2_DSTLIMQLLR&Infile=/home/jason/Dropbox/jellyfish-ngs/chironex-transcripts/proteomics/results/oge/interact.pep.xml	0.9908	0.98	2	3	3		N
54	1	52326	http://cal/tpp/cgi-bin/comet-fastadb.cgi?Ref=52326&Db=/home/jason/Dropbox/jellyfish-ngs/chironex-transcripts/proteomics/dbs/reversed.fa&Pep=DSTLIMQLLR+EICNDVLNLLETYLIKPMPK+NLLSVAYK+QLTEGGEELSSEER	1	16.6	3	3	0.12	Locus_140_Transcript_1/1_Confidence_1.000_Length_6130 - Similar to sp Q5ZKC9 1433Z_CHICK 14-3-3 protein zeta OS=Gallus gallus GN=YWHAZ PE=2 SV=1 (0.0)		314	N	0.25	2	NLLSVAYK	http://cal/tpp/cgi-bin/peptidexml_html2.pl?PepMass=906.5177&StdPep=&MassError=0.5&xslt=xsltproc&cgi-bin=/tpp/cgi-bin/&ratioType=-1&Ref=2_NLLSVAYK&Infile=/home/jason/Dropbox/jellyfish-ngs/chironex-transcripts/proteomics/results/oge/interact.pep.xml	0.8183	0.6722	2	3	1		N
54	1	52326	http://cal/tpp/cgi-bin/comet-fastadb.cgi?Ref=52326&Db=/home/jason/Dropbox/jellyfish-ngs/chironex-transcripts/proteomics/dbs/reversed.fa&Pep=DSTLIMQLLR+EICNDVLNLLETYLIKPMPK+NLLSVAYK+QLTEGGEELSSEER	1	16.6	3	3	0.12	Locus_140_Transcript_1/1_Confidence_1.000_Length_6130 - Similar to sp Q5ZKC9 1433Z_CHICK 14-3-3 protein zeta OS=Gallus gallus GN=YWHAZ PE=2 SV=1 (0.0)		314	Y	1	3	EICNDVLNLLETYLIKPM[147]PK	http://cal/tpp/cgi-bin/peptidexml_html2.pl?PepMass=2418.2597&StdPep=EICNDVLNLLETYLIKPM[147]PK&MassError=0.5&xslt=xsltproc&cgi-bin=/tpp/cgi-bin/&ratioType=-1&Ref=3_EICNDVLNLLETYLIKPMPK&Infile=/home/jason/Dropbox/jellyfish-ngs/chironex-transcripts/proteomics/results/oge/interact.pep.xml	0.3677	0.3677	2	3	1		Y
55	1	5274	http://cal/tpp/cgi-bin/comet-fastadb.cgi?Ref=5274&Db=/home/jason/Dropbox/jellyfish-ngs/chironex-transcripts/proteomics/dbs/reversed.fa&Pep=IPPYFFIHVLDQNTNVTR+SIATSGQETQVK+TMVDAIGPDTIR	1	4.9	3	3	0.09	Locus_4676_Transcript_1/1_Confidence_1.000_Length_3150 - Similar to sp Q5EAJ7 MVP_STRPU Major vault protein OS=Strongylocentrotus purpuratus GN=MVP PE=1 SV=1 (0.0)		858	Y	1	3	IPPYFFIHVLDQNTNVTR	http://cal/tpp/cgi-bin/peptidexml_html2.pl?PepMass=2173.1317&StdPep=&MassError=0.5&xslt=xsltproc&cgi-bin=/tpp/cgi-bin/&ratioType=-1&Ref=3_IPPYFFIHVLDQNTNVTR&Infile=/home/jason/Dropbox/jellyfish-ngs/chironex-transcripts/proteomics/results/oge/interact.pep.xml	0.999	0.9977	2	3	1		Y
55	1	5274	http://cal/tpp/cgi-bin/comet-fastadb.cgi?Ref=5274&Db=/home/jason/Dropbox/jellyfish-ngs/chironex-transcripts/proteomics/dbs/reversed.fa&Pep=IPPYFFIHVLDQNTNVTR+SIATSGQETQVK+TMVDAIGPDTIR	1	4.9	3	3	0.09	Locus_4676_Transcript_1/1_Confidence_1.000_Length_3150 - Similar to sp Q5EAJ7 MVP_STRPU Major vault protein OS=Strongylocentrotus purpuratus GN=MVP PE=1 SV=1 (0.0)		858	Y	1	2	TMVDAIGPDTIR	http://cal/tpp/cgi-bin/peptidexml_html2.pl?PepMass=1287.6497&StdPep=&MassError=0.5&xslt=xsltproc&cgi-bin=/tpp/cgi-bin/&ratioType=-1&Ref=2_TMVDAIGPDTIR&Infile=/home/jason/Dropbox/jellyfish-ngs/chironex-transcripts/proteomics/results/oge/interact.pep.xml	0.9654	0.927	2	3	1		Y
55	1	5274	http://cal/tpp/cgi-bin/comet-fastadb.cgi?Ref=5274&Db=/home/jason/Dropbox/jellyfish-ngs/chironex-transcripts/proteomics/dbs/reversed.fa&Pep=IPPYFFIHVLDQNTNVTR+SIATSGQETQVK+TMVDAIGPDTIR	1	4.9	3	3	0.09	Locus_4676_Transcript_1/1_Confidence_1.000_Length_3150 - Similar to sp Q5EAJ7 MVP_STRPU Major vault protein OS=Strongylocentrotus purpuratus GN=MVP PE=1 SV=1 (0.0)		858	Y	1	2	SIATSGQETQVK	http://cal/tpp/cgi-bin/peptidexml_html2.pl?PepMass=1247.6357&StdPep=&MassError=0.5&xslt=xsltproc&cgi-bin=/tpp/cgi-bin/&ratioType=-1&Ref=2_SIATSGQETQVK&Infile=/home/jason/Dropbox/jellyfish-ngs/chironex-transcripts/proteomics/results/oge/interact.pep.xml	0.2031	0.2031	2	3	1		Y
56	1	52785	http://cal/tpp/cgi-bin/comet-fastadb.cgi?Ref=52785&Db=/home/jason/Dropbox/jellyfish-ngs/chironex-transcripts/proteomics/dbs/reversed.fa&Pep=FQNALECGGAYVK+LLSDSPDLDLEQFTDK+SEFDQHWIASQAK	1	7.1	3	5	0.16	Locus_756_Transcript_1/1_Confidence_1.000_Length_3204 - Similar to sp Q5R440 CALX_PONAB Calnexin OS=Pongo abelii GN=CANX PE=2 SV=2 (0.0)		591	Y	1	2	FQNALECGGAYVK	http://cal/tpp/cgi-bin/peptidexml_html2.pl?PepMass=1455.6817&StdPep=FQNALECGGAYVK&MassError=0.5&xslt=xsltproc&cgi-bin=/tpp/cgi-bin/&ratioType=-1&Ref=2_FQNALECGGAYVK&Infile=/home/jason/Dropbox/jellyfish-ngs/chironex-transcripts/proteomics/results/oge/interact.pep.xml	0.9994	0.9986	2	3	3		Y
56	1	52785	http://cal/tpp/cgi-bin/comet-fastadb.cgi?Ref=52785&Db=/home/jason/Dropbox/jellyfish-ngs/chironex-transcripts/proteomics/dbs/reversed.fa&Pep=FQNALECGGAYVK+LLSDSPDLDLEQFTDK+SEFDQHWIASQAK	1	7.1	3	5	0.16	Locus_756_Transcript_1/1_Confidence_1.000_Length_3204 - Similar to sp Q5R440 CALX_PONAB Calnexin OS=Pongo abelii GN=CANX PE=2 SV=2 (0.0)		591	Y	1	2	LLSDSPDLDLEQFTDK	http://cal/tpp/cgi-bin/peptidexml_html2.pl?PepMass=1834.8837&StdPep=&MassError=0.5&xslt=xsltproc&cgi-bin=/tpp/cgi-bin/&ratioType=-1&Ref=2_LLSDSPDLDLEQFTDK&Infile=/home/jason/Dropbox/jellyfish-ngs/chironex-transcripts/proteomics/results/oge/interact.pep.xml	0.9974	0.9943	2	3	1		Y
56	1	52785	http://cal/tpp/cgi-bin/comet-fastadb.cgi?Ref=52785&Db=/home/jason/Dropbox/jellyfish-ngs/chironex-transcripts/proteomics/dbs/reversed.fa&Pep=FQNALECGGAYVK+LLSDSPDLDLEQFTDK+SEFDQHWIASQAK	1	7.1	3	5	0.16	Locus_756_Transcript_1/1_Confidence_1.000_Length_3204 - Similar to sp Q5R440 CALX_PONAB Calnexin OS=Pongo abelii GN=CANX PE=2 SV=2 (0.0)		591	Y	1	2	SEFDQHWIASQAK	http://cal/tpp/cgi-bin/peptidexml_html2.pl?PepMass=1545.7207&StdPep=&MassError=0.5&xslt=xsltproc&cgi-bin=/tpp/cgi-bin/&ratioType=-1&Ref=2_SEFDQHWIASQAK&Infile=/home/jason/Dropbox/jellyfish-ngs/chironex-transcripts/proteomics/results/oge/interact.pep.xml	0.9855	0.9687	2	3	1		Y
57	1	52802	http://cal/tpp/cgi-bin/comet-fastadb.cgi?Ref=52802&Db=/home/jason/Dropbox/jellyfish-ngs/chironex-transcripts/proteomics/dbs/reversed.fa&Pep=HLGSWWDQR+VPACQNLVYR	1	4	2	2	0.08	Locus_773_Transcript_1/1_Confidence_1.000_Length_2011 - Similar to gi 449682262 ref XP_002153867.2 PREDICTED: zinc metalloproteinase nas-13-like [Hydra magnipapillata] (9.32464E-6)		479	Y	1	2	HLGSWWDQR	http://cal/tpp/cgi-bin/peptidexml_html2.pl?PepMass=1183.5527&StdPep=&MassError=0.5&xslt=xsltproc&cgi-bin=/tpp/cgi-bin/&ratioType=-1&Ref=2_HLGSWWDQR&Infile=/home/jason/Dropbox/jellyfish-ngs/chironex-transcripts/proteomics/results/oge/interact.pep.xml	0.9981	0.9974	2	2	1		Y
57	1	52802	http://cal/tpp/cgi-bin/comet-fastadb.cgi?Ref=52802&Db=/home/jason/Dropbox/jellyfish-ngs/chironex-transcripts/proteomics/dbs/reversed.fa&Pep=HLGSWWDQR+VPACQNLVYR	1	4	2	2	0.08	Locus_773_Transcript_1/1_Confidence_1.000_Length_2011 - Similar to gi 449682262 ref XP_002153867.2 PREDICTED: zinc metalloproteinase nas-13-like [Hydra magnipapillata] (9.32464E-6)		479	Y	1	2	VPACQNLVYR	http://cal/tpp/cgi-bin/peptidexml_html2.pl?PepMass=1218.6187&StdPep=VPACQNLVYR&MassError=0.5&xslt=xsltproc&cgi-bin=/tpp/cgi-bin/&ratioType=-1&Ref=2_VPACQNLVYR&Infile=/home/jason/Dropbox/jellyfish-ngs/chironex-transcripts/proteomics/results/oge/interact.pep.xml	0.9913	0.9883	2	2	1		Y
58	1	52927,72645	http://cal/tpp/cgi-bin/comet-fastadb.cgi?Ref=52927&Db=/home/jason/Dropbox/jellyfish-ngs/chironex-transcripts/proteomics/dbs/reversed.fa&Pep=FGCTHDHHSTTQLWFGER+FQGHTYTNYLR+NDFICAGCQVPFAQTAK+NYFGNYDNYLER,http://cal/tpp/cgi-bin/comet-fastadb.cgi?Ref=72645&Db=/home/jason/Dropbox/jellyfish-ngs/chironex-transcripts/proteomics/dbs/reversed.fa&Pep=FGCTHDHHSTTQLWFGER+FQGHTYTNYLR+NDFICAGCQVPFAQTAK+NYFGNYDN…	1	17	6	6	0.2	Locus_939_Transcript_3/3_Confidence_0.800_Length_1238 - Similar to gi 156336323 ref XP_001619695.1 hypothetical protein NEMVEDRAFT_v1g248838 [Nematostella vectensis] (1.02814E-23),Locus_963_Transcript_3/6_Confidence_0.706_Length_1545 - Similar to gi 156336323 ref XP_001619695.1 hypothetical protein NEMVEDRAFT_v1g248838 [Nematostella vectensis] (3.40137E-23)	;	341;	Y	1	2	NDFICAGCQVPFAQTAK	http://cal/tpp/cgi-bin/peptidexml_html2.pl?PepMass=1925.8777&StdPep=NDFICAGCQVPFAQTAK&MassError=0.5&xslt=xsltproc&cgi-bin=/tpp/cgi-bin/&ratioType=-1&Ref=2_NDFICAGCQVPFAQTAK&Infile=/home/jason/Dropbox/jellyfish-ngs/chironex-transcripts/proteomics/results/oge/interact.pep.xml	0.9996	0.999	2	4	1		Y
58	1	52927,72645	http://cal/tpp/cgi-bin/comet-fastadb.cgi?Ref=52927&Db=/home/jason/Dropbox/jellyfish-ngs/chironex-transcripts/proteomics/dbs/reversed.fa&Pep=FGCTHDHHSTTQLWFGER+FQGHTYTNYLR+NDFICAGCQVPFAQTAK+NYFGNYDNYLER,http://cal/tpp/cgi-bin/comet-fastadb.cgi?Ref=72645&Db=/home/jason/Dropbox/jellyfish-ngs/chironex-transcripts/proteomics/dbs/reversed.fa&Pep=FGCTHDHHSTTQLWFGER+FQGHTYTNYLR+NDFICAGCQVPFAQTAK+NYFGNYDN…	1	17	6	6	0.2	Locus_939_Transcript_3/3_Confidence_0.800_Length_1238 - Similar to gi 156336323 ref XP_001619695.1 hypothetical protein NEMVEDRAFT_v1g248838 [Nematostella vectensis] (1.02814E-23),Locus_963_Transcript_3/6_Confidence_0.706_Length_1545 - Similar to gi 156336323 ref XP_001619695.1 hypothetical protein NEMVEDRAFT_v1g248838 [Nematostella vectensis] (3.40137E-23)	;	341;	Y	1	3	FGCTHDHHSTTQLWFGER	http://cal/tpp/cgi-bin/peptidexml_html2.pl?PepMass=2214.9657&StdPep=FGCTHDHHSTTQLWFGER&MassError=0.5&xslt=xsltproc&cgi-bin=/tpp/cgi-bin/&ratioType=-1&Ref=3_FGCTHDHHSTTQLWFGER&Infile=/home/jason/Dropbox/jellyfish-ngs/chironex-transcripts/proteomics/results/oge/interact.pep.xml	0.9993	0.9982	2	4	1	a	Y
58	1	52927,72645	http://cal/tpp/cgi-bin/comet-fastadb.cgi?Ref=52927&Db=/home/jason/Dropbox/jellyfish-ngs/chironex-transcripts/proteomics/dbs/reversed.fa&Pep=FGCTHDHHSTTQLWFGER+FQGHTYTNYLR+NDFICAGCQVPFAQTAK+NYFGNYDNYLER,http://cal/tpp/cgi-bin/comet-fastadb.cgi?Ref=72645&Db=/home/jason/Dropbox/jellyfish-ngs/chironex-transcripts/proteomics/dbs/reversed.fa&Pep=FGCTHDHHSTTQLWFGER+FQGHTYTNYLR+NDFICAGCQVPFAQTAK+NYFGNYDN…	1	17	6	6	0.2	Locus_939_Transcript_3/3_Confidence_0.800_Length_1238 - Similar to gi 156336323 ref XP_001619695.1 hypothetical protein NEMVEDRAFT_v1g248838 [Nematostella vectensis] (1.02814E-23),Locus_963_Transcript_3/6_Confidence_0.706_Length_1545 - Similar to gi 156336323 ref XP_001619695.1 hypothetical protein NEMVEDRAFT_v1g248838 [Nematostella vectensis] (3.40137E-23)	;	341;	Y	1	2	NYFGNYDNYLER	http://cal/tpp/cgi-bin/peptidexml_html2.pl?PepMass=1566.6737&StdPep=&MassError=0.5&xslt=xsltproc&cgi-bin=/tpp/cgi-bin/&ratioType=-1&Ref=2_NYFGNYDNYLER&Infile=/home/jason/Dropbox/jellyfish-ngs/chironex-transcripts/proteomics/results/oge/interact.pep.xml	0.9954	0.9879	2	4	1		Y
58	1	52927,72645	http://cal/tpp/cgi-bin/comet-fastadb.cgi?Ref=52927&Db=/home/jason/Dropbox/jellyfish-ngs/chironex-transcripts/proteomics/dbs/reversed.fa&Pep=FGCTHDHHSTTQLWFGER+FQGHTYTNYLR+NDFICAGCQVPFAQTAK+NYFGNYDNYLER,http://cal/tpp/cgi-bin/comet-fastadb.cgi?Ref=72645&Db=/home/jason/Dropbox/jellyfish-ngs/chironex-transcripts/proteomics/dbs/reversed.fa&Pep=FGCTHDHHSTTQLWFGER+FQGHTYTNYLR+NDFICAGCQVPFAQTAK+NYFGNYDN…	1	17	6	6	0.2	Locus_939_Transcript_3/3_Confidence_0.800_Length_1238 - Similar to gi 156336323 ref XP_001619695.1 hypothetical protein NEMVEDRAFT_v1g248838 [Nematostella vectensis] (1.02814E-23),Locus_963_Transcript_3/6_Confidence_0.706_Length_1545 - Similar to gi 156336323 ref XP_001619695.1 hypothetical protein NEMVEDRAFT_v1g248838 [Nematostella vectensis] (3.40137E-23)	;	341;	Y	1	3	FQGHTYTNYLR	http://cal/tpp/cgi-bin/peptidexml_html2.pl?PepMass=1398.6677&StdPep=&MassError=0.5&xslt=xsltproc&cgi-bin=/tpp/cgi-bin/&ratioType=-1&Ref=3_FQGHTYTNYLR&Infile=/home/jason/Dropbox/jellyfish-ngs/chironex-transcripts/proteomics/results/oge/interact.pep.xml	0.9813	0.9521	2	4	1	b	Y
58	1	52927,72645	http://cal/tpp/cgi-bin/comet-fastadb.cgi?Ref=52927&Db=/home/jason/Dropbox/jellyfish-ngs/chironex-transcripts/proteomics/dbs/reversed.fa&Pep=FGCTHDHHSTTQLWFGER+FQGHTYTNYLR+NDFICAGCQVPFAQTAK+NYFGNYDNYLER,http://cal/tpp/cgi-bin/comet-fastadb.cgi?Ref=72645&Db=/home/jason/Dropbox/jellyfish-ngs/chironex-transcripts/proteomics/dbs/reversed.fa&Pep=FGCTHDHHSTTQLWFGER+FQGHTYTNYLR+NDFICAGCQVPFAQTAK+NYFGNYDN…	1	17	6	6	0.2	Locus_939_Transcript_3/3_Confidence_0.800_Length_1238 - Similar to gi 156336323 ref XP_001619695.1 hypothetical protein NEMVEDRAFT_v1g248838 [Nematostella vectensis] (1.02814E-23),Locus_963_Transcript_3/6_Confidence_0.706_Length_1545 - Similar to gi 156336323 ref XP_001619695.1 hypothetical protein NEMVEDRAFT_v1g248838 [Nematostella vectensis] (3.40137E-23)	;	341;	Y	1	2	FGCTHDHHSTTQLWFGER	http://cal/tpp/cgi-bin/peptidexml_html2.pl?PepMass=2214.9659&StdPep=FGCTHDHHSTTQLWFGER&MassError=0.5&xslt=xsltproc&cgi-bin=/tpp/cgi-bin/&ratioType=-1&Ref=2_FGCTHDHHSTTQLWFGER&Infile=/home/jason/Dropbox/jellyfish-ngs/chironex-transcripts/proteomics/results/oge/interact.pep.xml	0.7075	0.4787	2	5	1	a	Y
58	1	52927,72645	http://cal/tpp/cgi-bin/comet-fastadb.cgi?Ref=52927&Db=/home/jason/Dropbox/jellyfish-ngs/chironex-transcripts/proteomics/dbs/reversed.fa&Pep=FGCTHDHHSTTQLWFGER+FQGHTYTNYLR+NDFICAGCQVPFAQTAK+NYFGNYDNYLER,http://cal/tpp/cgi-bin/comet-fastadb.cgi?Ref=72645&Db=/home/jason/Dropbox/jellyfish-ngs/chironex-transcripts/proteomics/dbs/reversed.fa&Pep=FGCTHDHHSTTQLWFGER+FQGHTYTNYLR+NDFICAGCQVPFAQTAK+NYFGNYDN…	1	17	6	6	0.2	Locus_939_Transcript_3/3_Confidence_0.800_Length_1238 - Similar to gi 156336323 ref XP_001619695.1 hypothetical protein NEMVEDRAFT_v1g248838 [Nematostella vectensis] (1.02814E-23),Locus_963_Transcript_3/6_Confidence_0.706_Length_1545 - Similar to gi 156336323 ref XP_001619695.1 hypothetical protein NEMVEDRAFT_v1g248838 [Nematostella vectensis] (3.40137E-23)	;	341;	Y	1	2	FQGHTYTNYLR	http://cal/tpp/cgi-bin/peptidexml_html2.pl?PepMass=1398.6677&StdPep=&MassError=0.5&xslt=xsltproc&cgi-bin=/tpp/cgi-bin/&ratioType=-1&Ref=2_FQGHTYTNYLR&Infile=/home/jason/Dropbox/jellyfish-ngs/chironex-transcripts/proteomics/results/oge/interact.pep.xml	0.4486	0.4486	2	5	1	b	Y
59	1	53091	http://cal/tpp/cgi-bin/comet-fastadb.cgi?Ref=53091&Db=/home/jason/Dropbox/jellyfish-ngs/chironex-transcripts/proteomics/dbs/reversed.fa&Pep=ADKDNHILHVTDTGIGMTK+DNHILHVTDTGIGMTK+GVVDSDDLPLNVSR+RVFITDNFEDMLPK+TEEVEEPIEEEEGKDEEK+TLEMNPYHPLVK+VEPDEDEEEEEKAEEPEEVK+VFITDNFEDMLPK	1	10.5	5	6	0.23	Locus_1130_Transcript_1/1_Confidence_1.000_Length_3547 - Similar to sp P41148 ENPL_CANFA Endoplasmin OS=Canis familiaris GN=HSP90B1 PE=1 SV=1 (0.0)		926	Y	1	3	DNHILHVTDTGIGMTK	http://cal/tpp/cgi-bin/peptidexml_html2.pl?PepMass=1750.8667&StdPep=&MassError=0.5&xslt=xsltproc&cgi-bin=/tpp/cgi-bin/&ratioType=-1&Ref=3_DNHILHVTDTGIGMTK&Infile=/home/jason/Dropbox/jellyfish-ngs/chironex-transcripts/proteomics/results/oge/interact.pep.xml	0.9986	0.9964	2	4	1		Y
59	1	53091	http://cal/tpp/cgi-bin/comet-fastadb.cgi?Ref=53091&Db=/home/jason/Dropbox/jellyfish-ngs/chironex-transcripts/proteomics/dbs/reversed.fa&Pep=ADKDNHILHVTDTGIGMTK+DNHILHVTDTGIGMTK+GVVDSDDLPLNVSR+RVFITDNFEDMLPK+TEEVEEPIEEEEGKDEEK+TLEMNPYHPLVK+VEPDEDEEEEEKAEEPEEVK+VFITDNFEDMLPK	1	10.5	5	6	0.23	Locus_1130_Transcript_1/1_Confidence_1.000_Length_3547 - Similar to sp P41148 ENPL_CANFA Endoplasmin OS=Canis familiaris GN=HSP90B1 PE=1 SV=1 (0.0)		926	Y	1	2	GVVDSDDLPLNVSR	http://cal/tpp/cgi-bin/peptidexml_html2.pl?PepMass=1484.7467&StdPep=&MassError=0.5&xslt=xsltproc&cgi-bin=/tpp/cgi-bin/&ratioType=-1&Ref=2_GVVDSDDLPLNVSR&Infile=/home/jason/Dropbox/jellyfish-ngs/chironex-transcripts/proteomics/results/oge/interact.pep.xml	0.9924	0.9803	2	4	2		Y
59	1	53091	http://cal/tpp/cgi-bin/comet-fastadb.cgi?Ref=53091&Db=/home/jason/Dropbox/jellyfish-ngs/chironex-transcripts/proteomics/dbs/reversed.fa&Pep=ADKDNHILHVTDTGIGMTK+DNHILHVTDTGIGMTK+GVVDSDDLPLNVSR+RVFITDNFEDMLPK+TEEVEEPIEEEEGKDEEK+TLEMNPYHPLVK+VEPDEDEEEEEKAEEPEEVK+VFITDNFEDMLPK	1	10.5	5	6	0.23	Locus_1130_Transcript_1/1_Confidence_1.000_Length_3547 - Similar to sp P41148 ENPL_CANFA Endoplasmin OS=Canis familiaris GN=HSP90B1 PE=1 SV=1 (0.0)		926	Y	1	2	VFITDNFEDMLPK	http://cal/tpp/cgi-bin/peptidexml_html2.pl?PepMass=1567.7597&StdPep=&MassError=0.5&xslt=xsltproc&cgi-bin=/tpp/cgi-bin/&ratioType=-1&Ref=2_VFITDNFEDMLPK&Infile=/home/jason/Dropbox/jellyfish-ngs/chironex-transcripts/proteomics/results/oge/interact.pep.xml	0.9652	0.9134	2	4	1		Y
59	1	53091	http://cal/tpp/cgi-bin/comet-fastadb.cgi?Ref=53091&Db=/home/jason/Dropbox/jellyfish-ngs/chironex-transcripts/proteomics/dbs/reversed.fa&Pep=ADKDNHILHVTDTGIGMTK+DNHILHVTDTGIGMTK+GVVDSDDLPLNVSR+RVFITDNFEDMLPK+TEEVEEPIEEEEGKDEEK+TLEMNPYHPLVK+VEPDEDEEEEEKAEEPEEVK+VFITDNFEDMLPK	1	10.5	5	6	0.23	Locus_1130_Transcript_1/1_Confidence_1.000_Length_3547 - Similar to sp P41148 ENPL_CANFA Endoplasmin OS=Canis familiaris GN=HSP90B1 PE=1 SV=1 (0.0)		926	Y	1	3	TEEVEEPIEEEEGKDEEK	http://cal/tpp/cgi-bin/peptidexml_html2.pl?PepMass=2146.9277&StdPep=&MassError=0.5&xslt=xsltproc&cgi-bin=/tpp/cgi-bin/&ratioType=-1&Ref=3_TEEVEEPIEEEEGKDEEK&Infile=/home/jason/Dropbox/jellyfish-ngs/chironex-transcripts/proteomics/results/oge/interact.pep.xml	0.8554	0.692	2	4	1		Y
59	1	53091	http://cal/tpp/cgi-bin/comet-fastadb.cgi?Ref=53091&Db=/home/jason/Dropbox/jellyfish-ngs/chironex-transcripts/proteomics/dbs/reversed.fa&Pep=ADKDNHILHVTDTGIGMTK+DNHILHVTDTGIGMTK+GVVDSDDLPLNVSR+RVFITDNFEDMLPK+TEEVEEPIEEEEGKDEEK+TLEMNPYHPLVK+VEPDEDEEEEEKAEEPEEVK+VFITDNFEDMLPK	1	10.5	5	6	0.23	Locus_1130_Transcript_1/1_Confidence_1.000_Length_3547 - Similar to sp P41148 ENPL_CANFA Endoplasmin OS=Canis familiaris GN=HSP90B1 PE=1 SV=1 (0.0)		926	Y	1	2	TLEMNPYHPLVK	http://cal/tpp/cgi-bin/peptidexml_html2.pl?PepMass=1440.7437&StdPep=&MassError=0.5&xslt=xsltproc&cgi-bin=/tpp/cgi-bin/&ratioType=-1&Ref=2_TLEMNPYHPLVK&Infile=/home/jason/Dropbox/jellyfish-ngs/chironex-transcripts/proteomics/results/oge/interact.pep.xml	0.8438	0.6722	2	4	1		Y
59	1	53091	http://cal/tpp/cgi-bin/comet-fastadb.cgi?Ref=53091&Db=/home/jason/Dropbox/jellyfish-ngs/chironex-transcripts/proteomics/dbs/reversed.fa&Pep=ADKDNHILHVTDTGIGMTK+DNHILHVTDTGIGMTK+GVVDSDDLPLNVSR+RVFITDNFEDMLPK+TEEVEEPIEEEEGKDEEK+TLEMNPYHPLVK+VEPDEDEEEEEKAEEPEEVK+VFITDNFEDMLPK	1	10.5	5	6	0.23	Locus_1130_Transcript_1/1_Confidence_1.000_Length_3547 - Similar to sp P41148 ENPL_CANFA Endoplasmin OS=Canis familiaris GN=HSP90B1 PE=1 SV=1 (0.0)		926	Y	1	3	VEPDEDEEEEEKAEEPEEVK	http://cal/tpp/cgi-bin/peptidexml_html2.pl?PepMass=2387.0027&StdPep=&MassError=0.5&xslt=xsltproc&cgi-bin=/tpp/cgi-bin/&ratioType=-1&Ref=3_VEPDEDEEEEEKAEEPEEVK&Infile=/home/jason/Dropbox/jellyfish-ngs/chironex-transcripts/proteomics/results/oge/interact.pep.xml	0.1183	0.1183	2	5	2		N
59	1	53091	http://cal/tpp/cgi-bin/comet-fastadb.cgi?Ref=53091&Db=/home/jason/Dropbox/jellyfish-ngs/chironex-transcripts/proteomics/dbs/reversed.fa&Pep=ADKDNHILHVTDTGIGMTK+DNHILHVTDTGIGMTK+GVVDSDDLPLNVSR+RVFITDNFEDMLPK+TEEVEEPIEEEEGKDEEK+TLEMNPYHPLVK+VEPDEDEEEEEKAEEPEEVK+VFITDNFEDMLPK	1	10.5	5	6	0.23	Locus_1130_Transcript_1/1_Confidence_1.000_Length_3547 - Similar to sp P41148 ENPL_CANFA Endoplasmin OS=Canis familiaris GN=HSP90B1 PE=1 SV=1 (0.0)		926	Y	1	2	RVFITDNFEDMLPK	http://cal/tpp/cgi-bin/peptidexml_html2.pl?PepMass=1723.8607&StdPep=&MassError=0.5&xslt=xsltproc&cgi-bin=/tpp/cgi-bin/&ratioType=-1&Ref=2_RVFITDNFEDMLPK&Infile=/home/jason/Dropbox/jellyfish-ngs/chironex-transcripts/proteomics/results/oge/interact.pep.xml	0.1176	0.1176	2	5	1		N
59	1	53091	http://cal/tpp/cgi-bin/comet-fastadb.cgi?Ref=53091&Db=/home/jason/Dropbox/jellyfish-ngs/chironex-transcripts/proteomics/dbs/reversed.fa&Pep=ADKDNHILHVTDTGIGMTK+DNHILHVTDTGIGMTK+GVVDSDDLPLNVSR+RVFITDNFEDMLPK+TEEVEEPIEEEEGKDEEK+TLEMNPYHPLVK+VEPDEDEEEEEKAEEPEEVK+VFITDNFEDMLPK	1	10.5	5	6	0.23	Locus_1130_Transcript_1/1_Confidence_1.000_Length_3547 - Similar to sp P41148 ENPL_CANFA Endoplasmin OS=Canis familiaris GN=HSP90B1 PE=1 SV=1 (0.0)		926	Y	1	3	ADKDNHILHVTDTGIGMTK	http://cal/tpp/cgi-bin/peptidexml_html2.pl?PepMass=2065.0267&StdPep=&MassError=0.5&xslt=xsltproc&cgi-bin=/tpp/cgi-bin/&ratioType=-1&Ref=3_ADKDNHILHVTDTGIGMTK&Infile=/home/jason/Dropbox/jellyfish-ngs/chironex-transcripts/proteomics/results/oge/interact.pep.xml	0.0622	0.0622	2	5	1		N
60	1	5527	http://cal/tpp/cgi-bin/comet-fastadb.cgi?Ref=5527&Db=/home/jason/Dropbox/jellyfish-ngs/chironex-transcripts/proteomics/dbs/reversed.fa&Pep=DADIGVAEANR+IAAEVAAPLAK+STSDIQNILLQTLEGHLR+YQADTVIADAAK	1	12	4	6	0.18	Locus_4954_Transcript_1/1_Confidence_1.000_Length_1904 - Similar to sp O61492 FLOT2_DROME Flotillin-2 OS=Drosophila melanogaster GN=Flo-2 PE=2 SV=3 (0.0)		432	Y	1	3	STSDIQNILLQTLEGHLR	http://cal/tpp/cgi-bin/peptidexml_html2.pl?PepMass=2037.0857&StdPep=&MassError=0.5&xslt=xsltproc&cgi-bin=/tpp/cgi-bin/&ratioType=-1&Ref=3_STSDIQNILLQTLEGHLR&Infile=/home/jason/Dropbox/jellyfish-ngs/chironex-transcripts/proteomics/results/oge/interact.pep.xml	0.9995	0.9988	2	3	3		Y
60	1	5527	http://cal/tpp/cgi-bin/comet-fastadb.cgi?Ref=5527&Db=/home/jason/Dropbox/jellyfish-ngs/chironex-transcripts/proteomics/dbs/reversed.fa&Pep=DADIGVAEANR+IAAEVAAPLAK+STSDIQNILLQTLEGHLR+YQADTVIADAAK	1	12	4	6	0.18	Locus_4954_Transcript_1/1_Confidence_1.000_Length_1904 - Similar to sp O61492 FLOT2_DROME Flotillin-2 OS=Drosophila melanogaster GN=Flo-2 PE=2 SV=3 (0.0)		432	Y	1	2	IAAEVAAPLAK	http://cal/tpp/cgi-bin/peptidexml_html2.pl?PepMass=1052.6227&StdPep=&MassError=0.5&xslt=xsltproc&cgi-bin=/tpp/cgi-bin/&ratioType=-1&Ref=2_IAAEVAAPLAK&Infile=/home/jason/Dropbox/jellyfish-ngs/chironex-transcripts/proteomics/results/oge/interact.pep.xml	0.9969	0.9933	2	3	1		Y
60	1	5527	http://cal/tpp/cgi-bin/comet-fastadb.cgi?Ref=5527&Db=/home/jason/Dropbox/jellyfish-ngs/chironex-transcripts/proteomics/dbs/reversed.fa&Pep=DADIGVAEANR+IAAEVAAPLAK+STSDIQNILLQTLEGHLR+YQADTVIADAAK	1	12	4	6	0.18	Locus_4954_Transcript_1/1_Confidence_1.000_Length_1904 - Similar to sp O61492 FLOT2_DROME Flotillin-2 OS=Drosophila melanogaster GN=Flo-2 PE=2 SV=3 (0.0)		432	Y	1	2	DADIGVAEANR	http://cal/tpp/cgi-bin/peptidexml_html2.pl?PepMass=1129.5363&StdPep=&MassError=0.5&xslt=xsltproc&cgi-bin=/tpp/cgi-bin/&ratioType=-1&Ref=2_DADIGVAEANR&Infile=/home/jason/Dropbox/jellyfish-ngs/chironex-transcripts/proteomics/results/oge/interact.pep.xml	0.9952	0.9896	2	3	1		Y
60	1	5527	http://cal/tpp/cgi-bin/comet-fastadb.cgi?Ref=5527&Db=/home/jason/Dropbox/jellyfish-ngs/chironex-transcripts/proteomics/dbs/reversed.fa&Pep=DADIGVAEANR+IAAEVAAPLAK+STSDIQNILLQTLEGHLR+YQADTVIADAAK	1	12	4	6	0.18	Locus_4954_Transcript_1/1_Confidence_1.000_Length_1904 - Similar to sp O61492 FLOT2_DROME Flotillin-2 OS=Drosophila melanogaster GN=Flo-2 PE=2 SV=3 (0.0)		432	Y	1	2	YQADTVIADAAK	http://cal/tpp/cgi-bin/peptidexml_html2.pl?PepMass=1264.6297&StdPep=&MassError=0.5&xslt=xsltproc&cgi-bin=/tpp/cgi-bin/&ratioType=-1&Ref=2_YQADTVIADAAK&Infile=/home/jason/Dropbox/jellyfish-ngs/chironex-transcripts/proteomics/results/oge/interact.pep.xml	0.3271	0.3271	2	4	1		Y
61	1	57146	http://cal/tpp/cgi-bin/comet-fastadb.cgi?Ref=57146&Db=/home/jason/Dropbox/jellyfish-ngs/chironex-transcripts/proteomics/dbs/reversed.fa&Pep=GLPPLAELLTVEQEFIVR+TAIQECGGIPACVR	1	2.3	2	3	0.12	Locus_5684_Transcript_2/2_Confidence_0.636_Length_5405 - Similar to sp P98203 ARVC_MOUSE Armadillo repeat protein deleted in velo-cardio-facial syndrome homolog OS=Mus musculus GN=Arvcf PE=1 SV=2 (0.0)		1408	Y	1	2	TAIQECGGIPACVR	http://cal/tpp/cgi-bin/peptidexml_html2.pl?PepMass=1530.7297&StdPep=TAIQECGGIPACVR&MassError=0.5&xslt=xsltproc&cgi-bin=/tpp/cgi-bin/&ratioType=-1&Ref=2_TAIQECGGIPACVR&Infile=/home/jason/Dropbox/jellyfish-ngs/chironex-transcripts/proteomics/results/oge/interact.pep.xml	0.9995	0.999	2	3	1		Y
61	1	57146	http://cal/tpp/cgi-bin/comet-fastadb.cgi?Ref=57146&Db=/home/jason/Dropbox/jellyfish-ngs/chironex-transcripts/proteomics/dbs/reversed.fa&Pep=GLPPLAELLTVEQEFIVR+TAIQECGGIPACVR	1	2.3	2	3	0.12	Locus_5684_Transcript_2/2_Confidence_0.636_Length_5405 - Similar to sp P98203 ARVC_MOUSE Armadillo repeat protein deleted in velo-cardio-facial syndrome homolog OS=Mus musculus GN=Arvcf PE=1 SV=2 (0.0)		1408	Y	1	2	GLPPLAELLTVEQEFIVR	http://cal/tpp/cgi-bin/peptidexml_html2.pl?PepMass=2023.1357&StdPep=&MassError=0.5&xslt=xsltproc&cgi-bin=/tpp/cgi-bin/&ratioType=-1&Ref=2_GLPPLAELLTVEQEFIVR&Infile=/home/jason/Dropbox/jellyfish-ngs/chironex-transcripts/proteomics/results/oge/interact.pep.xml	0.9993	0.9984	2	3	2		Y
62	1	57543	http://cal/tpp/cgi-bin/comet-fastadb.cgi?Ref=57543&Db=/home/jason/Dropbox/jellyfish-ngs/chironex-transcripts/proteomics/dbs/reversed.fa&Pep=ESEELQSYPMK+LQGHIPIEGPPQYPPVK+QQISPPLPATITIGK	1	21	4	23	0.86	Locus_6113_Transcript_1/1_Confidence_1.000_Length_885 - Similar to gi 156365793 ref XP_001626827.1 predicted protein [Nematostella vectensis] (4.19011)		205	Y	1	2	QQISPPLPATITIGK	http://cal/tpp/cgi-bin/peptidexml_html2.pl?PepMass=1562.9027&StdPep=&MassError=0.5&xslt=xsltproc&cgi-bin=/tpp/cgi-bin/&ratioType=-1&Ref=2_QQISPPLPATITIGK&Infile=/home/jason/Dropbox/jellyfish-ngs/chironex-transcripts/proteomics/results/oge/interact.pep.xml	0.9996	0.999	2	4	8		Y
62	1	57543	http://cal/tpp/cgi-bin/comet-fastadb.cgi?Ref=57543&Db=/home/jason/Dropbox/jellyfish-ngs/chironex-transcripts/proteomics/dbs/reversed.fa&Pep=ESEELQSYPMK+LQGHIPIEGPPQYPPVK+QQISPPLPATITIGK	1	21	4	23	0.86	Locus_6113_Transcript_1/1_Confidence_1.000_Length_885 - Similar to gi 156365793 ref XP_001626827.1 predicted protein [Nematostella vectensis] (4.19011)		205	Y	1	3	LQGHIPIEGPPQYPPVK	http://cal/tpp/cgi-bin/peptidexml_html2.pl?PepMass=1869.0147&StdPep=&MassError=0.5&xslt=xsltproc&cgi-bin=/tpp/cgi-bin/&ratioType=-1&Ref=3_LQGHIPIEGPPQYPPVK&Infile=/home/jason/Dropbox/jellyfish-ngs/chironex-transcripts/proteomics/results/oge/interact.pep.xml	0.9996	0.999	2	4	3		Y
62	1	57543	http://cal/tpp/cgi-bin/comet-fastadb.cgi?Ref=57543&Db=/home/jason/Dropbox/jellyfish-ngs/chironex-transcripts/proteomics/dbs/reversed.fa&Pep=ESEELQSYPMK+LQGHIPIEGPPQYPPVK+QQISPPLPATITIGK	1	21	4	23	0.86	Locus_6113_Transcript_1/1_Confidence_1.000_Length_885 - Similar to gi 156365793 ref XP_001626827.1 predicted protein [Nematostella vectensis] (4.19011)		205	Y	1	2	Q[111]QISPPLPATITIGK	http://cal/tpp/cgi-bin/peptidexml_html2.pl?PepMass=1545.8767&StdPep=Q[111]QISPPLPATITIGK&MassError=0.5&xslt=xsltproc&cgi-bin=/tpp/cgi-bin/&ratioType=-1&Ref=2_QQISPPLPATITIGK&Infile=/home/jason/Dropbox/jellyfish-ngs/chironex-transcripts/proteomics/results/oge/interact.pep.xml	0.9987	0.9965	2	4	11		Y
62	1	57543	http://cal/tpp/cgi-bin/comet-fastadb.cgi?Ref=57543&Db=/home/jason/Dropbox/jellyfish-ngs/chironex-transcripts/proteomics/dbs/reversed.fa&Pep=ESEELQSYPMK+LQGHIPIEGPPQYPPVK+QQISPPLPATITIGK	1	21	4	23	0.86	Locus_6113_Transcript_1/1_Confidence_1.000_Length_885 - Similar to gi 156365793 ref XP_001626827.1 predicted protein [Nematostella vectensis] (4.19011)		205	Y	1	2	ESEELQSYPMK	http://cal/tpp/cgi-bin/peptidexml_html2.pl?PepMass=1339.5967&StdPep=&MassError=0.5&xslt=xsltproc&cgi-bin=/tpp/cgi-bin/&ratioType=-1&Ref=2_ESEELQSYPMK&Infile=/home/jason/Dropbox/jellyfish-ngs/chironex-transcripts/proteomics/results/oge/interact.pep.xml	0.9833	0.9571	2	4	1		Y
63	1	57852	http://cal/tpp/cgi-bin/comet-fastadb.cgi?Ref=57852&Db=/home/jason/Dropbox/jellyfish-ngs/chironex-transcripts/proteomics/dbs/reversed.fa&Pep=GFQIFVGNR+GSTGGPGNNLCASGQSIAQGK	1	31.6	2	12	0.48	Locus_6453_Transcript_1/1_Confidence_1.000_Length_281 - Similar to sp Q9I927 FUCL5_ANGJA Fucolectin-5 OS=Anguilla japonica PE=2 SV=1 (2.02342E-26)		95	Y	1	2	GSTGGPGNNLCASGQSIAQGK	http://cal/tpp/cgi-bin/peptidexml_html2.pl?PepMass=1959.9077&StdPep=GSTGGPGNNLCASGQSIAQGK&MassError=0.5&xslt=xsltproc&cgi-bin=/tpp/cgi-bin/&ratioType=-1&Ref=2_GSTGGPGNNLCASGQSIAQGK&Infile=/home/jason/Dropbox/jellyfish-ngs/chironex-transcripts/proteomics/results/oge/interact.pep.xml	0.9993	0.999	2	2	11		Y
63	1	57852	http://cal/tpp/cgi-bin/comet-fastadb.cgi?Ref=57852&Db=/home/jason/Dropbox/jellyfish-ngs/chironex-transcripts/proteomics/dbs/reversed.fa&Pep=GFQIFVGNR+GSTGGPGNNLCASGQSIAQGK	1	31.6	2	12	0.48	Locus_6453_Transcript_1/1_Confidence_1.000_Length_281 - Similar to sp Q9I927 FUCL5_ANGJA Fucolectin-5 OS=Anguilla japonica PE=2 SV=1 (2.02342E-26)		95	Y	1	2	GFQIFVGNR	http://cal/tpp/cgi-bin/peptidexml_html2.pl?PepMass=1036.5457&StdPep=&MassError=0.5&xslt=xsltproc&cgi-bin=/tpp/cgi-bin/&ratioType=-1&Ref=2_GFQIFVGNR&Infile=/home/jason/Dropbox/jellyfish-ngs/chironex-transcripts/proteomics/results/oge/interact.pep.xml	0.9848	0.9672	2	3	1		Y
64	1	58318	http://cal/tpp/cgi-bin/comet-fastadb.cgi?Ref=58318&Db=/home/jason/Dropbox/jellyfish-ngs/chironex-transcripts/proteomics/dbs/reversed.fa&Pep=LHLAAPLPTDSTSVR	1	3.3	2	2	0.08	Locus_6957_Transcript_1/1_Confidence_1.000_Length_2492 - Similar to sp C3YWU0 FUCO_BRAFL Alpha-L-fucosidase OS=Branchiostoma floridae GN=BRAFLDRAFT_56888 PE=3 SV=2 (0.0)		453	Y	1	2	LHLAAPLPTDSTSVR	http://cal/tpp/cgi-bin/peptidexml_html2.pl?PepMass=1576.8577&StdPep=&MassError=0.5&xslt=xsltproc&cgi-bin=/tpp/cgi-bin/&ratioType=-1&Ref=2_LHLAAPLPTDSTSVR&Infile=/home/jason/Dropbox/jellyfish-ngs/chironex-transcripts/proteomics/results/oge/interact.pep.xml	0.9992	0.9989	2	2	1	a	Y
64	1	58318	http://cal/tpp/cgi-bin/comet-fastadb.cgi?Ref=58318&Db=/home/jason/Dropbox/jellyfish-ngs/chironex-transcripts/proteomics/dbs/reversed.fa&Pep=LHLAAPLPTDSTSVR	1	3.3	2	2	0.08	Locus_6957_Transcript_1/1_Confidence_1.000_Length_2492 - Similar to sp C3YWU0 FUCO_BRAFL Alpha-L-fucosidase OS=Branchiostoma floridae GN=BRAFLDRAFT_56888 PE=3 SV=2 (0.0)		453	Y	1	3	LHLAAPLPTDSTSVR	http://cal/tpp/cgi-bin/peptidexml_html2.pl?PepMass=1576.8577&StdPep=&MassError=0.5&xslt=xsltproc&cgi-bin=/tpp/cgi-bin/&ratioType=-1&Ref=3_LHLAAPLPTDSTSVR&Infile=/home/jason/Dropbox/jellyfish-ngs/chironex-transcripts/proteomics/results/oge/interact.pep.xml	0.9536	0.9034	2	3	1	a	Y
65	1	59211	http://cal/tpp/cgi-bin/comet-fastadb.cgi?Ref=59211&Db=/home/jason/Dropbox/jellyfish-ngs/chironex-transcripts/proteomics/dbs/reversed.fa&Pep=QMCDPQVELFVER	1	4.9	2	5	0.17	Locus_7935_Transcript_1/1_Confidence_1.000_Length_1088		267	Y	1	2	QMCDPQVELFVER	http://cal/tpp/cgi-bin/peptidexml_html2.pl?PepMass=1649.7547&StdPep=QMCDPQVELFVER&MassError=0.5&xslt=xsltproc&cgi-bin=/tpp/cgi-bin/&ratioType=-1&Ref=2_QMCDPQVELFVER&Infile=/home/jason/Dropbox/jellyfish-ngs/chironex-transcripts/proteomics/results/oge/interact.pep.xml	0.9993	0.999	2	2	3		Y
65	1	59211	http://cal/tpp/cgi-bin/comet-fastadb.cgi?Ref=59211&Db=/home/jason/Dropbox/jellyfish-ngs/chironex-transcripts/proteomics/dbs/reversed.fa&Pep=QMCDPQVELFVER	1	4.9	2	5	0.17	Locus_7935_Transcript_1/1_Confidence_1.000_Length_1088		267	Y	1	2	Q[111]MCDPQVELFVER	http://cal/tpp/cgi-bin/peptidexml_html2.pl?PepMass=1632.7277&StdPep=Q[111]MCDPQVELFVER&MassError=0.5&xslt=xsltproc&cgi-bin=/tpp/cgi-bin/&ratioType=-1&Ref=2_QMCDPQVELFVER&Infile=/home/jason/Dropbox/jellyfish-ngs/chironex-transcripts/proteomics/results/oge/interact.pep.xml	0.9696	0.9356	2	3	2		Y
66	1	59477	http://cal/tpp/cgi-bin/comet-fastadb.cgi?Ref=59477&Db=/home/jason/Dropbox/jellyfish-ngs/chironex-transcripts/proteomics/dbs/reversed.fa&Pep=DDQGQEHCYADDHDGPCYYEDPK+ITYEEFQNLNTDGIDEYLK+IVLGGEPLQVVK+VFEIPNFLSNEECEHITALAESTGLFSSK+YSEQAWLR	1	19.5	5	10	0.34	Locus_8227_Transcript_1/1_Confidence_1.000_Length_1660 - Similar to sp Q8BG58 P4HTM_MOUSE Transmembrane prolyl 4-hydroxylase OS=Mus musculus GN=P4htm PE=2 SV=1 (0.0)		467	Y	1	2	ITYEEFQNLNTDGIDEYLK	http://cal/tpp/cgi-bin/peptidexml_html2.pl?PepMass=2304.0797&StdPep=&MassError=0.5&xslt=xsltproc&cgi-bin=/tpp/cgi-bin/&ratioType=-1&Ref=2_ITYEEFQNLNTDGIDEYLK&Infile=/home/jason/Dropbox/jellyfish-ngs/chironex-transcripts/proteomics/results/oge/interact.pep.xml	0.9996	0.999	2	4	1		Y
66	1	59477	http://cal/tpp/cgi-bin/comet-fastadb.cgi?Ref=59477&Db=/home/jason/Dropbox/jellyfish-ngs/chironex-transcripts/proteomics/dbs/reversed.fa&Pep=DDQGQEHCYADDHDGPCYYEDPK+ITYEEFQNLNTDGIDEYLK+IVLGGEPLQVVK+VFEIPNFLSNEECEHITALAESTGLFSSK+YSEQAWLR	1	19.5	5	10	0.34	Locus_8227_Transcript_1/1_Confidence_1.000_Length_1660 - Similar to sp Q8BG58 P4HTM_MOUSE Transmembrane prolyl 4-hydroxylase OS=Mus musculus GN=P4htm PE=2 SV=1 (0.0)		467	Y	1	3	DDQGQEHCYADDHDGPCYYEDPK	http://cal/tpp/cgi-bin/peptidexml_html2.pl?PepMass=2813.0257&StdPep=DDQGQEHCYADDHDGPCYYEDPK&MassError=0.5&xslt=xsltproc&cgi-bin=/tpp/cgi-bin/&ratioType=-1&Ref=3_DDQGQEHCYADDHDGPCYYEDPK&Infile=/home/jason/Dropbox/jellyfish-ngs/chironex-transcripts/proteomics/results/oge/interact.pep.xml	0.9996	0.9989	2	4	1		Y
66	1	59477	http://cal/tpp/cgi-bin/comet-fastadb.cgi?Ref=59477&Db=/home/jason/Dropbox/jellyfish-ngs/chironex-transcripts/proteomics/dbs/reversed.fa&Pep=DDQGQEHCYADDHDGPCYYEDPK+ITYEEFQNLNTDGIDEYLK+IVLGGEPLQVVK+VFEIPNFLSNEECEHITALAESTGLFSSK+YSEQAWLR	1	19.5	5	10	0.34	Locus_8227_Transcript_1/1_Confidence_1.000_Length_1660 - Similar to sp Q8BG58 P4HTM_MOUSE Transmembrane prolyl 4-hydroxylase OS=Mus musculus GN=P4htm PE=2 SV=1 (0.0)		467	Y	1	2	IVLGGEPLQVVK	http://cal/tpp/cgi-bin/peptidexml_html2.pl?PepMass=1250.7597&StdPep=&MassError=0.5&xslt=xsltproc&cgi-bin=/tpp/cgi-bin/&ratioType=-1&Ref=2_IVLGGEPLQVVK&Infile=/home/jason/Dropbox/jellyfish-ngs/chironex-transcripts/proteomics/results/oge/interact.pep.xml	0.9986	0.9962	2	4	6		Y
66	1	59477	http://cal/tpp/cgi-bin/comet-fastadb.cgi?Ref=59477&Db=/home/jason/Dropbox/jellyfish-ngs/chironex-transcripts/proteomics/dbs/reversed.fa&Pep=DDQGQEHCYADDHDGPCYYEDPK+ITYEEFQNLNTDGIDEYLK+IVLGGEPLQVVK+VFEIPNFLSNEECEHITALAESTGLFSSK+YSEQAWLR	1	19.5	5	10	0.34	Locus_8227_Transcript_1/1_Confidence_1.000_Length_1660 - Similar to sp Q8BG58 P4HTM_MOUSE Transmembrane prolyl 4-hydroxylase OS=Mus musculus GN=P4htm PE=2 SV=1 (0.0)		467	Y	1	3	VFEIPNFLSNEECEHITALAESTGLFSSK	http://cal/tpp/cgi-bin/peptidexml_html2.pl?PepMass=3268.5607&StdPep=VFEIPNFLSNEECEHITALAESTGLFSSK&MassError=0.5&xslt=xsltproc&cgi-bin=/tpp/cgi-bin/&ratioType=-1&Ref=3_VFEIPNFLSNEECEHITALAESTGLFSSK&Infile=/home/jason/Dropbox/jellyfish-ngs/chironex-transcripts/proteomics/results/oge/interact.pep.xml	0.9744	0.9354	2	4	1		Y
66	1	59477	http://cal/tpp/cgi-bin/comet-fastadb.cgi?Ref=59477&Db=/home/jason/Dropbox/jellyfish-ngs/chironex-transcripts/proteomics/dbs/reversed.fa&Pep=DDQGQEHCYADDHDGPCYYEDPK+ITYEEFQNLNTDGIDEYLK+IVLGGEPLQVVK+VFEIPNFLSNEECEHITALAESTGLFSSK+YSEQAWLR	1	19.5	5	10	0.34	Locus_8227_Transcript_1/1_Confidence_1.000_Length_1660 - Similar to sp Q8BG58 P4HTM_MOUSE Transmembrane prolyl 4-hydroxylase OS=Mus musculus GN=P4htm PE=2 SV=1 (0.0)		467	Y	1	2	YSEQAWLR	http://cal/tpp/cgi-bin/peptidexml_html2.pl?PepMass=1051.5087&StdPep=&MassError=0.5&xslt=xsltproc&cgi-bin=/tpp/cgi-bin/&ratioType=-1&Ref=2_YSEQAWLR&Infile=/home/jason/Dropbox/jellyfish-ngs/chironex-transcripts/proteomics/results/oge/interact.pep.xml	0.8482	0.6796	2	4	1		Y
67	1	70742	http://cal/tpp/cgi-bin/comet-fastadb.cgi?Ref=70742&Db=/home/jason/Dropbox/jellyfish-ngs/chironex-transcripts/proteomics/dbs/reversed.fa&Pep=ALLNDAYNHK+CVVQPDGTEK+DSVSVYTDR+EAVETEAQDPSGPHEVVK+EETPTGLFSR+EPESVEEEK+EVDRSVEESPEATESPLPVTR+EVEEPEVLSPLEVSTTEESEPEVEER+FEDIHTILETR+GTLEILGNVADALLSIIR+HYEQVFEVLGYTSPQR+IKPFDGSLSQGSIR+IQIDGTYAR+IVILPSGSQR+LGEVNQIFNDLIQR+LLDESETITPLEEAPVEK+LLDESETITPLEEAPVEKEP…	1	26.4	37	101	3.57	Locus_205_Transcript_1/4_Confidence_0.545_Length_5267 - Similar to sp Q03001 DYST_HUMAN Dystonin OS=Homo sapiens GN=DST PE=1 SV=4 (2.02931E-13)		1756	Y	1	2	FEDIHTILETR	http://cal/tpp/cgi-bin/peptidexml_html2.pl?PepMass=1372.6987&StdPep=&MassError=0.5&xslt=xsltproc&cgi-bin=/tpp/cgi-bin/&ratioType=-1&Ref=2_FEDIHTILETR&Infile=/home/jason/Dropbox/jellyfish-ngs/chironex-transcripts/proteomics/results/oge/interact.pep.xml	0.9997	0.999	2	7	1		Y
67	1	70742	http://cal/tpp/cgi-bin/comet-fastadb.cgi?Ref=70742&Db=/home/jason/Dropbox/jellyfish-ngs/chironex-transcripts/proteomics/dbs/reversed.fa&Pep=ALLNDAYNHK+CVVQPDGTEK+DSVSVYTDR+EAVETEAQDPSGPHEVVK+EETPTGLFSR+EPESVEEEK+EVDRSVEESPEATESPLPVTR+EVEEPEVLSPLEVSTTEESEPEVEER+FEDIHTILETR+GTLEILGNVADALLSIIR+HYEQVFEVLGYTSPQR+IKPFDGSLSQGSIR+IQIDGTYAR+IVILPSGSQR+LGEVNQIFNDLIQR+LLDESETITPLEEAPVEK+LLDESETITPLEEAPVEKEP…	1	26.4	37	101	3.57	Locus_205_Transcript_1/4_Confidence_0.545_Length_5267 - Similar to sp Q03001 DYST_HUMAN Dystonin OS=Homo sapiens GN=DST PE=1 SV=4 (2.02931E-13)		1756	Y	1	2	GTLEILGNVADALLSIIR	http://cal/tpp/cgi-bin/peptidexml_html2.pl?PepMass=1867.0777&StdPep=&MassError=0.5&xslt=xsltproc&cgi-bin=/tpp/cgi-bin/&ratioType=-1&Ref=2_GTLEILGNVADALLSIIR&Infile=/home/jason/Dropbox/jellyfish-ngs/chironex-transcripts/proteomics/results/oge/interact.pep.xml	0.9997	0.999	2	7	15		Y
67	1	70742	http://cal/tpp/cgi-bin/comet-fastadb.cgi?Ref=70742&Db=/home/jason/Dropbox/jellyfish-ngs/chironex-transcripts/proteomics/dbs/reversed.fa&Pep=ALLNDAYNHK+CVVQPDGTEK+DSVSVYTDR+EAVETEAQDPSGPHEVVK+EETPTGLFSR+EPESVEEEK+EVDRSVEESPEATESPLPVTR+EVEEPEVLSPLEVSTTEESEPEVEER+FEDIHTILETR+GTLEILGNVADALLSIIR+HYEQVFEVLGYTSPQR+IKPFDGSLSQGSIR+IQIDGTYAR+IVILPSGSQR+LGEVNQIFNDLIQR+LLDESETITPLEEAPVEK+LLDESETITPLEEAPVEKEP…	1	26.4	37	101	3.57	Locus_205_Transcript_1/4_Confidence_0.545_Length_5267 - Similar to sp Q03001 DYST_HUMAN Dystonin OS=Homo sapiens GN=DST PE=1 SV=4 (2.02931E-13)		1756	Y	1	2	HYEQVFEVLGYTSPQR	http://cal/tpp/cgi-bin/peptidexml_html2.pl?PepMass=1951.9427&StdPep=&MassError=0.5&xslt=xsltproc&cgi-bin=/tpp/cgi-bin/&ratioType=-1&Ref=2_HYEQVFEVLGYTSPQR&Infile=/home/jason/Dropbox/jellyfish-ngs/chironex-transcripts/proteomics/results/oge/interact.pep.xml	0.9997	0.999	2	7	1	a	Y
67	1	70742	http://cal/tpp/cgi-bin/comet-fastadb.cgi?Ref=70742&Db=/home/jason/Dropbox/jellyfish-ngs/chironex-transcripts/proteomics/dbs/reversed.fa&Pep=ALLNDAYNHK+CVVQPDGTEK+DSVSVYTDR+EAVETEAQDPSGPHEVVK+EETPTGLFSR+EPESVEEEK+EVDRSVEESPEATESPLPVTR+EVEEPEVLSPLEVSTTEESEPEVEER+FEDIHTILETR+GTLEILGNVADALLSIIR+HYEQVFEVLGYTSPQR+IKPFDGSLSQGSIR+IQIDGTYAR+IVILPSGSQR+LGEVNQIFNDLIQR+LLDESETITPLEEAPVEK+LLDESETITPLEEAPVEKEP…	1	26.4	37	101	3.57	Locus_205_Transcript_1/4_Confidence_0.545_Length_5267 - Similar to sp Q03001 DYST_HUMAN Dystonin OS=Homo sapiens GN=DST PE=1 SV=4 (2.02931E-13)		1756	Y	1	2	LLDESETITPLEEAPVEK	http://cal/tpp/cgi-bin/peptidexml_html2.pl?PepMass=2012.0197&StdPep=&MassError=0.5&xslt=xsltproc&cgi-bin=/tpp/cgi-bin/&ratioType=-1&Ref=2_LLDESETITPLEEAPVEK&Infile=/home/jason/Dropbox/jellyfish-ngs/chironex-transcripts/proteomics/results/oge/interact.pep.xml	0.9997	0.999	2	7	6		Y
67	1	70742	http://cal/tpp/cgi-bin/comet-fastadb.cgi?Ref=70742&Db=/home/jason/Dropbox/jellyfish-ngs/chironex-transcripts/proteomics/dbs/reversed.fa&Pep=ALLNDAYNHK+CVVQPDGTEK+DSVSVYTDR+EAVETEAQDPSGPHEVVK+EETPTGLFSR+EPESVEEEK+EVDRSVEESPEATESPLPVTR+EVEEPEVLSPLEVSTTEESEPEVEER+FEDIHTILETR+GTLEILGNVADALLSIIR+HYEQVFEVLGYTSPQR+IKPFDGSLSQGSIR+IQIDGTYAR+IVILPSGSQR+LGEVNQIFNDLIQR+LLDESETITPLEEAPVEK+LLDESETITPLEEAPVEKEP…	1	26.4	37	101	3.57	Locus_205_Transcript_1/4_Confidence_0.545_Length_5267 - Similar to sp Q03001 DYST_HUMAN Dystonin OS=Homo sapiens GN=DST PE=1 SV=4 (2.02931E-13)		1756	Y	1	2	NVTEIADYLDSVYEPR	http://cal/tpp/cgi-bin/peptidexml_html2.pl?PepMass=1882.8947&StdPep=&MassError=0.5&xslt=xsltproc&cgi-bin=/tpp/cgi-bin/&ratioType=-1&Ref=2_NVTEIADYLDSVYEPR&Infile=/home/jason/Dropbox/jellyfish-ngs/chironex-transcripts/proteomics/results/oge/interact.pep.xml	0.9997	0.999	2	7	1		Y
67	1	70742	http://cal/tpp/cgi-bin/comet-fastadb.cgi?Ref=70742&Db=/home/jason/Dropbox/jellyfish-ngs/chironex-transcripts/proteomics/dbs/reversed.fa&Pep=ALLNDAYNHK+CVVQPDGTEK+DSVSVYTDR+EAVETEAQDPSGPHEVVK+EETPTGLFSR+EPESVEEEK+EVDRSVEESPEATESPLPVTR+EVEEPEVLSPLEVSTTEESEPEVEER+FEDIHTILETR+GTLEILGNVADALLSIIR+HYEQVFEVLGYTSPQR+IKPFDGSLSQGSIR+IQIDGTYAR+IVILPSGSQR+LGEVNQIFNDLIQR+LLDESETITPLEEAPVEK+LLDESETITPLEEAPVEKEP…	1	26.4	37	101	3.57	Locus_205_Transcript_1/4_Confidence_0.545_Length_5267 - Similar to sp Q03001 DYST_HUMAN Dystonin OS=Homo sapiens GN=DST PE=1 SV=4 (2.02931E-13)		1756	Y	1	2	QEGPVEDEFDEPVEPVR	http://cal/tpp/cgi-bin/peptidexml_html2.pl?PepMass=1969.8907&StdPep=&MassError=0.5&xslt=xsltproc&cgi-bin=/tpp/cgi-bin/&ratioType=-1&Ref=2_QEGPVEDEFDEPVEPVR&Infile=/home/jason/Dropbox/jellyfish-ngs/chironex-transcripts/proteomics/results/oge/interact.pep.xml	0.9997	0.999	2	7	6		Y
67	1	70742	http://cal/tpp/cgi-bin/comet-fastadb.cgi?Ref=70742&Db=/home/jason/Dropbox/jellyfish-ngs/chironex-transcripts/proteomics/dbs/reversed.fa&Pep=ALLNDAYNHK+CVVQPDGTEK+DSVSVYTDR+EAVETEAQDPSGPHEVVK+EETPTGLFSR+EPESVEEEK+EVDRSVEESPEATESPLPVTR+EVEEPEVLSPLEVSTTEESEPEVEER+FEDIHTILETR+GTLEILGNVADALLSIIR+HYEQVFEVLGYTSPQR+IKPFDGSLSQGSIR+IQIDGTYAR+IVILPSGSQR+LGEVNQIFNDLIQR+LLDESETITPLEEAPVEK+LLDESETITPLEEAPVEKEP…	1	26.4	37	101	3.57	Locus_205_Transcript_1/4_Confidence_0.545_Length_5267 - Similar to sp Q03001 DYST_HUMAN Dystonin OS=Homo sapiens GN=DST PE=1 SV=4 (2.02931E-13)		1756	Y	1	2	Q[111]EGPVEDEFDEPVEPVR	http://cal/tpp/cgi-bin/peptidexml_html2.pl?PepMass=1952.8637&StdPep=Q[111]EGPVEDEFDEPVEPVR&MassError=0.5&xslt=xsltproc&cgi-bin=/tpp/cgi-bin/&ratioType=-1&Ref=2_QEGPVEDEFDEPVEPVR&Infile=/home/jason/Dropbox/jellyfish-ngs/chironex-transcripts/proteomics/results/oge/interact.pep.xml	0.9997	0.999	2	7	4		Y
67	1	70742	http://cal/tpp/cgi-bin/comet-fastadb.cgi?Ref=70742&Db=/home/jason/Dropbox/jellyfish-ngs/chironex-transcripts/proteomics/dbs/reversed.fa&Pep=ALLNDAYNHK+CVVQPDGTEK+DSVSVYTDR+EAVETEAQDPSGPHEVVK+EETPTGLFSR+EPESVEEEK+EVDRSVEESPEATESPLPVTR+EVEEPEVLSPLEVSTTEESEPEVEER+FEDIHTILETR+GTLEILGNVADALLSIIR+HYEQVFEVLGYTSPQR+IKPFDGSLSQGSIR+IQIDGTYAR+IVILPSGSQR+LGEVNQIFNDLIQR+LLDESETITPLEEAPVEK+LLDESETITPLEEAPVEKEP…	1	26.4	37	101	3.57	Locus_205_Transcript_1/4_Confidence_0.545_Length_5267 - Similar to sp Q03001 DYST_HUMAN Dystonin OS=Homo sapiens GN=DST PE=1 SV=4 (2.02931E-13)		1756	Y	1	2	SVEESPEATESPLPVTR	http://cal/tpp/cgi-bin/peptidexml_html2.pl?PepMass=1826.8897&StdPep=&MassError=0.5&xslt=xsltproc&cgi-bin=/tpp/cgi-bin/&ratioType=-1&Ref=2_SVEESPEATESPLPVTR&Infile=/home/jason/Dropbox/jellyfish-ngs/chironex-transcripts/proteomics/results/oge/interact.pep.xml	0.9997	0.999	2	7	6	b	Y
67	1	70742	http://cal/tpp/cgi-bin/comet-fastadb.cgi?Ref=70742&Db=/home/jason/Dropbox/jellyfish-ngs/chironex-transcripts/proteomics/dbs/reversed.fa&Pep=ALLNDAYNHK+CVVQPDGTEK+DSVSVYTDR+EAVETEAQDPSGPHEVVK+EETPTGLFSR+EPESVEEEK+EVDRSVEESPEATESPLPVTR+EVEEPEVLSPLEVSTTEESEPEVEER+FEDIHTILETR+GTLEILGNVADALLSIIR+HYEQVFEVLGYTSPQR+IKPFDGSLSQGSIR+IQIDGTYAR+IVILPSGSQR+LGEVNQIFNDLIQR+LLDESETITPLEEAPVEK+LLDESETITPLEEAPVEKEP…	1	26.4	37	101	3.57	Locus_205_Transcript_1/4_Confidence_0.545_Length_5267 - Similar to sp Q03001 DYST_HUMAN Dystonin OS=Homo sapiens GN=DST PE=1 SV=4 (2.02931E-13)		1756	Y	1	2	VTTLAPVAVEPQVILEQMSEQK	http://cal/tpp/cgi-bin/peptidexml_html2.pl?PepMass=2409.2827&StdPep=&MassError=0.5&xslt=xsltproc&cgi-bin=/tpp/cgi-bin/&ratioType=-1&Ref=2_VTTLAPVAVEPQVILEQMSEQK&Infile=/home/jason/Dropbox/jellyfish-ngs/chironex-transcripts/proteomics/results/oge/interact.pep.xml	0.9997	0.999	2	7	2	c	Y
67	1	70742	http://cal/tpp/cgi-bin/comet-fastadb.cgi?Ref=70742&Db=/home/jason/Dropbox/jellyfish-ngs/chironex-transcripts/proteomics/dbs/reversed.fa&Pep=ALLNDAYNHK+CVVQPDGTEK+DSVSVYTDR+EAVETEAQDPSGPHEVVK+EETPTGLFSR+EPESVEEEK+EVDRSVEESPEATESPLPVTR+EVEEPEVLSPLEVSTTEESEPEVEER+FEDIHTILETR+GTLEILGNVADALLSIIR+HYEQVFEVLGYTSPQR+IKPFDGSLSQGSIR+IQIDGTYAR+IVILPSGSQR+LGEVNQIFNDLIQR+LLDESETITPLEEAPVEK+LLDESETITPLEEAPVEKEP…	1	26.4	37	101	3.57	Locus_205_Transcript_1/4_Confidence_0.545_Length_5267 - Similar to sp Q03001 DYST_HUMAN Dystonin OS=Homo sapiens GN=DST PE=1 SV=4 (2.02931E-13)		1756	Y	1	3	VITRPDGTQEVVEEPEDEEPSR	http://cal/tpp/cgi-bin/peptidexml_html2.pl?PepMass=2510.1777&StdPep=&MassError=0.5&xslt=xsltproc&cgi-bin=/tpp/cgi-bin/&ratioType=-1&Ref=3_VITRPDGTQEVVEEPEDEEPSR&Infile=/home/jason/Dropbox/jellyfish-ngs/chironex-transcripts/proteomics/results/oge/interact.pep.xml	0.9997	0.999	2	7	6		Y
67	1	70742	http://cal/tpp/cgi-bin/comet-fastadb.cgi?Ref=70742&Db=/home/jason/Dropbox/jellyfish-ngs/chironex-transcripts/proteomics/dbs/reversed.fa&Pep=ALLNDAYNHK+CVVQPDGTEK+DSVSVYTDR+EAVETEAQDPSGPHEVVK+EETPTGLFSR+EPESVEEEK+EVDRSVEESPEATESPLPVTR+EVEEPEVLSPLEVSTTEESEPEVEER+FEDIHTILETR+GTLEILGNVADALLSIIR+HYEQVFEVLGYTSPQR+IKPFDGSLSQGSIR+IQIDGTYAR+IVILPSGSQR+LGEVNQIFNDLIQR+LLDESETITPLEEAPVEK+LLDESETITPLEEAPVEKEP…	1	26.4	37	101	3.57	Locus_205_Transcript_1/4_Confidence_0.545_Length_5267 - Similar to sp Q03001 DYST_HUMAN Dystonin OS=Homo sapiens GN=DST PE=1 SV=4 (2.02931E-13)		1756	Y	1	2	QLFQLINQCGHELITLEK	http://cal/tpp/cgi-bin/peptidexml_html2.pl?PepMass=2183.1417&StdPep=QLFQLINQCGHELITLEK&MassError=0.5&xslt=xsltproc&cgi-bin=/tpp/cgi-bin/&ratioType=-1&Ref=2_QLFQLINQCGHELITLEK&Infile=/home/jason/Dropbox/jellyfish-ngs/chironex-transcripts/proteomics/results/oge/interact.pep.xml	0.9996	0.9988	2	7	1		Y
67	1	70742	http://cal/tpp/cgi-bin/comet-fastadb.cgi?Ref=70742&Db=/home/jason/Dropbox/jellyfish-ngs/chironex-transcripts/proteomics/dbs/reversed.fa&Pep=ALLNDAYNHK+CVVQPDGTEK+DSVSVYTDR+EAVETEAQDPSGPHEVVK+EETPTGLFSR+EPESVEEEK+EVDRSVEESPEATESPLPVTR+EVEEPEVLSPLEVSTTEESEPEVEER+FEDIHTILETR+GTLEILGNVADALLSIIR+HYEQVFEVLGYTSPQR+IKPFDGSLSQGSIR+IQIDGTYAR+IVILPSGSQR+LGEVNQIFNDLIQR+LLDESETITPLEEAPVEK+LLDESETITPLEEAPVEKEP…	1	26.4	37	101	3.57	Locus_205_Transcript_1/4_Confidence_0.545_Length_5267 - Similar to sp Q03001 DYST_HUMAN Dystonin OS=Homo sapiens GN=DST PE=1 SV=4 (2.02931E-13)		1756	Y	1	2	Q[111]LFQLINQCGHELITLEK	http://cal/tpp/cgi-bin/peptidexml_html2.pl?PepMass=2166.1147&StdPep=Q[111]LFQLINQCGHELITLEK&MassError=0.5&xslt=xsltproc&cgi-bin=/tpp/cgi-bin/&ratioType=-1&Ref=2_QLFQLINQCGHELITLEK&Infile=/home/jason/Dropbox/jellyfish-ngs/chironex-transcripts/proteomics/results/oge/interact.pep.xml	0.9996	0.9989	2	7	3		Y
67	1	70742	http://cal/tpp/cgi-bin/comet-fastadb.cgi?Ref=70742&Db=/home/jason/Dropbox/jellyfish-ngs/chironex-transcripts/proteomics/dbs/reversed.fa&Pep=ALLNDAYNHK+CVVQPDGTEK+DSVSVYTDR+EAVETEAQDPSGPHEVVK+EETPTGLFSR+EPESVEEEK+EVDRSVEESPEATESPLPVTR+EVEEPEVLSPLEVSTTEESEPEVEER+FEDIHTILETR+GTLEILGNVADALLSIIR+HYEQVFEVLGYTSPQR+IKPFDGSLSQGSIR+IQIDGTYAR+IVILPSGSQR+LGEVNQIFNDLIQR+LLDESETITPLEEAPVEK+LLDESETITPLEEAPVEKEP…	1	26.4	37	101	3.57	Locus_205_Transcript_1/4_Confidence_0.545_Length_5267 - Similar to sp Q03001 DYST_HUMAN Dystonin OS=Homo sapiens GN=DST PE=1 SV=4 (2.02931E-13)		1756	Y	1	2	TIVVVPVNPTLPTPK	http://cal/tpp/cgi-bin/peptidexml_html2.pl?PepMass=1573.9447&StdPep=&MassError=0.5&xslt=xsltproc&cgi-bin=/tpp/cgi-bin/&ratioType=-1&Ref=2_TIVVVPVNPTLPTPK&Infile=/home/jason/Dropbox/jellyfish-ngs/chironex-transcripts/proteomics/results/oge/interact.pep.xml	0.9996	0.9989	2	7	9		Y
67	1	70742	http://cal/tpp/cgi-bin/comet-fastadb.cgi?Ref=70742&Db=/home/jason/Dropbox/jellyfish-ngs/chironex-transcripts/proteomics/dbs/reversed.fa&Pep=ALLNDAYNHK+CVVQPDGTEK+DSVSVYTDR+EAVETEAQDPSGPHEVVK+EETPTGLFSR+EPESVEEEK+EVDRSVEESPEATESPLPVTR+EVEEPEVLSPLEVSTTEESEPEVEER+FEDIHTILETR+GTLEILGNVADALLSIIR+HYEQVFEVLGYTSPQR+IKPFDGSLSQGSIR+IQIDGTYAR+IVILPSGSQR+LGEVNQIFNDLIQR+LLDESETITPLEEAPVEK+LLDESETITPLEEAPVEKEP…	1	26.4	37	101	3.57	Locus_205_Transcript_1/4_Confidence_0.545_Length_5267 - Similar to sp Q03001 DYST_HUMAN Dystonin OS=Homo sapiens GN=DST PE=1 SV=4 (2.02931E-13)		1756	Y	1	2	VEEPQQPYPDR	http://cal/tpp/cgi-bin/peptidexml_html2.pl?PepMass=1356.6307&StdPep=&MassError=0.5&xslt=xsltproc&cgi-bin=/tpp/cgi-bin/&ratioType=-1&Ref=2_VEEPQQPYPDR&Infile=/home/jason/Dropbox/jellyfish-ngs/chironex-transcripts/proteomics/results/oge/interact.pep.xml	0.9996	0.9989	2	7	4		Y
67	1	70742	http://cal/tpp/cgi-bin/comet-fastadb.cgi?Ref=70742&Db=/home/jason/Dropbox/jellyfish-ngs/chironex-transcripts/proteomics/dbs/reversed.fa&Pep=ALLNDAYNHK+CVVQPDGTEK+DSVSVYTDR+EAVETEAQDPSGPHEVVK+EETPTGLFSR+EPESVEEEK+EVDRSVEESPEATESPLPVTR+EVEEPEVLSPLEVSTTEESEPEVEER+FEDIHTILETR+GTLEILGNVADALLSIIR+HYEQVFEVLGYTSPQR+IKPFDGSLSQGSIR+IQIDGTYAR+IVILPSGSQR+LGEVNQIFNDLIQR+LLDESETITPLEEAPVEK+LLDESETITPLEEAPVEKEP…	1	26.4	37	101	3.57	Locus_205_Transcript_1/4_Confidence_0.545_Length_5267 - Similar to sp Q03001 DYST_HUMAN Dystonin OS=Homo sapiens GN=DST PE=1 SV=4 (2.02931E-13)		1756	Y	1	3	LLDESETITPLEEAPVEKEPESVEEEK	http://cal/tpp/cgi-bin/peptidexml_html2.pl?PepMass=3068.4817&StdPep=&MassError=0.5&xslt=xsltproc&cgi-bin=/tpp/cgi-bin/&ratioType=-1&Ref=3_LLDESETITPLEEAPVEKEPESVEEEK&Infile=/home/jason/Dropbox/jellyfish-ngs/chironex-transcripts/proteomics/results/oge/interact.pep.xml	0.9994	0.9982	2	7	2		Y
67	1	70742	http://cal/tpp/cgi-bin/comet-fastadb.cgi?Ref=70742&Db=/home/jason/Dropbox/jellyfish-ngs/chironex-transcripts/proteomics/dbs/reversed.fa&Pep=ALLNDAYNHK+CVVQPDGTEK+DSVSVYTDR+EAVETEAQDPSGPHEVVK+EETPTGLFSR+EPESVEEEK+EVDRSVEESPEATESPLPVTR+EVEEPEVLSPLEVSTTEESEPEVEER+FEDIHTILETR+GTLEILGNVADALLSIIR+HYEQVFEVLGYTSPQR+IKPFDGSLSQGSIR+IQIDGTYAR+IVILPSGSQR+LGEVNQIFNDLIQR+LLDESETITPLEEAPVEK+LLDESETITPLEEAPVEKEP…	1	26.4	37	101	3.57	Locus_205_Transcript_1/4_Confidence_0.545_Length_5267 - Similar to sp Q03001 DYST_HUMAN Dystonin OS=Homo sapiens GN=DST PE=1 SV=4 (2.02931E-13)		1756	Y	1	2	LGEVNQIFNDLIQR	http://cal/tpp/cgi-bin/peptidexml_html2.pl?PepMass=1657.8787&StdPep=&MassError=0.5&xslt=xsltproc&cgi-bin=/tpp/cgi-bin/&ratioType=-1&Ref=2_LGEVNQIFNDLIQR&Infile=/home/jason/Dropbox/jellyfish-ngs/chironex-transcripts/proteomics/results/oge/interact.pep.xml	0.9993	0.998	2	7	1		Y
67	1	70742	http://cal/tpp/cgi-bin/comet-fastadb.cgi?Ref=70742&Db=/home/jason/Dropbox/jellyfish-ngs/chironex-transcripts/proteomics/dbs/reversed.fa&Pep=ALLNDAYNHK+CVVQPDGTEK+DSVSVYTDR+EAVETEAQDPSGPHEVVK+EETPTGLFSR+EPESVEEEK+EVDRSVEESPEATESPLPVTR+EVEEPEVLSPLEVSTTEESEPEVEER+FEDIHTILETR+GTLEILGNVADALLSIIR+HYEQVFEVLGYTSPQR+IKPFDGSLSQGSIR+IQIDGTYAR+IVILPSGSQR+LGEVNQIFNDLIQR+LLDESETITPLEEAPVEK+LLDESETITPLEEAPVEKEP…	1	26.4	37	101	3.57	Locus_205_Transcript_1/4_Confidence_0.545_Length_5267 - Similar to sp Q03001 DYST_HUMAN Dystonin OS=Homo sapiens GN=DST PE=1 SV=4 (2.02931E-13)		1756	Y	1	2	SPSGEETVLDR	http://cal/tpp/cgi-bin/peptidexml_html2.pl?PepMass=1188.5627&StdPep=&MassError=0.5&xslt=xsltproc&cgi-bin=/tpp/cgi-bin/&ratioType=-1&Ref=2_SPSGEETVLDR&Infile=/home/jason/Dropbox/jellyfish-ngs/chironex-transcripts/proteomics/results/oge/interact.pep.xml	0.9993	0.998	2	7	1		Y
67	1	70742	http://cal/tpp/cgi-bin/comet-fastadb.cgi?Ref=70742&Db=/home/jason/Dropbox/jellyfish-ngs/chironex-transcripts/proteomics/dbs/reversed.fa&Pep=ALLNDAYNHK+CVVQPDGTEK+DSVSVYTDR+EAVETEAQDPSGPHEVVK+EETPTGLFSR+EPESVEEEK+EVDRSVEESPEATESPLPVTR+EVEEPEVLSPLEVSTTEESEPEVEER+FEDIHTILETR+GTLEILGNVADALLSIIR+HYEQVFEVLGYTSPQR+IKPFDGSLSQGSIR+IQIDGTYAR+IVILPSGSQR+LGEVNQIFNDLIQR+LLDESETITPLEEAPVEK+LLDESETITPLEEAPVEKEP…	1	26.4	37	101	3.57	Locus_205_Transcript_1/4_Confidence_0.545_Length_5267 - Similar to sp Q03001 DYST_HUMAN Dystonin OS=Homo sapiens GN=DST PE=1 SV=4 (2.02931E-13)		1756	Y	1	2	VIELGSSLIEGR	http://cal/tpp/cgi-bin/peptidexml_html2.pl?PepMass=1271.7087&StdPep=&MassError=0.5&xslt=xsltproc&cgi-bin=/tpp/cgi-bin/&ratioType=-1&Ref=2_VIELGSSLIEGR&Infile=/home/jason/Dropbox/jellyfish-ngs/chironex-transcripts/proteomics/results/oge/interact.pep.xml	0.9993	0.9979	2	7	3		Y
67	1	70742	http://cal/tpp/cgi-bin/comet-fastadb.cgi?Ref=70742&Db=/home/jason/Dropbox/jellyfish-ngs/chironex-transcripts/proteomics/dbs/reversed.fa&Pep=ALLNDAYNHK+CVVQPDGTEK+DSVSVYTDR+EAVETEAQDPSGPHEVVK+EETPTGLFSR+EPESVEEEK+EVDRSVEESPEATESPLPVTR+EVEEPEVLSPLEVSTTEESEPEVEER+FEDIHTILETR+GTLEILGNVADALLSIIR+HYEQVFEVLGYTSPQR+IKPFDGSLSQGSIR+IQIDGTYAR+IVILPSGSQR+LGEVNQIFNDLIQR+LLDESETITPLEEAPVEK+LLDESETITPLEEAPVEKEP…	1	26.4	37	101	3.57	Locus_205_Transcript_1/4_Confidence_0.545_Length_5267 - Similar to sp Q03001 DYST_HUMAN Dystonin OS=Homo sapiens GN=DST PE=1 SV=4 (2.02931E-13)		1756	Y	1	2	SLPYIDDLPR	http://cal/tpp/cgi-bin/peptidexml_html2.pl?PepMass=1187.6187&StdPep=&MassError=0.5&xslt=xsltproc&cgi-bin=/tpp/cgi-bin/&ratioType=-1&Ref=2_SLPYIDDLPR&Infile=/home/jason/Dropbox/jellyfish-ngs/chironex-transcripts/proteomics/results/oge/interact.pep.xml	0.9986	0.9959	2	7	2		Y
67	1	70742	http://cal/tpp/cgi-bin/comet-fastadb.cgi?Ref=70742&Db=/home/jason/Dropbox/jellyfish-ngs/chironex-transcripts/proteomics/dbs/reversed.fa&Pep=ALLNDAYNHK+CVVQPDGTEK+DSVSVYTDR+EAVETEAQDPSGPHEVVK+EETPTGLFSR+EPESVEEEK+EVDRSVEESPEATESPLPVTR+EVEEPEVLSPLEVSTTEESEPEVEER+FEDIHTILETR+GTLEILGNVADALLSIIR+HYEQVFEVLGYTSPQR+IKPFDGSLSQGSIR+IQIDGTYAR+IVILPSGSQR+LGEVNQIFNDLIQR+LLDESETITPLEEAPVEK+LLDESETITPLEEAPVEKEP…	1	26.4	37	101	3.57	Locus_205_Transcript_1/4_Confidence_0.545_Length_5267 - Similar to sp Q03001 DYST_HUMAN Dystonin OS=Homo sapiens GN=DST PE=1 SV=4 (2.02931E-13)		1756	Y	1	2	DSVSVYTDR	http://cal/tpp/cgi-bin/peptidexml_html2.pl?PepMass=1040.4774&StdPep=&MassError=0.5&xslt=xsltproc&cgi-bin=/tpp/cgi-bin/&ratioType=-1&Ref=2_DSVSVYTDR&Infile=/home/jason/Dropbox/jellyfish-ngs/chironex-transcripts/proteomics/results/oge/interact.pep.xml	0.9981	0.9946	2	7	1		Y
67	1	70742	http://cal/tpp/cgi-bin/comet-fastadb.cgi?Ref=70742&Db=/home/jason/Dropbox/jellyfish-ngs/chironex-transcripts/proteomics/dbs/reversed.fa&Pep=ALLNDAYNHK+CVVQPDGTEK+DSVSVYTDR+EAVETEAQDPSGPHEVVK+EETPTGLFSR+EPESVEEEK+EVDRSVEESPEATESPLPVTR+EVEEPEVLSPLEVSTTEESEPEVEER+FEDIHTILETR+GTLEILGNVADALLSIIR+HYEQVFEVLGYTSPQR+IKPFDGSLSQGSIR+IQIDGTYAR+IVILPSGSQR+LGEVNQIFNDLIQR+LLDESETITPLEEAPVEK+LLDESETITPLEEAPVEKEP…	1	26.4	37	101	3.57	Locus_205_Transcript_1/4_Confidence_0.545_Length_5267 - Similar to sp Q03001 DYST_HUMAN Dystonin OS=Homo sapiens GN=DST PE=1 SV=4 (2.02931E-13)		1756	Y	1	3	TIVLAPDGKEESVEEK	http://cal/tpp/cgi-bin/peptidexml_html2.pl?PepMass=1742.8937&StdPep=&MassError=0.5&xslt=xsltproc&cgi-bin=/tpp/cgi-bin/&ratioType=-1&Ref=3_TIVLAPDGKEESVEEK&Infile=/home/jason/Dropbox/jellyfish-ngs/chironex-transcripts/proteomics/results/oge/interact.pep.xml	0.9979	0.9938	2	7	2		Y
67	1	70742	http://cal/tpp/cgi-bin/comet-fastadb.cgi?Ref=70742&Db=/home/jason/Dropbox/jellyfish-ngs/chironex-transcripts/proteomics/dbs/reversed.fa&Pep=ALLNDAYNHK+CVVQPDGTEK+DSVSVYTDR+EAVETEAQDPSGPHEVVK+EETPTGLFSR+EPESVEEEK+EVDRSVEESPEATESPLPVTR+EVEEPEVLSPLEVSTTEESEPEVEER+FEDIHTILETR+GTLEILGNVADALLSIIR+HYEQVFEVLGYTSPQR+IKPFDGSLSQGSIR+IQIDGTYAR+IVILPSGSQR+LGEVNQIFNDLIQR+LLDESETITPLEEAPVEK+LLDESETITPLEEAPVEKEP…	1	26.4	37	101	3.57	Locus_205_Transcript_1/4_Confidence_0.545_Length_5267 - Similar to sp Q03001 DYST_HUMAN Dystonin OS=Homo sapiens GN=DST PE=1 SV=4 (2.02931E-13)		1756	Y	1	3	EVDRSVEESPEATESPLPVTR	http://cal/tpp/cgi-bin/peptidexml_html2.pl?PepMass=2326.1287&StdPep=&MassError=0.5&xslt=xsltproc&cgi-bin=/tpp/cgi-bin/&ratioType=-1&Ref=3_EVDRSVEESPEATESPLPVTR&Infile=/home/jason/Dropbox/jellyfish-ngs/chironex-transcripts/proteomics/results/oge/interact.pep.xml	0.9956	0.9871	2	7	2		Y
67	1	70742	http://cal/tpp/cgi-bin/comet-fastadb.cgi?Ref=70742&Db=/home/jason/Dropbox/jellyfish-ngs/chironex-transcripts/proteomics/dbs/reversed.fa&Pep=ALLNDAYNHK+CVVQPDGTEK+DSVSVYTDR+EAVETEAQDPSGPHEVVK+EETPTGLFSR+EPESVEEEK+EVDRSVEESPEATESPLPVTR+EVEEPEVLSPLEVSTTEESEPEVEER+FEDIHTILETR+GTLEILGNVADALLSIIR+HYEQVFEVLGYTSPQR+IKPFDGSLSQGSIR+IQIDGTYAR+IVILPSGSQR+LGEVNQIFNDLIQR+LLDESETITPLEEAPVEK+LLDESETITPLEEAPVEKEP…	1	26.4	37	101	3.57	Locus_205_Transcript_1/4_Confidence_0.545_Length_5267 - Similar to sp Q03001 DYST_HUMAN Dystonin OS=Homo sapiens GN=DST PE=1 SV=4 (2.02931E-13)		1756	Y	1	2	Q[111]NVGHFEDWLLK	http://cal/tpp/cgi-bin/peptidexml_html2.pl?PepMass=1467.7147&StdPep=Q[111]NVGHFEDWLLK&MassError=0.5&xslt=xsltproc&cgi-bin=/tpp/cgi-bin/&ratioType=-1&Ref=2_QNVGHFEDWLLK&Infile=/home/jason/Dropbox/jellyfish-ngs/chironex-transcripts/proteomics/results/oge/interact.pep.xml	0.9923	0.9778	2	7	2	d	Y
67	1	70742	http://cal/tpp/cgi-bin/comet-fastadb.cgi?Ref=70742&Db=/home/jason/Dropbox/jellyfish-ngs/chironex-transcripts/proteomics/dbs/reversed.fa&Pep=ALLNDAYNHK+CVVQPDGTEK+DSVSVYTDR+EAVETEAQDPSGPHEVVK+EETPTGLFSR+EPESVEEEK+EVDRSVEESPEATESPLPVTR+EVEEPEVLSPLEVSTTEESEPEVEER+FEDIHTILETR+GTLEILGNVADALLSIIR+HYEQVFEVLGYTSPQR+IKPFDGSLSQGSIR+IQIDGTYAR+IVILPSGSQR+LGEVNQIFNDLIQR+LLDESETITPLEEAPVEK+LLDESETITPLEEAPVEKEP…	1	26.4	37	101	3.57	Locus_205_Transcript_1/4_Confidence_0.545_Length_5267 - Similar to sp Q03001 DYST_HUMAN Dystonin OS=Homo sapiens GN=DST PE=1 SV=4 (2.02931E-13)		1756	Y	1	2	TIVLAPDGK	http://cal/tpp/cgi-bin/peptidexml_html2.pl?PepMass=912.5277&StdPep=&MassError=0.5&xslt=xsltproc&cgi-bin=/tpp/cgi-bin/&ratioType=-1&Ref=2_TIVLAPDGK&Infile=/home/jason/Dropbox/jellyfish-ngs/chironex-transcripts/proteomics/results/oge/interact.pep.xml	0.9856	0.9591	2	7	2		Y
67	1	70742	http://cal/tpp/cgi-bin/comet-fastadb.cgi?Ref=70742&Db=/home/jason/Dropbox/jellyfish-ngs/chironex-transcripts/proteomics/dbs/reversed.fa&Pep=ALLNDAYNHK+CVVQPDGTEK+DSVSVYTDR+EAVETEAQDPSGPHEVVK+EETPTGLFSR+EPESVEEEK+EVDRSVEESPEATESPLPVTR+EVEEPEVLSPLEVSTTEESEPEVEER+FEDIHTILETR+GTLEILGNVADALLSIIR+HYEQVFEVLGYTSPQR+IKPFDGSLSQGSIR+IQIDGTYAR+IVILPSGSQR+LGEVNQIFNDLIQR+LLDESETITPLEEAPVEK+LLDESETITPLEEAPVEKEP…	1	26.4	37	101	3.57	Locus_205_Transcript_1/4_Confidence_0.545_Length_5267 - Similar to sp Q03001 DYST_HUMAN Dystonin OS=Homo sapiens GN=DST PE=1 SV=4 (2.02931E-13)		1756	Y	1	2	RPVFVTSK	http://cal/tpp/cgi-bin/peptidexml_html2.pl?PepMass=932.5447&StdPep=&MassError=0.5&xslt=xsltproc&cgi-bin=/tpp/cgi-bin/&ratioType=-1&Ref=2_RPVFVTSK&Infile=/home/jason/Dropbox/jellyfish-ngs/chironex-transcripts/proteomics/results/oge/interact.pep.xml	0.9809	0.9461	2	7	1		Y
67	1	70742	http://cal/tpp/cgi-bin/comet-fastadb.cgi?Ref=70742&Db=/home/jason/Dropbox/jellyfish-ngs/chironex-transcripts/proteomics/dbs/reversed.fa&Pep=ALLNDAYNHK+CVVQPDGTEK+DSVSVYTDR+EAVETEAQDPSGPHEVVK+EETPTGLFSR+EPESVEEEK+EVDRSVEESPEATESPLPVTR+EVEEPEVLSPLEVSTTEESEPEVEER+FEDIHTILETR+GTLEILGNVADALLSIIR+HYEQVFEVLGYTSPQR+IKPFDGSLSQGSIR+IQIDGTYAR+IVILPSGSQR+LGEVNQIFNDLIQR+LLDESETITPLEEAPVEK+LLDESETITPLEEAPVEKEP…	1	26.4	37	101	3.57	Locus_205_Transcript_1/4_Confidence_0.545_Length_5267 - Similar to sp Q03001 DYST_HUMAN Dystonin OS=Homo sapiens GN=DST PE=1 SV=4 (2.02931E-13)		1756	Y	1	2	IQIDGTYAR	http://cal/tpp/cgi-bin/peptidexml_html2.pl?PepMass=1035.5347&StdPep=&MassError=0.5&xslt=xsltproc&cgi-bin=/tpp/cgi-bin/&ratioType=-1&Ref=2_IQIDGTYAR&Infile=/home/jason/Dropbox/jellyfish-ngs/chironex-transcripts/proteomics/results/oge/interact.pep.xml	0.9787	0.9401	2	7	3		Y
67	1	70742	http://cal/tpp/cgi-bin/comet-fastadb.cgi?Ref=70742&Db=/home/jason/Dropbox/jellyfish-ngs/chironex-transcripts/proteomics/dbs/reversed.fa&Pep=ALLNDAYNHK+CVVQPDGTEK+DSVSVYTDR+EAVETEAQDPSGPHEVVK+EETPTGLFSR+EPESVEEEK+EVDRSVEESPEATESPLPVTR+EVEEPEVLSPLEVSTTEESEPEVEER+FEDIHTILETR+GTLEILGNVADALLSIIR+HYEQVFEVLGYTSPQR+IKPFDGSLSQGSIR+IQIDGTYAR+IVILPSGSQR+LGEVNQIFNDLIQR+LLDESETITPLEEAPVEK+LLDESETITPLEEAPVEKEP…	1	26.4	37	101	3.57	Locus_205_Transcript_1/4_Confidence_0.545_Length_5267 - Similar to sp Q03001 DYST_HUMAN Dystonin OS=Homo sapiens GN=DST PE=1 SV=4 (2.02931E-13)		1756	Y	1	2	IKPFDGSLSQGSIR	http://cal/tpp/cgi-bin/peptidexml_html2.pl?PepMass=1503.8047&StdPep=&MassError=0.5&xslt=xsltproc&cgi-bin=/tpp/cgi-bin/&ratioType=-1&Ref=2_IKPFDGSLSQGSIR&Infile=/home/jason/Dropbox/jellyfish-ngs/chironex-transcripts/proteomics/results/oge/interact.pep.xml	0.9764	0.934	2	7	3		Y
67	1	70742	http://cal/tpp/cgi-bin/comet-fastadb.cgi?Ref=70742&Db=/home/jason/Dropbox/jellyfish-ngs/chironex-transcripts/proteomics/dbs/reversed.fa&Pep=ALLNDAYNHK+CVVQPDGTEK+DSVSVYTDR+EAVETEAQDPSGPHEVVK+EETPTGLFSR+EPESVEEEK+EVDRSVEESPEATESPLPVTR+EVEEPEVLSPLEVSTTEESEPEVEER+FEDIHTILETR+GTLEILGNVADALLSIIR+HYEQVFEVLGYTSPQR+IKPFDGSLSQGSIR+IQIDGTYAR+IVILPSGSQR+LGEVNQIFNDLIQR+LLDESETITPLEEAPVEK+LLDESETITPLEEAPVEKEP…	1	26.4	37	101	3.57	Locus_205_Transcript_1/4_Confidence_0.545_Length_5267 - Similar to sp Q03001 DYST_HUMAN Dystonin OS=Homo sapiens GN=DST PE=1 SV=4 (2.02931E-13)		1756	Y	1	3	EVEEPEVLSPLEVSTTEESEPEVEER	http://cal/tpp/cgi-bin/peptidexml_html2.pl?PepMass=2970.3717&StdPep=&MassError=0.5&xslt=xsltproc&cgi-bin=/tpp/cgi-bin/&ratioType=-1&Ref=3_EVEEPEVLSPLEVSTTEESEPEVEER&Infile=/home/jason/Dropbox/jellyfish-ngs/chironex-transcripts/proteomics/results/oge/interact.pep.xml	0.975	0.9302	2	7	2		Y
67	1	70742	http://cal/tpp/cgi-bin/comet-fastadb.cgi?Ref=70742&Db=/home/jason/Dropbox/jellyfish-ngs/chironex-transcripts/proteomics/dbs/reversed.fa&Pep=ALLNDAYNHK+CVVQPDGTEK+DSVSVYTDR+EAVETEAQDPSGPHEVVK+EETPTGLFSR+EPESVEEEK+EVDRSVEESPEATESPLPVTR+EVEEPEVLSPLEVSTTEESEPEVEER+FEDIHTILETR+GTLEILGNVADALLSIIR+HYEQVFEVLGYTSPQR+IKPFDGSLSQGSIR+IQIDGTYAR+IVILPSGSQR+LGEVNQIFNDLIQR+LLDESETITPLEEAPVEK+LLDESETITPLEEAPVEKEP…	1	26.4	37	101	3.57	Locus_205_Transcript_1/4_Confidence_0.545_Length_5267 - Similar to sp Q03001 DYST_HUMAN Dystonin OS=Homo sapiens GN=DST PE=1 SV=4 (2.02931E-13)		1756	Y	1	2	ALLNDAYNHK	http://cal/tpp/cgi-bin/peptidexml_html2.pl?PepMass=1157.5829&StdPep=&MassError=0.5&xslt=xsltproc&cgi-bin=/tpp/cgi-bin/&ratioType=-1&Ref=2_ALLNDAYNHK&Infile=/home/jason/Dropbox/jellyfish-ngs/chironex-transcripts/proteomics/results/oge/interact.pep.xml	0.9574	0.8847	2	7	1		Y
67	1	70742	http://cal/tpp/cgi-bin/comet-fastadb.cgi?Ref=70742&Db=/home/jason/Dropbox/jellyfish-ngs/chironex-transcripts/proteomics/dbs/reversed.fa&Pep=ALLNDAYNHK+CVVQPDGTEK+DSVSVYTDR+EAVETEAQDPSGPHEVVK+EETPTGLFSR+EPESVEEEK+EVDRSVEESPEATESPLPVTR+EVEEPEVLSPLEVSTTEESEPEVEER+FEDIHTILETR+GTLEILGNVADALLSIIR+HYEQVFEVLGYTSPQR+IKPFDGSLSQGSIR+IQIDGTYAR+IVILPSGSQR+LGEVNQIFNDLIQR+LLDESETITPLEEAPVEK+LLDESETITPLEEAPVEKEP…	1	26.4	37	101	3.57	Locus_205_Transcript_1/4_Confidence_0.545_Length_5267 - Similar to sp Q03001 DYST_HUMAN Dystonin OS=Homo sapiens GN=DST PE=1 SV=4 (2.02931E-13)		1756	Y	1	3	TVTRPDGQEEVISQPEYELPSEAVPCVEEVK	http://cal/tpp/cgi-bin/peptidexml_html2.pl?PepMass=3513.6827&StdPep=TVTRPDGQEEVISQPEYELPSEAVPCVEEVK&MassError=0.5&xslt=xsltproc&cgi-bin=/tpp/cgi-bin/&ratioType=-1&Ref=3_TVTRPDGQEEVISQPEYELPSEAVPCVEEVK&Infile=/home/jason/Dropbox/jellyfish-ngs/chironex-transcripts/proteomics/results/oge/interact.pep.xml	0.9446	0.8535	2	7	1		Y
67	1	70742	http://cal/tpp/cgi-bin/comet-fastadb.cgi?Ref=70742&Db=/home/jason/Dropbox/jellyfish-ngs/chironex-transcripts/proteomics/dbs/reversed.fa&Pep=ALLNDAYNHK+CVVQPDGTEK+DSVSVYTDR+EAVETEAQDPSGPHEVVK+EETPTGLFSR+EPESVEEEK+EVDRSVEESPEATESPLPVTR+EVEEPEVLSPLEVSTTEESEPEVEER+FEDIHTILETR+GTLEILGNVADALLSIIR+HYEQVFEVLGYTSPQR+IKPFDGSLSQGSIR+IQIDGTYAR+IVILPSGSQR+LGEVNQIFNDLIQR+LLDESETITPLEEAPVEK+LLDESETITPLEEAPVEKEP…	1	26.4	37	101	3.57	Locus_205_Transcript_1/4_Confidence_0.545_Length_5267 - Similar to sp Q03001 DYST_HUMAN Dystonin OS=Homo sapiens GN=DST PE=1 SV=4 (2.02931E-13)		1756	Y	1	2	EETPTGLFSR	http://cal/tpp/cgi-bin/peptidexml_html2.pl?PepMass=1135.5507&StdPep=&MassError=0.5&xslt=xsltproc&cgi-bin=/tpp/cgi-bin/&ratioType=-1&Ref=2_EETPTGLFSR&Infile=/home/jason/Dropbox/jellyfish-ngs/chironex-transcripts/proteomics/results/oge/interact.pep.xml	0.9404	0.8436	2	7	1		Y
67	1	70742	http://cal/tpp/cgi-bin/comet-fastadb.cgi?Ref=70742&Db=/home/jason/Dropbox/jellyfish-ngs/chironex-transcripts/proteomics/dbs/reversed.fa&Pep=ALLNDAYNHK+CVVQPDGTEK+DSVSVYTDR+EAVETEAQDPSGPHEVVK+EETPTGLFSR+EPESVEEEK+EVDRSVEESPEATESPLPVTR+EVEEPEVLSPLEVSTTEESEPEVEER+FEDIHTILETR+GTLEILGNVADALLSIIR+HYEQVFEVLGYTSPQR+IKPFDGSLSQGSIR+IQIDGTYAR+IVILPSGSQR+LGEVNQIFNDLIQR+LLDESETITPLEEAPVEK+LLDESETITPLEEAPVEKEP…	1	26.4	37	101	3.57	Locus_205_Transcript_1/4_Confidence_0.545_Length_5267 - Similar to sp Q03001 DYST_HUMAN Dystonin OS=Homo sapiens GN=DST PE=1 SV=4 (2.02931E-13)		1756	Y	1	4	SIVLRPDGSTHVPDSEPKPR	http://cal/tpp/cgi-bin/peptidexml_html2.pl?PepMass=2186.1447&StdPep=&MassError=0.5&xslt=xsltproc&cgi-bin=/tpp/cgi-bin/&ratioType=-1&Ref=4_SIVLRPDGSTHVPDSEPKPR&Infile=/home/jason/Dropbox/jellyfish-ngs/chironex-transcripts/proteomics/results/oge/interact.pep.xml	0.935	0.831	2	7	1		Y
67	1	70742	http://cal/tpp/cgi-bin/comet-fastadb.cgi?Ref=70742&Db=/home/jason/Dropbox/jellyfish-ngs/chironex-transcripts/proteomics/dbs/reversed.fa&Pep=ALLNDAYNHK+CVVQPDGTEK+DSVSVYTDR+EAVETEAQDPSGPHEVVK+EETPTGLFSR+EPESVEEEK+EVDRSVEESPEATESPLPVTR+EVEEPEVLSPLEVSTTEESEPEVEER+FEDIHTILETR+GTLEILGNVADALLSIIR+HYEQVFEVLGYTSPQR+IKPFDGSLSQGSIR+IQIDGTYAR+IVILPSGSQR+LGEVNQIFNDLIQR+LLDESETITPLEEAPVEK+LLDESETITPLEEAPVEKEP…	1	26.4	37	101	3.57	Locus_205_Transcript_1/4_Confidence_0.545_Length_5267 - Similar to sp Q03001 DYST_HUMAN Dystonin OS=Homo sapiens GN=DST PE=1 SV=4 (2.02931E-13)		1756	Y	1	3	HYEQVFEVLGYTSPQR	http://cal/tpp/cgi-bin/peptidexml_html2.pl?PepMass=1951.9427&StdPep=&MassError=0.5&xslt=xsltproc&cgi-bin=/tpp/cgi-bin/&ratioType=-1&Ref=3_HYEQVFEVLGYTSPQR&Infile=/home/jason/Dropbox/jellyfish-ngs/chironex-transcripts/proteomics/results/oge/interact.pep.xml	0.8498	0.6591	2	7	1	a	Y
67	1	70742	http://cal/tpp/cgi-bin/comet-fastadb.cgi?Ref=70742&Db=/home/jason/Dropbox/jellyfish-ngs/chironex-transcripts/proteomics/dbs/reversed.fa&Pep=ALLNDAYNHK+CVVQPDGTEK+DSVSVYTDR+EAVETEAQDPSGPHEVVK+EETPTGLFSR+EPESVEEEK+EVDRSVEESPEATESPLPVTR+EVEEPEVLSPLEVSTTEESEPEVEER+FEDIHTILETR+GTLEILGNVADALLSIIR+HYEQVFEVLGYTSPQR+IKPFDGSLSQGSIR+IQIDGTYAR+IVILPSGSQR+LGEVNQIFNDLIQR+LLDESETITPLEEAPVEK+LLDESETITPLEEAPVEKEP…	1	26.4	37	101	3.57	Locus_205_Transcript_1/4_Confidence_0.545_Length_5267 - Similar to sp Q03001 DYST_HUMAN Dystonin OS=Homo sapiens GN=DST PE=1 SV=4 (2.02931E-13)		1756	Y	1	3	EAVETEAQDPSGPHEVVK	http://cal/tpp/cgi-bin/peptidexml_html2.pl?PepMass=1920.9067&StdPep=&MassError=0.5&xslt=xsltproc&cgi-bin=/tpp/cgi-bin/&ratioType=-1&Ref=3_EAVETEAQDPSGPHEVVK&Infile=/home/jason/Dropbox/jellyfish-ngs/chironex-transcripts/proteomics/results/oge/interact.pep.xml	0.8006	0.5784	2	7	1		Y
67	1	70742	http://cal/tpp/cgi-bin/comet-fastadb.cgi?Ref=70742&Db=/home/jason/Dropbox/jellyfish-ngs/chironex-transcripts/proteomics/dbs/reversed.fa&Pep=ALLNDAYNHK+CVVQPDGTEK+DSVSVYTDR+EAVETEAQDPSGPHEVVK+EETPTGLFSR+EPESVEEEK+EVDRSVEESPEATESPLPVTR+EVEEPEVLSPLEVSTTEESEPEVEER+FEDIHTILETR+GTLEILGNVADALLSIIR+HYEQVFEVLGYTSPQR+IKPFDGSLSQGSIR+IQIDGTYAR+IVILPSGSQR+LGEVNQIFNDLIQR+LLDESETITPLEEAPVEK+LLDESETITPLEEAPVEKEP…	1	26.4	37	101	3.57	Locus_205_Transcript_1/4_Confidence_0.545_Length_5267 - Similar to sp Q03001 DYST_HUMAN Dystonin OS=Homo sapiens GN=DST PE=1 SV=4 (2.02931E-13)		1756	Y	1	3	SVEESPEATESPLPVTR	http://cal/tpp/cgi-bin/peptidexml_html2.pl?PepMass=1826.8897&StdPep=&MassError=0.5&xslt=xsltproc&cgi-bin=/tpp/cgi-bin/&ratioType=-1&Ref=3_SVEESPEATESPLPVTR&Infile=/home/jason/Dropbox/jellyfish-ngs/chironex-transcripts/proteomics/results/oge/interact.pep.xml	0.764	0.5253	2	7	1	b	Y
67	1	70742	http://cal/tpp/cgi-bin/comet-fastadb.cgi?Ref=70742&Db=/home/jason/Dropbox/jellyfish-ngs/chironex-transcripts/proteomics/dbs/reversed.fa&Pep=ALLNDAYNHK+CVVQPDGTEK+DSVSVYTDR+EAVETEAQDPSGPHEVVK+EETPTGLFSR+EPESVEEEK+EVDRSVEESPEATESPLPVTR+EVEEPEVLSPLEVSTTEESEPEVEER+FEDIHTILETR+GTLEILGNVADALLSIIR+HYEQVFEVLGYTSPQR+IKPFDGSLSQGSIR+IQIDGTYAR+IVILPSGSQR+LGEVNQIFNDLIQR+LLDESETITPLEEAPVEK+LLDESETITPLEEAPVEKEP…	1	26.4	37	101	3.57	Locus_205_Transcript_1/4_Confidence_0.545_Length_5267 - Similar to sp Q03001 DYST_HUMAN Dystonin OS=Homo sapiens GN=DST PE=1 SV=4 (2.02931E-13)		1756	Y	1	2	IVILPSGSQR	http://cal/tpp/cgi-bin/peptidexml_html2.pl?PepMass=1068.6287&StdPep=&MassError=0.5&xslt=xsltproc&cgi-bin=/tpp/cgi-bin/&ratioType=-1&Ref=2_IVILPSGSQR&Infile=/home/jason/Dropbox/jellyfish-ngs/chironex-transcripts/proteomics/results/oge/interact.pep.xml	0.433	0.433	2	7	1		Y
67	1	70742	http://cal/tpp/cgi-bin/comet-fastadb.cgi?Ref=70742&Db=/home/jason/Dropbox/jellyfish-ngs/chironex-transcripts/proteomics/dbs/reversed.fa&Pep=ALLNDAYNHK+CVVQPDGTEK+DSVSVYTDR+EAVETEAQDPSGPHEVVK+EETPTGLFSR+EPESVEEEK+EVDRSVEESPEATESPLPVTR+EVEEPEVLSPLEVSTTEESEPEVEER+FEDIHTILETR+GTLEILGNVADALLSIIR+HYEQVFEVLGYTSPQR+IKPFDGSLSQGSIR+IQIDGTYAR+IVILPSGSQR+LGEVNQIFNDLIQR+LLDESETITPLEEAPVEK+LLDESETITPLEEAPVEKEP…	1	26.4	37	101	3.57	Locus_205_Transcript_1/4_Confidence_0.545_Length_5267 - Similar to sp Q03001 DYST_HUMAN Dystonin OS=Homo sapiens GN=DST PE=1 SV=4 (2.02931E-13)		1756	Y	1	2	C[143]VVQPDGTEK	http://cal/tpp/cgi-bin/peptidexml_html2.pl?PepMass=1114.4970&StdPep=C[143]VVQPDGTEK&MassError=0.5&xslt=xsltproc&cgi-bin=/tpp/cgi-bin/&ratioType=-1&Ref=2_CVVQPDGTEK&Infile=/home/jason/Dropbox/jellyfish-ngs/chironex-transcripts/proteomics/results/oge/interact.pep.xml	0.2778	0.2778	2	7	1		Y
67	1	70742	http://cal/tpp/cgi-bin/comet-fastadb.cgi?Ref=70742&Db=/home/jason/Dropbox/jellyfish-ngs/chironex-transcripts/proteomics/dbs/reversed.fa&Pep=ALLNDAYNHK+CVVQPDGTEK+DSVSVYTDR+EAVETEAQDPSGPHEVVK+EETPTGLFSR+EPESVEEEK+EVDRSVEESPEATESPLPVTR+EVEEPEVLSPLEVSTTEESEPEVEER+FEDIHTILETR+GTLEILGNVADALLSIIR+HYEQVFEVLGYTSPQR+IKPFDGSLSQGSIR+IQIDGTYAR+IVILPSGSQR+LGEVNQIFNDLIQR+LLDESETITPLEEAPVEK+LLDESETITPLEEAPVEKEP…	1	26.4	37	101	3.57	Locus_205_Transcript_1/4_Confidence_0.545_Length_5267 - Similar to sp Q03001 DYST_HUMAN Dystonin OS=Homo sapiens GN=DST PE=1 SV=4 (2.02931E-13)		1756	Y	1	2	CVVQPDGTEK	http://cal/tpp/cgi-bin/peptidexml_html2.pl?PepMass=1131.5237&StdPep=CVVQPDGTEK&MassError=0.5&xslt=xsltproc&cgi-bin=/tpp/cgi-bin/&ratioType=-1&Ref=2_CVVQPDGTEK&Infile=/home/jason/Dropbox/jellyfish-ngs/chironex-transcripts/proteomics/results/oge/interact.pep.xml	0.136	0.136	2	7	1		N
67	1	70742	http://cal/tpp/cgi-bin/comet-fastadb.cgi?Ref=70742&Db=/home/jason/Dropbox/jellyfish-ngs/chironex-transcripts/proteomics/dbs/reversed.fa&Pep=ALLNDAYNHK+CVVQPDGTEK+DSVSVYTDR+EAVETEAQDPSGPHEVVK+EETPTGLFSR+EPESVEEEK+EVDRSVEESPEATESPLPVTR+EVEEPEVLSPLEVSTTEESEPEVEER+FEDIHTILETR+GTLEILGNVADALLSIIR+HYEQVFEVLGYTSPQR+IKPFDGSLSQGSIR+IQIDGTYAR+IVILPSGSQR+LGEVNQIFNDLIQR+LLDESETITPLEEAPVEK+LLDESETITPLEEAPVEKEP…	1	26.4	37	101	3.57	Locus_205_Transcript_1/4_Confidence_0.545_Length_5267 - Similar to sp Q03001 DYST_HUMAN Dystonin OS=Homo sapiens GN=DST PE=1 SV=4 (2.02931E-13)		1756	Y	1	3	VTTLAPVAVEPQVILEQMSEQK	http://cal/tpp/cgi-bin/peptidexml_html2.pl?PepMass=2409.2827&StdPep=&MassError=0.5&xslt=xsltproc&cgi-bin=/tpp/cgi-bin/&ratioType=-1&Ref=3_VTTLAPVAVEPQVILEQMSEQK&Infile=/home/jason/Dropbox/jellyfish-ngs/chironex-transcripts/proteomics/results/oge/interact.pep.xml	0.13	0.13	2	7	1	c	N
67	1	70742	http://cal/tpp/cgi-bin/comet-fastadb.cgi?Ref=70742&Db=/home/jason/Dropbox/jellyfish-ngs/chironex-transcripts/proteomics/dbs/reversed.fa&Pep=ALLNDAYNHK+CVVQPDGTEK+DSVSVYTDR+EAVETEAQDPSGPHEVVK+EETPTGLFSR+EPESVEEEK+EVDRSVEESPEATESPLPVTR+EVEEPEVLSPLEVSTTEESEPEVEER+FEDIHTILETR+GTLEILGNVADALLSIIR+HYEQVFEVLGYTSPQR+IKPFDGSLSQGSIR+IQIDGTYAR+IVILPSGSQR+LGEVNQIFNDLIQR+LLDESETITPLEEAPVEK+LLDESETITPLEEAPVEKEP…	1	26.4	37	101	3.57	Locus_205_Transcript_1/4_Confidence_0.545_Length_5267 - Similar to sp Q03001 DYST_HUMAN Dystonin OS=Homo sapiens GN=DST PE=1 SV=4 (2.02931E-13)		1756	Y	1	3	Q[111]NVGHFEDWLLK	http://cal/tpp/cgi-bin/peptidexml_html2.pl?PepMass=1467.7147&StdPep=Q[111]NVGHFEDWLLK&MassError=0.5&xslt=xsltproc&cgi-bin=/tpp/cgi-bin/&ratioType=-1&Ref=3_QNVGHFEDWLLK&Infile=/home/jason/Dropbox/jellyfish-ngs/chironex-transcripts/proteomics/results/oge/interact.pep.xml	0.1023	0.1023	2	7	1	d	N
67	1	70742	http://cal/tpp/cgi-bin/comet-fastadb.cgi?Ref=70742&Db=/home/jason/Dropbox/jellyfish-ngs/chironex-transcripts/proteomics/dbs/reversed.fa&Pep=ALLNDAYNHK+CVVQPDGTEK+DSVSVYTDR+EAVETEAQDPSGPHEVVK+EETPTGLFSR+EPESVEEEK+EVDRSVEESPEATESPLPVTR+EVEEPEVLSPLEVSTTEESEPEVEER+FEDIHTILETR+GTLEILGNVADALLSIIR+HYEQVFEVLGYTSPQR+IKPFDGSLSQGSIR+IQIDGTYAR+IVILPSGSQR+LGEVNQIFNDLIQR+LLDESETITPLEEAPVEK+LLDESETITPLEEAPVEKEP…	1	26.4	37	101	3.57	Locus_205_Transcript_1/4_Confidence_0.545_Length_5267 - Similar to sp Q03001 DYST_HUMAN Dystonin OS=Homo sapiens GN=DST PE=1 SV=4 (2.02931E-13)		1756	Y	1	2	EPESVEEEK	http://cal/tpp/cgi-bin/peptidexml_html2.pl?PepMass=1074.4717&StdPep=&MassError=0.5&xslt=xsltproc&cgi-bin=/tpp/cgi-bin/&ratioType=-1&Ref=2_EPESVEEEK&Infile=/home/jason/Dropbox/jellyfish-ngs/chironex-transcripts/proteomics/results/oge/interact.pep.xml	0.1015	0.1015	2	7	1		N
68	1	70871	http://cal/tpp/cgi-bin/comet-fastadb.cgi?Ref=70871&Db=/home/jason/Dropbox/jellyfish-ngs/chironex-transcripts/proteomics/dbs/reversed.fa&Pep=GVAGAGVLAGFDK+LLVQNQDEMIR+YFPTQALNFAFK	1	10.7	3	16	0.63	Locus_237_Transcript_2/3_Confidence_0.667_Length_3141 - Similar to sp O49447 ADT3_ARATH ADP,ATP carrier protein 3, mitochondrial OS=Arabidopsis thaliana GN=AAC3 PE=1 SV=1 (0.0)		335	Y	1	2	GVAGAGVLAGFDK	http://cal/tpp/cgi-bin/peptidexml_html2.pl?PepMass=1160.6187&StdPep=&MassError=0.5&xslt=xsltproc&cgi-bin=/tpp/cgi-bin/&ratioType=-1&Ref=2_GVAGAGVLAGFDK&Infile=/home/jason/Dropbox/jellyfish-ngs/chironex-transcripts/proteomics/results/oge/interact.pep.xml	0.9994	0.9987	2	3	9		Y
68	1	70871	http://cal/tpp/cgi-bin/comet-fastadb.cgi?Ref=70871&Db=/home/jason/Dropbox/jellyfish-ngs/chironex-transcripts/proteomics/dbs/reversed.fa&Pep=GVAGAGVLAGFDK+LLVQNQDEMIR+YFPTQALNFAFK	1	10.7	3	16	0.63	Locus_237_Transcript_2/3_Confidence_0.667_Length_3141 - Similar to sp O49447 ADT3_ARATH ADP,ATP carrier protein 3, mitochondrial OS=Arabidopsis thaliana GN=AAC3 PE=1 SV=1 (0.0)		335	Y	1	2	YFPTQALNFAFK	http://cal/tpp/cgi-bin/peptidexml_html2.pl?PepMass=1445.7347&StdPep=&MassError=0.5&xslt=xsltproc&cgi-bin=/tpp/cgi-bin/&ratioType=-1&Ref=2_YFPTQALNFAFK&Infile=/home/jason/Dropbox/jellyfish-ngs/chironex-transcripts/proteomics/results/oge/interact.pep.xml	0.9994	0.9986	2	3	6		Y
68	1	70871	http://cal/tpp/cgi-bin/comet-fastadb.cgi?Ref=70871&Db=/home/jason/Dropbox/jellyfish-ngs/chironex-transcripts/proteomics/dbs/reversed.fa&Pep=GVAGAGVLAGFDK+LLVQNQDEMIR+YFPTQALNFAFK	1	10.7	3	16	0.63	Locus_237_Transcript_2/3_Confidence_0.667_Length_3141 - Similar to sp O49447 ADT3_ARATH ADP,ATP carrier protein 3, mitochondrial OS=Arabidopsis thaliana GN=AAC3 PE=1 SV=1 (0.0)		335	Y	1	2	LLVQNQDEM[147]IR	http://cal/tpp/cgi-bin/peptidexml_html2.pl?PepMass=1373.7027&StdPep=LLVQNQDEM[147]IR&MassError=0.5&xslt=xsltproc&cgi-bin=/tpp/cgi-bin/&ratioType=-1&Ref=2_LLVQNQDEMIR&Infile=/home/jason/Dropbox/jellyfish-ngs/chironex-transcripts/proteomics/results/oge/interact.pep.xml	0.9987	0.9971	2	3	1		Y
68	1	70871	http://cal/tpp/cgi-bin/comet-fastadb.cgi?Ref=70871&Db=/home/jason/Dropbox/jellyfish-ngs/chironex-transcripts/proteomics/dbs/reversed.fa&Pep=GVAGAGVLAGFDK+LLVQNQDEMIR+YFPTQALNFAFK	1	10.7	3	16	0.63	Locus_237_Transcript_2/3_Confidence_0.667_Length_3141 - Similar to sp O49447 ADT3_ARATH ADP,ATP carrier protein 3, mitochondrial OS=Arabidopsis thaliana GN=AAC3 PE=1 SV=1 (0.0)		335	Y	1	2	LLVQNQDEMIR	http://cal/tpp/cgi-bin/peptidexml_html2.pl?PepMass=1357.7027&StdPep=&MassError=0.5&xslt=xsltproc&cgi-bin=/tpp/cgi-bin/&ratioType=-1&Ref=2_LLVQNQDEMIR&Infile=/home/jason/Dropbox/jellyfish-ngs/chironex-transcripts/proteomics/results/oge/interact.pep.xml	0.1592	0.1592	2	4	1		N
69	1	70928	http://cal/tpp/cgi-bin/comet-fastadb.cgi?Ref=70928&Db=/home/jason/Dropbox/jellyfish-ngs/chironex-transcripts/proteomics/dbs/reversed.fa&Pep=CCGVEKPSDWNTTK+NLYQEGCK+QFYDWVQEELK+YGDYLSFADK	1	15.2	5	6	0.19	Locus_266_Transcript_1/1_Confidence_1.000_Length_1916 - Similar to sp Q76B49 CD63_FELCA CD63 antigen OS=Felis catus GN=CD63 PE=2 SV=3 (1.37403E-26)		283	Y	1	2	NLYQEGCK	http://cal/tpp/cgi-bin/peptidexml_html2.pl?PepMass=1010.4497&StdPep=NLYQEGCK&MassError=0.5&xslt=xsltproc&cgi-bin=/tpp/cgi-bin/&ratioType=-1&Ref=2_NLYQEGCK&Infile=/home/jason/Dropbox/jellyfish-ngs/chironex-transcripts/proteomics/results/oge/interact.pep.xml	0.9963	0.9902	2	4	1		Y
69	1	70928	http://cal/tpp/cgi-bin/comet-fastadb.cgi?Ref=70928&Db=/home/jason/Dropbox/jellyfish-ngs/chironex-transcripts/proteomics/dbs/reversed.fa&Pep=CCGVEKPSDWNTTK+NLYQEGCK+QFYDWVQEELK+YGDYLSFADK	1	15.2	5	6	0.19	Locus_266_Transcript_1/1_Confidence_1.000_Length_1916 - Similar to sp Q76B49 CD63_FELCA CD63 antigen OS=Felis catus GN=CD63 PE=2 SV=3 (1.37403E-26)		283	Y	1	2	C[143]CGVEKPSDWNTTK	http://cal/tpp/cgi-bin/peptidexml_html2.pl?PepMass=1663.6977&StdPep=C[143]CGVEKPSDWNTTK&MassError=0.5&xslt=xsltproc&cgi-bin=/tpp/cgi-bin/&ratioType=-1&Ref=2_CCGVEKPSDWNTTK&Infile=/home/jason/Dropbox/jellyfish-ngs/chironex-transcripts/proteomics/results/oge/interact.pep.xml	0.9957	0.9887	2	4	1		Y
69	1	70928	http://cal/tpp/cgi-bin/comet-fastadb.cgi?Ref=70928&Db=/home/jason/Dropbox/jellyfish-ngs/chironex-transcripts/proteomics/dbs/reversed.fa&Pep=CCGVEKPSDWNTTK+NLYQEGCK+QFYDWVQEELK+YGDYLSFADK	1	15.2	5	6	0.19	Locus_266_Transcript_1/1_Confidence_1.000_Length_1916 - Similar to sp Q76B49 CD63_FELCA CD63 antigen OS=Felis catus GN=CD63 PE=2 SV=3 (1.37403E-26)		283	Y	1	2	QFYDWVQEELK	http://cal/tpp/cgi-bin/peptidexml_html2.pl?PepMass=1483.6987&StdPep=&MassError=0.5&xslt=xsltproc&cgi-bin=/tpp/cgi-bin/&ratioType=-1&Ref=2_QFYDWVQEELK&Infile=/home/jason/Dropbox/jellyfish-ngs/chironex-transcripts/proteomics/results/oge/interact.pep.xml	0.9938	0.9838	2	4	2		Y
69	1	70928	http://cal/tpp/cgi-bin/comet-fastadb.cgi?Ref=70928&Db=/home/jason/Dropbox/jellyfish-ngs/chironex-transcripts/proteomics/dbs/reversed.fa&Pep=CCGVEKPSDWNTTK+NLYQEGCK+QFYDWVQEELK+YGDYLSFADK	1	15.2	5	6	0.19	Locus_266_Transcript_1/1_Confidence_1.000_Length_1916 - Similar to sp Q76B49 CD63_FELCA CD63 antigen OS=Felis catus GN=CD63 PE=2 SV=3 (1.37403E-26)		283	Y	1	2	Q[111]FYDWVQEELK	http://cal/tpp/cgi-bin/peptidexml_html2.pl?PepMass=1466.6717&StdPep=Q[111]FYDWVQEELK&MassError=0.5&xslt=xsltproc&cgi-bin=/tpp/cgi-bin/&ratioType=-1&Ref=2_QFYDWVQEELK&Infile=/home/jason/Dropbox/jellyfish-ngs/chironex-transcripts/proteomics/results/oge/interact.pep.xml	0.9665	0.9164	2	4	1		Y
69	1	70928	http://cal/tpp/cgi-bin/comet-fastadb.cgi?Ref=70928&Db=/home/jason/Dropbox/jellyfish-ngs/chironex-transcripts/proteomics/dbs/reversed.fa&Pep=CCGVEKPSDWNTTK+NLYQEGCK+QFYDWVQEELK+YGDYLSFADK	1	15.2	5	6	0.19	Locus_266_Transcript_1/1_Confidence_1.000_Length_1916 - Similar to sp Q76B49 CD63_FELCA CD63 antigen OS=Felis catus GN=CD63 PE=2 SV=3 (1.37403E-26)		283	Y	1	2	YGDYLSFADK	http://cal/tpp/cgi-bin/peptidexml_html2.pl?PepMass=1177.5287&StdPep=&MassError=0.5&xslt=xsltproc&cgi-bin=/tpp/cgi-bin/&ratioType=-1&Ref=2_YGDYLSFADK&Infile=/home/jason/Dropbox/jellyfish-ngs/chironex-transcripts/proteomics/results/oge/interact.pep.xml	0.8924	0.759	2	4	1		Y
70	1	71602	http://cal/tpp/cgi-bin/comet-fastadb.cgi?Ref=71602&Db=/home/jason/Dropbox/jellyfish-ngs/chironex-transcripts/proteomics/dbs/reversed.fa&Pep=FLVPQELTMSQFVTIIR+IPVIVER+SLASMSTTLAEVYK+TLPLLDK	1	26.3	4	5	0.16	Locus_515_Transcript_1/2_Confidence_0.750_Length_1821 - Similar to sp Q9BXW4 MLP3C_HUMAN Microtubule-associated proteins 1A/1B light chain 3C OS=Homo sapiens GN=MAP1LC3C PE=1 SV=1 (0.0)		171	Y	1	2	SLASM[147]STTLAEVYK	http://cal/tpp/cgi-bin/peptidexml_html2.pl?PepMass=1515.7537&StdPep=SLASM[147]STTLAEVYK&MassError=0.5&xslt=xsltproc&cgi-bin=/tpp/cgi-bin/&ratioType=-1&Ref=2_SLASMSTTLAEVYK&Infile=/home/jason/Dropbox/jellyfish-ngs/chironex-transcripts/proteomics/results/oge/interact.pep.xml	0.9995	0.9988	2	3	1		Y
70	1	71602	http://cal/tpp/cgi-bin/comet-fastadb.cgi?Ref=71602&Db=/home/jason/Dropbox/jellyfish-ngs/chironex-transcripts/proteomics/dbs/reversed.fa&Pep=FLVPQELTMSQFVTIIR+IPVIVER+SLASMSTTLAEVYK+TLPLLDK	1	26.3	4	5	0.16	Locus_515_Transcript_1/2_Confidence_0.750_Length_1821 - Similar to sp Q9BXW4 MLP3C_HUMAN Microtubule-associated proteins 1A/1B light chain 3C OS=Homo sapiens GN=MAP1LC3C PE=1 SV=1 (0.0)		171	Y	1	2	FLVPQELTMSQFVTIIR	http://cal/tpp/cgi-bin/peptidexml_html2.pl?PepMass=2021.1017&StdPep=&MassError=0.5&xslt=xsltproc&cgi-bin=/tpp/cgi-bin/&ratioType=-1&Ref=2_FLVPQELTMSQFVTIIR&Infile=/home/jason/Dropbox/jellyfish-ngs/chironex-transcripts/proteomics/results/oge/interact.pep.xml	0.999	0.9979	2	3	1	a	Y
70	1	71602	http://cal/tpp/cgi-bin/comet-fastadb.cgi?Ref=71602&Db=/home/jason/Dropbox/jellyfish-ngs/chironex-transcripts/proteomics/dbs/reversed.fa&Pep=FLVPQELTMSQFVTIIR+IPVIVER+SLASMSTTLAEVYK+TLPLLDK	1	26.3	4	5	0.16	Locus_515_Transcript_1/2_Confidence_0.750_Length_1821 - Similar to sp Q9BXW4 MLP3C_HUMAN Microtubule-associated proteins 1A/1B light chain 3C OS=Homo sapiens GN=MAP1LC3C PE=1 SV=1 (0.0)		171	Y	1	2	IPVIVER	http://cal/tpp/cgi-bin/peptidexml_html2.pl?PepMass=824.5117&StdPep=&MassError=0.5&xslt=xsltproc&cgi-bin=/tpp/cgi-bin/&ratioType=-1&Ref=2_IPVIVER&Infile=/home/jason/Dropbox/jellyfish-ngs/chironex-transcripts/proteomics/results/oge/interact.pep.xml	0.9259	0.826	2	4	2		Y
70	1	71602	http://cal/tpp/cgi-bin/comet-fastadb.cgi?Ref=71602&Db=/home/jason/Dropbox/jellyfish-ngs/chironex-transcripts/proteomics/dbs/reversed.fa&Pep=FLVPQELTMSQFVTIIR+IPVIVER+SLASMSTTLAEVYK+TLPLLDK	1	26.3	4	5	0.16	Locus_515_Transcript_1/2_Confidence_0.750_Length_1821 - Similar to sp Q9BXW4 MLP3C_HUMAN Microtubule-associated proteins 1A/1B light chain 3C OS=Homo sapiens GN=MAP1LC3C PE=1 SV=1 (0.0)		171	Y	1	3	FLVPQELTMSQFVTIIR	http://cal/tpp/cgi-bin/peptidexml_html2.pl?PepMass=2021.1017&StdPep=&MassError=0.5&xslt=xsltproc&cgi-bin=/tpp/cgi-bin/&ratioType=-1&Ref=3_FLVPQELTMSQFVTIIR&Infile=/home/jason/Dropbox/jellyfish-ngs/chironex-transcripts/proteomics/results/oge/interact.pep.xml	0.873	0.723	2	4	1	a	Y
70	1	71602	http://cal/tpp/cgi-bin/comet-fastadb.cgi?Ref=71602&Db=/home/jason/Dropbox/jellyfish-ngs/chironex-transcripts/proteomics/dbs/reversed.fa&Pep=FLVPQELTMSQFVTIIR+IPVIVER+SLASMSTTLAEVYK+TLPLLDK	1	26.3	4	5	0.16	Locus_515_Transcript_1/2_Confidence_0.750_Length_1821 - Similar to sp Q9BXW4 MLP3C_HUMAN Microtubule-associated proteins 1A/1B light chain 3C OS=Homo sapiens GN=MAP1LC3C PE=1 SV=1 (0.0)		171	Y	1	2	TLPLLDK	http://cal/tpp/cgi-bin/peptidexml_html2.pl?PepMass=798.4847&StdPep=&MassError=0.5&xslt=xsltproc&cgi-bin=/tpp/cgi-bin/&ratioType=-1&Ref=2_TLPLLDK&Infile=/home/jason/Dropbox/jellyfish-ngs/chironex-transcripts/proteomics/results/oge/interact.pep.xml	0.1478	0.1478	2	4	1		N
71	1	71856	http://cal/tpp/cgi-bin/comet-fastadb.cgi?Ref=71856&Db=/home/jason/Dropbox/jellyfish-ngs/chironex-transcripts/proteomics/dbs/reversed.fa&Pep=AEADQMVVEEDTTDTK+AEESELLTPTTLPDDIAR+ALEQDICLHKPSLEVAQVSAK+ALPEAIDETLK+ALVEELENR+ANQILTEVEETLTDEQSFGIDENVGNR+ATGEELINTTEDEVK+AVDSVTAADPDSPTSIALK+AVEASLEESKPLFDDISR+AVQDQLQQIDEIK+DALTQQINEIVDR+DDLDDTLGVSEK+DFNDIQPTVK+DLEAEINPYDETIDK+DMKPLLPEK+DPGTNLEIVPAVVEELK+…	1	23.1	143	281	9.95	Locus_618_Transcript_1/9_Confidence_0.680_Length_26403 - Similar to sp Q9UPN3 MACF1_HUMAN Microtubule-actin cross-linking factor 1, isoforms 1/2/3/5 OS=Homo sapiens GN=MACF1 PE=1 SV=4 (0.0)		8462	Y	1	2	AEADQMVVEEDTTDTK	http://cal/tpp/cgi-bin/peptidexml_html2.pl?PepMass=1780.7677&StdPep=&MassError=0.5&xslt=xsltproc&cgi-bin=/tpp/cgi-bin/&ratioType=-1&Ref=2_AEADQMVVEEDTTDTK&Infile=/home/jason/Dropbox/jellyfish-ngs/chironex-transcripts/proteomics/results/oge/interact.pep.xml	0.9997	0.999	2	7	2		Y
71	1	71856	http://cal/tpp/cgi-bin/comet-fastadb.cgi?Ref=71856&Db=/home/jason/Dropbox/jellyfish-ngs/chironex-transcripts/proteomics/dbs/reversed.fa&Pep=AEADQMVVEEDTTDTK+AEESELLTPTTLPDDIAR+ALEQDICLHKPSLEVAQVSAK+ALPEAIDETLK+ALVEELENR+ANQILTEVEETLTDEQSFGIDENVGNR+ATGEELINTTEDEVK+AVDSVTAADPDSPTSIALK+AVEASLEESKPLFDDISR+AVQDQLQQIDEIK+DALTQQINEIVDR+DDLDDTLGVSEK+DFNDIQPTVK+DLEAEINPYDETIDK+DMKPLLPEK+DPGTNLEIVPAVVEELK+…	1	23.1	143	281	9.95	Locus_618_Transcript_1/9_Confidence_0.680_Length_26403 - Similar to sp Q9UPN3 MACF1_HUMAN Microtubule-actin cross-linking factor 1, isoforms 1/2/3/5 OS=Homo sapiens GN=MACF1 PE=1 SV=4 (0.0)		8462	Y	1	2	AVQDQLQQIDEIK	http://cal/tpp/cgi-bin/peptidexml_html2.pl?PepMass=1526.7937&StdPep=&MassError=0.5&xslt=xsltproc&cgi-bin=/tpp/cgi-bin/&ratioType=-1&Ref=2_AVQDQLQQIDEIK&Infile=/home/jason/Dropbox/jellyfish-ngs/chironex-transcripts/proteomics/results/oge/interact.pep.xml	0.9997	0.999	2	7	2		Y
71	1	71856	http://cal/tpp/cgi-bin/comet-fastadb.cgi?Ref=71856&Db=/home/jason/Dropbox/jellyfish-ngs/chironex-transcripts/proteomics/dbs/reversed.fa&Pep=AEADQMVVEEDTTDTK+AEESELLTPTTLPDDIAR+ALEQDICLHKPSLEVAQVSAK+ALPEAIDETLK+ALVEELENR+ANQILTEVEETLTDEQSFGIDENVGNR+ATGEELINTTEDEVK+AVDSVTAADPDSPTSIALK+AVEASLEESKPLFDDISR+AVQDQLQQIDEIK+DALTQQINEIVDR+DDLDDTLGVSEK+DFNDIQPTVK+DLEAEINPYDETIDK+DMKPLLPEK+DPGTNLEIVPAVVEELK+…	1	23.1	143	281	9.95	Locus_618_Transcript_1/9_Confidence_0.680_Length_26403 - Similar to sp Q9UPN3 MACF1_HUMAN Microtubule-actin cross-linking factor 1, isoforms 1/2/3/5 OS=Homo sapiens GN=MACF1 PE=1 SV=4 (0.0)		8462	Y	1	2	DDLDDTLGVSEK	http://cal/tpp/cgi-bin/peptidexml_html2.pl?PepMass=1305.5937&StdPep=&MassError=0.5&xslt=xsltproc&cgi-bin=/tpp/cgi-bin/&ratioType=-1&Ref=2_DDLDDTLGVSEK&Infile=/home/jason/Dropbox/jellyfish-ngs/chironex-transcripts/proteomics/results/oge/interact.pep.xml	0.9997	0.999	2	7	1		Y
71	1	71856	http://cal/tpp/cgi-bin/comet-fastadb.cgi?Ref=71856&Db=/home/jason/Dropbox/jellyfish-ngs/chironex-transcripts/proteomics/dbs/reversed.fa&Pep=AEADQMVVEEDTTDTK+AEESELLTPTTLPDDIAR+ALEQDICLHKPSLEVAQVSAK+ALPEAIDETLK+ALVEELENR+ANQILTEVEETLTDEQSFGIDENVGNR+ATGEELINTTEDEVK+AVDSVTAADPDSPTSIALK+AVEASLEESKPLFDDISR+AVQDQLQQIDEIK+DALTQQINEIVDR+DDLDDTLGVSEK+DFNDIQPTVK+DLEAEINPYDETIDK+DMKPLLPEK+DPGTNLEIVPAVVEELK+…	1	23.1	143	281	9.95	Locus_618_Transcript_1/9_Confidence_0.680_Length_26403 - Similar to sp Q9UPN3 MACF1_HUMAN Microtubule-actin cross-linking factor 1, isoforms 1/2/3/5 OS=Homo sapiens GN=MACF1 PE=1 SV=4 (0.0)		8462	Y	1	2	DVEAVQDEYIK	http://cal/tpp/cgi-bin/peptidexml_html2.pl?PepMass=1307.6245&StdPep=&MassError=0.5&xslt=xsltproc&cgi-bin=/tpp/cgi-bin/&ratioType=-1&Ref=2_DVEAVQDEYIK&Infile=/home/jason/Dropbox/jellyfish-ngs/chironex-transcripts/proteomics/results/oge/interact.pep.xml	0.9997	0.999	2	7	2		Y
71	1	71856	http://cal/tpp/cgi-bin/comet-fastadb.cgi?Ref=71856&Db=/home/jason/Dropbox/jellyfish-ngs/chironex-transcripts/proteomics/dbs/reversed.fa&Pep=AEADQMVVEEDTTDTK+AEESELLTPTTLPDDIAR+ALEQDICLHKPSLEVAQVSAK+ALPEAIDETLK+ALVEELENR+ANQILTEVEETLTDEQSFGIDENVGNR+ATGEELINTTEDEVK+AVDSVTAADPDSPTSIALK+AVEASLEESKPLFDDISR+AVQDQLQQIDEIK+DALTQQINEIVDR+DDLDDTLGVSEK+DFNDIQPTVK+DLEAEINPYDETIDK+DMKPLLPEK+DPGTNLEIVPAVVEELK+…	1	23.1	143	281	9.95	Locus_618_Transcript_1/9_Confidence_0.680_Length_26403 - Similar to sp Q9UPN3 MACF1_HUMAN Microtubule-actin cross-linking factor 1, isoforms 1/2/3/5 OS=Homo sapiens GN=MACF1 PE=1 SV=4 (0.0)		8462	Y	1	2	ELQNLLGAQQSVLNNLIK	http://cal/tpp/cgi-bin/peptidexml_html2.pl?PepMass=1994.1157&StdPep=&MassError=0.5&xslt=xsltproc&cgi-bin=/tpp/cgi-bin/&ratioType=-1&Ref=2_ELQNLLGAQQSVLNNLIK&Infile=/home/jason/Dropbox/jellyfish-ngs/chironex-transcripts/proteomics/results/oge/interact.pep.xml	0.9997	0.999	2	7	3		Y
71	1	71856	http://cal/tpp/cgi-bin/comet-fastadb.cgi?Ref=71856&Db=/home/jason/Dropbox/jellyfish-ngs/chironex-transcripts/proteomics/dbs/reversed.fa&Pep=AEADQMVVEEDTTDTK+AEESELLTPTTLPDDIAR+ALEQDICLHKPSLEVAQVSAK+ALPEAIDETLK+ALVEELENR+ANQILTEVEETLTDEQSFGIDENVGNR+ATGEELINTTEDEVK+AVDSVTAADPDSPTSIALK+AVEASLEESKPLFDDISR+AVQDQLQQIDEIK+DALTQQINEIVDR+DDLDDTLGVSEK+DFNDIQPTVK+DLEAEINPYDETIDK+DMKPLLPEK+DPGTNLEIVPAVVEELK+…	1	23.1	143	281	9.95	Locus_618_Transcript_1/9_Confidence_0.680_Length_26403 - Similar to sp Q9UPN3 MACF1_HUMAN Microtubule-actin cross-linking factor 1, isoforms 1/2/3/5 OS=Homo sapiens GN=MACF1 PE=1 SV=4 (0.0)		8462	Y	1	2	ETGALQDQFEDVSR	http://cal/tpp/cgi-bin/peptidexml_html2.pl?PepMass=1593.7267&StdPep=&MassError=0.5&xslt=xsltproc&cgi-bin=/tpp/cgi-bin/&ratioType=-1&Ref=2_ETGALQDQFEDVSR&Infile=/home/jason/Dropbox/jellyfish-ngs/chironex-transcripts/proteomics/results/oge/interact.pep.xml	0.9997	0.999	2	7	4		Y
71	1	71856	http://cal/tpp/cgi-bin/comet-fastadb.cgi?Ref=71856&Db=/home/jason/Dropbox/jellyfish-ngs/chironex-transcripts/proteomics/dbs/reversed.fa&Pep=AEADQMVVEEDTTDTK+AEESELLTPTTLPDDIAR+ALEQDICLHKPSLEVAQVSAK+ALPEAIDETLK+ALVEELENR+ANQILTEVEETLTDEQSFGIDENVGNR+ATGEELINTTEDEVK+AVDSVTAADPDSPTSIALK+AVEASLEESKPLFDDISR+AVQDQLQQIDEIK+DALTQQINEIVDR+DDLDDTLGVSEK+DFNDIQPTVK+DLEAEINPYDETIDK+DMKPLLPEK+DPGTNLEIVPAVVEELK+…	1	23.1	143	281	9.95	Locus_618_Transcript_1/9_Confidence_0.680_Length_26403 - Similar to sp Q9UPN3 MACF1_HUMAN Microtubule-actin cross-linking factor 1, isoforms 1/2/3/5 OS=Homo sapiens GN=MACF1 PE=1 SV=4 (0.0)		8462	Y	1	2	HVIEDVIWETEQQSQTYK	http://cal/tpp/cgi-bin/peptidexml_html2.pl?PepMass=2232.0697&StdPep=&MassError=0.5&xslt=xsltproc&cgi-bin=/tpp/cgi-bin/&ratioType=-1&Ref=2_HVIEDVIWETEQQSQTYK&Infile=/home/jason/Dropbox/jellyfish-ngs/chironex-transcripts/proteomics/results/oge/interact.pep.xml	0.9997	0.999	2	7	1		Y
71	1	71856	http://cal/tpp/cgi-bin/comet-fastadb.cgi?Ref=71856&Db=/home/jason/Dropbox/jellyfish-ngs/chironex-transcripts/proteomics/dbs/reversed.fa&Pep=AEADQMVVEEDTTDTK+AEESELLTPTTLPDDIAR+ALEQDICLHKPSLEVAQVSAK+ALPEAIDETLK+ALVEELENR+ANQILTEVEETLTDEQSFGIDENVGNR+ATGEELINTTEDEVK+AVDSVTAADPDSPTSIALK+AVEASLEESKPLFDDISR+AVQDQLQQIDEIK+DALTQQINEIVDR+DDLDDTLGVSEK+DFNDIQPTVK+DLEAEINPYDETIDK+DMKPLLPEK+DPGTNLEIVPAVVEELK+…	1	23.1	143	281	9.95	Locus_618_Transcript_1/9_Confidence_0.680_Length_26403 - Similar to sp Q9UPN3 MACF1_HUMAN Microtubule-actin cross-linking factor 1, isoforms 1/2/3/5 OS=Homo sapiens GN=MACF1 PE=1 SV=4 (0.0)		8462	Y	1	2	LLSLAALEDDLNR	http://cal/tpp/cgi-bin/peptidexml_html2.pl?PepMass=1441.7777&StdPep=&MassError=0.5&xslt=xsltproc&cgi-bin=/tpp/cgi-bin/&ratioType=-1&Ref=2_LLSLAALEDDLNR&Infile=/home/jason/Dropbox/jellyfish-ngs/chironex-transcripts/proteomics/results/oge/interact.pep.xml	0.9997	0.999	2	7	4		Y
71	1	71856	http://cal/tpp/cgi-bin/comet-fastadb.cgi?Ref=71856&Db=/home/jason/Dropbox/jellyfish-ngs/chironex-transcripts/proteomics/dbs/reversed.fa&Pep=AEADQMVVEEDTTDTK+AEESELLTPTTLPDDIAR+ALEQDICLHKPSLEVAQVSAK+ALPEAIDETLK+ALVEELENR+ANQILTEVEETLTDEQSFGIDENVGNR+ATGEELINTTEDEVK+AVDSVTAADPDSPTSIALK+AVEASLEESKPLFDDISR+AVQDQLQQIDEIK+DALTQQINEIVDR+DDLDDTLGVSEK+DFNDIQPTVK+DLEAEINPYDETIDK+DMKPLLPEK+DPGTNLEIVPAVVEELK+…	1	23.1	143	281	9.95	Locus_618_Transcript_1/9_Confidence_0.680_Length_26403 - Similar to sp Q9UPN3 MACF1_HUMAN Microtubule-actin cross-linking factor 1, isoforms 1/2/3/5 OS=Homo sapiens GN=MACF1 PE=1 SV=4 (0.0)		8462	Y	1	2	QVVQTEAIQEEVTR	http://cal/tpp/cgi-bin/peptidexml_html2.pl?PepMass=1628.8367&StdPep=&MassError=0.5&xslt=xsltproc&cgi-bin=/tpp/cgi-bin/&ratioType=-1&Ref=2_QVVQTEAIQEEVTR&Infile=/home/jason/Dropbox/jellyfish-ngs/chironex-transcripts/proteomics/results/oge/interact.pep.xml	0.9997	0.999	2	7	2		Y
71	1	71856	http://cal/tpp/cgi-bin/comet-fastadb.cgi?Ref=71856&Db=/home/jason/Dropbox/jellyfish-ngs/chironex-transcripts/proteomics/dbs/reversed.fa&Pep=AEADQMVVEEDTTDTK+AEESELLTPTTLPDDIAR+ALEQDICLHKPSLEVAQVSAK+ALPEAIDETLK+ALVEELENR+ANQILTEVEETLTDEQSFGIDENVGNR+ATGEELINTTEDEVK+AVDSVTAADPDSPTSIALK+AVEASLEESKPLFDDISR+AVQDQLQQIDEIK+DALTQQINEIVDR+DDLDDTLGVSEK+DFNDIQPTVK+DLEAEINPYDETIDK+DMKPLLPEK+DPGTNLEIVPAVVEELK+…	1	23.1	143	281	9.95	Locus_618_Transcript_1/9_Confidence_0.680_Length_26403 - Similar to sp Q9UPN3 MACF1_HUMAN Microtubule-actin cross-linking factor 1, isoforms 1/2/3/5 OS=Homo sapiens GN=MACF1 PE=1 SV=4 (0.0)		8462	Y	1	2	Q[111]AQLVEALLLSQQFSDIHK	http://cal/tpp/cgi-bin/peptidexml_html2.pl?PepMass=2150.1367&StdPep=Q[111]AQLVEALLLSQQFSDIHK&MassError=0.5&xslt=xsltproc&cgi-bin=/tpp/cgi-bin/&ratioType=-1&Ref=2_QAQLVEALLLSQQFSDIHK&Infile=/home/jason/Dropbox/jellyfish-ngs/chironex-transcripts/proteomics/results/oge/interact.pep.xml	0.9997	0.999	2	7	8	d	Y
71	1	71856	http://cal/tpp/cgi-bin/comet-fastadb.cgi?Ref=71856&Db=/home/jason/Dropbox/jellyfish-ngs/chironex-transcripts/proteomics/dbs/reversed.fa&Pep=AEADQMVVEEDTTDTK+AEESELLTPTTLPDDIAR+ALEQDICLHKPSLEVAQVSAK+ALPEAIDETLK+ALVEELENR+ANQILTEVEETLTDEQSFGIDENVGNR+ATGEELINTTEDEVK+AVDSVTAADPDSPTSIALK+AVEASLEESKPLFDDISR+AVQDQLQQIDEIK+DALTQQINEIVDR+DDLDDTLGVSEK+DFNDIQPTVK+DLEAEINPYDETIDK+DMKPLLPEK+DPGTNLEIVPAVVEELK+…	1	23.1	143	281	9.95	Locus_618_Transcript_1/9_Confidence_0.680_Length_26403 - Similar to sp Q9UPN3 MACF1_HUMAN Microtubule-actin cross-linking factor 1, isoforms 1/2/3/5 OS=Homo sapiens GN=MACF1 PE=1 SV=4 (0.0)		8462	Y	1	2	Q[111]PLEEMLVILTER	http://cal/tpp/cgi-bin/peptidexml_html2.pl?PepMass=1552.8167&StdPep=Q[111]PLEEMLVILTER&MassError=0.5&xslt=xsltproc&cgi-bin=/tpp/cgi-bin/&ratioType=-1&Ref=2_QPLEEMLVILTER&Infile=/home/jason/Dropbox/jellyfish-ngs/chironex-transcripts/proteomics/results/oge/interact.pep.xml	0.9997	0.999	2	7	7		Y
71	1	71856	http://cal/tpp/cgi-bin/comet-fastadb.cgi?Ref=71856&Db=/home/jason/Dropbox/jellyfish-ngs/chironex-transcripts/proteomics/dbs/reversed.fa&Pep=AEADQMVVEEDTTDTK+AEESELLTPTTLPDDIAR+ALEQDICLHKPSLEVAQVSAK+ALPEAIDETLK+ALVEELENR+ANQILTEVEETLTDEQSFGIDENVGNR+ATGEELINTTEDEVK+AVDSVTAADPDSPTSIALK+AVEASLEESKPLFDDISR+AVQDQLQQIDEIK+DALTQQINEIVDR+DDLDDTLGVSEK+DFNDIQPTVK+DLEAEINPYDETIDK+DMKPLLPEK+DPGTNLEIVPAVVEELK+…	1	23.1	143	281	9.95	Locus_618_Transcript_1/9_Confidence_0.680_Length_26403 - Similar to sp Q9UPN3 MACF1_HUMAN Microtubule-actin cross-linking factor 1, isoforms 1/2/3/5 OS=Homo sapiens GN=MACF1 PE=1 SV=4 (0.0)		8462	Y	1	2	Q[111]RPVAAADPNVLK	http://cal/tpp/cgi-bin/peptidexml_html2.pl?PepMass=1360.7467&StdPep=Q[111]RPVAAADPNVLK&MassError=0.5&xslt=xsltproc&cgi-bin=/tpp/cgi-bin/&ratioType=-1&Ref=2_QRPVAAADPNVLK&Infile=/home/jason/Dropbox/jellyfish-ngs/chironex-transcripts/proteomics/results/oge/interact.pep.xml	0.9997	0.999	2	7	9		Y
71	1	71856	http://cal/tpp/cgi-bin/comet-fastadb.cgi?Ref=71856&Db=/home/jason/Dropbox/jellyfish-ngs/chironex-transcripts/proteomics/dbs/reversed.fa&Pep=AEADQMVVEEDTTDTK+AEESELLTPTTLPDDIAR+ALEQDICLHKPSLEVAQVSAK+ALPEAIDETLK+ALVEELENR+ANQILTEVEETLTDEQSFGIDENVGNR+ATGEELINTTEDEVK+AVDSVTAADPDSPTSIALK+AVEASLEESKPLFDDISR+AVQDQLQQIDEIK+DALTQQINEIVDR+DDLDDTLGVSEK+DFNDIQPTVK+DLEAEINPYDETIDK+DMKPLLPEK+DPGTNLEIVPAVVEELK+…	1	23.1	143	281	9.95	Locus_618_Transcript_1/9_Confidence_0.680_Length_26403 - Similar to sp Q9UPN3 MACF1_HUMAN Microtubule-actin cross-linking factor 1, isoforms 1/2/3/5 OS=Homo sapiens GN=MACF1 PE=1 SV=4 (0.0)		8462	Y	1	2	SFQDEVDQYK	http://cal/tpp/cgi-bin/peptidexml_html2.pl?PepMass=1257.5517&StdPep=&MassError=0.5&xslt=xsltproc&cgi-bin=/tpp/cgi-bin/&ratioType=-1&Ref=2_SFQDEVDQYK&Infile=/home/jason/Dropbox/jellyfish-ngs/chironex-transcripts/proteomics/results/oge/interact.pep.xml	0.9997	0.999	2	7	2		Y
71	1	71856	http://cal/tpp/cgi-bin/comet-fastadb.cgi?Ref=71856&Db=/home/jason/Dropbox/jellyfish-ngs/chironex-transcripts/proteomics/dbs/reversed.fa&Pep=AEADQMVVEEDTTDTK+AEESELLTPTTLPDDIAR+ALEQDICLHKPSLEVAQVSAK+ALPEAIDETLK+ALVEELENR+ANQILTEVEETLTDEQSFGIDENVGNR+ATGEELINTTEDEVK+AVDSVTAADPDSPTSIALK+AVEASLEESKPLFDDISR+AVQDQLQQIDEIK+DALTQQINEIVDR+DDLDDTLGVSEK+DFNDIQPTVK+DLEAEINPYDETIDK+DMKPLLPEK+DPGTNLEIVPAVVEELK+…	1	23.1	143	281	9.95	Locus_618_Transcript_1/9_Confidence_0.680_Length_26403 - Similar to sp Q9UPN3 MACF1_HUMAN Microtubule-actin cross-linking factor 1, isoforms 1/2/3/5 OS=Homo sapiens GN=MACF1 PE=1 SV=4 (0.0)		8462	Y	1	2	SQDFTETFDDVLDTLSVLEER	http://cal/tpp/cgi-bin/peptidexml_html2.pl?PepMass=2458.1387&StdPep=&MassError=0.5&xslt=xsltproc&cgi-bin=/tpp/cgi-bin/&ratioType=-1&Ref=2_SQDFTETFDDVLDTLSVLEER&Infile=/home/jason/Dropbox/jellyfish-ngs/chironex-transcripts/proteomics/results/oge/interact.pep.xml	0.9997	0.999	2	7	2		Y
71	1	71856	http://cal/tpp/cgi-bin/comet-fastadb.cgi?Ref=71856&Db=/home/jason/Dropbox/jellyfish-ngs/chironex-transcripts/proteomics/dbs/reversed.fa&Pep=AEADQMVVEEDTTDTK+AEESELLTPTTLPDDIAR+ALEQDICLHKPSLEVAQVSAK+ALPEAIDETLK+ALVEELENR+ANQILTEVEETLTDEQSFGIDENVGNR+ATGEELINTTEDEVK+AVDSVTAADPDSPTSIALK+AVEASLEESKPLFDDISR+AVQDQLQQIDEIK+DALTQQINEIVDR+DDLDDTLGVSEK+DFNDIQPTVK+DLEAEINPYDETIDK+DMKPLLPEK+DPGTNLEIVPAVVEELK+…	1	23.1	143	281	9.95	Locus_618_Transcript_1/9_Confidence_0.680_Length_26403 - Similar to sp Q9UPN3 MACF1_HUMAN Microtubule-actin cross-linking factor 1, isoforms 1/2/3/5 OS=Homo sapiens GN=MACF1 PE=1 SV=4 (0.0)		8462	Y	1	2	SQLPLSGVPEQTAQQK	http://cal/tpp/cgi-bin/peptidexml_html2.pl?PepMass=1709.8947&StdPep=&MassError=0.5&xslt=xsltproc&cgi-bin=/tpp/cgi-bin/&ratioType=-1&Ref=2_SQLPLSGVPEQTAQQK&Infile=/home/jason/Dropbox/jellyfish-ngs/chironex-transcripts/proteomics/results/oge/interact.pep.xml	0.9997	0.999	2	7	3		Y
71	1	71856	http://cal/tpp/cgi-bin/comet-fastadb.cgi?Ref=71856&Db=/home/jason/Dropbox/jellyfish-ngs/chironex-transcripts/proteomics/dbs/reversed.fa&Pep=AEADQMVVEEDTTDTK+AEESELLTPTTLPDDIAR+ALEQDICLHKPSLEVAQVSAK+ALPEAIDETLK+ALVEELENR+ANQILTEVEETLTDEQSFGIDENVGNR+ATGEELINTTEDEVK+AVDSVTAADPDSPTSIALK+AVEASLEESKPLFDDISR+AVQDQLQQIDEIK+DALTQQINEIVDR+DDLDDTLGVSEK+DFNDIQPTVK+DLEAEINPYDETIDK+DMKPLLPEK+DPGTNLEIVPAVVEELK+…	1	23.1	143	281	9.95	Locus_618_Transcript_1/9_Confidence_0.680_Length_26403 - Similar to sp Q9UPN3 MACF1_HUMAN Microtubule-actin cross-linking factor 1, isoforms 1/2/3/5 OS=Homo sapiens GN=MACF1 PE=1 SV=4 (0.0)		8462	Y	1	2	TLAEEQQTVLATEEAYR	http://cal/tpp/cgi-bin/peptidexml_html2.pl?PepMass=1950.9537&StdPep=&MassError=0.5&xslt=xsltproc&cgi-bin=/tpp/cgi-bin/&ratioType=-1&Ref=2_TLAEEQQTVLATEEAYR&Infile=/home/jason/Dropbox/jellyfish-ngs/chironex-transcripts/proteomics/results/oge/interact.pep.xml	0.9997	0.999	2	7	2		Y
71	1	71856	http://cal/tpp/cgi-bin/comet-fastadb.cgi?Ref=71856&Db=/home/jason/Dropbox/jellyfish-ngs/chironex-transcripts/proteomics/dbs/reversed.fa&Pep=AEADQMVVEEDTTDTK+AEESELLTPTTLPDDIAR+ALEQDICLHKPSLEVAQVSAK+ALPEAIDETLK+ALVEELENR+ANQILTEVEETLTDEQSFGIDENVGNR+ATGEELINTTEDEVK+AVDSVTAADPDSPTSIALK+AVEASLEESKPLFDDISR+AVQDQLQQIDEIK+DALTQQINEIVDR+DDLDDTLGVSEK+DFNDIQPTVK+DLEAEINPYDETIDK+DMKPLLPEK+DPGTNLEIVPAVVEELK+…	1	23.1	143	281	9.95	Locus_618_Transcript_1/9_Confidence_0.680_Length_26403 - Similar to sp Q9UPN3 MACF1_HUMAN Microtubule-actin cross-linking factor 1, isoforms 1/2/3/5 OS=Homo sapiens GN=MACF1 PE=1 SV=4 (0.0)		8462	Y	1	2	VSHLWDSLNEDVNK	http://cal/tpp/cgi-bin/peptidexml_html2.pl?PepMass=1654.7947&StdPep=&MassError=0.5&xslt=xsltproc&cgi-bin=/tpp/cgi-bin/&ratioType=-1&Ref=2_VSHLWDSLNEDVNK&Infile=/home/jason/Dropbox/jellyfish-ngs/chironex-transcripts/proteomics/results/oge/interact.pep.xml	0.9997	0.999	2	7	2		Y
71	1	71856	http://cal/tpp/cgi-bin/comet-fastadb.cgi?Ref=71856&Db=/home/jason/Dropbox/jellyfish-ngs/chironex-transcripts/proteomics/dbs/reversed.fa&Pep=AEADQMVVEEDTTDTK+AEESELLTPTTLPDDIAR+ALEQDICLHKPSLEVAQVSAK+ALPEAIDETLK+ALVEELENR+ANQILTEVEETLTDEQSFGIDENVGNR+ATGEELINTTEDEVK+AVDSVTAADPDSPTSIALK+AVEASLEESKPLFDDISR+AVQDQLQQIDEIK+DALTQQINEIVDR+DDLDDTLGVSEK+DFNDIQPTVK+DLEAEINPYDETIDK+DMKPLLPEK+DPGTNLEIVPAVVEELK+…	1	23.1	143	281	9.95	Locus_618_Transcript_1/9_Confidence_0.680_Length_26403 - Similar to sp Q9UPN3 MACF1_HUMAN Microtubule-actin cross-linking factor 1, isoforms 1/2/3/5 OS=Homo sapiens GN=MACF1 PE=1 SV=4 (0.0)		8462	Y	1	2	VTAHLDQAVQFVK	http://cal/tpp/cgi-bin/peptidexml_html2.pl?PepMass=1454.7877&StdPep=&MassError=0.5&xslt=xsltproc&cgi-bin=/tpp/cgi-bin/&ratioType=-1&Ref=2_VTAHLDQAVQFVK&Infile=/home/jason/Dropbox/jellyfish-ngs/chironex-transcripts/proteomics/results/oge/interact.pep.xml	0.9997	0.999	2	7	2		Y
71	1	71856	http://cal/tpp/cgi-bin/comet-fastadb.cgi?Ref=71856&Db=/home/jason/Dropbox/jellyfish-ngs/chironex-transcripts/proteomics/dbs/reversed.fa&Pep=AEADQMVVEEDTTDTK+AEESELLTPTTLPDDIAR+ALEQDICLHKPSLEVAQVSAK+ALPEAIDETLK+ALVEELENR+ANQILTEVEETLTDEQSFGIDENVGNR+ATGEELINTTEDEVK+AVDSVTAADPDSPTSIALK+AVEASLEESKPLFDDISR+AVQDQLQQIDEIK+DALTQQINEIVDR+DDLDDTLGVSEK+DFNDIQPTVK+DLEAEINPYDETIDK+DMKPLLPEK+DPGTNLEIVPAVVEELK+…	1	23.1	143	281	9.95	Locus_618_Transcript_1/9_Confidence_0.680_Length_26403 - Similar to sp Q9UPN3 MACF1_HUMAN Microtubule-actin cross-linking factor 1, isoforms 1/2/3/5 OS=Homo sapiens GN=MACF1 PE=1 SV=4 (0.0)		8462	Y	1	2	VTVDSLDSLEPTIQQLQSSVK	http://cal/tpp/cgi-bin/peptidexml_html2.pl?PepMass=2286.1957&StdPep=&MassError=0.5&xslt=xsltproc&cgi-bin=/tpp/cgi-bin/&ratioType=-1&Ref=2_VTVDSLDSLEPTIQQLQSSVK&Infile=/home/jason/Dropbox/jellyfish-ngs/chironex-transcripts/proteomics/results/oge/interact.pep.xml	0.9997	0.999	2	7	1		Y
71	1	71856	http://cal/tpp/cgi-bin/comet-fastadb.cgi?Ref=71856&Db=/home/jason/Dropbox/jellyfish-ngs/chironex-transcripts/proteomics/dbs/reversed.fa&Pep=AEADQMVVEEDTTDTK+AEESELLTPTTLPDDIAR+ALEQDICLHKPSLEVAQVSAK+ALPEAIDETLK+ALVEELENR+ANQILTEVEETLTDEQSFGIDENVGNR+ATGEELINTTEDEVK+AVDSVTAADPDSPTSIALK+AVEASLEESKPLFDDISR+AVQDQLQQIDEIK+DALTQQINEIVDR+DDLDDTLGVSEK+DFNDIQPTVK+DLEAEINPYDETIDK+DMKPLLPEK+DPGTNLEIVPAVVEELK+…	1	23.1	143	281	9.95	Locus_618_Transcript_1/9_Confidence_0.680_Length_26403 - Similar to sp Q9UPN3 MACF1_HUMAN Microtubule-actin cross-linking factor 1, isoforms 1/2/3/5 OS=Homo sapiens GN=MACF1 PE=1 SV=4 (0.0)		8462	Y	1	3	ETLEAINTLRPCVETLENALDAVQR	http://cal/tpp/cgi-bin/peptidexml_html2.pl?PepMass=2854.4497&StdPep=ETLEAINTLRPCVETLENALDAVQR&MassError=0.5&xslt=xsltproc&cgi-bin=/tpp/cgi-bin/&ratioType=-1&Ref=3_ETLEAINTLRPCVETLENALDAVQR&Infile=/home/jason/Dropbox/jellyfish-ngs/chironex-transcripts/proteomics/results/oge/interact.pep.xml	0.9997	0.999	2	7	3		Y
71	1	71856	http://cal/tpp/cgi-bin/comet-fastadb.cgi?Ref=71856&Db=/home/jason/Dropbox/jellyfish-ngs/chironex-transcripts/proteomics/dbs/reversed.fa&Pep=AEADQMVVEEDTTDTK+AEESELLTPTTLPDDIAR+ALEQDICLHKPSLEVAQVSAK+ALPEAIDETLK+ALVEELENR+ANQILTEVEETLTDEQSFGIDENVGNR+ATGEELINTTEDEVK+AVDSVTAADPDSPTSIALK+AVEASLEESKPLFDDISR+AVQDQLQQIDEIK+DALTQQINEIVDR+DDLDDTLGVSEK+DFNDIQPTVK+DLEAEINPYDETIDK+DMKPLLPEK+DPGTNLEIVPAVVEELK+…	1	23.1	143	281	9.95	Locus_618_Transcript_1/9_Confidence_0.680_Length_26403 - Similar to sp Q9UPN3 MACF1_HUMAN Microtubule-actin cross-linking factor 1, isoforms 1/2/3/5 OS=Homo sapiens GN=MACF1 PE=1 SV=4 (0.0)		8462	Y	1	3	FKPLYDDVIQHEAVYR	http://cal/tpp/cgi-bin/peptidexml_html2.pl?PepMass=1992.0107&StdPep=&MassError=0.5&xslt=xsltproc&cgi-bin=/tpp/cgi-bin/&ratioType=-1&Ref=3_FKPLYDDVIQHEAVYR&Infile=/home/jason/Dropbox/jellyfish-ngs/chironex-transcripts/proteomics/results/oge/interact.pep.xml	0.9997	0.999	2	7	1		Y
71	1	71856	http://cal/tpp/cgi-bin/comet-fastadb.cgi?Ref=71856&Db=/home/jason/Dropbox/jellyfish-ngs/chironex-transcripts/proteomics/dbs/reversed.fa&Pep=AEADQMVVEEDTTDTK+AEESELLTPTTLPDDIAR+ALEQDICLHKPSLEVAQVSAK+ALPEAIDETLK+ALVEELENR+ANQILTEVEETLTDEQSFGIDENVGNR+ATGEELINTTEDEVK+AVDSVTAADPDSPTSIALK+AVEASLEESKPLFDDISR+AVQDQLQQIDEIK+DALTQQINEIVDR+DDLDDTLGVSEK+DFNDIQPTVK+DLEAEINPYDETIDK+DMKPLLPEK+DPGTNLEIVPAVVEELK+…	1	23.1	143	281	9.95	Locus_618_Transcript_1/9_Confidence_0.680_Length_26403 - Similar to sp Q9UPN3 MACF1_HUMAN Microtubule-actin cross-linking factor 1, isoforms 1/2/3/5 OS=Homo sapiens GN=MACF1 PE=1 SV=4 (0.0)		8462	Y	1	3	GISIGEAAQQVEEVQGSVEDALGQLQSWK	http://cal/tpp/cgi-bin/peptidexml_html2.pl?PepMass=3055.5097&StdPep=&MassError=0.5&xslt=xsltproc&cgi-bin=/tpp/cgi-bin/&ratioType=-1&Ref=3_GISIGEAAQQVEEVQGSVEDALGQLQSWK&Infile=/home/jason/Dropbox/jellyfish-ngs/chironex-transcripts/proteomics/results/oge/interact.pep.xml	0.9997	0.999	2	7	5		Y
71	1	71856	http://cal/tpp/cgi-bin/comet-fastadb.cgi?Ref=71856&Db=/home/jason/Dropbox/jellyfish-ngs/chironex-transcripts/proteomics/dbs/reversed.fa&Pep=AEADQMVVEEDTTDTK+AEESELLTPTTLPDDIAR+ALEQDICLHKPSLEVAQVSAK+ALPEAIDETLK+ALVEELENR+ANQILTEVEETLTDEQSFGIDENVGNR+ATGEELINTTEDEVK+AVDSVTAADPDSPTSIALK+AVEASLEESKPLFDDISR+AVQDQLQQIDEIK+DALTQQINEIVDR+DDLDDTLGVSEK+DFNDIQPTVK+DLEAEINPYDETIDK+DMKPLLPEK+DPGTNLEIVPAVVEELK+…	1	23.1	143	281	9.95	Locus_618_Transcript_1/9_Confidence_0.680_Length_26403 - Similar to sp Q9UPN3 MACF1_HUMAN Microtubule-actin cross-linking factor 1, isoforms 1/2/3/5 OS=Homo sapiens GN=MACF1 PE=1 SV=4 (0.0)		8462	Y	1	3	IEMLLSGVDQLEENVTSLSEK	http://cal/tpp/cgi-bin/peptidexml_html2.pl?PepMass=2333.1667&StdPep=&MassError=0.5&xslt=xsltproc&cgi-bin=/tpp/cgi-bin/&ratioType=-1&Ref=3_IEMLLSGVDQLEENVTSLSEK&Infile=/home/jason/Dropbox/jellyfish-ngs/chironex-transcripts/proteomics/results/oge/interact.pep.xml	0.9997	0.999	2	7	1		Y
71	1	71856	http://cal/tpp/cgi-bin/comet-fastadb.cgi?Ref=71856&Db=/home/jason/Dropbox/jellyfish-ngs/chironex-transcripts/proteomics/dbs/reversed.fa&Pep=AEADQMVVEEDTTDTK+AEESELLTPTTLPDDIAR+ALEQDICLHKPSLEVAQVSAK+ALPEAIDETLK+ALVEELENR+ANQILTEVEETLTDEQSFGIDENVGNR+ATGEELINTTEDEVK+AVDSVTAADPDSPTSIALK+AVEASLEESKPLFDDISR+AVQDQLQQIDEIK+DALTQQINEIVDR+DDLDDTLGVSEK+DFNDIQPTVK+DLEAEINPYDETIDK+DMKPLLPEK+DPGTNLEIVPAVVEELK+…	1	23.1	143	281	9.95	Locus_618_Transcript_1/9_Confidence_0.680_Length_26403 - Similar to sp Q9UPN3 MACF1_HUMAN Microtubule-actin cross-linking factor 1, isoforms 1/2/3/5 OS=Homo sapiens GN=MACF1 PE=1 SV=4 (0.0)		8462	Y	1	3	QAQLVEALLLSQQFSDIHK	http://cal/tpp/cgi-bin/peptidexml_html2.pl?PepMass=2167.1637&StdPep=&MassError=0.5&xslt=xsltproc&cgi-bin=/tpp/cgi-bin/&ratioType=-1&Ref=3_QAQLVEALLLSQQFSDIHK&Infile=/home/jason/Dropbox/jellyfish-ngs/chironex-transcripts/proteomics/results/oge/interact.pep.xml	0.9997	0.999	2	7	4	h	Y
71	1	71856	http://cal/tpp/cgi-bin/comet-fastadb.cgi?Ref=71856&Db=/home/jason/Dropbox/jellyfish-ngs/chironex-transcripts/proteomics/dbs/reversed.fa&Pep=AEADQMVVEEDTTDTK+AEESELLTPTTLPDDIAR+ALEQDICLHKPSLEVAQVSAK+ALPEAIDETLK+ALVEELENR+ANQILTEVEETLTDEQSFGIDENVGNR+ATGEELINTTEDEVK+AVDSVTAADPDSPTSIALK+AVEASLEESKPLFDDISR+AVQDQLQQIDEIK+DALTQQINEIVDR+DDLDDTLGVSEK+DFNDIQPTVK+DLEAEINPYDETIDK+DMKPLLPEK+DPGTNLEIVPAVVEELK+…	1	23.1	143	281	9.95	Locus_618_Transcript_1/9_Confidence_0.680_Length_26403 - Similar to sp Q9UPN3 MACF1_HUMAN Microtubule-actin cross-linking factor 1, isoforms 1/2/3/5 OS=Homo sapiens GN=MACF1 PE=1 SV=4 (0.0)		8462	Y	1	3	RVDDPQLLQHQLEDVK	http://cal/tpp/cgi-bin/peptidexml_html2.pl?PepMass=1932.0067&StdPep=&MassError=0.5&xslt=xsltproc&cgi-bin=/tpp/cgi-bin/&ratioType=-1&Ref=3_RVDDPQLLQHQLEDVK&Infile=/home/jason/Dropbox/jellyfish-ngs/chironex-transcripts/proteomics/results/oge/interact.pep.xml	0.9997	0.999	2	7	2		Y
71	1	71856	http://cal/tpp/cgi-bin/comet-fastadb.cgi?Ref=71856&Db=/home/jason/Dropbox/jellyfish-ngs/chironex-transcripts/proteomics/dbs/reversed.fa&Pep=AEADQMVVEEDTTDTK+AEESELLTPTTLPDDIAR+ALEQDICLHKPSLEVAQVSAK+ALPEAIDETLK+ALVEELENR+ANQILTEVEETLTDEQSFGIDENVGNR+ATGEELINTTEDEVK+AVDSVTAADPDSPTSIALK+AVEASLEESKPLFDDISR+AVQDQLQQIDEIK+DALTQQINEIVDR+DDLDDTLGVSEK+DFNDIQPTVK+DLEAEINPYDETIDK+DMKPLLPEK+DPGTNLEIVPAVVEELK+…	1	23.1	143	281	9.95	Locus_618_Transcript_1/9_Confidence_0.680_Length_26403 - Similar to sp Q9UPN3 MACF1_HUMAN Microtubule-actin cross-linking factor 1, isoforms 1/2/3/5 OS=Homo sapiens GN=MACF1 PE=1 SV=4 (0.0)		8462	Y	1	3	SVSDEEELNEEIQSLLDR	http://cal/tpp/cgi-bin/peptidexml_html2.pl?PepMass=2103.9807&StdPep=&MassError=0.5&xslt=xsltproc&cgi-bin=/tpp/cgi-bin/&ratioType=-1&Ref=3_SVSDEEELNEEIQSLLDR&Infile=/home/jason/Dropbox/jellyfish-ngs/chironex-transcripts/proteomics/results/oge/interact.pep.xml	0.9997	0.999	2	7	1	a	Y
71	1	71856	http://cal/tpp/cgi-bin/comet-fastadb.cgi?Ref=71856&Db=/home/jason/Dropbox/jellyfish-ngs/chironex-transcripts/proteomics/dbs/reversed.fa&Pep=AEADQMVVEEDTTDTK+AEESELLTPTTLPDDIAR+ALEQDICLHKPSLEVAQVSAK+ALPEAIDETLK+ALVEELENR+ANQILTEVEETLTDEQSFGIDENVGNR+ATGEELINTTEDEVK+AVDSVTAADPDSPTSIALK+AVEASLEESKPLFDDISR+AVQDQLQQIDEIK+DALTQQINEIVDR+DDLDDTLGVSEK+DFNDIQPTVK+DLEAEINPYDETIDK+DMKPLLPEK+DPGTNLEIVPAVVEELK+…	1	23.1	143	281	9.95	Locus_618_Transcript_1/9_Confidence_0.680_Length_26403 - Similar to sp Q9UPN3 MACF1_HUMAN Microtubule-actin cross-linking factor 1, isoforms 1/2/3/5 OS=Homo sapiens GN=MACF1 PE=1 SV=4 (0.0)		8462	Y	1	3	TQQANFEQLHNDILQQEPVYEQLEEK	http://cal/tpp/cgi-bin/peptidexml_html2.pl?PepMass=3170.5157&StdPep=&MassError=0.5&xslt=xsltproc&cgi-bin=/tpp/cgi-bin/&ratioType=-1&Ref=3_TQQANFEQLHNDILQQEPVYEQLEEK&Infile=/home/jason/Dropbox/jellyfish-ngs/chironex-transcripts/proteomics/results/oge/interact.pep.xml	0.9997	0.999	2	7	1		Y
71	1	71856	http://cal/tpp/cgi-bin/comet-fastadb.cgi?Ref=71856&Db=/home/jason/Dropbox/jellyfish-ngs/chironex-transcripts/proteomics/dbs/reversed.fa&Pep=AEADQMVVEEDTTDTK+AEESELLTPTTLPDDIAR+ALEQDICLHKPSLEVAQVSAK+ALPEAIDETLK+ALVEELENR+ANQILTEVEETLTDEQSFGIDENVGNR+ATGEELINTTEDEVK+AVDSVTAADPDSPTSIALK+AVEASLEESKPLFDDISR+AVQDQLQQIDEIK+DALTQQINEIVDR+DDLDDTLGVSEK+DFNDIQPTVK+DLEAEINPYDETIDK+DMKPLLPEK+DPGTNLEIVPAVVEELK+…	1	23.1	143	281	9.95	Locus_618_Transcript_1/9_Confidence_0.680_Length_26403 - Similar to sp Q9UPN3 MACF1_HUMAN Microtubule-actin cross-linking factor 1, isoforms 1/2/3/5 OS=Homo sapiens GN=MACF1 PE=1 SV=4 (0.0)		8462	Y	1	3	VKPSLDAIEK	http://cal/tpp/cgi-bin/peptidexml_html2.pl?PepMass=1098.6284&StdPep=&MassError=0.5&xslt=xsltproc&cgi-bin=/tpp/cgi-bin/&ratioType=-1&Ref=3_VKPSLDAIEK&Infile=/home/jason/Dropbox/jellyfish-ngs/chironex-transcripts/proteomics/results/oge/interact.pep.xml	0.9997	0.999	2	7	2		Y
71	1	71856	http://cal/tpp/cgi-bin/comet-fastadb.cgi?Ref=71856&Db=/home/jason/Dropbox/jellyfish-ngs/chironex-transcripts/proteomics/dbs/reversed.fa&Pep=AEADQMVVEEDTTDTK+AEESELLTPTTLPDDIAR+ALEQDICLHKPSLEVAQVSAK+ALPEAIDETLK+ALVEELENR+ANQILTEVEETLTDEQSFGIDENVGNR+ATGEELINTTEDEVK+AVDSVTAADPDSPTSIALK+AVEASLEESKPLFDDISR+AVQDQLQQIDEIK+DALTQQINEIVDR+DDLDDTLGVSEK+DFNDIQPTVK+DLEAEINPYDETIDK+DMKPLLPEK+DPGTNLEIVPAVVEELK+…	1	23.1	143	281	9.95	Locus_618_Transcript_1/9_Confidence_0.680_Length_26403 - Similar to sp Q9UPN3 MACF1_HUMAN Microtubule-actin cross-linking factor 1, isoforms 1/2/3/5 OS=Homo sapiens GN=MACF1 PE=1 SV=4 (0.0)		8462	Y	1	3	VSAEYLVEHNQDNPEFVTNVK	http://cal/tpp/cgi-bin/peptidexml_html2.pl?PepMass=2431.1657&StdPep=&MassError=0.5&xslt=xsltproc&cgi-bin=/tpp/cgi-bin/&ratioType=-1&Ref=3_VSAEYLVEHNQDNPEFVTNVK&Infile=/home/jason/Dropbox/jellyfish-ngs/chironex-transcripts/proteomics/results/oge/interact.pep.xml	0.9997	0.999	2	7	3	f	Y
71	1	71856	http://cal/tpp/cgi-bin/comet-fastadb.cgi?Ref=71856&Db=/home/jason/Dropbox/jellyfish-ngs/chironex-transcripts/proteomics/dbs/reversed.fa&Pep=AEADQMVVEEDTTDTK+AEESELLTPTTLPDDIAR+ALEQDICLHKPSLEVAQVSAK+ALPEAIDETLK+ALVEELENR+ANQILTEVEETLTDEQSFGIDENVGNR+ATGEELINTTEDEVK+AVDSVTAADPDSPTSIALK+AVEASLEESKPLFDDISR+AVQDQLQQIDEIK+DALTQQINEIVDR+DDLDDTLGVSEK+DFNDIQPTVK+DLEAEINPYDETIDK+DMKPLLPEK+DPGTNLEIVPAVVEELK+…	1	23.1	143	281	9.95	Locus_618_Transcript_1/9_Confidence_0.680_Length_26403 - Similar to sp Q9UPN3 MACF1_HUMAN Microtubule-actin cross-linking factor 1, isoforms 1/2/3/5 OS=Homo sapiens GN=MACF1 PE=1 SV=4 (0.0)		8462	Y	1	4	NTVQLVSALNEIDTWTNATLITITNIGPGSGSPEEIKK	http://cal/tpp/cgi-bin/peptidexml_html2.pl?PepMass=4024.1007&StdPep=&MassError=0.5&xslt=xsltproc&cgi-bin=/tpp/cgi-bin/&ratioType=-1&Ref=4_NTVQLVSALNEIDTWTNATLITITNIGPGSGSPEEIKK&Infile=/home/jason/Dropbox/jellyfish-ngs/chironex-transcripts/proteomics/results/oge/interact.pep.xml	0.9997	0.999	2	7	1		Y
71	1	71856	http://cal/tpp/cgi-bin/comet-fastadb.cgi?Ref=71856&Db=/home/jason/Dropbox/jellyfish-ngs/chironex-transcripts/proteomics/dbs/reversed.fa&Pep=AEADQMVVEEDTTDTK+AEESELLTPTTLPDDIAR+ALEQDICLHKPSLEVAQVSAK+ALPEAIDETLK+ALVEELENR+ANQILTEVEETLTDEQSFGIDENVGNR+ATGEELINTTEDEVK+AVDSVTAADPDSPTSIALK+AVEASLEESKPLFDDISR+AVQDQLQQIDEIK+DALTQQINEIVDR+DDLDDTLGVSEK+DFNDIQPTVK+DLEAEINPYDETIDK+DMKPLLPEK+DPGTNLEIVPAVVEELK+…	1	23.1	143	281	9.95	Locus_618_Transcript_1/9_Confidence_0.680_Length_26403 - Similar to sp Q9UPN3 MACF1_HUMAN Microtubule-actin cross-linking factor 1, isoforms 1/2/3/5 OS=Homo sapiens GN=MACF1 PE=1 SV=4 (0.0)		8462	Y	1	2	ATGEELINTTEDEVK	http://cal/tpp/cgi-bin/peptidexml_html2.pl?PepMass=1647.7837&StdPep=&MassError=0.5&xslt=xsltproc&cgi-bin=/tpp/cgi-bin/&ratioType=-1&Ref=2_ATGEELINTTEDEVK&Infile=/home/jason/Dropbox/jellyfish-ngs/chironex-transcripts/proteomics/results/oge/interact.pep.xml	0.9996	0.9989	2	7	2		Y
71	1	71856	http://cal/tpp/cgi-bin/comet-fastadb.cgi?Ref=71856&Db=/home/jason/Dropbox/jellyfish-ngs/chironex-transcripts/proteomics/dbs/reversed.fa&Pep=AEADQMVVEEDTTDTK+AEESELLTPTTLPDDIAR+ALEQDICLHKPSLEVAQVSAK+ALPEAIDETLK+ALVEELENR+ANQILTEVEETLTDEQSFGIDENVGNR+ATGEELINTTEDEVK+AVDSVTAADPDSPTSIALK+AVEASLEESKPLFDDISR+AVQDQLQQIDEIK+DALTQQINEIVDR+DDLDDTLGVSEK+DFNDIQPTVK+DLEAEINPYDETIDK+DMKPLLPEK+DPGTNLEIVPAVVEELK+…	1	23.1	143	281	9.95	Locus_618_Transcript_1/9_Confidence_0.680_Length_26403 - Similar to sp Q9UPN3 MACF1_HUMAN Microtubule-actin cross-linking factor 1, isoforms 1/2/3/5 OS=Homo sapiens GN=MACF1 PE=1 SV=4 (0.0)		8462	Y	1	2	DPGTNLEIVPAVVEELK	http://cal/tpp/cgi-bin/peptidexml_html2.pl?PepMass=1821.9727&StdPep=&MassError=0.5&xslt=xsltproc&cgi-bin=/tpp/cgi-bin/&ratioType=-1&Ref=2_DPGTNLEIVPAVVEELK&Infile=/home/jason/Dropbox/jellyfish-ngs/chironex-transcripts/proteomics/results/oge/interact.pep.xml	0.9996	0.9988	2	7	3		Y
71	1	71856	http://cal/tpp/cgi-bin/comet-fastadb.cgi?Ref=71856&Db=/home/jason/Dropbox/jellyfish-ngs/chironex-transcripts/proteomics/dbs/reversed.fa&Pep=AEADQMVVEEDTTDTK+AEESELLTPTTLPDDIAR+ALEQDICLHKPSLEVAQVSAK+ALPEAIDETLK+ALVEELENR+ANQILTEVEETLTDEQSFGIDENVGNR+ATGEELINTTEDEVK+AVDSVTAADPDSPTSIALK+AVEASLEESKPLFDDISR+AVQDQLQQIDEIK+DALTQQINEIVDR+DDLDDTLGVSEK+DFNDIQPTVK+DLEAEINPYDETIDK+DMKPLLPEK+DPGTNLEIVPAVVEELK+…	1	23.1	143	281	9.95	Locus_618_Transcript_1/9_Confidence_0.680_Length_26403 - Similar to sp Q9UPN3 MACF1_HUMAN Microtubule-actin cross-linking factor 1, isoforms 1/2/3/5 OS=Homo sapiens GN=MACF1 PE=1 SV=4 (0.0)		8462	Y	1	2	DVLSEEQPPPK	http://cal/tpp/cgi-bin/peptidexml_html2.pl?PepMass=1237.6187&StdPep=&MassError=0.5&xslt=xsltproc&cgi-bin=/tpp/cgi-bin/&ratioType=-1&Ref=2_DVLSEEQPPPK&Infile=/home/jason/Dropbox/jellyfish-ngs/chironex-transcripts/proteomics/results/oge/interact.pep.xml	0.9996	0.9987	2	7	1		Y
71	1	71856	http://cal/tpp/cgi-bin/comet-fastadb.cgi?Ref=71856&Db=/home/jason/Dropbox/jellyfish-ngs/chironex-transcripts/proteomics/dbs/reversed.fa&Pep=AEADQMVVEEDTTDTK+AEESELLTPTTLPDDIAR+ALEQDICLHKPSLEVAQVSAK+ALPEAIDETLK+ALVEELENR+ANQILTEVEETLTDEQSFGIDENVGNR+ATGEELINTTEDEVK+AVDSVTAADPDSPTSIALK+AVEASLEESKPLFDDISR+AVQDQLQQIDEIK+DALTQQINEIVDR+DDLDDTLGVSEK+DFNDIQPTVK+DLEAEINPYDETIDK+DMKPLLPEK+DPGTNLEIVPAVVEELK+…	1	23.1	143	281	9.95	Locus_618_Transcript_1/9_Confidence_0.680_Length_26403 - Similar to sp Q9UPN3 MACF1_HUMAN Microtubule-actin cross-linking factor 1, isoforms 1/2/3/5 OS=Homo sapiens GN=MACF1 PE=1 SV=4 (0.0)		8462	Y	1	2	IAITISEIQIIMK	http://cal/tpp/cgi-bin/peptidexml_html2.pl?PepMass=1471.8687&StdPep=&MassError=0.5&xslt=xsltproc&cgi-bin=/tpp/cgi-bin/&ratioType=-1&Ref=2_IAITISEIQIIMK&Infile=/home/jason/Dropbox/jellyfish-ngs/chironex-transcripts/proteomics/results/oge/interact.pep.xml	0.9996	0.9989	2	7	4		Y
71	1	71856	http://cal/tpp/cgi-bin/comet-fastadb.cgi?Ref=71856&Db=/home/jason/Dropbox/jellyfish-ngs/chironex-transcripts/proteomics/dbs/reversed.fa&Pep=AEADQMVVEEDTTDTK+AEESELLTPTTLPDDIAR+ALEQDICLHKPSLEVAQVSAK+ALPEAIDETLK+ALVEELENR+ANQILTEVEETLTDEQSFGIDENVGNR+ATGEELINTTEDEVK+AVDSVTAADPDSPTSIALK+AVEASLEESKPLFDDISR+AVQDQLQQIDEIK+DALTQQINEIVDR+DDLDDTLGVSEK+DFNDIQPTVK+DLEAEINPYDETIDK+DMKPLLPEK+DPGTNLEIVPAVVEELK+…	1	23.1	143	281	9.95	Locus_618_Transcript_1/9_Confidence_0.680_Length_26403 - Similar to sp Q9UPN3 MACF1_HUMAN Microtubule-actin cross-linking factor 1, isoforms 1/2/3/5 OS=Homo sapiens GN=MACF1 PE=1 SV=4 (0.0)		8462	Y	1	2	LAQVTEPFNSLADK	http://cal/tpp/cgi-bin/peptidexml_html2.pl?PepMass=1531.7877&StdPep=&MassError=0.5&xslt=xsltproc&cgi-bin=/tpp/cgi-bin/&ratioType=-1&Ref=2_LAQVTEPFNSLADK&Infile=/home/jason/Dropbox/jellyfish-ngs/chironex-transcripts/proteomics/results/oge/interact.pep.xml	0.9996	0.9988	2	7	4		Y
71	1	71856	http://cal/tpp/cgi-bin/comet-fastadb.cgi?Ref=71856&Db=/home/jason/Dropbox/jellyfish-ngs/chironex-transcripts/proteomics/dbs/reversed.fa&Pep=AEADQMVVEEDTTDTK+AEESELLTPTTLPDDIAR+ALEQDICLHKPSLEVAQVSAK+ALPEAIDETLK+ALVEELENR+ANQILTEVEETLTDEQSFGIDENVGNR+ATGEELINTTEDEVK+AVDSVTAADPDSPTSIALK+AVEASLEESKPLFDDISR+AVQDQLQQIDEIK+DALTQQINEIVDR+DDLDDTLGVSEK+DFNDIQPTVK+DLEAEINPYDETIDK+DMKPLLPEK+DPGTNLEIVPAVVEELK+…	1	23.1	143	281	9.95	Locus_618_Transcript_1/9_Confidence_0.680_Length_26403 - Similar to sp Q9UPN3 MACF1_HUMAN Microtubule-actin cross-linking factor 1, isoforms 1/2/3/5 OS=Homo sapiens GN=MACF1 PE=1 SV=4 (0.0)		8462	Y	1	2	LNSVSLPLADLLTTLDEK	http://cal/tpp/cgi-bin/peptidexml_html2.pl?PepMass=1941.0667&StdPep=&MassError=0.5&xslt=xsltproc&cgi-bin=/tpp/cgi-bin/&ratioType=-1&Ref=2_LNSVSLPLADLLTTLDEK&Infile=/home/jason/Dropbox/jellyfish-ngs/chironex-transcripts/proteomics/results/oge/interact.pep.xml	0.9996	0.9989	2	7	3		Y
71	1	71856	http://cal/tpp/cgi-bin/comet-fastadb.cgi?Ref=71856&Db=/home/jason/Dropbox/jellyfish-ngs/chironex-transcripts/proteomics/dbs/reversed.fa&Pep=AEADQMVVEEDTTDTK+AEESELLTPTTLPDDIAR+ALEQDICLHKPSLEVAQVSAK+ALPEAIDETLK+ALVEELENR+ANQILTEVEETLTDEQSFGIDENVGNR+ATGEELINTTEDEVK+AVDSVTAADPDSPTSIALK+AVEASLEESKPLFDDISR+AVQDQLQQIDEIK+DALTQQINEIVDR+DDLDDTLGVSEK+DFNDIQPTVK+DLEAEINPYDETIDK+DMKPLLPEK+DPGTNLEIVPAVVEELK+…	1	23.1	143	281	9.95	Locus_618_Transcript_1/9_Confidence_0.680_Length_26403 - Similar to sp Q9UPN3 MACF1_HUMAN Microtubule-actin cross-linking factor 1, isoforms 1/2/3/5 OS=Homo sapiens GN=MACF1 PE=1 SV=4 (0.0)		8462	Y	1	2	Q[111]HPVTTWPEK	http://cal/tpp/cgi-bin/peptidexml_html2.pl?PepMass=1204.5877&StdPep=Q[111]HPVTTWPEK&MassError=0.5&xslt=xsltproc&cgi-bin=/tpp/cgi-bin/&ratioType=-1&Ref=2_QHPVTTWPEK&Infile=/home/jason/Dropbox/jellyfish-ngs/chironex-transcripts/proteomics/results/oge/interact.pep.xml	0.9996	0.9987	2	7	4		Y
71	1	71856	http://cal/tpp/cgi-bin/comet-fastadb.cgi?Ref=71856&Db=/home/jason/Dropbox/jellyfish-ngs/chironex-transcripts/proteomics/dbs/reversed.fa&Pep=AEADQMVVEEDTTDTK+AEESELLTPTTLPDDIAR+ALEQDICLHKPSLEVAQVSAK+ALPEAIDETLK+ALVEELENR+ANQILTEVEETLTDEQSFGIDENVGNR+ATGEELINTTEDEVK+AVDSVTAADPDSPTSIALK+AVEASLEESKPLFDDISR+AVQDQLQQIDEIK+DALTQQINEIVDR+DDLDDTLGVSEK+DFNDIQPTVK+DLEAEINPYDETIDK+DMKPLLPEK+DPGTNLEIVPAVVEELK+…	1	23.1	143	281	9.95	Locus_618_Transcript_1/9_Confidence_0.680_Length_26403 - Similar to sp Q9UPN3 MACF1_HUMAN Microtubule-actin cross-linking factor 1, isoforms 1/2/3/5 OS=Homo sapiens GN=MACF1 PE=1 SV=4 (0.0)		8462	Y	1	2	Q[111]KPVNPNWEDVSK	http://cal/tpp/cgi-bin/peptidexml_html2.pl?PepMass=1522.7417&StdPep=Q[111]KPVNPNWEDVSK&MassError=0.5&xslt=xsltproc&cgi-bin=/tpp/cgi-bin/&ratioType=-1&Ref=2_QKPVNPNWEDVSK&Infile=/home/jason/Dropbox/jellyfish-ngs/chironex-transcripts/proteomics/results/oge/interact.pep.xml	0.9996	0.9988	2	7	4		Y
71	1	71856	http://cal/tpp/cgi-bin/comet-fastadb.cgi?Ref=71856&Db=/home/jason/Dropbox/jellyfish-ngs/chironex-transcripts/proteomics/dbs/reversed.fa&Pep=AEADQMVVEEDTTDTK+AEESELLTPTTLPDDIAR+ALEQDICLHKPSLEVAQVSAK+ALPEAIDETLK+ALVEELENR+ANQILTEVEETLTDEQSFGIDENVGNR+ATGEELINTTEDEVK+AVDSVTAADPDSPTSIALK+AVEASLEESKPLFDDISR+AVQDQLQQIDEIK+DALTQQINEIVDR+DDLDDTLGVSEK+DFNDIQPTVK+DLEAEINPYDETIDK+DMKPLLPEK+DPGTNLEIVPAVVEELK+…	1	23.1	143	281	9.95	Locus_618_Transcript_1/9_Confidence_0.680_Length_26403 - Similar to sp Q9UPN3 MACF1_HUMAN Microtubule-actin cross-linking factor 1, isoforms 1/2/3/5 OS=Homo sapiens GN=MACF1 PE=1 SV=4 (0.0)		8462	Y	1	2	SQGPIAEDVASIK	http://cal/tpp/cgi-bin/peptidexml_html2.pl?PepMass=1313.6827&StdPep=&MassError=0.5&xslt=xsltproc&cgi-bin=/tpp/cgi-bin/&ratioType=-1&Ref=2_SQGPIAEDVASIK&Infile=/home/jason/Dropbox/jellyfish-ngs/chironex-transcripts/proteomics/results/oge/interact.pep.xml	0.9996	0.9989	2	7	3		Y
71	1	71856	http://cal/tpp/cgi-bin/comet-fastadb.cgi?Ref=71856&Db=/home/jason/Dropbox/jellyfish-ngs/chironex-transcripts/proteomics/dbs/reversed.fa&Pep=AEADQMVVEEDTTDTK+AEESELLTPTTLPDDIAR+ALEQDICLHKPSLEVAQVSAK+ALPEAIDETLK+ALVEELENR+ANQILTEVEETLTDEQSFGIDENVGNR+ATGEELINTTEDEVK+AVDSVTAADPDSPTSIALK+AVEASLEESKPLFDDISR+AVQDQLQQIDEIK+DALTQQINEIVDR+DDLDDTLGVSEK+DFNDIQPTVK+DLEAEINPYDETIDK+DMKPLLPEK+DPGTNLEIVPAVVEELK+…	1	23.1	143	281	9.95	Locus_618_Transcript_1/9_Confidence_0.680_Length_26403 - Similar to sp Q9UPN3 MACF1_HUMAN Microtubule-actin cross-linking factor 1, isoforms 1/2/3/5 OS=Homo sapiens GN=MACF1 PE=1 SV=4 (0.0)		8462	Y	1	2	SVSDEEELNEEIQSLLDR	http://cal/tpp/cgi-bin/peptidexml_html2.pl?PepMass=2103.9807&StdPep=&MassError=0.5&xslt=xsltproc&cgi-bin=/tpp/cgi-bin/&ratioType=-1&Ref=2_SVSDEEELNEEIQSLLDR&Infile=/home/jason/Dropbox/jellyfish-ngs/chironex-transcripts/proteomics/results/oge/interact.pep.xml	0.9996	0.9989	2	7	3	a	Y
71	1	71856	http://cal/tpp/cgi-bin/comet-fastadb.cgi?Ref=71856&Db=/home/jason/Dropbox/jellyfish-ngs/chironex-transcripts/proteomics/dbs/reversed.fa&Pep=AEADQMVVEEDTTDTK+AEESELLTPTTLPDDIAR+ALEQDICLHKPSLEVAQVSAK+ALPEAIDETLK+ALVEELENR+ANQILTEVEETLTDEQSFGIDENVGNR+ATGEELINTTEDEVK+AVDSVTAADPDSPTSIALK+AVEASLEESKPLFDDISR+AVQDQLQQIDEIK+DALTQQINEIVDR+DDLDDTLGVSEK+DFNDIQPTVK+DLEAEINPYDETIDK+DMKPLLPEK+DPGTNLEIVPAVVEELK+…	1	23.1	143	281	9.95	Locus_618_Transcript_1/9_Confidence_0.680_Length_26403 - Similar to sp Q9UPN3 MACF1_HUMAN Microtubule-actin cross-linking factor 1, isoforms 1/2/3/5 OS=Homo sapiens GN=MACF1 PE=1 SV=4 (0.0)		8462	Y	1	2	VAQEDSLQPIEEICK	http://cal/tpp/cgi-bin/peptidexml_html2.pl?PepMass=1757.8507&StdPep=VAQEDSLQPIEEICK&MassError=0.5&xslt=xsltproc&cgi-bin=/tpp/cgi-bin/&ratioType=-1&Ref=2_VAQEDSLQPIEEICK&Infile=/home/jason/Dropbox/jellyfish-ngs/chironex-transcripts/proteomics/results/oge/interact.pep.xml	0.9996	0.9987	2	7	1		Y
71	1	71856	http://cal/tpp/cgi-bin/comet-fastadb.cgi?Ref=71856&Db=/home/jason/Dropbox/jellyfish-ngs/chironex-transcripts/proteomics/dbs/reversed.fa&Pep=AEADQMVVEEDTTDTK+AEESELLTPTTLPDDIAR+ALEQDICLHKPSLEVAQVSAK+ALPEAIDETLK+ALVEELENR+ANQILTEVEETLTDEQSFGIDENVGNR+ATGEELINTTEDEVK+AVDSVTAADPDSPTSIALK+AVEASLEESKPLFDDISR+AVQDQLQQIDEIK+DALTQQINEIVDR+DDLDDTLGVSEK+DFNDIQPTVK+DLEAEINPYDETIDK+DMKPLLPEK+DPGTNLEIVPAVVEELK+…	1	23.1	143	281	9.95	Locus_618_Transcript_1/9_Confidence_0.680_Length_26403 - Similar to sp Q9UPN3 MACF1_HUMAN Microtubule-actin cross-linking factor 1, isoforms 1/2/3/5 OS=Homo sapiens GN=MACF1 PE=1 SV=4 (0.0)		8462	Y	1	2	VDVLLEEIVSVK	http://cal/tpp/cgi-bin/peptidexml_html2.pl?PepMass=1341.7757&StdPep=&MassError=0.5&xslt=xsltproc&cgi-bin=/tpp/cgi-bin/&ratioType=-1&Ref=2_VDVLLEEIVSVK&Infile=/home/jason/Dropbox/jellyfish-ngs/chironex-transcripts/proteomics/results/oge/interact.pep.xml	0.9996	0.9989	2	7	1		Y
71	1	71856	http://cal/tpp/cgi-bin/comet-fastadb.cgi?Ref=71856&Db=/home/jason/Dropbox/jellyfish-ngs/chironex-transcripts/proteomics/dbs/reversed.fa&Pep=AEADQMVVEEDTTDTK+AEESELLTPTTLPDDIAR+ALEQDICLHKPSLEVAQVSAK+ALPEAIDETLK+ALVEELENR+ANQILTEVEETLTDEQSFGIDENVGNR+ATGEELINTTEDEVK+AVDSVTAADPDSPTSIALK+AVEASLEESKPLFDDISR+AVQDQLQQIDEIK+DALTQQINEIVDR+DDLDDTLGVSEK+DFNDIQPTVK+DLEAEINPYDETIDK+DMKPLLPEK+DPGTNLEIVPAVVEELK+…	1	23.1	143	281	9.95	Locus_618_Transcript_1/9_Confidence_0.680_Length_26403 - Similar to sp Q9UPN3 MACF1_HUMAN Microtubule-actin cross-linking factor 1, isoforms 1/2/3/5 OS=Homo sapiens GN=MACF1 PE=1 SV=4 (0.0)		8462	Y	1	2	WQVEKPVSALLDIAK	http://cal/tpp/cgi-bin/peptidexml_html2.pl?PepMass=1695.9557&StdPep=&MassError=0.5&xslt=xsltproc&cgi-bin=/tpp/cgi-bin/&ratioType=-1&Ref=2_WQVEKPVSALLDIAK&Infile=/home/jason/Dropbox/jellyfish-ngs/chironex-transcripts/proteomics/results/oge/interact.pep.xml	0.9996	0.9987	2	7	2		Y
71	1	71856	http://cal/tpp/cgi-bin/comet-fastadb.cgi?Ref=71856&Db=/home/jason/Dropbox/jellyfish-ngs/chironex-transcripts/proteomics/dbs/reversed.fa&Pep=AEADQMVVEEDTTDTK+AEESELLTPTTLPDDIAR+ALEQDICLHKPSLEVAQVSAK+ALPEAIDETLK+ALVEELENR+ANQILTEVEETLTDEQSFGIDENVGNR+ATGEELINTTEDEVK+AVDSVTAADPDSPTSIALK+AVEASLEESKPLFDDISR+AVQDQLQQIDEIK+DALTQQINEIVDR+DDLDDTLGVSEK+DFNDIQPTVK+DLEAEINPYDETIDK+DMKPLLPEK+DPGTNLEIVPAVVEELK+…	1	23.1	143	281	9.95	Locus_618_Transcript_1/9_Confidence_0.680_Length_26403 - Similar to sp Q9UPN3 MACF1_HUMAN Microtubule-actin cross-linking factor 1, isoforms 1/2/3/5 OS=Homo sapiens GN=MACF1 PE=1 SV=4 (0.0)		8462	Y	1	3	ANQILTEVEETLTDEQSFGIDENVGNR	http://cal/tpp/cgi-bin/peptidexml_html2.pl?PepMass=3020.4207&StdPep=&MassError=0.5&xslt=xsltproc&cgi-bin=/tpp/cgi-bin/&ratioType=-1&Ref=3_ANQILTEVEETLTDEQSFGIDENVGNR&Infile=/home/jason/Dropbox/jellyfish-ngs/chironex-transcripts/proteomics/results/oge/interact.pep.xml	0.9996	0.9988	2	7	1		Y
71	1	71856	http://cal/tpp/cgi-bin/comet-fastadb.cgi?Ref=71856&Db=/home/jason/Dropbox/jellyfish-ngs/chironex-transcripts/proteomics/dbs/reversed.fa&Pep=AEADQMVVEEDTTDTK+AEESELLTPTTLPDDIAR+ALEQDICLHKPSLEVAQVSAK+ALPEAIDETLK+ALVEELENR+ANQILTEVEETLTDEQSFGIDENVGNR+ATGEELINTTEDEVK+AVDSVTAADPDSPTSIALK+AVEASLEESKPLFDDISR+AVQDQLQQIDEIK+DALTQQINEIVDR+DDLDDTLGVSEK+DFNDIQPTVK+DLEAEINPYDETIDK+DMKPLLPEK+DPGTNLEIVPAVVEELK+…	1	23.1	143	281	9.95	Locus_618_Transcript_1/9_Confidence_0.680_Length_26403 - Similar to sp Q9UPN3 MACF1_HUMAN Microtubule-actin cross-linking factor 1, isoforms 1/2/3/5 OS=Homo sapiens GN=MACF1 PE=1 SV=4 (0.0)		8462	Y	1	3	EQVDKPLQDEIDSK	http://cal/tpp/cgi-bin/peptidexml_html2.pl?PepMass=1642.8047&StdPep=&MassError=0.5&xslt=xsltproc&cgi-bin=/tpp/cgi-bin/&ratioType=-1&Ref=3_EQVDKPLQDEIDSK&Infile=/home/jason/Dropbox/jellyfish-ngs/chironex-transcripts/proteomics/results/oge/interact.pep.xml	0.9996	0.9989	2	7	2		Y
71	1	71856	http://cal/tpp/cgi-bin/comet-fastadb.cgi?Ref=71856&Db=/home/jason/Dropbox/jellyfish-ngs/chironex-transcripts/proteomics/dbs/reversed.fa&Pep=AEADQMVVEEDTTDTK+AEESELLTPTTLPDDIAR+ALEQDICLHKPSLEVAQVSAK+ALPEAIDETLK+ALVEELENR+ANQILTEVEETLTDEQSFGIDENVGNR+ATGEELINTTEDEVK+AVDSVTAADPDSPTSIALK+AVEASLEESKPLFDDISR+AVQDQLQQIDEIK+DALTQQINEIVDR+DDLDDTLGVSEK+DFNDIQPTVK+DLEAEINPYDETIDK+DMKPLLPEK+DPGTNLEIVPAVVEELK+…	1	23.1	143	281	9.95	Locus_618_Transcript_1/9_Confidence_0.680_Length_26403 - Similar to sp Q9UPN3 MACF1_HUMAN Microtubule-actin cross-linking factor 1, isoforms 1/2/3/5 OS=Homo sapiens GN=MACF1 PE=1 SV=4 (0.0)		8462	Y	1	3	LQAAQDAATWLIENNADDIVTK	http://cal/tpp/cgi-bin/peptidexml_html2.pl?PepMass=2399.1967&StdPep=&MassError=0.5&xslt=xsltproc&cgi-bin=/tpp/cgi-bin/&ratioType=-1&Ref=3_LQAAQDAATWLIENNADDIVTK&Infile=/home/jason/Dropbox/jellyfish-ngs/chironex-transcripts/proteomics/results/oge/interact.pep.xml	0.9996	0.9989	2	7	1		Y
71	1	71856	http://cal/tpp/cgi-bin/comet-fastadb.cgi?Ref=71856&Db=/home/jason/Dropbox/jellyfish-ngs/chironex-transcripts/proteomics/dbs/reversed.fa&Pep=AEADQMVVEEDTTDTK+AEESELLTPTTLPDDIAR+ALEQDICLHKPSLEVAQVSAK+ALPEAIDETLK+ALVEELENR+ANQILTEVEETLTDEQSFGIDENVGNR+ATGEELINTTEDEVK+AVDSVTAADPDSPTSIALK+AVEASLEESKPLFDDISR+AVQDQLQQIDEIK+DALTQQINEIVDR+DDLDDTLGVSEK+DFNDIQPTVK+DLEAEINPYDETIDK+DMKPLLPEK+DPGTNLEIVPAVVEELK+…	1	23.1	143	281	9.95	Locus_618_Transcript_1/9_Confidence_0.680_Length_26403 - Similar to sp Q9UPN3 MACF1_HUMAN Microtubule-actin cross-linking factor 1, isoforms 1/2/3/5 OS=Homo sapiens GN=MACF1 PE=1 SV=4 (0.0)		8462	Y	1	3	TAVHTVDAMSPGDDKDNLHQK	http://cal/tpp/cgi-bin/peptidexml_html2.pl?PepMass=2278.0647&StdPep=&MassError=0.5&xslt=xsltproc&cgi-bin=/tpp/cgi-bin/&ratioType=-1&Ref=3_TAVHTVDAMSPGDDKDNLHQK&Infile=/home/jason/Dropbox/jellyfish-ngs/chironex-transcripts/proteomics/results/oge/interact.pep.xml	0.9996	0.9988	2	7	2		Y
71	1	71856	http://cal/tpp/cgi-bin/comet-fastadb.cgi?Ref=71856&Db=/home/jason/Dropbox/jellyfish-ngs/chironex-transcripts/proteomics/dbs/reversed.fa&Pep=AEADQMVVEEDTTDTK+AEESELLTPTTLPDDIAR+ALEQDICLHKPSLEVAQVSAK+ALPEAIDETLK+ALVEELENR+ANQILTEVEETLTDEQSFGIDENVGNR+ATGEELINTTEDEVK+AVDSVTAADPDSPTSIALK+AVEASLEESKPLFDDISR+AVQDQLQQIDEIK+DALTQQINEIVDR+DDLDDTLGVSEK+DFNDIQPTVK+DLEAEINPYDETIDK+DMKPLLPEK+DPGTNLEIVPAVVEELK+…	1	23.1	143	281	9.95	Locus_618_Transcript_1/9_Confidence_0.680_Length_26403 - Similar to sp Q9UPN3 MACF1_HUMAN Microtubule-actin cross-linking factor 1, isoforms 1/2/3/5 OS=Homo sapiens GN=MACF1 PE=1 SV=4 (0.0)		8462	Y	1	2	AVEASLEESKPLFDDISR	http://cal/tpp/cgi-bin/peptidexml_html2.pl?PepMass=2005.0007&StdPep=&MassError=0.5&xslt=xsltproc&cgi-bin=/tpp/cgi-bin/&ratioType=-1&Ref=2_AVEASLEESKPLFDDISR&Infile=/home/jason/Dropbox/jellyfish-ngs/chironex-transcripts/proteomics/results/oge/interact.pep.xml	0.9995	0.9986	2	7	1		Y
71	1	71856	http://cal/tpp/cgi-bin/comet-fastadb.cgi?Ref=71856&Db=/home/jason/Dropbox/jellyfish-ngs/chironex-transcripts/proteomics/dbs/reversed.fa&Pep=AEADQMVVEEDTTDTK+AEESELLTPTTLPDDIAR+ALEQDICLHKPSLEVAQVSAK+ALPEAIDETLK+ALVEELENR+ANQILTEVEETLTDEQSFGIDENVGNR+ATGEELINTTEDEVK+AVDSVTAADPDSPTSIALK+AVEASLEESKPLFDDISR+AVQDQLQQIDEIK+DALTQQINEIVDR+DDLDDTLGVSEK+DFNDIQPTVK+DLEAEINPYDETIDK+DMKPLLPEK+DPGTNLEIVPAVVEELK+…	1	23.1	143	281	9.95	Locus_618_Transcript_1/9_Confidence_0.680_Length_26403 - Similar to sp Q9UPN3 MACF1_HUMAN Microtubule-actin cross-linking factor 1, isoforms 1/2/3/5 OS=Homo sapiens GN=MACF1 PE=1 SV=4 (0.0)		8462	Y	1	2	DYVNPSVAQLVK	http://cal/tpp/cgi-bin/peptidexml_html2.pl?PepMass=1331.7087&StdPep=&MassError=0.5&xslt=xsltproc&cgi-bin=/tpp/cgi-bin/&ratioType=-1&Ref=2_DYVNPSVAQLVK&Infile=/home/jason/Dropbox/jellyfish-ngs/chironex-transcripts/proteomics/results/oge/interact.pep.xml	0.9995	0.9984	2	7	2		Y
71	1	71856	http://cal/tpp/cgi-bin/comet-fastadb.cgi?Ref=71856&Db=/home/jason/Dropbox/jellyfish-ngs/chironex-transcripts/proteomics/dbs/reversed.fa&Pep=AEADQMVVEEDTTDTK+AEESELLTPTTLPDDIAR+ALEQDICLHKPSLEVAQVSAK+ALPEAIDETLK+ALVEELENR+ANQILTEVEETLTDEQSFGIDENVGNR+ATGEELINTTEDEVK+AVDSVTAADPDSPTSIALK+AVEASLEESKPLFDDISR+AVQDQLQQIDEIK+DALTQQINEIVDR+DDLDDTLGVSEK+DFNDIQPTVK+DLEAEINPYDETIDK+DMKPLLPEK+DPGTNLEIVPAVVEELK+…	1	23.1	143	281	9.95	Locus_618_Transcript_1/9_Confidence_0.680_Length_26403 - Similar to sp Q9UPN3 MACF1_HUMAN Microtubule-actin cross-linking factor 1, isoforms 1/2/3/5 OS=Homo sapiens GN=MACF1 PE=1 SV=4 (0.0)		8462	Y	1	2	EPSVSESVETR	http://cal/tpp/cgi-bin/peptidexml_html2.pl?PepMass=1218.5727&StdPep=&MassError=0.5&xslt=xsltproc&cgi-bin=/tpp/cgi-bin/&ratioType=-1&Ref=2_EPSVSESVETR&Infile=/home/jason/Dropbox/jellyfish-ngs/chironex-transcripts/proteomics/results/oge/interact.pep.xml	0.9995	0.9986	2	7	2		Y
71	1	71856	http://cal/tpp/cgi-bin/comet-fastadb.cgi?Ref=71856&Db=/home/jason/Dropbox/jellyfish-ngs/chironex-transcripts/proteomics/dbs/reversed.fa&Pep=AEADQMVVEEDTTDTK+AEESELLTPTTLPDDIAR+ALEQDICLHKPSLEVAQVSAK+ALPEAIDETLK+ALVEELENR+ANQILTEVEETLTDEQSFGIDENVGNR+ATGEELINTTEDEVK+AVDSVTAADPDSPTSIALK+AVEASLEESKPLFDDISR+AVQDQLQQIDEIK+DALTQQINEIVDR+DDLDDTLGVSEK+DFNDIQPTVK+DLEAEINPYDETIDK+DMKPLLPEK+DPGTNLEIVPAVVEELK+…	1	23.1	143	281	9.95	Locus_618_Transcript_1/9_Confidence_0.680_Length_26403 - Similar to sp Q9UPN3 MACF1_HUMAN Microtubule-actin cross-linking factor 1, isoforms 1/2/3/5 OS=Homo sapiens GN=MACF1 PE=1 SV=4 (0.0)		8462	Y	1	2	HDALVMSEVQSR	http://cal/tpp/cgi-bin/peptidexml_html2.pl?PepMass=1370.6617&StdPep=&MassError=0.5&xslt=xsltproc&cgi-bin=/tpp/cgi-bin/&ratioType=-1&Ref=2_HDALVMSEVQSR&Infile=/home/jason/Dropbox/jellyfish-ngs/chironex-transcripts/proteomics/results/oge/interact.pep.xml	0.9995	0.9986	2	7	1		Y
71	1	71856	http://cal/tpp/cgi-bin/comet-fastadb.cgi?Ref=71856&Db=/home/jason/Dropbox/jellyfish-ngs/chironex-transcripts/proteomics/dbs/reversed.fa&Pep=AEADQMVVEEDTTDTK+AEESELLTPTTLPDDIAR+ALEQDICLHKPSLEVAQVSAK+ALPEAIDETLK+ALVEELENR+ANQILTEVEETLTDEQSFGIDENVGNR+ATGEELINTTEDEVK+AVDSVTAADPDSPTSIALK+AVEASLEESKPLFDDISR+AVQDQLQQIDEIK+DALTQQINEIVDR+DDLDDTLGVSEK+DFNDIQPTVK+DLEAEINPYDETIDK+DMKPLLPEK+DPGTNLEIVPAVVEELK+…	1	23.1	143	281	9.95	Locus_618_Transcript_1/9_Confidence_0.680_Length_26403 - Similar to sp Q9UPN3 MACF1_HUMAN Microtubule-actin cross-linking factor 1, isoforms 1/2/3/5 OS=Homo sapiens GN=MACF1 PE=1 SV=4 (0.0)		8462	Y	1	2	Q[111]SHLQELQQAAETYK	http://cal/tpp/cgi-bin/peptidexml_html2.pl?PepMass=1755.8427&StdPep=Q[111]SHLQELQQAAETYK&MassError=0.5&xslt=xsltproc&cgi-bin=/tpp/cgi-bin/&ratioType=-1&Ref=2_QSHLQELQQAAETYK&Infile=/home/jason/Dropbox/jellyfish-ngs/chironex-transcripts/proteomics/results/oge/interact.pep.xml	0.9995	0.9986	2	7	2		Y
71	1	71856	http://cal/tpp/cgi-bin/comet-fastadb.cgi?Ref=71856&Db=/home/jason/Dropbox/jellyfish-ngs/chironex-transcripts/proteomics/dbs/reversed.fa&Pep=AEADQMVVEEDTTDTK+AEESELLTPTTLPDDIAR+ALEQDICLHKPSLEVAQVSAK+ALPEAIDETLK+ALVEELENR+ANQILTEVEETLTDEQSFGIDENVGNR+ATGEELINTTEDEVK+AVDSVTAADPDSPTSIALK+AVEASLEESKPLFDDISR+AVQDQLQQIDEIK+DALTQQINEIVDR+DDLDDTLGVSEK+DFNDIQPTVK+DLEAEINPYDETIDK+DMKPLLPEK+DPGTNLEIVPAVVEELK+…	1	23.1	143	281	9.95	Locus_618_Transcript_1/9_Confidence_0.680_Length_26403 - Similar to sp Q9UPN3 MACF1_HUMAN Microtubule-actin cross-linking factor 1, isoforms 1/2/3/5 OS=Homo sapiens GN=MACF1 PE=1 SV=4 (0.0)		8462	Y	1	2	TILDQDQEHDESNVPISER	http://cal/tpp/cgi-bin/peptidexml_html2.pl?PepMass=2224.0247&StdPep=&MassError=0.5&xslt=xsltproc&cgi-bin=/tpp/cgi-bin/&ratioType=-1&Ref=2_TILDQDQEHDESNVPISER&Infile=/home/jason/Dropbox/jellyfish-ngs/chironex-transcripts/proteomics/results/oge/interact.pep.xml	0.9995	0.9985	2	7	1	b	Y
71	1	71856	http://cal/tpp/cgi-bin/comet-fastadb.cgi?Ref=71856&Db=/home/jason/Dropbox/jellyfish-ngs/chironex-transcripts/proteomics/dbs/reversed.fa&Pep=AEADQMVVEEDTTDTK+AEESELLTPTTLPDDIAR+ALEQDICLHKPSLEVAQVSAK+ALPEAIDETLK+ALVEELENR+ANQILTEVEETLTDEQSFGIDENVGNR+ATGEELINTTEDEVK+AVDSVTAADPDSPTSIALK+AVEASLEESKPLFDDISR+AVQDQLQQIDEIK+DALTQQINEIVDR+DDLDDTLGVSEK+DFNDIQPTVK+DLEAEINPYDETIDK+DMKPLLPEK+DPGTNLEIVPAVVEELK+…	1	23.1	143	281	9.95	Locus_618_Transcript_1/9_Confidence_0.680_Length_26403 - Similar to sp Q9UPN3 MACF1_HUMAN Microtubule-actin cross-linking factor 1, isoforms 1/2/3/5 OS=Homo sapiens GN=MACF1 PE=1 SV=4 (0.0)		8462	Y	1	2	TPPEEEVPLNDETIER	http://cal/tpp/cgi-bin/peptidexml_html2.pl?PepMass=1866.8847&StdPep=&MassError=0.5&xslt=xsltproc&cgi-bin=/tpp/cgi-bin/&ratioType=-1&Ref=2_TPPEEEVPLNDETIER&Infile=/home/jason/Dropbox/jellyfish-ngs/chironex-transcripts/proteomics/results/oge/interact.pep.xml	0.9995	0.9985	2	7	4		Y
71	1	71856	http://cal/tpp/cgi-bin/comet-fastadb.cgi?Ref=71856&Db=/home/jason/Dropbox/jellyfish-ngs/chironex-transcripts/proteomics/dbs/reversed.fa&Pep=AEADQMVVEEDTTDTK+AEESELLTPTTLPDDIAR+ALEQDICLHKPSLEVAQVSAK+ALPEAIDETLK+ALVEELENR+ANQILTEVEETLTDEQSFGIDENVGNR+ATGEELINTTEDEVK+AVDSVTAADPDSPTSIALK+AVEASLEESKPLFDDISR+AVQDQLQQIDEIK+DALTQQINEIVDR+DDLDDTLGVSEK+DFNDIQPTVK+DLEAEINPYDETIDK+DMKPLLPEK+DPGTNLEIVPAVVEELK+…	1	23.1	143	281	9.95	Locus_618_Transcript_1/9_Confidence_0.680_Length_26403 - Similar to sp Q9UPN3 MACF1_HUMAN Microtubule-actin cross-linking factor 1, isoforms 1/2/3/5 OS=Homo sapiens GN=MACF1 PE=1 SV=4 (0.0)		8462	Y	1	2	VLEPVGVDPDK	http://cal/tpp/cgi-bin/peptidexml_html2.pl?PepMass=1166.6187&StdPep=&MassError=0.5&xslt=xsltproc&cgi-bin=/tpp/cgi-bin/&ratioType=-1&Ref=2_VLEPVGVDPDK&Infile=/home/jason/Dropbox/jellyfish-ngs/chironex-transcripts/proteomics/results/oge/interact.pep.xml	0.9995	0.9985	2	7	1		Y
71	1	71856	http://cal/tpp/cgi-bin/comet-fastadb.cgi?Ref=71856&Db=/home/jason/Dropbox/jellyfish-ngs/chironex-transcripts/proteomics/dbs/reversed.fa&Pep=AEADQMVVEEDTTDTK+AEESELLTPTTLPDDIAR+ALEQDICLHKPSLEVAQVSAK+ALPEAIDETLK+ALVEELENR+ANQILTEVEETLTDEQSFGIDENVGNR+ATGEELINTTEDEVK+AVDSVTAADPDSPTSIALK+AVEASLEESKPLFDDISR+AVQDQLQQIDEIK+DALTQQINEIVDR+DDLDDTLGVSEK+DFNDIQPTVK+DLEAEINPYDETIDK+DMKPLLPEK+DPGTNLEIVPAVVEELK+…	1	23.1	143	281	9.95	Locus_618_Transcript_1/9_Confidence_0.680_Length_26403 - Similar to sp Q9UPN3 MACF1_HUMAN Microtubule-actin cross-linking factor 1, isoforms 1/2/3/5 OS=Homo sapiens GN=MACF1 PE=1 SV=4 (0.0)		8462	Y	1	2	VVSLHEPQIIDLNK	http://cal/tpp/cgi-bin/peptidexml_html2.pl?PepMass=1603.8937&StdPep=&MassError=0.5&xslt=xsltproc&cgi-bin=/tpp/cgi-bin/&ratioType=-1&Ref=2_VVSLHEPQIIDLNK&Infile=/home/jason/Dropbox/jellyfish-ngs/chironex-transcripts/proteomics/results/oge/interact.pep.xml	0.9995	0.9985	2	7	1		Y
71	1	71856	http://cal/tpp/cgi-bin/comet-fastadb.cgi?Ref=71856&Db=/home/jason/Dropbox/jellyfish-ngs/chironex-transcripts/proteomics/dbs/reversed.fa&Pep=AEADQMVVEEDTTDTK+AEESELLTPTTLPDDIAR+ALEQDICLHKPSLEVAQVSAK+ALPEAIDETLK+ALVEELENR+ANQILTEVEETLTDEQSFGIDENVGNR+ATGEELINTTEDEVK+AVDSVTAADPDSPTSIALK+AVEASLEESKPLFDDISR+AVQDQLQQIDEIK+DALTQQINEIVDR+DDLDDTLGVSEK+DFNDIQPTVK+DLEAEINPYDETIDK+DMKPLLPEK+DPGTNLEIVPAVVEELK+…	1	23.1	143	281	9.95	Locus_618_Transcript_1/9_Confidence_0.680_Length_26403 - Similar to sp Q9UPN3 MACF1_HUMAN Microtubule-actin cross-linking factor 1, isoforms 1/2/3/5 OS=Homo sapiens GN=MACF1 PE=1 SV=4 (0.0)		8462	Y	1	3	KEIIENAPIHQSLK	http://cal/tpp/cgi-bin/peptidexml_html2.pl?PepMass=1618.9047&StdPep=&MassError=0.5&xslt=xsltproc&cgi-bin=/tpp/cgi-bin/&ratioType=-1&Ref=3_KEIIENAPIHQSLK&Infile=/home/jason/Dropbox/jellyfish-ngs/chironex-transcripts/proteomics/results/oge/interact.pep.xml	0.9995	0.9984	2	7	1		Y
71	1	71856	http://cal/tpp/cgi-bin/comet-fastadb.cgi?Ref=71856&Db=/home/jason/Dropbox/jellyfish-ngs/chironex-transcripts/proteomics/dbs/reversed.fa&Pep=AEADQMVVEEDTTDTK+AEESELLTPTTLPDDIAR+ALEQDICLHKPSLEVAQVSAK+ALPEAIDETLK+ALVEELENR+ANQILTEVEETLTDEQSFGIDENVGNR+ATGEELINTTEDEVK+AVDSVTAADPDSPTSIALK+AVEASLEESKPLFDDISR+AVQDQLQQIDEIK+DALTQQINEIVDR+DDLDDTLGVSEK+DFNDIQPTVK+DLEAEINPYDETIDK+DMKPLLPEK+DPGTNLEIVPAVVEELK+…	1	23.1	143	281	9.95	Locus_618_Transcript_1/9_Confidence_0.680_Length_26403 - Similar to sp Q9UPN3 MACF1_HUMAN Microtubule-actin cross-linking factor 1, isoforms 1/2/3/5 OS=Homo sapiens GN=MACF1 PE=1 SV=4 (0.0)		8462	Y	1	2	IAALYEPIGSEPDIIK	http://cal/tpp/cgi-bin/peptidexml_html2.pl?PepMass=1727.9347&StdPep=&MassError=0.5&xslt=xsltproc&cgi-bin=/tpp/cgi-bin/&ratioType=-1&Ref=2_IAALYEPIGSEPDIIK&Infile=/home/jason/Dropbox/jellyfish-ngs/chironex-transcripts/proteomics/results/oge/interact.pep.xml	0.9994	0.9981	2	7	2		Y
71	1	71856	http://cal/tpp/cgi-bin/comet-fastadb.cgi?Ref=71856&Db=/home/jason/Dropbox/jellyfish-ngs/chironex-transcripts/proteomics/dbs/reversed.fa&Pep=AEADQMVVEEDTTDTK+AEESELLTPTTLPDDIAR+ALEQDICLHKPSLEVAQVSAK+ALPEAIDETLK+ALVEELENR+ANQILTEVEETLTDEQSFGIDENVGNR+ATGEELINTTEDEVK+AVDSVTAADPDSPTSIALK+AVEASLEESKPLFDDISR+AVQDQLQQIDEIK+DALTQQINEIVDR+DDLDDTLGVSEK+DFNDIQPTVK+DLEAEINPYDETIDK+DMKPLLPEK+DPGTNLEIVPAVVEELK+…	1	23.1	143	281	9.95	Locus_618_Transcript_1/9_Confidence_0.680_Length_26403 - Similar to sp Q9UPN3 MACF1_HUMAN Microtubule-actin cross-linking factor 1, isoforms 1/2/3/5 OS=Homo sapiens GN=MACF1 PE=1 SV=4 (0.0)		8462	Y	1	2	LQNALLHSQELK	http://cal/tpp/cgi-bin/peptidexml_html2.pl?PepMass=1392.7727&StdPep=&MassError=0.5&xslt=xsltproc&cgi-bin=/tpp/cgi-bin/&ratioType=-1&Ref=2_LQNALLHSQELK&Infile=/home/jason/Dropbox/jellyfish-ngs/chironex-transcripts/proteomics/results/oge/interact.pep.xml	0.9994	0.9983	2	7	1	e	Y
71	1	71856	http://cal/tpp/cgi-bin/comet-fastadb.cgi?Ref=71856&Db=/home/jason/Dropbox/jellyfish-ngs/chironex-transcripts/proteomics/dbs/reversed.fa&Pep=AEADQMVVEEDTTDTK+AEESELLTPTTLPDDIAR+ALEQDICLHKPSLEVAQVSAK+ALPEAIDETLK+ALVEELENR+ANQILTEVEETLTDEQSFGIDENVGNR+ATGEELINTTEDEVK+AVDSVTAADPDSPTSIALK+AVEASLEESKPLFDDISR+AVQDQLQQIDEIK+DALTQQINEIVDR+DDLDDTLGVSEK+DFNDIQPTVK+DLEAEINPYDETIDK+DMKPLLPEK+DPGTNLEIVPAVVEELK+…	1	23.1	143	281	9.95	Locus_618_Transcript_1/9_Confidence_0.680_Length_26403 - Similar to sp Q9UPN3 MACF1_HUMAN Microtubule-actin cross-linking factor 1, isoforms 1/2/3/5 OS=Homo sapiens GN=MACF1 PE=1 SV=4 (0.0)		8462	Y	1	2	TALSTTNGALDNLEEK	http://cal/tpp/cgi-bin/peptidexml_html2.pl?PepMass=1675.8267&StdPep=&MassError=0.5&xslt=xsltproc&cgi-bin=/tpp/cgi-bin/&ratioType=-1&Ref=2_TALSTTNGALDNLEEK&Infile=/home/jason/Dropbox/jellyfish-ngs/chironex-transcripts/proteomics/results/oge/interact.pep.xml	0.9994	0.9983	2	7	5		Y
71	1	71856	http://cal/tpp/cgi-bin/comet-fastadb.cgi?Ref=71856&Db=/home/jason/Dropbox/jellyfish-ngs/chironex-transcripts/proteomics/dbs/reversed.fa&Pep=AEADQMVVEEDTTDTK+AEESELLTPTTLPDDIAR+ALEQDICLHKPSLEVAQVSAK+ALPEAIDETLK+ALVEELENR+ANQILTEVEETLTDEQSFGIDENVGNR+ATGEELINTTEDEVK+AVDSVTAADPDSPTSIALK+AVEASLEESKPLFDDISR+AVQDQLQQIDEIK+DALTQQINEIVDR+DDLDDTLGVSEK+DFNDIQPTVK+DLEAEINPYDETIDK+DMKPLLPEK+DPGTNLEIVPAVVEELK+…	1	23.1	143	281	9.95	Locus_618_Transcript_1/9_Confidence_0.680_Length_26403 - Similar to sp Q9UPN3 MACF1_HUMAN Microtubule-actin cross-linking factor 1, isoforms 1/2/3/5 OS=Homo sapiens GN=MACF1 PE=1 SV=4 (0.0)		8462	Y	1	2	VQAELQQTER	http://cal/tpp/cgi-bin/peptidexml_html2.pl?PepMass=1200.6097&StdPep=&MassError=0.5&xslt=xsltproc&cgi-bin=/tpp/cgi-bin/&ratioType=-1&Ref=2_VQAELQQTER&Infile=/home/jason/Dropbox/jellyfish-ngs/chironex-transcripts/proteomics/results/oge/interact.pep.xml	0.9994	0.9982	2	7	2		Y
71	1	71856	http://cal/tpp/cgi-bin/comet-fastadb.cgi?Ref=71856&Db=/home/jason/Dropbox/jellyfish-ngs/chironex-transcripts/proteomics/dbs/reversed.fa&Pep=AEADQMVVEEDTTDTK+AEESELLTPTTLPDDIAR+ALEQDICLHKPSLEVAQVSAK+ALPEAIDETLK+ALVEELENR+ANQILTEVEETLTDEQSFGIDENVGNR+ATGEELINTTEDEVK+AVDSVTAADPDSPTSIALK+AVEASLEESKPLFDDISR+AVQDQLQQIDEIK+DALTQQINEIVDR+DDLDDTLGVSEK+DFNDIQPTVK+DLEAEINPYDETIDK+DMKPLLPEK+DPGTNLEIVPAVVEELK+…	1	23.1	143	281	9.95	Locus_618_Transcript_1/9_Confidence_0.680_Length_26403 - Similar to sp Q9UPN3 MACF1_HUMAN Microtubule-actin cross-linking factor 1, isoforms 1/2/3/5 OS=Homo sapiens GN=MACF1 PE=1 SV=4 (0.0)		8462	Y	1	2	DVGQLQPLYEQITK	http://cal/tpp/cgi-bin/peptidexml_html2.pl?PepMass=1630.8567&StdPep=&MassError=0.5&xslt=xsltproc&cgi-bin=/tpp/cgi-bin/&ratioType=-1&Ref=2_DVGQLQPLYEQITK&Infile=/home/jason/Dropbox/jellyfish-ngs/chironex-transcripts/proteomics/results/oge/interact.pep.xml	0.9993	0.998	2	7	2		Y
71	1	71856	http://cal/tpp/cgi-bin/comet-fastadb.cgi?Ref=71856&Db=/home/jason/Dropbox/jellyfish-ngs/chironex-transcripts/proteomics/dbs/reversed.fa&Pep=AEADQMVVEEDTTDTK+AEESELLTPTTLPDDIAR+ALEQDICLHKPSLEVAQVSAK+ALPEAIDETLK+ALVEELENR+ANQILTEVEETLTDEQSFGIDENVGNR+ATGEELINTTEDEVK+AVDSVTAADPDSPTSIALK+AVEASLEESKPLFDDISR+AVQDQLQQIDEIK+DALTQQINEIVDR+DDLDDTLGVSEK+DFNDIQPTVK+DLEAEINPYDETIDK+DMKPLLPEK+DPGTNLEIVPAVVEELK+…	1	23.1	143	281	9.95	Locus_618_Transcript_1/9_Confidence_0.680_Length_26403 - Similar to sp Q9UPN3 MACF1_HUMAN Microtubule-actin cross-linking factor 1, isoforms 1/2/3/5 OS=Homo sapiens GN=MACF1 PE=1 SV=4 (0.0)		8462	Y	1	2	LISTLAVVEER	http://cal/tpp/cgi-bin/peptidexml_html2.pl?PepMass=1228.7027&StdPep=&MassError=0.5&xslt=xsltproc&cgi-bin=/tpp/cgi-bin/&ratioType=-1&Ref=2_LISTLAVVEER&Infile=/home/jason/Dropbox/jellyfish-ngs/chironex-transcripts/proteomics/results/oge/interact.pep.xml	0.9993	0.9979	2	7	3		Y
71	1	71856	http://cal/tpp/cgi-bin/comet-fastadb.cgi?Ref=71856&Db=/home/jason/Dropbox/jellyfish-ngs/chironex-transcripts/proteomics/dbs/reversed.fa&Pep=AEADQMVVEEDTTDTK+AEESELLTPTTLPDDIAR+ALEQDICLHKPSLEVAQVSAK+ALPEAIDETLK+ALVEELENR+ANQILTEVEETLTDEQSFGIDENVGNR+ATGEELINTTEDEVK+AVDSVTAADPDSPTSIALK+AVEASLEESKPLFDDISR+AVQDQLQQIDEIK+DALTQQINEIVDR+DDLDDTLGVSEK+DFNDIQPTVK+DLEAEINPYDETIDK+DMKPLLPEK+DPGTNLEIVPAVVEELK+…	1	23.1	143	281	9.95	Locus_618_Transcript_1/9_Confidence_0.680_Length_26403 - Similar to sp Q9UPN3 MACF1_HUMAN Microtubule-actin cross-linking factor 1, isoforms 1/2/3/5 OS=Homo sapiens GN=MACF1 PE=1 SV=4 (0.0)		8462	Y	1	2	ALVEELENR	http://cal/tpp/cgi-bin/peptidexml_html2.pl?PepMass=1071.5557&StdPep=&MassError=0.5&xslt=xsltproc&cgi-bin=/tpp/cgi-bin/&ratioType=-1&Ref=2_ALVEELENR&Infile=/home/jason/Dropbox/jellyfish-ngs/chironex-transcripts/proteomics/results/oge/interact.pep.xml	0.9992	0.9976	2	7	4		Y
71	1	71856	http://cal/tpp/cgi-bin/comet-fastadb.cgi?Ref=71856&Db=/home/jason/Dropbox/jellyfish-ngs/chironex-transcripts/proteomics/dbs/reversed.fa&Pep=AEADQMVVEEDTTDTK+AEESELLTPTTLPDDIAR+ALEQDICLHKPSLEVAQVSAK+ALPEAIDETLK+ALVEELENR+ANQILTEVEETLTDEQSFGIDENVGNR+ATGEELINTTEDEVK+AVDSVTAADPDSPTSIALK+AVEASLEESKPLFDDISR+AVQDQLQQIDEIK+DALTQQINEIVDR+DDLDDTLGVSEK+DFNDIQPTVK+DLEAEINPYDETIDK+DMKPLLPEK+DPGTNLEIVPAVVEELK+…	1	23.1	143	281	9.95	Locus_618_Transcript_1/9_Confidence_0.680_Length_26403 - Similar to sp Q9UPN3 MACF1_HUMAN Microtubule-actin cross-linking factor 1, isoforms 1/2/3/5 OS=Homo sapiens GN=MACF1 PE=1 SV=4 (0.0)		8462	Y	1	2	AVDSVTAADPDSPTSIALK	http://cal/tpp/cgi-bin/peptidexml_html2.pl?PepMass=1856.9367&StdPep=&MassError=0.5&xslt=xsltproc&cgi-bin=/tpp/cgi-bin/&ratioType=-1&Ref=2_AVDSVTAADPDSPTSIALK&Infile=/home/jason/Dropbox/jellyfish-ngs/chironex-transcripts/proteomics/results/oge/interact.pep.xml	0.9992	0.9978	2	7	2		Y
71	1	71856	http://cal/tpp/cgi-bin/comet-fastadb.cgi?Ref=71856&Db=/home/jason/Dropbox/jellyfish-ngs/chironex-transcripts/proteomics/dbs/reversed.fa&Pep=AEADQMVVEEDTTDTK+AEESELLTPTTLPDDIAR+ALEQDICLHKPSLEVAQVSAK+ALPEAIDETLK+ALVEELENR+ANQILTEVEETLTDEQSFGIDENVGNR+ATGEELINTTEDEVK+AVDSVTAADPDSPTSIALK+AVEASLEESKPLFDDISR+AVQDQLQQIDEIK+DALTQQINEIVDR+DDLDDTLGVSEK+DFNDIQPTVK+DLEAEINPYDETIDK+DMKPLLPEK+DPGTNLEIVPAVVEELK+…	1	23.1	143	281	9.95	Locus_618_Transcript_1/9_Confidence_0.680_Length_26403 - Similar to sp Q9UPN3 MACF1_HUMAN Microtubule-actin cross-linking factor 1, isoforms 1/2/3/5 OS=Homo sapiens GN=MACF1 PE=1 SV=4 (0.0)		8462	Y	1	2	FSESAPVPTNLEDLAR	http://cal/tpp/cgi-bin/peptidexml_html2.pl?PepMass=1744.8627&StdPep=&MassError=0.5&xslt=xsltproc&cgi-bin=/tpp/cgi-bin/&ratioType=-1&Ref=2_FSESAPVPTNLEDLAR&Infile=/home/jason/Dropbox/jellyfish-ngs/chironex-transcripts/proteomics/results/oge/interact.pep.xml	0.9992	0.9976	2	7	2		Y
71	1	71856	http://cal/tpp/cgi-bin/comet-fastadb.cgi?Ref=71856&Db=/home/jason/Dropbox/jellyfish-ngs/chironex-transcripts/proteomics/dbs/reversed.fa&Pep=AEADQMVVEEDTTDTK+AEESELLTPTTLPDDIAR+ALEQDICLHKPSLEVAQVSAK+ALPEAIDETLK+ALVEELENR+ANQILTEVEETLTDEQSFGIDENVGNR+ATGEELINTTEDEVK+AVDSVTAADPDSPTSIALK+AVEASLEESKPLFDDISR+AVQDQLQQIDEIK+DALTQQINEIVDR+DDLDDTLGVSEK+DFNDIQPTVK+DLEAEINPYDETIDK+DMKPLLPEK+DPGTNLEIVPAVVEELK+…	1	23.1	143	281	9.95	Locus_618_Transcript_1/9_Confidence_0.680_Length_26403 - Similar to sp Q9UPN3 MACF1_HUMAN Microtubule-actin cross-linking factor 1, isoforms 1/2/3/5 OS=Homo sapiens GN=MACF1 PE=1 SV=4 (0.0)		8462	Y	1	2	WHDVSGWAK	http://cal/tpp/cgi-bin/peptidexml_html2.pl?PepMass=1084.5090&StdPep=&MassError=0.5&xslt=xsltproc&cgi-bin=/tpp/cgi-bin/&ratioType=-1&Ref=2_WHDVSGWAK&Infile=/home/jason/Dropbox/jellyfish-ngs/chironex-transcripts/proteomics/results/oge/interact.pep.xml	0.9992	0.9978	2	7	2		Y
71	1	71856	http://cal/tpp/cgi-bin/comet-fastadb.cgi?Ref=71856&Db=/home/jason/Dropbox/jellyfish-ngs/chironex-transcripts/proteomics/dbs/reversed.fa&Pep=AEADQMVVEEDTTDTK+AEESELLTPTTLPDDIAR+ALEQDICLHKPSLEVAQVSAK+ALPEAIDETLK+ALVEELENR+ANQILTEVEETLTDEQSFGIDENVGNR+ATGEELINTTEDEVK+AVDSVTAADPDSPTSIALK+AVEASLEESKPLFDDISR+AVQDQLQQIDEIK+DALTQQINEIVDR+DDLDDTLGVSEK+DFNDIQPTVK+DLEAEINPYDETIDK+DMKPLLPEK+DPGTNLEIVPAVVEELK+…	1	23.1	143	281	9.95	Locus_618_Transcript_1/9_Confidence_0.680_Length_26403 - Similar to sp Q9UPN3 MACF1_HUMAN Microtubule-actin cross-linking factor 1, isoforms 1/2/3/5 OS=Homo sapiens GN=MACF1 PE=1 SV=4 (0.0)		8462	Y	1	2	Q[111]HESMVQQVLK	http://cal/tpp/cgi-bin/peptidexml_html2.pl?PepMass=1308.6497&StdPep=Q[111]HESMVQQVLK&MassError=0.5&xslt=xsltproc&cgi-bin=/tpp/cgi-bin/&ratioType=-1&Ref=2_QHESMVQQVLK&Infile=/home/jason/Dropbox/jellyfish-ngs/chironex-transcripts/proteomics/results/oge/interact.pep.xml	0.9991	0.9975	2	7	2		Y
71	1	71856	http://cal/tpp/cgi-bin/comet-fastadb.cgi?Ref=71856&Db=/home/jason/Dropbox/jellyfish-ngs/chironex-transcripts/proteomics/dbs/reversed.fa&Pep=AEADQMVVEEDTTDTK+AEESELLTPTTLPDDIAR+ALEQDICLHKPSLEVAQVSAK+ALPEAIDETLK+ALVEELENR+ANQILTEVEETLTDEQSFGIDENVGNR+ATGEELINTTEDEVK+AVDSVTAADPDSPTSIALK+AVEASLEESKPLFDDISR+AVQDQLQQIDEIK+DALTQQINEIVDR+DDLDDTLGVSEK+DFNDIQPTVK+DLEAEINPYDETIDK+DMKPLLPEK+DPGTNLEIVPAVVEELK+…	1	23.1	143	281	9.95	Locus_618_Transcript_1/9_Confidence_0.680_Length_26403 - Similar to sp Q9UPN3 MACF1_HUMAN Microtubule-actin cross-linking factor 1, isoforms 1/2/3/5 OS=Homo sapiens GN=MACF1 PE=1 SV=4 (0.0)		8462	Y	1	2	VTVNYDEFVR	http://cal/tpp/cgi-bin/peptidexml_html2.pl?PepMass=1240.6087&StdPep=&MassError=0.5&xslt=xsltproc&cgi-bin=/tpp/cgi-bin/&ratioType=-1&Ref=2_VTVNYDEFVR&Infile=/home/jason/Dropbox/jellyfish-ngs/chironex-transcripts/proteomics/results/oge/interact.pep.xml	0.9991	0.9973	2	7	3		Y
71	1	71856	http://cal/tpp/cgi-bin/comet-fastadb.cgi?Ref=71856&Db=/home/jason/Dropbox/jellyfish-ngs/chironex-transcripts/proteomics/dbs/reversed.fa&Pep=AEADQMVVEEDTTDTK+AEESELLTPTTLPDDIAR+ALEQDICLHKPSLEVAQVSAK+ALPEAIDETLK+ALVEELENR+ANQILTEVEETLTDEQSFGIDENVGNR+ATGEELINTTEDEVK+AVDSVTAADPDSPTSIALK+AVEASLEESKPLFDDISR+AVQDQLQQIDEIK+DALTQQINEIVDR+DDLDDTLGVSEK+DFNDIQPTVK+DLEAEINPYDETIDK+DMKPLLPEK+DPGTNLEIVPAVVEELK+…	1	23.1	143	281	9.95	Locus_618_Transcript_1/9_Confidence_0.680_Length_26403 - Similar to sp Q9UPN3 MACF1_HUMAN Microtubule-actin cross-linking factor 1, isoforms 1/2/3/5 OS=Homo sapiens GN=MACF1 PE=1 SV=4 (0.0)		8462	Y	1	2	Q[111]VVQTEAIQEEVTR	http://cal/tpp/cgi-bin/peptidexml_html2.pl?PepMass=1611.8107&StdPep=Q[111]VVQTEAIQEEVTR&MassError=0.5&xslt=xsltproc&cgi-bin=/tpp/cgi-bin/&ratioType=-1&Ref=2_QVVQTEAIQEEVTR&Infile=/home/jason/Dropbox/jellyfish-ngs/chironex-transcripts/proteomics/results/oge/interact.pep.xml	0.999	0.9971	2	7	2		Y
71	1	71856	http://cal/tpp/cgi-bin/comet-fastadb.cgi?Ref=71856&Db=/home/jason/Dropbox/jellyfish-ngs/chironex-transcripts/proteomics/dbs/reversed.fa&Pep=AEADQMVVEEDTTDTK+AEESELLTPTTLPDDIAR+ALEQDICLHKPSLEVAQVSAK+ALPEAIDETLK+ALVEELENR+ANQILTEVEETLTDEQSFGIDENVGNR+ATGEELINTTEDEVK+AVDSVTAADPDSPTSIALK+AVEASLEESKPLFDDISR+AVQDQLQQIDEIK+DALTQQINEIVDR+DDLDDTLGVSEK+DFNDIQPTVK+DLEAEINPYDETIDK+DMKPLLPEK+DPGTNLEIVPAVVEELK+…	1	23.1	143	281	9.95	Locus_618_Transcript_1/9_Confidence_0.680_Length_26403 - Similar to sp Q9UPN3 MACF1_HUMAN Microtubule-actin cross-linking factor 1, isoforms 1/2/3/5 OS=Homo sapiens GN=MACF1 PE=1 SV=4 (0.0)		8462	Y	1	3	Q[111]EHEVIHQDISQQEPVYK	http://cal/tpp/cgi-bin/peptidexml_html2.pl?PepMass=2189.0387&StdPep=Q[111]EHEVIHQDISQQEPVYK&MassError=0.5&xslt=xsltproc&cgi-bin=/tpp/cgi-bin/&ratioType=-1&Ref=3_QEHEVIHQDISQQEPVYK&Infile=/home/jason/Dropbox/jellyfish-ngs/chironex-transcripts/proteomics/results/oge/interact.pep.xml	0.999	0.997	2	7	2		Y
71	1	71856	http://cal/tpp/cgi-bin/comet-fastadb.cgi?Ref=71856&Db=/home/jason/Dropbox/jellyfish-ngs/chironex-transcripts/proteomics/dbs/reversed.fa&Pep=AEADQMVVEEDTTDTK+AEESELLTPTTLPDDIAR+ALEQDICLHKPSLEVAQVSAK+ALPEAIDETLK+ALVEELENR+ANQILTEVEETLTDEQSFGIDENVGNR+ATGEELINTTEDEVK+AVDSVTAADPDSPTSIALK+AVEASLEESKPLFDDISR+AVQDQLQQIDEIK+DALTQQINEIVDR+DDLDDTLGVSEK+DFNDIQPTVK+DLEAEINPYDETIDK+DMKPLLPEK+DPGTNLEIVPAVVEELK+…	1	23.1	143	281	9.95	Locus_618_Transcript_1/9_Confidence_0.680_Length_26403 - Similar to sp Q9UPN3 MACF1_HUMAN Microtubule-actin cross-linking factor 1, isoforms 1/2/3/5 OS=Homo sapiens GN=MACF1 PE=1 SV=4 (0.0)		8462	Y	1	2	DALTQQINEIVDR	http://cal/tpp/cgi-bin/peptidexml_html2.pl?PepMass=1513.7737&StdPep=&MassError=0.5&xslt=xsltproc&cgi-bin=/tpp/cgi-bin/&ratioType=-1&Ref=2_DALTQQINEIVDR&Infile=/home/jason/Dropbox/jellyfish-ngs/chironex-transcripts/proteomics/results/oge/interact.pep.xml	0.9989	0.9967	2	7	4		Y
71	1	71856	http://cal/tpp/cgi-bin/comet-fastadb.cgi?Ref=71856&Db=/home/jason/Dropbox/jellyfish-ngs/chironex-transcripts/proteomics/dbs/reversed.fa&Pep=AEADQMVVEEDTTDTK+AEESELLTPTTLPDDIAR+ALEQDICLHKPSLEVAQVSAK+ALPEAIDETLK+ALVEELENR+ANQILTEVEETLTDEQSFGIDENVGNR+ATGEELINTTEDEVK+AVDSVTAADPDSPTSIALK+AVEASLEESKPLFDDISR+AVQDQLQQIDEIK+DALTQQINEIVDR+DDLDDTLGVSEK+DFNDIQPTVK+DLEAEINPYDETIDK+DMKPLLPEK+DPGTNLEIVPAVVEELK+…	1	23.1	143	281	9.95	Locus_618_Transcript_1/9_Confidence_0.680_Length_26403 - Similar to sp Q9UPN3 MACF1_HUMAN Microtubule-actin cross-linking factor 1, isoforms 1/2/3/5 OS=Homo sapiens GN=MACF1 PE=1 SV=4 (0.0)		8462	Y	1	2	EINALQADIDSK	http://cal/tpp/cgi-bin/peptidexml_html2.pl?PepMass=1315.6617&StdPep=&MassError=0.5&xslt=xsltproc&cgi-bin=/tpp/cgi-bin/&ratioType=-1&Ref=2_EINALQADIDSK&Infile=/home/jason/Dropbox/jellyfish-ngs/chironex-transcripts/proteomics/results/oge/interact.pep.xml	0.9989	0.9968	2	7	1		Y
71	1	71856	http://cal/tpp/cgi-bin/comet-fastadb.cgi?Ref=71856&Db=/home/jason/Dropbox/jellyfish-ngs/chironex-transcripts/proteomics/dbs/reversed.fa&Pep=AEADQMVVEEDTTDTK+AEESELLTPTTLPDDIAR+ALEQDICLHKPSLEVAQVSAK+ALPEAIDETLK+ALVEELENR+ANQILTEVEETLTDEQSFGIDENVGNR+ATGEELINTTEDEVK+AVDSVTAADPDSPTSIALK+AVEASLEESKPLFDDISR+AVQDQLQQIDEIK+DALTQQINEIVDR+DDLDDTLGVSEK+DFNDIQPTVK+DLEAEINPYDETIDK+DMKPLLPEK+DPGTNLEIVPAVVEELK+…	1	23.1	143	281	9.95	Locus_618_Transcript_1/9_Confidence_0.680_Length_26403 - Similar to sp Q9UPN3 MACF1_HUMAN Microtubule-actin cross-linking factor 1, isoforms 1/2/3/5 OS=Homo sapiens GN=MACF1 PE=1 SV=4 (0.0)		8462	Y	1	2	LRPLSVQYER	http://cal/tpp/cgi-bin/peptidexml_html2.pl?PepMass=1259.6987&StdPep=&MassError=0.5&xslt=xsltproc&cgi-bin=/tpp/cgi-bin/&ratioType=-1&Ref=2_LRPLSVQYER&Infile=/home/jason/Dropbox/jellyfish-ngs/chironex-transcripts/proteomics/results/oge/interact.pep.xml	0.9988	0.9966	2	7	1		Y
71	1	71856	http://cal/tpp/cgi-bin/comet-fastadb.cgi?Ref=71856&Db=/home/jason/Dropbox/jellyfish-ngs/chironex-transcripts/proteomics/dbs/reversed.fa&Pep=AEADQMVVEEDTTDTK+AEESELLTPTTLPDDIAR+ALEQDICLHKPSLEVAQVSAK+ALPEAIDETLK+ALVEELENR+ANQILTEVEETLTDEQSFGIDENVGNR+ATGEELINTTEDEVK+AVDSVTAADPDSPTSIALK+AVEASLEESKPLFDDISR+AVQDQLQQIDEIK+DALTQQINEIVDR+DDLDDTLGVSEK+DFNDIQPTVK+DLEAEINPYDETIDK+DMKPLLPEK+DPGTNLEIVPAVVEELK+…	1	23.1	143	281	9.95	Locus_618_Transcript_1/9_Confidence_0.680_Length_26403 - Similar to sp Q9UPN3 MACF1_HUMAN Microtubule-actin cross-linking factor 1, isoforms 1/2/3/5 OS=Homo sapiens GN=MACF1 PE=1 SV=4 (0.0)		8462	Y	1	2	EVEEVQENIIR	http://cal/tpp/cgi-bin/peptidexml_html2.pl?PepMass=1356.6887&StdPep=&MassError=0.5&xslt=xsltproc&cgi-bin=/tpp/cgi-bin/&ratioType=-1&Ref=2_EVEEVQENIIR&Infile=/home/jason/Dropbox/jellyfish-ngs/chironex-transcripts/proteomics/results/oge/interact.pep.xml	0.9986	0.9959	2	7	1		Y
71	1	71856	http://cal/tpp/cgi-bin/comet-fastadb.cgi?Ref=71856&Db=/home/jason/Dropbox/jellyfish-ngs/chironex-transcripts/proteomics/dbs/reversed.fa&Pep=AEADQMVVEEDTTDTK+AEESELLTPTTLPDDIAR+ALEQDICLHKPSLEVAQVSAK+ALPEAIDETLK+ALVEELENR+ANQILTEVEETLTDEQSFGIDENVGNR+ATGEELINTTEDEVK+AVDSVTAADPDSPTSIALK+AVEASLEESKPLFDDISR+AVQDQLQQIDEIK+DALTQQINEIVDR+DDLDDTLGVSEK+DFNDIQPTVK+DLEAEINPYDETIDK+DMKPLLPEK+DPGTNLEIVPAVVEELK+…	1	23.1	143	281	9.95	Locus_618_Transcript_1/9_Confidence_0.680_Length_26403 - Similar to sp Q9UPN3 MACF1_HUMAN Microtubule-actin cross-linking factor 1, isoforms 1/2/3/5 OS=Homo sapiens GN=MACF1 PE=1 SV=4 (0.0)		8462	Y	1	2	KPISLVYQTLVAQTK	http://cal/tpp/cgi-bin/peptidexml_html2.pl?PepMass=1687.9877&StdPep=&MassError=0.5&xslt=xsltproc&cgi-bin=/tpp/cgi-bin/&ratioType=-1&Ref=2_KPISLVYQTLVAQTK&Infile=/home/jason/Dropbox/jellyfish-ngs/chironex-transcripts/proteomics/results/oge/interact.pep.xml	0.9985	0.9957	2	7	1		Y
71	1	71856	http://cal/tpp/cgi-bin/comet-fastadb.cgi?Ref=71856&Db=/home/jason/Dropbox/jellyfish-ngs/chironex-transcripts/proteomics/dbs/reversed.fa&Pep=AEADQMVVEEDTTDTK+AEESELLTPTTLPDDIAR+ALEQDICLHKPSLEVAQVSAK+ALPEAIDETLK+ALVEELENR+ANQILTEVEETLTDEQSFGIDENVGNR+ATGEELINTTEDEVK+AVDSVTAADPDSPTSIALK+AVEASLEESKPLFDDISR+AVQDQLQQIDEIK+DALTQQINEIVDR+DDLDDTLGVSEK+DFNDIQPTVK+DLEAEINPYDETIDK+DMKPLLPEK+DPGTNLEIVPAVVEELK+…	1	23.1	143	281	9.95	Locus_618_Transcript_1/9_Confidence_0.680_Length_26403 - Similar to sp Q9UPN3 MACF1_HUMAN Microtubule-actin cross-linking factor 1, isoforms 1/2/3/5 OS=Homo sapiens GN=MACF1 PE=1 SV=4 (0.0)		8462	Y	1	2	VIEEEISFGDDTK	http://cal/tpp/cgi-bin/peptidexml_html2.pl?PepMass=1480.6937&StdPep=&MassError=0.5&xslt=xsltproc&cgi-bin=/tpp/cgi-bin/&ratioType=-1&Ref=2_VIEEEISFGDDTK&Infile=/home/jason/Dropbox/jellyfish-ngs/chironex-transcripts/proteomics/results/oge/interact.pep.xml	0.9985	0.9956	2	7	1		Y
71	1	71856	http://cal/tpp/cgi-bin/comet-fastadb.cgi?Ref=71856&Db=/home/jason/Dropbox/jellyfish-ngs/chironex-transcripts/proteomics/dbs/reversed.fa&Pep=AEADQMVVEEDTTDTK+AEESELLTPTTLPDDIAR+ALEQDICLHKPSLEVAQVSAK+ALPEAIDETLK+ALVEELENR+ANQILTEVEETLTDEQSFGIDENVGNR+ATGEELINTTEDEVK+AVDSVTAADPDSPTSIALK+AVEASLEESKPLFDDISR+AVQDQLQQIDEIK+DALTQQINEIVDR+DDLDDTLGVSEK+DFNDIQPTVK+DLEAEINPYDETIDK+DMKPLLPEK+DPGTNLEIVPAVVEELK+…	1	23.1	143	281	9.95	Locus_618_Transcript_1/9_Confidence_0.680_Length_26403 - Similar to sp Q9UPN3 MACF1_HUMAN Microtubule-actin cross-linking factor 1, isoforms 1/2/3/5 OS=Homo sapiens GN=MACF1 PE=1 SV=4 (0.0)		8462	Y	1	2	SLSPVFEQLMK	http://cal/tpp/cgi-bin/peptidexml_html2.pl?PepMass=1277.6687&StdPep=&MassError=0.5&xslt=xsltproc&cgi-bin=/tpp/cgi-bin/&ratioType=-1&Ref=2_SLSPVFEQLMK&Infile=/home/jason/Dropbox/jellyfish-ngs/chironex-transcripts/proteomics/results/oge/interact.pep.xml	0.9981	0.9946	2	7	1		Y
71	1	71856	http://cal/tpp/cgi-bin/comet-fastadb.cgi?Ref=71856&Db=/home/jason/Dropbox/jellyfish-ngs/chironex-transcripts/proteomics/dbs/reversed.fa&Pep=AEADQMVVEEDTTDTK+AEESELLTPTTLPDDIAR+ALEQDICLHKPSLEVAQVSAK+ALPEAIDETLK+ALVEELENR+ANQILTEVEETLTDEQSFGIDENVGNR+ATGEELINTTEDEVK+AVDSVTAADPDSPTSIALK+AVEASLEESKPLFDDISR+AVQDQLQQIDEIK+DALTQQINEIVDR+DDLDDTLGVSEK+DFNDIQPTVK+DLEAEINPYDETIDK+DMKPLLPEK+DPGTNLEIVPAVVEELK+…	1	23.1	143	281	9.95	Locus_618_Transcript_1/9_Confidence_0.680_Length_26403 - Similar to sp Q9UPN3 MACF1_HUMAN Microtubule-actin cross-linking factor 1, isoforms 1/2/3/5 OS=Homo sapiens GN=MACF1 PE=1 SV=4 (0.0)		8462	Y	1	3	Q[111]QLAEHQNLYADVAAHEEPFK	http://cal/tpp/cgi-bin/peptidexml_html2.pl?PepMass=2420.1397&StdPep=Q[111]QLAEHQNLYADVAAHEEPFK&MassError=0.5&xslt=xsltproc&cgi-bin=/tpp/cgi-bin/&ratioType=-1&Ref=3_QQLAEHQNLYADVAAHEEPFK&Infile=/home/jason/Dropbox/jellyfish-ngs/chironex-transcripts/proteomics/results/oge/interact.pep.xml	0.9981	0.9946	2	7	1		Y
71	1	71856	http://cal/tpp/cgi-bin/comet-fastadb.cgi?Ref=71856&Db=/home/jason/Dropbox/jellyfish-ngs/chironex-transcripts/proteomics/dbs/reversed.fa&Pep=AEADQMVVEEDTTDTK+AEESELLTPTTLPDDIAR+ALEQDICLHKPSLEVAQVSAK+ALPEAIDETLK+ALVEELENR+ANQILTEVEETLTDEQSFGIDENVGNR+ATGEELINTTEDEVK+AVDSVTAADPDSPTSIALK+AVEASLEESKPLFDDISR+AVQDQLQQIDEIK+DALTQQINEIVDR+DDLDDTLGVSEK+DFNDIQPTVK+DLEAEINPYDETIDK+DMKPLLPEK+DPGTNLEIVPAVVEELK+…	1	23.1	143	281	9.95	Locus_618_Transcript_1/9_Confidence_0.680_Length_26403 - Similar to sp Q9UPN3 MACF1_HUMAN Microtubule-actin cross-linking factor 1, isoforms 1/2/3/5 OS=Homo sapiens GN=MACF1 PE=1 SV=4 (0.0)		8462	Y	1	2	IQQETMTDLER	http://cal/tpp/cgi-bin/peptidexml_html2.pl?PepMass=1362.6447&StdPep=&MassError=0.5&xslt=xsltproc&cgi-bin=/tpp/cgi-bin/&ratioType=-1&Ref=2_IQQETMTDLER&Infile=/home/jason/Dropbox/jellyfish-ngs/chironex-transcripts/proteomics/results/oge/interact.pep.xml	0.9979	0.9938	2	7	2		Y
71	1	71856	http://cal/tpp/cgi-bin/comet-fastadb.cgi?Ref=71856&Db=/home/jason/Dropbox/jellyfish-ngs/chironex-transcripts/proteomics/dbs/reversed.fa&Pep=AEADQMVVEEDTTDTK+AEESELLTPTTLPDDIAR+ALEQDICLHKPSLEVAQVSAK+ALPEAIDETLK+ALVEELENR+ANQILTEVEETLTDEQSFGIDENVGNR+ATGEELINTTEDEVK+AVDSVTAADPDSPTSIALK+AVEASLEESKPLFDDISR+AVQDQLQQIDEIK+DALTQQINEIVDR+DDLDDTLGVSEK+DFNDIQPTVK+DLEAEINPYDETIDK+DMKPLLPEK+DPGTNLEIVPAVVEELK+…	1	23.1	143	281	9.95	Locus_618_Transcript_1/9_Confidence_0.680_Length_26403 - Similar to sp Q9UPN3 MACF1_HUMAN Microtubule-actin cross-linking factor 1, isoforms 1/2/3/5 OS=Homo sapiens GN=MACF1 PE=1 SV=4 (0.0)		8462	Y	1	2	EKPMTDSEQIQNEISK	http://cal/tpp/cgi-bin/peptidexml_html2.pl?PepMass=1875.8887&StdPep=&MassError=0.5&xslt=xsltproc&cgi-bin=/tpp/cgi-bin/&ratioType=-1&Ref=2_EKPMTDSEQIQNEISK&Infile=/home/jason/Dropbox/jellyfish-ngs/chironex-transcripts/proteomics/results/oge/interact.pep.xml	0.9978	0.9937	2	7	2		Y
71	1	71856	http://cal/tpp/cgi-bin/comet-fastadb.cgi?Ref=71856&Db=/home/jason/Dropbox/jellyfish-ngs/chironex-transcripts/proteomics/dbs/reversed.fa&Pep=AEADQMVVEEDTTDTK+AEESELLTPTTLPDDIAR+ALEQDICLHKPSLEVAQVSAK+ALPEAIDETLK+ALVEELENR+ANQILTEVEETLTDEQSFGIDENVGNR+ATGEELINTTEDEVK+AVDSVTAADPDSPTSIALK+AVEASLEESKPLFDDISR+AVQDQLQQIDEIK+DALTQQINEIVDR+DDLDDTLGVSEK+DFNDIQPTVK+DLEAEINPYDETIDK+DMKPLLPEK+DPGTNLEIVPAVVEELK+…	1	23.1	143	281	9.95	Locus_618_Transcript_1/9_Confidence_0.680_Length_26403 - Similar to sp Q9UPN3 MACF1_HUMAN Microtubule-actin cross-linking factor 1, isoforms 1/2/3/5 OS=Homo sapiens GN=MACF1 PE=1 SV=4 (0.0)		8462	Y	1	2	VNDEDSEGINESLQDVR	http://cal/tpp/cgi-bin/peptidexml_html2.pl?PepMass=1917.8547&StdPep=&MassError=0.5&xslt=xsltproc&cgi-bin=/tpp/cgi-bin/&ratioType=-1&Ref=2_VNDEDSEGINESLQDVR&Infile=/home/jason/Dropbox/jellyfish-ngs/chironex-transcripts/proteomics/results/oge/interact.pep.xml	0.9977	0.9933	2	7	1		Y
71	1	71856	http://cal/tpp/cgi-bin/comet-fastadb.cgi?Ref=71856&Db=/home/jason/Dropbox/jellyfish-ngs/chironex-transcripts/proteomics/dbs/reversed.fa&Pep=AEADQMVVEEDTTDTK+AEESELLTPTTLPDDIAR+ALEQDICLHKPSLEVAQVSAK+ALPEAIDETLK+ALVEELENR+ANQILTEVEETLTDEQSFGIDENVGNR+ATGEELINTTEDEVK+AVDSVTAADPDSPTSIALK+AVEASLEESKPLFDDISR+AVQDQLQQIDEIK+DALTQQINEIVDR+DDLDDTLGVSEK+DFNDIQPTVK+DLEAEINPYDETIDK+DMKPLLPEK+DPGTNLEIVPAVVEELK+…	1	23.1	143	281	9.95	Locus_618_Transcript_1/9_Confidence_0.680_Length_26403 - Similar to sp Q9UPN3 MACF1_HUMAN Microtubule-actin cross-linking factor 1, isoforms 1/2/3/5 OS=Homo sapiens GN=MACF1 PE=1 SV=4 (0.0)		8462	Y	1	2	ETPVSANFPTLR	http://cal/tpp/cgi-bin/peptidexml_html2.pl?PepMass=1330.6877&StdPep=&MassError=0.5&xslt=xsltproc&cgi-bin=/tpp/cgi-bin/&ratioType=-1&Ref=2_ETPVSANFPTLR&Infile=/home/jason/Dropbox/jellyfish-ngs/chironex-transcripts/proteomics/results/oge/interact.pep.xml	0.9976	0.993	2	7	3		Y
71	1	71856	http://cal/tpp/cgi-bin/comet-fastadb.cgi?Ref=71856&Db=/home/jason/Dropbox/jellyfish-ngs/chironex-transcripts/proteomics/dbs/reversed.fa&Pep=AEADQMVVEEDTTDTK+AEESELLTPTTLPDDIAR+ALEQDICLHKPSLEVAQVSAK+ALPEAIDETLK+ALVEELENR+ANQILTEVEETLTDEQSFGIDENVGNR+ATGEELINTTEDEVK+AVDSVTAADPDSPTSIALK+AVEASLEESKPLFDDISR+AVQDQLQQIDEIK+DALTQQINEIVDR+DDLDDTLGVSEK+DFNDIQPTVK+DLEAEINPYDETIDK+DMKPLLPEK+DPGTNLEIVPAVVEELK+…	1	23.1	143	281	9.95	Locus_618_Transcript_1/9_Confidence_0.680_Length_26403 - Similar to sp Q9UPN3 MACF1_HUMAN Microtubule-actin cross-linking factor 1, isoforms 1/2/3/5 OS=Homo sapiens GN=MACF1 PE=1 SV=4 (0.0)		8462	Y	1	2	LVTEEIAIQIESVK	http://cal/tpp/cgi-bin/peptidexml_html2.pl?PepMass=1570.8817&StdPep=&MassError=0.5&xslt=xsltproc&cgi-bin=/tpp/cgi-bin/&ratioType=-1&Ref=2_LVTEEIAIQIESVK&Infile=/home/jason/Dropbox/jellyfish-ngs/chironex-transcripts/proteomics/results/oge/interact.pep.xml	0.9975	0.9928	2	7	1		Y
71	1	71856	http://cal/tpp/cgi-bin/comet-fastadb.cgi?Ref=71856&Db=/home/jason/Dropbox/jellyfish-ngs/chironex-transcripts/proteomics/dbs/reversed.fa&Pep=AEADQMVVEEDTTDTK+AEESELLTPTTLPDDIAR+ALEQDICLHKPSLEVAQVSAK+ALPEAIDETLK+ALVEELENR+ANQILTEVEETLTDEQSFGIDENVGNR+ATGEELINTTEDEVK+AVDSVTAADPDSPTSIALK+AVEASLEESKPLFDDISR+AVQDQLQQIDEIK+DALTQQINEIVDR+DDLDDTLGVSEK+DFNDIQPTVK+DLEAEINPYDETIDK+DMKPLLPEK+DPGTNLEIVPAVVEELK+…	1	23.1	143	281	9.95	Locus_618_Transcript_1/9_Confidence_0.680_Length_26403 - Similar to sp Q9UPN3 MACF1_HUMAN Microtubule-actin cross-linking factor 1, isoforms 1/2/3/5 OS=Homo sapiens GN=MACF1 PE=1 SV=4 (0.0)		8462	Y	1	2	MLAGEFLER	http://cal/tpp/cgi-bin/peptidexml_html2.pl?PepMass=1064.5327&StdPep=&MassError=0.5&xslt=xsltproc&cgi-bin=/tpp/cgi-bin/&ratioType=-1&Ref=2_MLAGEFLER&Infile=/home/jason/Dropbox/jellyfish-ngs/chironex-transcripts/proteomics/results/oge/interact.pep.xml	0.9973	0.9922	2	7	1		Y
71	1	71856	http://cal/tpp/cgi-bin/comet-fastadb.cgi?Ref=71856&Db=/home/jason/Dropbox/jellyfish-ngs/chironex-transcripts/proteomics/dbs/reversed.fa&Pep=AEADQMVVEEDTTDTK+AEESELLTPTTLPDDIAR+ALEQDICLHKPSLEVAQVSAK+ALPEAIDETLK+ALVEELENR+ANQILTEVEETLTDEQSFGIDENVGNR+ATGEELINTTEDEVK+AVDSVTAADPDSPTSIALK+AVEASLEESKPLFDDISR+AVQDQLQQIDEIK+DALTQQINEIVDR+DDLDDTLGVSEK+DFNDIQPTVK+DLEAEINPYDETIDK+DMKPLLPEK+DPGTNLEIVPAVVEELK+…	1	23.1	143	281	9.95	Locus_618_Transcript_1/9_Confidence_0.680_Length_26403 - Similar to sp Q9UPN3 MACF1_HUMAN Microtubule-actin cross-linking factor 1, isoforms 1/2/3/5 OS=Homo sapiens GN=MACF1 PE=1 SV=4 (0.0)		8462	Y	1	3	LNDEKPVGGDVNTIHDQMNDLK	http://cal/tpp/cgi-bin/peptidexml_html2.pl?PepMass=2451.1697&StdPep=&MassError=0.5&xslt=xsltproc&cgi-bin=/tpp/cgi-bin/&ratioType=-1&Ref=3_LNDEKPVGGDVNTIHDQMNDLK&Infile=/home/jason/Dropbox/jellyfish-ngs/chironex-transcripts/proteomics/results/oge/interact.pep.xml	0.9973	0.9922	2	7	1		Y
71	1	71856	http://cal/tpp/cgi-bin/comet-fastadb.cgi?Ref=71856&Db=/home/jason/Dropbox/jellyfish-ngs/chironex-transcripts/proteomics/dbs/reversed.fa&Pep=AEADQMVVEEDTTDTK+AEESELLTPTTLPDDIAR+ALEQDICLHKPSLEVAQVSAK+ALPEAIDETLK+ALVEELENR+ANQILTEVEETLTDEQSFGIDENVGNR+ATGEELINTTEDEVK+AVDSVTAADPDSPTSIALK+AVEASLEESKPLFDDISR+AVQDQLQQIDEIK+DALTQQINEIVDR+DDLDDTLGVSEK+DFNDIQPTVK+DLEAEINPYDETIDK+DMKPLLPEK+DPGTNLEIVPAVVEELK+…	1	23.1	143	281	9.95	Locus_618_Transcript_1/9_Confidence_0.680_Length_26403 - Similar to sp Q9UPN3 MACF1_HUMAN Microtubule-actin cross-linking factor 1, isoforms 1/2/3/5 OS=Homo sapiens GN=MACF1 PE=1 SV=4 (0.0)		8462	Y	1	2	LQPLFQEIK	http://cal/tpp/cgi-bin/peptidexml_html2.pl?PepMass=1114.6387&StdPep=&MassError=0.5&xslt=xsltproc&cgi-bin=/tpp/cgi-bin/&ratioType=-1&Ref=2_LQPLFQEIK&Infile=/home/jason/Dropbox/jellyfish-ngs/chironex-transcripts/proteomics/results/oge/interact.pep.xml	0.9965	0.9897	2	7	3		Y
71	1	71856	http://cal/tpp/cgi-bin/comet-fastadb.cgi?Ref=71856&Db=/home/jason/Dropbox/jellyfish-ngs/chironex-transcripts/proteomics/dbs/reversed.fa&Pep=AEADQMVVEEDTTDTK+AEESELLTPTTLPDDIAR+ALEQDICLHKPSLEVAQVSAK+ALPEAIDETLK+ALVEELENR+ANQILTEVEETLTDEQSFGIDENVGNR+ATGEELINTTEDEVK+AVDSVTAADPDSPTSIALK+AVEASLEESKPLFDDISR+AVQDQLQQIDEIK+DALTQQINEIVDR+DDLDDTLGVSEK+DFNDIQPTVK+DLEAEINPYDETIDK+DMKPLLPEK+DPGTNLEIVPAVVEELK+…	1	23.1	143	281	9.95	Locus_618_Transcript_1/9_Confidence_0.680_Length_26403 - Similar to sp Q9UPN3 MACF1_HUMAN Microtubule-actin cross-linking factor 1, isoforms 1/2/3/5 OS=Homo sapiens GN=MACF1 PE=1 SV=4 (0.0)		8462	Y	1	3	VGGGWESLQEFLLTHDPCR	http://cal/tpp/cgi-bin/peptidexml_html2.pl?PepMass=2200.0377&StdPep=VGGGWESLQEFLLTHDPCR&MassError=0.5&xslt=xsltproc&cgi-bin=/tpp/cgi-bin/&ratioType=-1&Ref=3_VGGGWESLQEFLLTHDPCR&Infile=/home/jason/Dropbox/jellyfish-ngs/chironex-transcripts/proteomics/results/oge/interact.pep.xml	0.9965	0.9899	2	7	2		Y
71	1	71856	http://cal/tpp/cgi-bin/comet-fastadb.cgi?Ref=71856&Db=/home/jason/Dropbox/jellyfish-ngs/chironex-transcripts/proteomics/dbs/reversed.fa&Pep=AEADQMVVEEDTTDTK+AEESELLTPTTLPDDIAR+ALEQDICLHKPSLEVAQVSAK+ALPEAIDETLK+ALVEELENR+ANQILTEVEETLTDEQSFGIDENVGNR+ATGEELINTTEDEVK+AVDSVTAADPDSPTSIALK+AVEASLEESKPLFDDISR+AVQDQLQQIDEIK+DALTQQINEIVDR+DDLDDTLGVSEK+DFNDIQPTVK+DLEAEINPYDETIDK+DMKPLLPEK+DPGTNLEIVPAVVEELK+…	1	23.1	143	281	9.95	Locus_618_Transcript_1/9_Confidence_0.680_Length_26403 - Similar to sp Q9UPN3 MACF1_HUMAN Microtubule-actin cross-linking factor 1, isoforms 1/2/3/5 OS=Homo sapiens GN=MACF1 PE=1 SV=4 (0.0)		8462	Y	1	2	LEEGLVQCGQFK	http://cal/tpp/cgi-bin/peptidexml_html2.pl?PepMass=1406.6867&StdPep=LEEGLVQCGQFK&MassError=0.5&xslt=xsltproc&cgi-bin=/tpp/cgi-bin/&ratioType=-1&Ref=2_LEEGLVQCGQFK&Infile=/home/jason/Dropbox/jellyfish-ngs/chironex-transcripts/proteomics/results/oge/interact.pep.xml	0.9964	0.9896	2	7	3		Y
71	1	71856	http://cal/tpp/cgi-bin/comet-fastadb.cgi?Ref=71856&Db=/home/jason/Dropbox/jellyfish-ngs/chironex-transcripts/proteomics/dbs/reversed.fa&Pep=AEADQMVVEEDTTDTK+AEESELLTPTTLPDDIAR+ALEQDICLHKPSLEVAQVSAK+ALPEAIDETLK+ALVEELENR+ANQILTEVEETLTDEQSFGIDENVGNR+ATGEELINTTEDEVK+AVDSVTAADPDSPTSIALK+AVEASLEESKPLFDDISR+AVQDQLQQIDEIK+DALTQQINEIVDR+DDLDDTLGVSEK+DFNDIQPTVK+DLEAEINPYDETIDK+DMKPLLPEK+DPGTNLEIVPAVVEELK+…	1	23.1	143	281	9.95	Locus_618_Transcript_1/9_Confidence_0.680_Length_26403 - Similar to sp Q9UPN3 MACF1_HUMAN Microtubule-actin cross-linking factor 1, isoforms 1/2/3/5 OS=Homo sapiens GN=MACF1 PE=1 SV=4 (0.0)		8462	Y	1	2	RDEIVDFIYPSGK	http://cal/tpp/cgi-bin/peptidexml_html2.pl?PepMass=1537.7777&StdPep=&MassError=0.5&xslt=xsltproc&cgi-bin=/tpp/cgi-bin/&ratioType=-1&Ref=2_RDEIVDFIYPSGK&Infile=/home/jason/Dropbox/jellyfish-ngs/chironex-transcripts/proteomics/results/oge/interact.pep.xml	0.9963	0.9892	2	7	1		Y
71	1	71856	http://cal/tpp/cgi-bin/comet-fastadb.cgi?Ref=71856&Db=/home/jason/Dropbox/jellyfish-ngs/chironex-transcripts/proteomics/dbs/reversed.fa&Pep=AEADQMVVEEDTTDTK+AEESELLTPTTLPDDIAR+ALEQDICLHKPSLEVAQVSAK+ALPEAIDETLK+ALVEELENR+ANQILTEVEETLTDEQSFGIDENVGNR+ATGEELINTTEDEVK+AVDSVTAADPDSPTSIALK+AVEASLEESKPLFDDISR+AVQDQLQQIDEIK+DALTQQINEIVDR+DDLDDTLGVSEK+DFNDIQPTVK+DLEAEINPYDETIDK+DMKPLLPEK+DPGTNLEIVPAVVEELK+…	1	23.1	143	281	9.95	Locus_618_Transcript_1/9_Confidence_0.680_Length_26403 - Similar to sp Q9UPN3 MACF1_HUMAN Microtubule-actin cross-linking factor 1, isoforms 1/2/3/5 OS=Homo sapiens GN=MACF1 PE=1 SV=4 (0.0)		8462	Y	1	2	LDEVERPINELSR	http://cal/tpp/cgi-bin/peptidexml_html2.pl?PepMass=1568.8157&StdPep=&MassError=0.5&xslt=xsltproc&cgi-bin=/tpp/cgi-bin/&ratioType=-1&Ref=2_LDEVERPINELSR&Infile=/home/jason/Dropbox/jellyfish-ngs/chironex-transcripts/proteomics/results/oge/interact.pep.xml	0.9957	0.9876	2	7	2	c	Y
71	1	71856	http://cal/tpp/cgi-bin/comet-fastadb.cgi?Ref=71856&Db=/home/jason/Dropbox/jellyfish-ngs/chironex-transcripts/proteomics/dbs/reversed.fa&Pep=AEADQMVVEEDTTDTK+AEESELLTPTTLPDDIAR+ALEQDICLHKPSLEVAQVSAK+ALPEAIDETLK+ALVEELENR+ANQILTEVEETLTDEQSFGIDENVGNR+ATGEELINTTEDEVK+AVDSVTAADPDSPTSIALK+AVEASLEESKPLFDDISR+AVQDQLQQIDEIK+DALTQQINEIVDR+DDLDDTLGVSEK+DFNDIQPTVK+DLEAEINPYDETIDK+DMKPLLPEK+DPGTNLEIVPAVVEELK+…	1	23.1	143	281	9.95	Locus_618_Transcript_1/9_Confidence_0.680_Length_26403 - Similar to sp Q9UPN3 MACF1_HUMAN Microtubule-actin cross-linking factor 1, isoforms 1/2/3/5 OS=Homo sapiens GN=MACF1 PE=1 SV=4 (0.0)		8462	Y	1	3	TILDQDQEHDESNVPISER	http://cal/tpp/cgi-bin/peptidexml_html2.pl?PepMass=2224.0247&StdPep=&MassError=0.5&xslt=xsltproc&cgi-bin=/tpp/cgi-bin/&ratioType=-1&Ref=3_TILDQDQEHDESNVPISER&Infile=/home/jason/Dropbox/jellyfish-ngs/chironex-transcripts/proteomics/results/oge/interact.pep.xml	0.9953	0.9863	2	7	1	b	Y
71	1	71856	http://cal/tpp/cgi-bin/comet-fastadb.cgi?Ref=71856&Db=/home/jason/Dropbox/jellyfish-ngs/chironex-transcripts/proteomics/dbs/reversed.fa&Pep=AEADQMVVEEDTTDTK+AEESELLTPTTLPDDIAR+ALEQDICLHKPSLEVAQVSAK+ALPEAIDETLK+ALVEELENR+ANQILTEVEETLTDEQSFGIDENVGNR+ATGEELINTTEDEVK+AVDSVTAADPDSPTSIALK+AVEASLEESKPLFDDISR+AVQDQLQQIDEIK+DALTQQINEIVDR+DDLDDTLGVSEK+DFNDIQPTVK+DLEAEINPYDETIDK+DMKPLLPEK+DPGTNLEIVPAVVEELK+…	1	23.1	143	281	9.95	Locus_618_Transcript_1/9_Confidence_0.680_Length_26403 - Similar to sp Q9UPN3 MACF1_HUMAN Microtubule-actin cross-linking factor 1, isoforms 1/2/3/5 OS=Homo sapiens GN=MACF1 PE=1 SV=4 (0.0)		8462	Y	1	3	EIIENAPIHQSLK	http://cal/tpp/cgi-bin/peptidexml_html2.pl?PepMass=1490.8097&StdPep=&MassError=0.5&xslt=xsltproc&cgi-bin=/tpp/cgi-bin/&ratioType=-1&Ref=3_EIIENAPIHQSLK&Infile=/home/jason/Dropbox/jellyfish-ngs/chironex-transcripts/proteomics/results/oge/interact.pep.xml	0.9947	0.9847	2	7	2		Y
71	1	71856	http://cal/tpp/cgi-bin/comet-fastadb.cgi?Ref=71856&Db=/home/jason/Dropbox/jellyfish-ngs/chironex-transcripts/proteomics/dbs/reversed.fa&Pep=AEADQMVVEEDTTDTK+AEESELLTPTTLPDDIAR+ALEQDICLHKPSLEVAQVSAK+ALPEAIDETLK+ALVEELENR+ANQILTEVEETLTDEQSFGIDENVGNR+ATGEELINTTEDEVK+AVDSVTAADPDSPTSIALK+AVEASLEESKPLFDDISR+AVQDQLQQIDEIK+DALTQQINEIVDR+DDLDDTLGVSEK+DFNDIQPTVK+DLEAEINPYDETIDK+DMKPLLPEK+DPGTNLEIVPAVVEELK+…	1	23.1	143	281	9.95	Locus_618_Transcript_1/9_Confidence_0.680_Length_26403 - Similar to sp Q9UPN3 MACF1_HUMAN Microtubule-actin cross-linking factor 1, isoforms 1/2/3/5 OS=Homo sapiens GN=MACF1 PE=1 SV=4 (0.0)		8462	Y	1	2	QVEDRPELIEEQVDR	http://cal/tpp/cgi-bin/peptidexml_html2.pl?PepMass=1853.9117&StdPep=&MassError=0.5&xslt=xsltproc&cgi-bin=/tpp/cgi-bin/&ratioType=-1&Ref=2_QVEDRPELIEEQVDR&Infile=/home/jason/Dropbox/jellyfish-ngs/chironex-transcripts/proteomics/results/oge/interact.pep.xml	0.9946	0.9844	2	7	2	i	Y
[truncated: 1,929 more rows]
