# Supplementary material for: Transcriptome and venom proteome of the box jellyfish Chironex fleckeri
Source: BMC Genomics. 2015 May 27;16(1):407. doi: 10.1186/s12864-015-1568-3 (PMC4445812; doi:10.1186/s12864-015-1568-3)
Supplement: Additional file 9: — Mayu false discovery analysis of OFFGEL/MS/MS experiments. Excel file containing Mayu false discovery analysis of searches using mass spectrometry data generated from OFFGEL experiments. [file 12864_2015_1568_MOESM9_ESM.xlsx]

## Sheet: Sheet1
nr_runs	nr_files	mFDR	IP/PPs	target_PSM	decoy_PSM	FP_PSM	TP_PSM	target_pepID	decoy_pepID	FP_pepID	FP_pepID_stdev	TP_pepID	pepFDR	target_protID	decoy_protID	FP_protID	FP_protID_stdev	TP_protID	protFDR	target_protIDs	decoy_protIDs	FP_protIDs	TP_protIDs	protFDRs	target_protIDns	decoy_protIDns	FP_protIDns	TP_protIDns	protFDRns
24	1	0	0.0619	3428	0	0	3428	1720	0	0	0	1720	0	932	0	0	0	932	0	663	0	0	663	0	269	0	0	269	0
24	1	0.001	0.05	3512	1	1	3511	1782	1	1	0.0449961	1781	0.00056003	978	1	1	0.344844	977	0.00088145	698	1	1	697	0.00123503	280	0	0	280	0
24	1	0.002	0.05	3512	1	1	3511	1782	1	1	0.0449961	1781	0.00056003	978	1	1	0.344844	977	0.00088145	698	1	1	697	0.00123503	280	0	0	280	0
24	1	0.003	0.05	3512	1	1	3511	1782	1	1	0.0449961	1781	0.00056003	978	1	1	0.344844	977	0.00088145	698	1	1	697	0.00123503	280	0	0	280	0
24	1	0.004	0.05	3512	1	1	3511	1782	1	1	0.0449961	1781	0.00056003	978	1	1	0.344844	977	0.00088145	698	1	1	697	0.00123503	280	0	0	280	0
24	1	0.005	0.05	3512	1	1	3511	1782	1	1	0.0449961	1781	0.00056003	978	1	1	0.344844	977	0.00088145	698	1	1	697	0.00123503	280	0	0	280	0
24	1	0.006	0.05	3512	1	1	3511	1782	1	1	0.0449961	1781	0.00056003	978	1	1	0.344844	977	0.00088145	698	1	1	697	0.00123503	280	0	0	280	0
24	1	0.007	0.05	3512	1	1	3511	1782	1	1	0.0449961	1781	0.00056003	978	1	1	0.344844	977	0.00088145	698	1	1	697	0.00123503	280	0	0	280	0
24	1	0.008	0.05	3512	1	1	3511	1782	1	1	0.0449961	1781	0.00056003	978	1	1	0.344844	977	0.00088145	698	1	1	697	0.00123503	280	0	0	280	0
24	1	0.009	0.05	3512	1	1	3511	1782	1	1	0.0449961	1781	0.00056003	978	1	1	0.344844	977	0.00088145	698	1	1	697	0.00123503	280	0	0	280	0
24	1	0.01	0.05	3512	1	1	3511	1782	1	1	0.0449961	1781	0.00056003	978	1	1	0.344844	977	0.00088145	698	1	1	697	0.00123503	280	0	0	280	0
